# Supplementary material for: Transcriptome Analysis of Chilling-Imbibed Embryo Revealed Membrane Recovery Related Genes in Maize
Source: Front Plant Sci. 2017 Jan 4;7:1978. doi: 10.3389/fpls.2016.01978 (PMC5209358; doi:10.3389/fpls.2016.01978)
Supplement: Supplementary file 1 [file DataSheet1.xlsx]

## Sheet: Sheet1
geneID	geneLength	CK0-Expression	CK2-Expression	CK0-FPKM	CK2-FPKM	log2 Ratio(CK2/CK0)	Up-Down-Regulation(CK2/CK0)	P-value	FDR	Description	KEGG Orthology	GO Component	GO Function	GO Process	Blast nr
GRMZM2G428098	645	0	101.45	0.01	27.64	11.4325	Up	5.75286e-35	1.89005e-32	-	-	-	-	-	gi|413943890|gb|AFW76539.1|/6.19452e-69/hypothetical protein ZEAMMB73_352289 [Zea mays]
GRMZM2G047684	2248	0	165	0.01	12.38	10.2738	Up	1.22182e-56	7.93711e-54	-	K15639|1|1e-170|598|aly:ARALYDRAFT_901457|cytochrome P450, family 734, subfamily A, polypeptide 1 (PHYB activation tagged suppressor 1) [EC:1.14.-.-];K10717|3|5e-90|330|zma:100501848|cytokinin trans-hydroxylase	-	GO:0016491//oxidoreductase activity;GO:0005506//iron ion binding	GO:0008152//metabolic process	gi|227498401|ref|NP_001153094.1|/0/cytochrome P450 CYP734A7 [Zea mays]
GRMZM2G066710	1560.6	0	70.66	0.01	7.69	9.58684	Up	1.81002e-24	4.04186e-22	-	K08287|1|3e-171|600|ath:AT4G24740|dual-specificity kinase [EC:2.7.12.1];K00924|4|2e-139|494|osa:4326374|[EC:2.7.1.-];K08823|5|3e-91|334|olu:OSTLU_50484|CDC-like kinase [EC:2.7.12.1]	GO:0009536//plastid	GO:0004672//protein kinase activity;GO:0032559;GO:0004672//protein kinase activity;GO:0032559;GO:0016829//lyase activity;GO:0004672//protein kinase activity;GO:0032559	GO:0006464//cellular protein modification process;GO:0006464//cellular protein modification process;GO:0006396//RNA processing;GO:0006779//porphyrin-containing compound biosynthetic process;GO:0006464//cellular protein modification process	gi|414872991|tpg|DAA51548.1|/1.34812e-63/TPA: putative protein kinase superfamily protein [Zea mays]
GRMZM5G817310	1209.43	0	40.51	0.01	5.73	9.16239	Up	2.61122e-14	3.23102e-12	-	-	GO:0044464//cell part;GO:0044464//cell part;GO:0044464//cell part;GO:0044464//cell part;GO:0044464//cell part	-	-	gi|413950497|gb|AFW83146.1|/1.09971e-47/hypothetical protein ZEAMMB73_175969, partial [Zea mays]
GRMZM2G070818	1345	0	37.83	0.01	4.8	8.90689	Up	2.7087e-13	2.9778e-11	-	-	-	-	-	gi|414884602|tpg|DAA60616.1|/5.43854e-105/TPA: hypothetical protein ZEAMMB73_920284 [Zea mays]
AC149810.2_FG003	3540	0	85.53	0.01	4.05	8.66178	Up	1.50696e-29	4.30735e-27	-	-	GO:0044464//cell part	GO:0046914//transition metal ion binding;GO:0016790//thiolester hydrolase activity	GO:0019941//modification-dependent protein catabolic process	gi|413956938|gb|AFW89587.1|/0/hypothetical protein ZEAMMB73_931714 [Zea mays]
GRMZM2G468747	782	0	16.41	0.01	3.65	8.51175	Up	3.50084e-06	0.000128288	-	-	-	-	-	gi|414585045|tpg|DAA35616.1|/2.87464e-74/TPA: hypothetical protein ZEAMMB73_279811 [Zea mays]
GRMZM2G407279	1403	0	25.97	0.01	3.15	8.29921	Up	3.13634e-09	2.18649e-07	-	-	-	-	-	gi|413942894|gb|AFW75543.1|/1.35976e-146/hypothetical protein ZEAMMB73_190855 [Zea mays]
GRMZM2G115948	819	0	13.48	0.01	2.86	8.15987	Up	3.63152e-05	0.000930939	-	K02726|1|3e-94|342|zma:100193683|20S proteasome subunit alpha 2 [EC:3.4.25.1]	GO:0005839//proteasome core complex;GO:0043231//intracellular membrane-bounded organelle	GO:0004175//endopeptidase activity	GO:0019941//modification-dependent protein catabolic process	gi|212720956|ref|NP_001132248.1|/3.9094e-93/uncharacterized protein LOC100193683 [Zea mays]
GRMZM2G013042	1704	0	25	0.01	2.49	7.96	Up	3.13634e-09	2.18117e-07	-	K09841|1|4e-11|68.2|bdi:100827045|xanthoxin dehydrogenase [EC:1.1.1.288];K08081|3|1e-10|66.6|ath:AT2G29150|tropine dehydrogenase [EC:1.1.1.206]	-	GO:0003824//catalytic activity	GO:0008152//metabolic process	gi|413932426|gb|AFW66977.1|/7.61047e-126/alcohol dehydrogenase [Zea mays]
GRMZM2G433616	1685	0	24.45	0.01	2.46	7.94251	Up	6.8401e-09	4.46371e-07	-	-	-	-	-	gi|413948552|gb|AFW81201.1|/0/hypothetical protein ZEAMMB73_355661 [Zea mays]
GRMZM2G116858	2198	0	27.15	0.01	2.08	7.70044	Up	6.59396e-10	4.98612e-08	-	K12196|1|2e-17|89.7|cre:CHLREDRAFT_181992|vacuolar protein-sorting-associated protein 4;K13525|2|2e-17|89.4|vcn:VOLCADRAFT_78972|transitional endoplasmic reticulum ATPase	GO:0043231//intracellular membrane-bounded organelle;GO:0043231//intracellular membrane-bounded organelle	GO:0032559;GO:0042623//ATPase activity, coupled;GO:0016887//ATPase activity;GO:0032559	-	gi|413938478|gb|AFW73029.1|/6.33665e-141/hypothetical protein ZEAMMB73_068001 [Zea mays]
GRMZM2G096553	2313	0	25.74	0.01	1.88	7.55459	Up	3.13634e-09	2.19183e-07	-	K06176|1|0.0|711|zma:100280058|tRNA pseudouridine13 synthase [EC:5.4.99.27]	-	GO:0003676//nucleic acid binding;GO:0016866//intramolecular transferase activity;GO:0003676//nucleic acid binding;GO:0016866//intramolecular transferase activity;GO:0003676//nucleic acid binding;GO:0016866//intramolecular transferase activity	GO:0001522//pseudouridine synthesis;GO:0001522//pseudouridine synthesis;GO:0001522//pseudouridine synthesis	gi|413949788|gb|AFW82437.1|/0/hypothetical protein ZEAMMB73_597944 [Zea mays]
GRMZM2G429188	1552	0	15.1	0.01	1.65	7.36632	Up	7.63504e-06	0.000255243	-	-	-	-	-	gi|414591862|tpg|DAA42433.1|/7.33234e-72/TPA: hypothetical protein ZEAMMB73_373363 [Zea mays]
GRMZM2G332410	3186	0	17.53	0.01	0.92	6.52356	Up	1.60522e-06	6.54521e-05	-	K00888|1|0.0|709|sbi:SORBI_05g009420|phosphatidylinositol 4-kinase [EC:2.7.1.67]	-	GO:0016772//transferase activity, transferring phosphorus-containing groups	-	gi|413949740|gb|AFW82389.1|/0/putative DUF1692 domain containing protein [Zea mays]
GRMZM2G070571	3751	0	16.14	0.01	0.72	6.16993	Up	3.50084e-06	0.000128453	-	K01376|1|4e-114|411|ath:AT1G47128|[EC:3.4.22.-];K01365|4|2e-80|299|smo:SELMODRAFT_183539|cathepsin L [EC:3.4.22.15]	-	-	-	gi|413956349|gb|AFW88998.1|/0/hypothetical protein ZEAMMB73_678859 [Zea mays]
GRMZM2G003520	795	1.96	26.14	0.36	5.72	3.98995	Up	2.24628e-08	1.32656e-06	-	K07053|1|4e-53|196|zma:100282157|	-	GO:0003676//nucleic acid binding;GO:0034061	GO:0006259//DNA metabolic process	gi|414865281|tpg|DAA43838.1|/5.28251e-55/TPA: hypothetical protein ZEAMMB73_123893 [Zea mays]
GRMZM2G302295	1600	12.37	84.88	1.11	9.01	3.02097	Up	1.68501e-17	2.63184e-15	-	-	-	-	-	gi|259490144|ref|NP_001158995.1|/1.92437e-83/uncharacterized protein LOC100303985 [Zea mays]
GRMZM2G023631	745.02	4.59	23.7	0.73	5.55	2.92652	Up	3.01846e-05	0.00080034	-	-	-	GO:0008233//peptidase activity	-	gi|414881647|tpg|DAA58778.1|/0/TPA: hypothetical protein ZEAMMB73_661595 [Zea mays]
GRMZM2G165217	1558	4.98	24.64	0.46	2.69	2.5479	Up	1.5967e-05	0.00047739	-	K04554|1|2e-52|205|zma:100193789|ubiquitin-conjugating enzyme E2 J2 [EC:6.3.2.19]	-	GO:0016879//ligase activity, forming carbon-nitrogen bonds	GO:0006464//cellular protein modification process	gi|414887954|tpg|DAA63968.1|/1.7114e-52/TPA: hypothetical protein ZEAMMB73_655457 [Zea mays]
GRMZM2G071478	2368	6	28	0.36	1.99	2.4667	Up	1.47831e-05	0.000446195	-	K13429|1|1e-40|166|zma:100279924|chitin elicitor receptor kinase 1	GO:0031410//cytoplasmic vesicle	GO:0016301//kinase activity;GO:0032559	GO:0006464//cellular protein modification process	gi|413925613|gb|AFW65545.1|/0/putative lysM-domain receptor-like protein kinase family protein [Zea mays]
GRMZM2G073114	847	17	61	2.95	12.48	2.08083	Up	6.15172e-09	4.05149e-07	-	-	-	-	-	gi|413933944|gb|AFW68495.1|/1.79752e-96/hypothetical protein ZEAMMB73_752670 [Zea mays]
GRMZM2G085022	917	21.1	68.6	3.37	12.92	1.93879	Up	4.95246e-09	3.31513e-07	-	-	-	GO:0005515//protein binding	-	gi|212721018|ref|NP_001132349.1|/2.78004e-61/uncharacterized protein LOC100193792 [Zea mays]
GRMZM2G154870	1755	39.27	121.62	3.21	11.74	1.87079	Up	2.02666e-14	2.56319e-12	-	K00517|1|6e-157|552|osa:4334183|[EC:1.14.-.-]	-	GO:0016491//oxidoreductase activity;GO:0005506//iron ion binding	-	gi|414872950|tpg|DAA51507.1|/0/TPA: putative cytochrome P450 superfamily protein [Zea mays]
GRMZM2G070172	1648	687.99	2127	59.97	218.95	1.86829	Up	2.49852e-226	5.49348e-223	-	K01176|1|0.0|676|zma:542522|alpha-amylase [EC:3.2.1.1]	GO:0031410//cytoplasmic vesicle	GO:0016160//amylase activity;GO:0046872//metal ion binding	GO:0005985//sucrose metabolic process;GO:0005982//starch metabolic process	gi|293334595|ref|NP_001169611.1|/0/uncharacterized protein LOC100383492 precursor [Zea mays]
AC152495.1_FG003	4860	35.75	107.97	1.04	3.71	1.83484	Up	9.7413e-13	9.97977e-11	-	K03013|1|4e-94|345|vvi:100258335|DNA-directed RNA polymerases I, II, and III subunit RPABC1;K13457|2|3e-48|193|sbi:SORBI_10g028720|disease resistance protein RPM1;K00696|5|2e-44|180|zma:542711|sucrose-phosphate synthase [EC:2.4.1.14]	-	GO:0032559	GO:0012501//programmed cell death;GO:0006950//response to stress	gi|413915994|gb|AFW55926.1|/0/hypothetical protein ZEAMMB73_963178 [Zea mays]
GRMZM2G118809	1713	18.42	49.38	1.54	4.89	1.6669	Up	6.72212e-06	0.000229556	-	K00517|1|2e-158|557|osa:4334183|[EC:1.14.-.-]	-	GO:0016491//oxidoreductase activity;GO:0005506//iron ion binding	-	gi|414872949|tpg|DAA51506.1|/0/TPA: putative cytochrome P450 superfamily protein [Zea mays]
GRMZM2G067946	705	23	59	4.83	14.63	1.59883	Up	1.90711e-06	7.62391e-05	-	-	-	-	-	gi|414883441|tpg|DAA59455.1|/6.3329e-43/TPA: hypothetical protein ZEAMMB73_887085 [Zea mays]
GRMZM2G116520	783	136.71	346.64	25.72	77	1.58197	Up	1.07209e-30	3.15913e-28	-	-	-	GO:0004866//endopeptidase inhibitor activity	-	gi|413917854|gb|AFW57786.1|/3.01027e-55/hypothetical protein ZEAMMB73_561258 [Zea mays]
GRMZM2G153358	1364	19	47	2.02	5.87	1.53901	Up	3.41634e-05	0.000886109	-	K15382|1|2e-88|324|sbi:SORBI_09g020860|solute carrier family 50 (sugar transporter)	GO:0031224//intrinsic to membrane;GO:0031410//cytoplasmic vesicle;GO:0031224//intrinsic to membrane;GO:0031410//cytoplasmic vesicle	-	GO:0071702;GO:0071702	gi|413945411|gb|AFW78060.1|/1.44017e-105/hypothetical protein ZEAMMB73_315036 [Zea mays]
GRMZM2G028306	1701	98.69	234.04	8.33	23.32	1.48518	Up	1.29288e-19	2.25332e-17	-	K15797|1|0.0|1058|zma:100037770|(S)-beta-macrocarpene synthase [EC:5.5.1.17];K14174|3|0.0|646|sbi:SORBI_07g004480|beta-farnesene synthase [EC:4.2.3.47];K14181|5|3e-106|384|vvi:100256880|valencene synthase [EC:4.2.3.73]	-	GO:0046872//metal ion binding;GO:0003824//catalytic activity	-	gi|413916943|gb|AFW56875.1|/0/hypothetical protein ZEAMMB73_944929 [Zea mays]
GRMZM2G404599	504	40	93	12.01	32.97	1.45692	Up	2.24272e-08	1.3272e-06	-	-	-	-	-	gi|413953348|gb|AFW85997.1|/2.78176e-25/hypothetical protein ZEAMMB73_520839 [Zea mays]
GRMZM2G075315	1176	266.29	617.36	32.82	89.86	1.4531	Up	4.273e-47	2.10578e-44	-	-	-	GO:0004866//endopeptidase inhibitor activity;GO:0004866//endopeptidase inhibitor activity	-	gi|195623460|gb|ACG33560.1|/2.16034e-32/Bowman-Birk type trypsin inhibitor [Zea mays]
GRMZM2G126204	3735	39.52	91.5	1.5	4.1	1.45066	Up	2.92146e-08	1.69379e-06	-	-	GO:0030529//ribonucleoprotein complex	GO:0005198//structural molecule activity	GO:0010467//gene expression	gi|413954005|gb|AFW86654.1|/0/hypothetical protein ZEAMMB73_755970 [Zea mays]
GRMZM2G090043	557	107	240	28.86	76.44	1.40526	Up	2.03638e-18	3.3645e-16	-	-	GO:0031410//cytoplasmic vesicle	-	-	gi|414872632|tpg|DAA51189.1|/4.70278e-33/TPA: hypothetical protein ZEAMMB73_469525 [Zea mays]
GRMZM2G170281	2502	44.92	100	2.56	6.73	1.39446	Up	1.19094e-08	7.40014e-07	-	-	GO:0031224//intrinsic to membrane;GO:0031410//cytoplasmic vesicle	-	-	gi|226492186|ref|NP_001146016.1|/0/uncharacterized protein LOC100279547 precursor [Zea mays]
GRMZM2G065073	2082	29	63	1.99	5.11	1.36055	Up	1.30097e-05	0.000399417	-	K00681|1|0.0|973|zma:100281180|gamma-glutamyltranspeptidase [EC:2.3.2.2]	GO:0005618//cell wall;GO:0009536//plastid;GO:0042579//microbody;GO:0005576//extracellular region;GO:0005618//cell wall;GO:0009536//plastid;GO:0042579//microbody;GO:0005576//extracellular region	GO:0016755;GO:0047635;GO:0016755;GO:0047635	GO:0006749//glutathione metabolic process;GO:0043094;GO:0006950//response to stress;GO:0006749//glutathione metabolic process;GO:0043094;GO:0006950//response to stress	gi|226499210|ref|NP_001147571.1|/0/gamma-glutamyltranspeptidase 1 precursor [Zea mays]
GRMZM2G028393	638.87	2815	6059	649.76	1667.69	1.35987	Up	0	0	sci1	-	-	GO:0016787//hydrolase activity;GO:0004866//endopeptidase inhibitor activity;GO:0016787//hydrolase activity;GO:0004866//endopeptidase inhibitor activity	GO:0006950//response to stress;GO:0006950//response to stress	gi|214015183|gb|ACJ62208.1|/9.01749e-31/maize proteinase inhibitor [Zea mays subsp. parviglumis]
GRMZM2G347708	1530	38.89	83.78	3.66	9.3	1.34539	Up	4.87622e-07	2.28113e-05	-	K01177|1|6e-59|226|zma:100281767|beta-amylase [EC:3.2.1.2]	GO:0043231//intracellular membrane-bounded organelle;GO:0043231//intracellular membrane-bounded organelle	GO:0043167//ion binding;GO:0016160//amylase activity;GO:0043167//ion binding;GO:0016160//amylase activity	GO:0005976//polysaccharide metabolic process;GO:0005976//polysaccharide metabolic process	gi|414866822|tpg|DAA45379.1|/7.70244e-147/TPA: beta-amylase [Zea mays]
GRMZM2G127087	1970.55	176.31	373.96	12.8	32.08	1.32553	Up	1.88627e-25	4.41928e-23	-	K15797|1|0.0|1071|zma:100037770|(S)-beta-macrocarpene synthase [EC:5.5.1.17];K14174|3|0.0|644|sbi:SORBI_07g004480|beta-farnesene synthase [EC:4.2.3.47];K14181|5|5e-106|383|vvi:100256880|valencene synthase [EC:4.2.3.73]	-	GO:0046872//metal ion binding;GO:0003824//catalytic activity;GO:0046872//metal ion binding;GO:0003824//catalytic activity;GO:0046872//metal ion binding;GO:0003824//catalytic activity	-	gi|413916941|gb|AFW56873.1|/0/sesquiterpene cyclase-like, mRNA [Zea mays]
GRMZM2G162359	1736	371.72	783	30.72	76.43	1.31496	Up	3.08026e-51	1.69314e-48	-	K01183|1|8e-49|193|gmx:100796155|chitinase [EC:3.2.1.14]	GO:0031410//cytoplasmic vesicle	GO:0016798//hydrolase activity, acting on glycosyl bonds;GO:0043167//ion binding	GO:0006950//response to stress;GO:0044238//primary metabolic process	gi|226491894|ref|NP_001142312.1|/7.43545e-169/hypothetical protein precursor [Zea mays]
GRMZM2G139211	789	37.57	75.57	7.01	16.65	1.24804	Up	7.25956e-06	0.000244982	-	-	-	-	-	gi|413946666|gb|AFW79315.1|/1.90349e-49/hypothetical protein ZEAMMB73_154911 [Zea mays]
GRMZM2G051943	1246	9075.83	17907.5	1053.95	2455.76	1.22036	Up	0	0	-	K01183|1|1e-118|424|sbi:SORBI_06g021220|chitinase [EC:3.2.1.14]	-	GO:0004553//hydrolase activity, hydrolyzing O-glycosyl compounds;GO:0030247//polysaccharide binding	GO:0006950//response to stress;GO:0006026	gi|259490577|ref|NP_001158904.1|/1.9786e-146/endochitinase A precursor [Zea mays]
GRMZM2G476597	1849	78.83	153.93	6.11	14.09	1.20543	Up	4.80522e-10	3.7121e-08	-	K15398|1|2e-86|318|ppp:PHYPADRAFT_151187|cytochrome P450, family 86, subfamily A, polypeptide 2/4/7/8 (fatty acid omega-hydroxylase) [EC:1.14.-.-];K15402|2|3e-84|311|mtr:MTR_4g075110|cytochrome P450, family 86, subfamily B, polypeptide 1 (fatty acid omega-hydroxylase) [EC:1.14.-.-]	-	GO:0016491//oxidoreductase activity;GO:0005506//iron ion binding	GO:0008152//metabolic process	gi|414585819|tpg|DAA36390.1|/0/TPA: putative cytochrome P450 superfamily protein [Zea mays]
GRMZM2G133781	1846	80	156	6.21	14.3	1.20335	Up	4.07552e-10	3.17413e-08	-	K01183|1|2e-46|185|osa:4325067|chitinase [EC:3.2.1.14]	GO:0031410//cytoplasmic vesicle	GO:0016798//hydrolase activity, acting on glycosyl bonds;GO:0043167//ion binding	GO:0044238//primary metabolic process	gi|413920505|gb|AFW60437.1|/8.82617e-168/hypothetical protein ZEAMMB73_809662 [Zea mays]
GRMZM2G125032	1279	1117	2171	126.27	289.82	1.19865	Up	7.75208e-120	1.05513e-116	-	-	GO:0031410//cytoplasmic vesicle	GO:0043167//ion binding;GO:0008422//beta-glucosidase activity	GO:0044238//primary metabolic process;GO:0006950//response to stress	gi|302635593|gb|ADL60383.1|/0/beta-1,3-glucanase precursor [Zea mays]
GRMZM2G305046	945.03	45.23	94.12	7.64	17.18	1.16909	Up	2.46992e-07	1.2172e-05	-	K11251|1|2e-44|177|sbi:SORBI_01g039250|histone H2A	GO:0000785//chromatin;GO:0043231//intracellular membrane-bounded organelle;GO:0005694//chromosome	GO:0003676//nucleic acid binding;GO:0003676//nucleic acid binding	GO:0034728//nucleosome organization;GO:0034728//nucleosome organization	gi|195619466|gb|ACG31563.1|/8.3311e-46/histone H2A [Zea mays]
GRMZM2G479684	483.15	65.03	105.58	17.49	39.18	1.16359	Up	3.23084e-05	0.000847221	-	K11254|1|2e-34|141|mtr:MTR_2g096100|histone H4	GO:0000785//chromatin;GO:0031090//organelle membrane;GO:0009536//plastid;GO:0000785//chromatin;GO:0031090//organelle membrane;GO:0009536//plastid;GO:0000785//chromatin;GO:0031090//organelle membrane;GO:0009536//plastid	GO:0003676//nucleic acid binding;GO:0003676//nucleic acid binding;GO:0003676//nucleic acid binding	GO:0034728//nucleosome organization;GO:0034728//nucleosome organization;GO:0034728//nucleosome organization	gi|470116831|ref|XP_004294578.1|/3.23026e-33/PREDICTED: histone H4-like [Fragaria vesca subsp. vesca]
GRMZM2G168651	1607	1954	3462	174.77	365.67	1.06508	Up	3.35484e-157	5.64067e-154	-	-	-	-	-	gi|414587294|tpg|DAA37865.1|/1.17872e-12/TPA: hydroxyproline rich glycoprotein1 [Zea mays]
GRMZM2G393215	1400	68.41	115.63	6.77	14.07	1.05539	Up	4.08392e-06	0.000147387	-	-	-	-	-	gi|414869862|tpg|DAA48419.1|/0/TPA: hypothetical protein ZEAMMB73_540771 [Zea mays]
GRMZM2G046392	1333	273.48	474.47	29.63	60.7	1.03464	Up	4.56392e-22	8.93497e-20	-	-	-	-	-	gi|413922181|gb|AFW62113.1|/1.21034e-64/hypothetical protein ZEAMMB73_947591 [Zea mays]
GRMZM2G027375	2456	119.97	207.29	6.97	14.21	1.02768	Up	1.62997e-10	1.35829e-08	-	K14431|1|5e-10|65.1|aly:ARALYDRAFT_311885|transcription factor TGA	GO:0043234//protein complex;GO:0043231//intracellular membrane-bounded organelle	GO:0019787//small conjugating protein ligase activity	GO:0032446//protein modification by small protein conjugation	gi|414879916|tpg|DAA57047.1|/0/TPA: hypothetical protein ZEAMMB73_364783 [Zea mays]
GRMZM2G166944	1991.06	660.56	1145.79	47.88	97.25	1.02228	Up	7.42152e-51	4.00244e-48	-	K08235|1|3e-150|530|zma:100191584|xyloglucan:xyloglucosyl transferase [EC:2.4.1.207];K14504|2|6e-134|476|sbi:SORBI_10g028580|xyloglucan:xyloglucosyl transferase TCH4 [EC:2.4.1.207]	GO:0005576//extracellular region;GO:0031410//cytoplasmic vesicle;GO:0030312//external encapsulating structure;GO:0005576//extracellular region;GO:0031410//cytoplasmic vesicle;GO:0030312//external encapsulating structure;GO:0005576//extracellular region;GO:0031410//cytoplasmic vesicle;GO:0030312//external encapsulating structure	GO:0016798//hydrolase activity, acting on glycosyl bonds;GO:0016758//transferase activity, transferring hexosyl groups;GO:0016798//hydrolase activity, acting on glycosyl bonds;GO:0016758//transferase activity, transferring hexosyl groups;GO:0016798//hydrolase activity, acting on glycosyl bonds;GO:0016758//transferase activity, transferring hexosyl groups	GO:0044042//glucan metabolic process;GO:0044042//glucan metabolic process;GO:0044042//glucan metabolic process	gi|212275237|ref|NP_001130486.1|/1.04572e-151/xyloglucan endotransglucosylase/hydrolase protein 23 precursor [Zea mays]
GRMZM2G161521	680	178.68	305.03	38.99	78.59	1.01124	Up	2.39494e-14	3.01562e-12	-	-	-	-	-	gi|413920941|gb|AFW60873.1|/1.91071e-25/hypothetical protein ZEAMMB73_683886 [Zea mays]
AC233887.1_FG005	1395	260	443	26.88	54.09	1.00883	Up	6.6627e-20	1.17556e-17	-	-	GO:0044464//cell part	-	-	gi|414587303|tpg|DAA37874.1|/0/TPA: hypothetical protein ZEAMMB73_603670 [Zea mays]
GRMZM5G834605	506	42.03	0	12.56	0.01	-10.2946	Down	6.99784e-12	6.71206e-10	-	-	-	-	-	gi|414876863|tpg|DAA53994.1|/4.04689e-64/TPA: hypothetical protein ZEAMMB73_259098 [Zea mays]
GRMZM2G397002	386	28.13	0	11.29	0.01	-10.1408	Down	3.75704e-08	2.1307e-06	-	K02975|1|2e-13|72.4|zma:100193720|small subunit ribosomal protein S25e	GO:0030529//ribonucleoprotein complex	-	-	gi|414865982|tpg|DAA44539.1|/3.84495e-18/TPA: hypothetical protein ZEAMMB73_824849 [Zea mays]
GRMZM5G852663	2239	140	0	8.93	0.01	-9.80252	Down	5.4424e-38	1.9205e-35	-	K15639|1|1e-170|598|aly:ARALYDRAFT_901457|cytochrome P450, family 734, subfamily A, polypeptide 1 (PHYB activation tagged suppressor 1) [EC:1.14.-.-];K10717|3|5e-90|330|zma:100501848|cytokinin trans-hydroxylase	-	GO:0016491//oxidoreductase activity;GO:0005506//iron ion binding	GO:0008152//metabolic process	gi|227498401|ref|NP_001153094.1|/0/cytochrome P450 CYP734A7 [Zea mays]
GRMZM2G070113	1604.09	47.52	0	4.26	0.01	-8.73471	Down	3.25734e-13	3.5401e-11	-	K14948|1|3e-134|476|sbi:SORBI_09g021560|olypyrimidine tract-binding protein 2	GO:0043231//intracellular membrane-bounded organelle;GO:0043231//intracellular membrane-bounded organelle;GO:0043231//intracellular membrane-bounded organelle;GO:0043231//intracellular membrane-bounded organelle;GO:0030529//ribonucleoprotein complex	GO:0003676//nucleic acid binding;GO:0003676//nucleic acid binding;GO:0003676//nucleic acid binding;GO:0003676//nucleic acid binding	GO:0006396//RNA processing;GO:0006396//RNA processing;GO:0006396//RNA processing;GO:0010468//regulation of gene expression;GO:0006412//translation;GO:0006396//RNA processing	gi|413945516|gb|AFW78165.1|/0/hypothetical protein ZEAMMB73_011466 [Zea mays]
GRMZM2G181276	944.58	24.34	0	3.76	0.01	-8.55459	Down	4.37046e-07	2.06481e-05	-	K10523|1|7e-27|118|sbi:SORBI_06g000720|speckle-type POZ protein	-	-	-	gi|414872177|tpg|DAA50734.1|/2.12192e-102/TPA: speckle-type POZ protein [Zea mays]
GRMZM2G145599	2229	58.13	0	3.72	0.01	-8.53916	Down	3.82156e-16	5.43441e-14	-	K12196|1|3e-06|52.4|cre:CHLREDRAFT_181992|vacuolar protein-sorting-associated protein 4	GO:0043231//intracellular membrane-bounded organelle;GO:0043231//intracellular membrane-bounded organelle	GO:0016887//ATPase activity;GO:0032559;GO:0032559;GO:0042623//ATPase activity, coupled	-	gi|413938478|gb|AFW73029.1|/6.33665e-141/hypothetical protein ZEAMMB73_068001 [Zea mays]
GRMZM5G816561	1734	39.65	0	3.28	0.01	-8.35755	Down	4.40782e-11	3.98698e-09	-	K15398|1|2e-86|318|ppp:PHYPADRAFT_151187|cytochrome P450, family 86, subfamily A, polypeptide 2/4/7/8 (fatty acid omega-hydroxylase) [EC:1.14.-.-];K15402|2|3e-84|311|mtr:MTR_4g075110|cytochrome P450, family 86, subfamily B, polypeptide 1 (fatty acid omega-hydroxylase) [EC:1.14.-.-]	-	GO:0016491//oxidoreductase activity;GO:0005506//iron ion binding	GO:0008152//metabolic process	gi|414585819|tpg|DAA36390.1|/0/TPA: putative cytochrome P450 superfamily protein [Zea mays]
GRMZM2G146097	1668	37	0	3.19	0.01	-8.31741	Down	1.50337e-10	1.26384e-08	-	K09841|1|4e-11|68.2|bdi:100827045|xanthoxin dehydrogenase [EC:1.1.1.288];K08081|3|1e-10|66.6|ath:AT2G29150|tropine dehydrogenase [EC:1.1.1.206]	-	GO:0003824//catalytic activity	GO:0008152//metabolic process	gi|413932426|gb|AFW66977.1|/3.32875e-110/alcohol dehydrogenase [Zea mays]
GRMZM2G163574	1507	31.74	0	3.03	0.01	-8.24317	Down	5.96466e-09	3.93736e-07	-	-	-	-	-	gi|414881691|tpg|DAA58822.1|/2.13657e-169/TPA: hypothetical protein ZEAMMB73_475988 [Zea mays]
GRMZM2G003625	4432.05	88.92	0	2.84	0.01	-8.14975	Down	3.8872e-24	8.41726e-22	-	K03013|1|6e-94|344|vvi:100258335|DNA-directed RNA polymerases I, II, and III subunit RPABC1;K13457|2|2e-48|193|sbi:SORBI_10g028720|disease resistance protein RPM1	-	GO:0032559;GO:0032559	GO:0012501//programmed cell death;GO:0006950//response to stress;GO:0012501//programmed cell death;GO:0006950//response to stress	gi|413915994|gb|AFW55926.1|/0/hypothetical protein ZEAMMB73_963178 [Zea mays]
GRMZM2G034709	1375	26.6	0	2.79	0.01	-8.12412	Down	1.2814e-07	6.62321e-06	-	K12817|1|5e-153|539|zma:100216989|pre-mRNA-splicing factor 18	GO:0030529//ribonucleoprotein complex	-	GO:0006396//RNA processing	gi|413918959|gb|AFW58891.1|/6.3142e-157/hypothetical protein ZEAMMB73_476784 [Zea mays]
GRMZM2G048150	1399	21.76	0	2.24	0.01	-7.80735	Down	2.75288e-06	0.000103398	-	-	-	-	-	gi|413933759|gb|AFW68310.1|/7.92638e-50/hypothetical protein ZEAMMB73_995651 [Zea mays]
GRMZM2G445961	1276.22	17.08	0	1.93	0.01	-7.59246	Down	3.20234e-05	0.000841291	-	-	GO:0031224//intrinsic to membrane	GO:0017111//nucleoside-triphosphatase activity;GO:0032559	GO:0009207;GO:0051234//establishment of localization;GO:0006950//response to stress	gi|414587739|tpg|DAA38310.1|/1.57412e-42/TPA: hypothetical protein ZEAMMB73_970745 [Zea mays]
GRMZM2G171110	1767	21.83	0	1.77	0.01	-7.46761	Down	2.75288e-06	0.000103534	-	K10576|1|8e-18|90.5|vvi:100250088|ubiquitin-conjugating enzyme E2 H [EC:6.3.2.19];K13420|3|1e-13|76.6|aly:ARALYDRAFT_356368|LRR receptor-like serine/threonine-protein kinase FLS2 [EC:2.7.11.1]	-	GO:0016301//kinase activity;GO:0000166//nucleotide binding	-	gi|414868035|tpg|DAA46592.1|/0/TPA: putative leucine-rich repeat receptor-like protein kinase family protein [Zea mays]
GRMZM2G026546	1570	17.86	0	1.64	0.01	-7.35755	Down	3.20234e-05	0.000842065	-	-	-	-	-	gi|414884846|tpg|DAA60860.1|/1.71299e-84/TPA: hypothetical protein ZEAMMB73_372365 [Zea mays]
GRMZM2G398341	3213	35.95	0	1.59	0.01	-7.31288	Down	5.1275e-10	3.95039e-08	-	K00888|1|0.0|668|sbi:SORBI_05g009420|phosphatidylinositol 4-kinase [EC:2.7.1.67]	-	GO:0016301//kinase activity	GO:0009987//cellular process	gi|413953324|gb|AFW85973.1|/0/putative DUF1692 domain containing protein [Zea mays]
GRMZM2G378515	2327	23.64	0	1.45	0.01	-7.17991	Down	8.07136e-07	3.5384e-05	-	K06630|1|3e-82|305|zma:100273134|tyrosine 3-monooxygenase/tryptophan 5-monooxygenase activation protein;K11657|3|1e-79|296|zma:542440|remodeling and spacing factor 1	-	GO:0005515//protein binding;GO:0005515//protein binding	-	gi|414592139|tpg|DAA42710.1|/0/TPA: hypothetical protein ZEAMMB73_365484 [Zea mays]
GRMZM2G077340	3835	37.99	0	1.41	0.01	-7.13955	Down	1.50337e-10	1.26757e-08	-	-	GO:0030529//ribonucleoprotein complex;GO:0030529//ribonucleoprotein complex	GO:0005198//structural molecule activity;GO:0005198//structural molecule activity	GO:0010467//gene expression;GO:0010467//gene expression	gi|414885419|tpg|DAA61433.1|/0/TPA: hypothetical protein ZEAMMB73_873749 [Zea mays]
GRMZM2G117685	2658	25.18	0	1.35	0.01	-7.07682	Down	2.3665e-07	1.17027e-05	-	-	-	-	-	gi|414881536|tpg|DAA58667.1|/0/TPA: hypothetical protein ZEAMMB73_759820 [Zea mays]
GRMZM2G487136	2286	18.75	0	1.17	0.01	-6.87036	Down	1.73399e-05	0.000511483	-	K00895|1|4e-32|138|zma:100193340|pyrophosphate--fructose-6-phosphate 1-phosphotransferase [EC:2.7.1.90]	GO:0043231//intracellular membrane-bounded organelle;GO:0044444//cytoplasmic part	-	-	gi|413950693|gb|AFW83342.1|/0/hypothetical protein ZEAMMB73_747373 [Zea mays]
GRMZM2G300990	683	98	1.34	10.52	0.34	-4.95146	Down	3.90748e-25	8.935e-23	-	-	GO:0009536//plastid;GO:0009536//plastid	GO:0016829//lyase activity;GO:0004672//protein kinase activity;GO:0032559;GO:0004672//protein kinase activity;GO:0032559;GO:0016829//lyase activity;GO:0004672//protein kinase activity;GO:0032559	GO:0006396//RNA processing;GO:0006779//porphyrin-containing compound biosynthetic process;GO:0006464//cellular protein modification process;GO:0006464//cellular protein modification process;GO:0006396//RNA processing;GO:0006779//porphyrin-containing compound biosynthetic process;GO:0006464//cellular protein modification process	gi|414872991|tpg|DAA51548.1|/1.03126e-115/TPA: putative protein kinase superfamily protein [Zea mays]
GRMZM2G038485	857	21.79	1.01	3.15	0.2	-3.97728	Down	3.05226e-05	0.000807056	-	K02219|1|6e-35|146|rcu:RCOM_0475440|cyclin-dependent kinase regulatory subunit CKS1	GO:0044424//intracellular part;GO:0044424//intracellular part	GO:0019887//protein kinase regulator activity;GO:0005488//binding;GO:0016772//transferase activity, transferring phosphorus-containing groups;GO:0019887//protein kinase regulator activity;GO:0005488//binding;GO:0016772//transferase activity, transferring phosphorus-containing groups	GO:0006261//DNA-dependent DNA replication;GO:0007049//cell cycle;GO:0006796//phosphate-containing compound metabolic process;GO:0006261//DNA-dependent DNA replication;GO:0007049//cell cycle;GO:0006796//phosphate-containing compound metabolic process	gi|414864799|tpg|DAA43356.1|/4.03546e-80/TPA: cyclin-dependent kinase regulatory subunitDrought responsive protein CKS2 [Zea mays]
GRMZM2G028556	931	25	2	3.83	0.37	-3.37175	Down	2.05216e-05	0.000585398	gst7	K00799|1|7e-95|192|sbi:SORBI_03g045800|glutathione S-transferase [EC:2.5.1.18]	-	GO:0016765//transferase activity, transferring alkyl or aryl (other than methyl) groups;GO:0016765//transferase activity, transferring alkyl or aryl (other than methyl) groups;GO:0016765//transferase activity, transferring alkyl or aryl (other than methyl) groups	-	gi|414878694|tpg|DAA55825.1|/3.88305e-135/TPA: hypothetical protein ZEAMMB73_212158, partial [Zea mays]
AC209729.3_FG003	2913	25.04	2.46	1.22	0.14	-3.12338	Down	2.05216e-05	0.000585983	-	-	-	-	-	gi|414881517|tpg|DAA58648.1|/0/TPA: hypothetical protein ZEAMMB73_801833 [Zea mays]
GRMZM2G337785	2531	84.98	8.38	4.79	0.56	-3.09653	Down	1.00882e-14	1.31667e-12	-	-	-	-	-	gi|413943256|gb|AFW75905.1|/0/hypothetical protein ZEAMMB73_518971 [Zea mays]
GRMZM2G356639	3027	27.64	3	1.3	0.17	-2.9349	Down	3.40394e-05	0.000883695	-	K03879|1|1e-60|233|sbi:SobioMp21|NADH-ubiquinone oxidoreductase chain 2 [EC:1.6.5.3]	GO:0031224//intrinsic to membrane;GO:0031410//cytoplasmic vesicle;GO:0005746//mitochondrial respiratory chain;GO:0031224//intrinsic to membrane;GO:0031410//cytoplasmic vesicle;GO:0005746//mitochondrial respiratory chain	GO:0050136//NADH dehydrogenase (quinone) activity;GO:0050136//NADH dehydrogenase (quinone) activity	GO:0051234//establishment of localization;GO:0022904//respiratory electron transport chain;GO:0051234//establishment of localization;GO:0022904//respiratory electron transport chain	gi|413922624|gb|AFW62556.1|/2.57195e-77/hypothetical protein ZEAMMB73_728251 [Zea mays]
GRMZM2G090744	1949	29	3	1.98	0.26	-2.92892	Down	1.20163e-05	0.00037455	-	-	GO:0044464//cell part	-	-	gi|224030383|gb|ACN34267.1|/1.60076e-174/unknown [Zea mays]
GRMZM2G166603	3448	40.65	5.36	1.67	0.26	-2.68326	Down	7.67416e-07	3.38504e-05	-	K01376|1|4e-95|348|ath:AT1G47128|[EC:3.4.22.-];K01365|4|4e-80|298|smo:SELMODRAFT_428615|cathepsin L [EC:3.4.22.15]	-	-	-	gi|414875906|tpg|DAA53037.1|/0/TPA: hypothetical protein ZEAMMB73_586844 [Zea mays]
GRMZM2G700791	577	37	5	9.61	1.53	-2.651	Down	3.43432e-06	0.000126662	-	-	-	-	-	gi|413951911|gb|AFW84560.1|/3.63621e-47/hypothetical protein ZEAMMB73_284819 [Zea mays]
GRMZM2G032562	838	43	6	7.53	1.24	-2.60231	Down	6.60212e-07	2.98589e-05	-	K03094|1|2e-49|194|bdi:100826905|S-phase kinase-associated protein 1	-	-	GO:0019941//modification-dependent protein catabolic process	gi|414888311|tpg|DAA64325.1|/4.32609e-87/TPA: SKP1-like protein 1A [Zea mays]
GRMZM2G066153	3012	44.63	6.4	2.11	0.36	-2.55117	Down	4.03636e-07	1.91647e-05	-	-	GO:0009536//plastid	GO:0003824//catalytic activity	-	gi|413945550|gb|AFW78199.1|/0/phosphoribosylanthranilate transferase [Zea mays]
AC209810.3_FG002	1107	85.88	15.06	11.27	2.33	-2.27409	Down	7.5794e-11	6.62514e-09	-	K01365|1|0.0|645|sbi:SORBI_03g043220|cathepsin L [EC:3.4.22.15]	GO:0031410//cytoplasmic vesicle;GO:0005783//endoplasmic reticulum	GO:0004175//endopeptidase activity	GO:0019538//protein metabolic process	gi|414879123|tpg|DAA56254.1|/0/TPA: hypothetical protein ZEAMMB73_708930 [Zea mays]
GRMZM2G165488	1830	36	6	2.66	0.55	-2.27392	Down	1.91644e-05	0.000556682	-	K08064|1|1e-07|57.0|gmx:100782085|nuclear transcription factor Y, alpha	GO:0043231//intracellular membrane-bounded organelle;GO:0043231//intracellular membrane-bounded organelle;GO:0043231//intracellular membrane-bounded organelle;GO:0043231//intracellular membrane-bounded organelle	GO:0001071//nucleic acid binding transcription factor activity;GO:0001071//nucleic acid binding transcription factor activity;GO:0001071//nucleic acid binding transcription factor activity;GO:0001071//nucleic acid binding transcription factor activity	GO:0006351//transcription, DNA-dependent;GO:0006351//transcription, DNA-dependent;GO:0006351//transcription, DNA-dependent;GO:0006351//transcription, DNA-dependent	gi|413933598|gb|AFW68149.1|/7.17874e-154/nuclear transcription factor Y subunit A-10 isoform 1 [Zea mays]
GRMZM2G066638	1731	40.54	7.42	3.36	0.73	-2.20249	Down	9.24128e-06	0.000300163	-	K12127|1|1e-157|555|zma:100281433|pseudo-response regulator 1	GO:0043231//intracellular membrane-bounded organelle;GO:0015629//actin cytoskeleton	GO:0008092//cytoskeletal protein binding;GO:0017111//nucleoside-triphosphatase activity;GO:0004871//signal transducer activity;GO:0032559	GO:0007165//signal transduction;GO:0006351//transcription, DNA-dependent	gi|414589073|tpg|DAA39644.1|/0/TPA: hypothetical protein ZEAMMB73_370141 [Zea mays]
GRMZM2G174083	1731	40.54	7.42	3.36	0.73	-2.20249	Down	9.24128e-06	0.000299822	-	K12127|1|1e-157|555|zma:100281433|pseudo-response regulator 1	GO:0043231//intracellular membrane-bounded organelle;GO:0015629//actin cytoskeleton	GO:0008092//cytoskeletal protein binding;GO:0017111//nucleoside-triphosphatase activity;GO:0004871//signal transducer activity;GO:0032559	GO:0007165//signal transduction;GO:0006351//transcription, DNA-dependent	gi|414589073|tpg|DAA39644.1|/0/TPA: hypothetical protein ZEAMMB73_370141 [Zea mays]
GRMZM2G140041	1570	112.54	21.75	10.31	2.35	-2.13331	Down	2.70082e-13	2.9806e-11	-	-	-	-	-	gi|414589399|tpg|DAA39970.1|/1.93366e-164/TPA: hypothetical protein ZEAMMB73_838535 [Zea mays]
GRMZM2G074087	1000	49.42	9.73	7.05	1.67	-2.07778	Down	1.34717e-06	5.58869e-05	-	K14489|1|5e-10|63.5|vvi:100263145|arabidopsis histidine kinase 2/3/4 (cytokinin receptor) [EC:2.7.13.3]	GO:0031410//cytoplasmic vesicle;GO:0031410//cytoplasmic vesicle	GO:0003824//catalytic activity;GO:0003824//catalytic activity	-	gi|226502528|ref|NP_001141170.1|/1.58462e-47/putative X8 domain containing family protein precursor [Zea mays]
GRMZM2G051842	1370	44.4	8.32	4.17	1.03	-2.0174	Down	4.43262e-06	0.000157977	-	K00856|1|3e-12|71.6|aly:ARALYDRAFT_478305|adenosine kinase [EC:2.7.1.20]	-	GO:0016772//transferase activity, transferring phosphorus-containing groups;GO:0016772//transferase activity, transferring phosphorus-containing groups	GO:0006796//phosphate-containing compound metabolic process;GO:0006796//phosphate-containing compound metabolic process	gi|239052852|ref|NP_001131950.2|/1.62702e-104/uncharacterized protein LOC100193343 [Zea mays]
AC199911.5_FG001	801	47	10	8.63	2.17	-1.99167	Down	9.10064e-06	0.000295931	-	K02149|1|5e-103|372|zma:100284945|V-type H+-transporting ATPase subunit D [EC:3.6.3.14]	GO:0016469//proton-transporting two-sector ATPase complex	GO:0019829//cation-transporting ATPase activity	GO:0015988//energy coupled proton transmembrane transport, against electrochemical gradient	gi|413917238|gb|AFW57170.1|/2.26635e-106/hypothetical protein ZEAMMB73_475594 [Zea mays]
GRMZM2G082580	2501	40.98	8.7	2.34	0.59	-1.98772	Down	2.68382e-05	0.000727814	-	K10999|1|0.0|1461|zma:541806|cellulose synthase A [EC:2.4.1.12]	GO:0031224//intrinsic to membrane	GO:0016759//cellulose synthase activity;GO:0046914//transition metal ion binding	GO:0045229//external encapsulating structure organization;GO:0009250//glucan biosynthetic process	gi|414589209|tpg|DAA39780.1|/0/TPA: hypothetical protein ZEAMMB73_877148 [Zea mays]
GRMZM2G310031	779	43.96	9.42	8.31	2.1	-1.98446	Down	1.94764e-05	0.000562886	-	-	-	-	-	gi|226507088|ref|NP_001145230.1|/1.29296e-42/uncharacterized protein LOC100278501 [Zea mays]
GRMZM2G380732	3739	42.43	9.22	1.61	0.41	-1.97336	Down	3.00522e-05	0.000797569	-	-	-	-	-	gi|414887181|tpg|DAA63195.1|/0/TPA: hypothetical protein ZEAMMB73_889493 [Zea mays]
GRMZM2G050085	1128	54.03	12	6.95	1.82	-1.93307	Down	3.05066e-06	0.000113686	-	-	-	-	-	gi|414872204|tpg|DAA50761.1|/7.52032e-118/TPA: hypothetical protein ZEAMMB73_339352 [Zea mays]
GRMZM2G156506	1887	42.52	9.62	3.23	0.86	-1.90913	Down	3.00522e-05	0.00079831	-	-	-	-	-	gi|259490414|ref|NP_001159205.1|/0/uncharacterized protein LOC100304291 [Zea mays]
GRMZM2G064530	1086.25	52.21	12.93	7.6	2.04	-1.89743	Down	7.06958e-06	0.000239703	-	-	-	-	-	gi|413951968|gb|AFW84617.1|/2.12803e-67/hypothetical protein ZEAMMB73_076821 [Zea mays]
GRMZM2G010338	1753	99.74	22.98	8.16	2.22	-1.87801	Down	2.0379e-10	1.65481e-08	-	K15047|1|0.0|529|sbi:SORBI_06g029970|heterogeneous nuclear ribonucleoprotein U-like protein 1	-	GO:0032559;GO:0032559	-	gi|242077338|ref|XP_002448605.1|/0/hypothetical protein SORBIDRAFT_06g029970 [Sorghum bicolor]
AC197047.3_FG001	558	119.68	27.86	32.22	8.86	-1.86258	Down	4.92948e-12	4.80885e-10	-	-	GO:0043231//intracellular membrane-bounded organelle	-	-	gi|226499266|ref|NP_001144738.1|/4.58995e-52/uncharacterized protein LOC100277785 [Zea mays]
GRMZM2G104942	2078	103	26	7.43	2.11	-1.81612	Down	1.34251e-09	9.83921e-08	-	K13783|1|0.0|908|zma:100216884|MFS transporter, OPA family, solute carrier family 37 (glycerol-3-phosphate transporter), member 1/2	GO:0043231//intracellular membrane-bounded organelle;GO:0043231//intracellular membrane-bounded organelle;GO:0043231//intracellular membrane-bounded organelle	-	GO:0006810//transport;GO:0006810//transport;GO:0006810//transport	gi|413921278|gb|AFW61210.1|/0/hypothetical protein ZEAMMB73_538997 [Zea mays]
GRMZM2G159854	1772.41	56	14	4.68	1.34	-1.80428	Down	7.86946e-06	0.00026155	-	-	-	-	-	gi|413924956|gb|AFW64888.1|/2.82849e-95/hypothetical protein ZEAMMB73_096001 [Zea mays]
GRMZM5G878834	1345	59.06	14.66	6.34	1.86	-1.76918	Down	2.32496e-06	8.95611e-05	-	-	-	-	-	gi|413949145|gb|AFW81794.1|/2.06664e-104/hypothetical protein ZEAMMB73_017431 [Zea mays]
GRMZM5G845782	1202	239.27	76.43	36.16	10.88	-1.73272	Down	1.78548e-15	2.4774e-13	-	-	-	-	-	gi|413955721|gb|AFW88370.1|/2.26809e-85/hypothetical protein ZEAMMB73_059947, partial [Zea mays]
GRMZM2G092182	1606.31	95.98	27.34	9.17	2.89	-1.66585	Down	6.3257e-08	3.39226e-06	-	K14945|1|2e-20|98.2|sbi:SORBI_04g029520|protein quaking	GO:0043231//intracellular membrane-bounded organelle;GO:0043231//intracellular membrane-bounded organelle;GO:0043231//intracellular membrane-bounded organelle;GO:0043231//intracellular membrane-bounded organelle;GO:0043231//intracellular membrane-bounded organelle	GO:0003676//nucleic acid binding;GO:0003676//nucleic acid binding;GO:0003676//nucleic acid binding;GO:0003676//nucleic acid binding;GO:0003676//nucleic acid binding;GO:0003676//nucleic acid binding	-	gi|413923730|gb|AFW63662.1|/2.41175e-59/hypothetical protein ZEAMMB73_233372, partial [Zea mays]
GRMZM2G034197	2870	105.74	28.73	5.24	1.68	-1.64111	Down	3.10154e-09	2.17817e-07	-	-	-	GO:0016787//hydrolase activity	-	gi|413950639|gb|AFW83288.1|/2.81905e-99/hypothetical protein ZEAMMB73_987353 [Zea mays]
GRMZM2G004959	1155.64	54	15	6.86	2.22	-1.62765	Down	3.84458e-05	0.000978536	-	K09377|1|5e-61|233|gmx:100527547|cysteine and glycine-rich protein	-	GO:0046914//transition metal ion binding;GO:0046872//metal ion binding	-	gi|413942012|gb|AFW74661.1|/1.10049e-86/putative LIM-type zinc finger domain family protein [Zea mays]
GRMZM2G056495	1730	60.59	17.42	5.28	1.71	-1.62654	Down	1.79197e-05	0.000525871	-	K14015|1|4e-151|532|sbi:SORBI_03g041070|nuclear protein localization protein 4 homolog	-	-	-	gi|414879508|tpg|DAA56639.1|/0/TPA: NPL4 family protein [Zea mays]
GRMZM2G066111	2408	108.89	30.08	6.45	2.1	-1.61891	Down	4.6433e-09	3.13018e-07	-	-	GO:0031224//intrinsic to membrane;GO:0005753//mitochondrial proton-transporting ATP synthase complex;GO:0033177//proton-transporting two-sector ATPase complex, proton-transporting domain	GO:0015077//monovalent inorganic cation transmembrane transporter activity	GO:0006818//hydrogen transport;GO:0006754//ATP biosynthetic process	gi|413954043|gb|AFW86692.1|/1.19064e-114/ATP synthase protein MI25 [Zea mays]
GRMZM5G807791	1252.9	58.26	16.97	7.05	2.31	-1.60973	Down	1.7941e-05	0.000525956	-	K14015|1|3e-59|228|zma:100194136|nuclear protein localization protein 4 homolog	GO:0043231//intracellular membrane-bounded organelle	GO:0005515//protein binding	-	gi|413922638|gb|AFW62570.1|/9.78035e-116/hypothetical protein ZEAMMB73_980053 [Zea mays]
GRMZM2G348125	1457	71.22	19.9	7.04	2.32	-1.60145	Down	1.25289e-06	5.25095e-05	-	-	-	-	-	gi|414888151|tpg|DAA64165.1|/1.02622e-120/TPA: stress responsive protein [Zea mays]
GRMZM5G820904	1522	137.45	38.71	13	4.32	-1.58941	Down	3.7234e-11	3.38936e-09	-	-	GO:0009707//chloroplast outer membrane;GO:0009707//chloroplast outer membrane	-	GO:0006605//protein targeting;GO:0009657//plastid organization;GO:0009653//anatomical structure morphogenesis;GO:0006605//protein targeting;GO:0009653//anatomical structure morphogenesis	gi|414872287|tpg|DAA50844.1|/0/TPA: hypothetical protein ZEAMMB73_310626 [Zea mays]
GRMZM2G422045	3999	110.24	31.19	3.91	1.31	-1.5776	Down	4.65514e-09	3.13077e-07	-	K01099|1|8e-29|128|ota:Ot04g02290|phosphatidylinositol-bisphosphatase [EC:3.1.3.36]	GO:0043231//intracellular membrane-bounded organelle	GO:0016791//phosphatase activity	-	gi|414589878|tpg|DAA40449.1|/0/TPA: hypothetical protein ZEAMMB73_082441 [Zea mays]
GRMZM2G040642	1564.09	50	13	4.13	1.41	-1.55045	Down	3.76138e-05	0.000959068	-	K01090|1|1e-39|137|sbi:SORBI_01g038410|protein phosphatase [EC:3.1.3.16];K14497|3|6e-36|127|smo:SELMODRAFT_179532|protein phosphatase 2C [EC:3.1.3.16]	GO:0043234//protein complex;GO:0043234//protein complex	GO:0004721//phosphoprotein phosphatase activity;GO:0043169//cation binding;GO:0004721//phosphoprotein phosphatase activity;GO:0043169//cation binding	GO:0006464//cellular protein modification process;GO:0006464//cellular protein modification process	gi|212722022|ref|NP_001132296.1|/0/uncharacterized protein LOC100193736 [Zea mays]
GRMZM2G034932	939	64.95	19.03	10.11	3.5	-1.53036	Down	1.74619e-05	0.00051349	-	-	GO:0043231//intracellular membrane-bounded organelle	GO:0003676//nucleic acid binding	-	gi|414880827|tpg|DAA57958.1|/4.05739e-39/TPA: hypothetical protein ZEAMMB73_677343 [Zea mays]
GRMZM2G011608	3075.91	119	35	5.51	1.91	-1.52848	Down	3.1361e-09	2.19704e-07	-	-	-	-	-	gi|414882102|tpg|DAA59233.1|/0/TPA: hypothetical protein ZEAMMB73_861907 [Zea mays]
GRMZM2G025409	1958	61	18	4.46	1.55	-1.52478	Down	2.56842e-05	0.000703865	-	K15336|1|1e-19|96.7|vvi:100259391|tRNA (cytosine38-C5)-methyltransferase [EC:2.1.1.204]	-	-	GO:0003006//developmental process involved in reproduction;GO:0003006//developmental process involved in reproduction	gi|162460162|ref|NP_001106062.1|/0/pentatricopeptide repeat 5 [Zea mays]
GRMZM2G333029	2135	88.48	26.39	5.92	2.09	-1.50209	Down	4.01634e-07	1.91013e-05	-	-	-	-	-	gi|226501238|ref|NP_001142961.1|/1.04638e-70/uncharacterized protein LOC100275412 [Zea mays]
AC234515.1_FG003	1335	83.03	24.89	8.98	3.18	-1.49769	Down	5.94722e-07	2.71549e-05	-	K07375|1|0.0|830|zma:100383576|tubulin beta	GO:0032991//macromolecular complex;GO:0015630//microtubule cytoskeleton	GO:0017111//nucleoside-triphosphatase activity;GO:0032561//guanyl ribonucleotide binding	GO:0043623//cellular protein complex assembly;GO:0009207;GO:0007017//microtubule-based process	gi|293334811|ref|NP_001169695.1|/0/uncharacterized protein LOC100383576 [Zea mays]
GRMZM2G053722	2965	70	21	3.36	1.19	-1.4975	Down	8.07938e-06	0.000267283	-	K04345|1|0.0|1051|vvi:100266345|protein kinase A [EC:2.7.11.11]	GO:0043234//protein complex;GO:0016020//membrane	GO:0043169//cation binding;GO:0004690//cyclic nucleotide-dependent protein kinase activity;GO:0004721//phosphoprotein phosphatase activity;GO:0032559;GO:0019887//protein kinase regulator activity	GO:0006468//protein phosphorylation	gi|413925848|gb|AFW65780.1|/0/hypothetical protein ZEAMMB73_978885 [Zea mays]
GRMZM2G001088	1929.59	146.37	45.3	11.04	3.97	-1.47553	Down	2.1041e-10	1.69891e-08	-	K14765|1|2e-142|504|zma:100276800|U3 small nucleolar ribonucleoprotein protein LCP5	-	-	-	gi|194695770|gb|ACF81969.1|/2.66626e-143/unknown [Zea mays]
GRMZM5G877708	1399.73	79.62	25.73	8.33	3.13	-1.41215	Down	5.01488e-06	0.000177182	-	-	GO:0043231//intracellular membrane-bounded organelle;GO:0043231//intracellular membrane-bounded organelle	GO:0003824//catalytic activity;GO:0003824//catalytic activity	GO:0006163//purine nucleotide metabolic process;GO:0006163//purine nucleotide metabolic process	gi|413955787|gb|AFW88436.1|/6.12707e-160/hypothetical protein ZEAMMB73_754999 [Zea mays]
GRMZM2G099270	3652	78.57	25.78	3.05	1.18	-1.37002	Down	7.10294e-06	0.000240264	-	-	-	-	-	gi|414590580|tpg|DAA41151.1|/0/TPA: hypothetical protein ZEAMMB73_849765 [Zea mays]
GRMZM2G052206	2233	98.33	32.65	6.38	2.47	-1.36905	Down	6.71322e-07	3.02656e-05	-	K08819|1|0.0|749|vvi:100240938|cyclin-dependent kinase 12/13 [EC:2.7.11.22 2.7.11.23]	-	GO:0004672//protein kinase activity;GO:0032559;GO:0004672//protein kinase activity;GO:0032559;GO:0004672//protein kinase activity;GO:0032559	GO:0006464//cellular protein modification process;GO:0006464//cellular protein modification process;GO:0006464//cellular protein modification process	gi|293331035|ref|NP_001170372.1|/7.96817e-100/uncharacterized protein LOC100384352 [Zea mays]
GRMZM2G026780	1001	97	32	14.12	5.5	-1.36024	Down	9.42298e-07	4.0624e-05	-	-	-	-	-	gi|226507749|ref|NP_001142527.1|/1.34611e-35/uncharacterized protein LOC100274767 [Zea mays]
GRMZM2G015793	1879	1112.46	366.95	84.82	33.04	-1.36019	Down	6.71114e-63	4.79561e-60	-	K13065|1|7e-17|87.4|rcu:RCOM_1442250|shikimate O-hydroxycinnamoyltransferase [EC:2.3.1.133]	-	-	-	gi|195611322|gb|ACG27491.1|/0/hypothetical protein [Zea mays]
GRMZM2G122787	2102	115.65	47.74	9.81	3.83	-1.35691	Down	1.28519e-05	0.000395422	-	K01904|1|8e-176|615|zma:100191850|4-coumarate--CoA ligase [EC:6.2.1.12]	GO:0042579//microbody;GO:0042579//microbody	GO:0016408;GO:0003824//catalytic activity;GO:0003824//catalytic activity;GO:0016408;GO:0016703;GO:0016703	GO:0009694//jasmonic acid metabolic process;GO:0009850//auxin metabolic process;GO:0009694//jasmonic acid metabolic process;GO:0009850//auxin metabolic process;GO:0008152//metabolic process;GO:0008152//metabolic process	gi|238908599|gb|ACF80143.2|/0/unknown [Zea mays]
GRMZM2G113203	5097	87	29.06	2.42	0.95	-1.34901	Down	4.2025e-06	0.000151285	-	K05666|1|0.0|653|olu:OSTLU_35503|ATP-binding cassette, subfamily C (CFTR/MRP), member 2;K05658|2|3e-67|256|bdi:100833400|ATP-binding cassette, subfamily B (MDR/TAP), member 1	GO:0031224//intrinsic to membrane;GO:0031224//intrinsic to membrane;GO:0031224//intrinsic to membrane	GO:0017111//nucleoside-triphosphatase activity;GO:0015405;GO:0032559;GO:0017111//nucleoside-triphosphatase activity;GO:0015405;GO:0032559;GO:0017111//nucleoside-triphosphatase activity;GO:0015405;GO:0032559	GO:0006810//transport;GO:0009207;GO:0006810//transport;GO:0009207;GO:0006810//transport;GO:0009207	gi|162463453|ref|NP_001105942.1|/0/multidrug resistance protein associated1 [Zea mays]
GRMZM2G029079	1011	68.5	22.97	9.87	3.91	-1.33588	Down	3.2242e-05	0.000846256	-	K09503|1|1e-98|358|zma:100382437|DnaJ homolog subfamily A member 2	-	GO:0005488//binding	-	gi|414588492|tpg|DAA39063.1|/1.23451e-169/TPA: putative dnaJ chaperone family protein [Zea mays]
GRMZM2G316362	1502	138	47	13.23	5.32	-1.31431	Down	1.13761e-08	7.11518e-07	-	K03921|1|3e-98|356|zma:100273826|acyl-[acyl-carrier-protein] desaturase [EC:1.14.19.2]	GO:0009536//plastid;GO:0009536//plastid;GO:0009536//plastid	GO:0046872//metal ion binding;GO:0016717//oxidoreductase activity, acting on paired donors, with oxidation of a pair of donors resulting in the reduction of molecular oxygen to two molecules of water;GO:0046872//metal ion binding;GO:0016717//oxidoreductase activity, acting on paired donors, with oxidation of a pair of donors resulting in the reduction of molecular oxygen to two molecules of water…	GO:0006631//fatty acid metabolic process;GO:0006631//fatty acid metabolic process;GO:0006631//fatty acid metabolic process	gi|239052653|ref|NP_001141697.2|/0/uncharacterized protein LOC100273826 [Zea mays]
GRMZM2G436001	3344.91	222	100	12.4	5.01	-1.30746	Down	6.68304e-08	3.57718e-06	-	-	GO:0009536//plastid;GO:0009536//plastid	GO:0051536//iron-sulfur cluster binding;GO:0016628//oxidoreductase activity, acting on the CH-CH group of donors, NAD or NADP as acceptor;GO:0003676//nucleic acid binding;GO:0051536//iron-sulfur cluster binding;GO:0003824//catalytic activity	GO:0008033//tRNA processing;GO:0008033//tRNA processing	gi|414591663|tpg|DAA42234.1|/0/TPA: hypothetical protein ZEAMMB73_668706 [Zea mays]
GRMZM2G049373	1629	91.95	33.24	8.54	3.46	-1.30346	Down	1.21409e-05	0.000377201	-	K09510|1|4e-29|126|ppp:PHYPADRAFT_185346|DnaJ homolog subfamily B member 4	-	GO:0005515//protein binding;GO:0005515//protein binding	GO:0044267//cellular protein metabolic process;GO:0044267//cellular protein metabolic process	gi|212723216|ref|NP_001131455.1|/6.19903e-162/hypothetical protein [Zea mays]
GRMZM2G012966	2851.46	144.02	52.76	7.67	3.11	-1.30231	Down	3.02288e-08	1.742e-06	-	K06444|1|0.0|1059|zma:100280448|lycopene epsilon-cyclase [EC:5.5.1.18]	GO:0043231//intracellular membrane-bounded organelle;GO:0043231//intracellular membrane-bounded organelle	GO:0004672//protein kinase activity;GO:0032559;GO:0016491//oxidoreductase activity;GO:0016491//oxidoreductase activity	GO:0050896//response to stimulus;GO:0006464//cellular protein modification process;GO:0016109;GO:0016109	gi|226497314|ref|NP_001146840.1|/0/lycopene epsilon cyclase1 [Zea mays]
GRMZM2G109332	1040.57	82.18	28.48	11.55	4.7	-1.29716	Down	1.2073e-05	0.000375908	cox2	K02261|1|8e-72|268|osa:6450161|cytochrome c oxidase subunit 2	GO:0031224//intrinsic to membrane;GO:0005746//mitochondrial respiratory chain;GO:0031410//cytoplasmic vesicle;GO:0031224//intrinsic to membrane;GO:0005746//mitochondrial respiratory chain;GO:0031410//cytoplasmic vesicle	GO:0015002//heme-copper terminal oxidase activity;GO:0005506//iron ion binding;GO:0015002//heme-copper terminal oxidase activity;GO:0005506//iron ion binding	GO:0022904//respiratory electron transport chain;GO:0051234//establishment of localization;GO:0022904//respiratory electron transport chain;GO:0051234//establishment of localization	gi|414587696|tpg|DAA38267.1|/3.24449e-72/TPA: putative cytochrome C oxidase subunit II family protein [Zea mays]
GRMZM2G055037	1702	75	26	6.33	2.59	-1.28925	Down	3.65354e-05	0.000934907	-	-	-	-	-	gi|226532992|ref|NP_001152349.1|/2.78832e-120/ubiquitin-protein ligase/ zinc ion binding protein [Zea mays]
GRMZM2G139815	1300.36	108	38.01	12.19	4.99	-1.28859	Down	9.40394e-07	4.06646e-05	-	-	-	-	-	gi|226492902|ref|NP_001151583.1|/1.01757e-120/WRKY74 - superfamily of TFs having WRKY and zinc finger domains [Zea mays]
GRMZM2G037751	2132	76.79	26.73	5.15	2.12	-1.28051	Down	2.62616e-05	0.000714211	-	-	-	-	-	gi|259490144|ref|NP_001158995.1|/2.74382e-83/uncharacterized protein LOC100303985 [Zea mays]
GRMZM2G356534	639	242.05	84.54	56.4	23.26	-1.27784	Down	9.05504e-14	1.04786e-11	-	-	-	-	-	gi|413943890|gb|AFW76539.1|/1.7796e-68/hypothetical protein ZEAMMB73_352289 [Zea mays]
GRMZM2G034471	2248	372	130	23.63	9.75	-1.27715	Down	3.69748e-20	6.64686e-18	-	K00517|1|4e-135|480|ath:AT1G01190|[EC:1.14.-.-];K05280|5|3e-62|238|pop:POPTR_823742|flavonoid 3'-monooxygenase [EC:1.14.13.21]	-	GO:0016491//oxidoreductase activity;GO:0005506//iron ion binding	GO:0008152//metabolic process	gi|414590021|tpg|DAA40592.1|/0/TPA: putative cytochrome P450 superfamily protein [Zea mays]
AC202073.4_FG001	1137	108	38	13.78	5.73	-1.26597	Down	9.40394e-07	4.07262e-05	-	K02183|1|3e-155|546|vvi:100264980|calmodulin	-	-	-	gi|414587070|tpg|DAA37641.1|/0/TPA: hypothetical protein ZEAMMB73_949812 [Zea mays]
GRMZM2G334041	5028	134.51	47.55	3.79	1.58	-1.26227	Down	4.15752e-08	2.33466e-06	-	K00558|1|0.0|1925|zma:542082|DNA (cytosine-5-)-methyltransferase [EC:2.1.1.37]	GO:0043231//intracellular membrane-bounded organelle;GO:0043231//intracellular membrane-bounded organelle	GO:0008757//S-adenosylmethionine-dependent methyltransferase activity;GO:0003676//nucleic acid binding;GO:0008757//S-adenosylmethionine-dependent methyltransferase activity;GO:0003676//nucleic acid binding	GO:0032776//DNA methylation on cytosine;GO:0032776//DNA methylation on cytosine	gi|414883787|tpg|DAA59801.1|/0/TPA: cytosine-specific methyltransferase [Zea mays]
GRMZM2G305362	1902	234.03	82.81	17.62	7.36	-1.25944	Down	3.63612e-13	3.90719e-11	-	-	-	-	GO:0006351//transcription, DNA-dependent	gi|413948013|gb|AFW80662.1|/2.50894e-157/hypothetical protein ZEAMMB73_350135 [Zea mays]
GRMZM2G387890	3148	264	94	11.92	5.01	-1.2505	Down	2.65302e-14	3.26859e-12	-	-	-	-	-	gi|413944311|gb|AFW76960.1|/0/hypothetical protein ZEAMMB73_111838 [Zea mays]
GRMZM2G081127	2860	211.34	75.98	10.52	4.46	-1.23802	Down	9.5431e-12	9.09235e-10	-	-	GO:0043231//intracellular membrane-bounded organelle;GO:0043231//intracellular membrane-bounded organelle	GO:0003676//nucleic acid binding;GO:0003676//nucleic acid binding	-	gi|413946811|gb|AFW79460.1|/0/squamosa promoter-binding protein-like (SBP domain) transcription factor family protein [Zea mays]
GRMZM2G137366	2490.02	114.32	42.09	6.68	2.85	-1.22889	Down	1.35063e-06	5.58684e-05	-	-	-	GO:0003676//nucleic acid binding;GO:0003676//nucleic acid binding	GO:0006305;GO:0006305	gi|212720705|ref|NP_001131171.1|/0/uncharacterized protein LOC100192479 [Zea mays]
GRMZM2G014022	1351	784	285	83.77	35.96	-1.22004	Down	4.6621e-38	1.66571e-35	-	-	-	-	-	gi|413918269|gb|AFW58201.1|/4.61142e-120/hypothetical protein ZEAMMB73_575911 [Zea mays]
GRMZM2G178829	1711.64	100.84	36	8.24	3.57	-1.20672	Down	3.83304e-06	0.000139745	-	K08332|1|6e-24|110|vcn:VOLCADRAFT_41528|vacuolar protein 8	GO:0043231//intracellular membrane-bounded organelle;GO:0043231//intracellular membrane-bounded organelle;GO:0043231//intracellular membrane-bounded organelle	-	-	gi|414887338|tpg|DAA63352.1|/0/TPA: putative ARM repeat-containing protein containing family protein [Zea mays]
GRMZM2G056539	1890	107.94	39.97	8.18	3.58	-1.19214	Down	2.27828e-06	8.81192e-05	-	-	-	-	-	gi|226505268|ref|NP_001142413.1|/7.01429e-152/uncharacterized protein LOC100274588 [Zea mays]
GRMZM2G116196	3096.77	141.86	52.42	6.47	2.84	-1.18787	Down	7.66014e-08	4.07728e-06	-	-	-	-	-	gi|308081253|ref|NP_001182872.1|/0/uncharacterized protein LOC100501140 [Zea mays]
GRMZM5G881950	3705	88.97	33.49	3.44	1.51	-1.18786	Down	3.0898e-05	0.000815473	-	-	GO:0005634//nucleus;GO:0005634//nucleus	GO:0005049//nuclear export signal receptor activity;GO:0022892;GO:0005049//nuclear export signal receptor activity;GO:0022892	GO:0015031//protein transport;GO:0015031//protein transport	gi|414872455|tpg|DAA51012.1|/0/TPA: hypothetical protein ZEAMMB73_391864 [Zea mays]
GRMZM5G823004	2314	309	115	19.06	8.38	-1.18553	Down	2.60162e-15	3.558e-13	-	-	-	-	-	gi|223945089|gb|ACN26628.1|/0/unknown [Zea mays]
GRMZM2G039251	1685	106.67	42.02	9.62	4.23	-1.18538	Down	1.49117e-05	0.000449127	-	K01899|1|2e-49|194|zma:100283329|succinyl-CoA synthetase alpha subunit [EC:6.2.1.4 6.2.1.5]	GO:0043231//intracellular membrane-bounded organelle	GO:0004774//succinate-CoA ligase activity;GO:0046912//transferase activity, transferring acyl groups, acyl groups converted into alkyl on transfer;GO:0032559;GO:0016874//ligase activity	GO:0009060//aerobic respiration;GO:0006732//coenzyme metabolic process;GO:0043648//dicarboxylic acid metabolic process;GO:0008152//metabolic process	gi|226491860|ref|NP_001149702.1|/6.48491e-162/succinyl-CoA ligase alpha-chain 2 [Zea mays]
GRMZM2G013657	1744	810	302	66.55	29.34	-1.18157	Down	1.64452e-37	5.66329e-35	-	-	GO:0043231//intracellular membrane-bounded organelle;GO:0043231//intracellular membrane-bounded organelle;GO:0043231//intracellular membrane-bounded organelle;GO:0043231//intracellular membrane-bounded organelle;GO:0043231//intracellular membrane-bounded organelle;GO:0043231//intracellular membrane-bounded organelle	GO:0003676//nucleic acid binding;GO:0001071//nucleic acid binding transcription factor activity;GO:0003676//nucleic acid binding;GO:0001071//nucleic acid binding transcription factor activity;GO:0003676//nucleic acid binding;GO:0001071//nucleic acid binding transcription factor activity;GO:0003676//nucleic acid binding;GO:0001071//nucleic acid binding transcription factor activity;GO:0003676//nuc…	GO:0006351//transcription, DNA-dependent;GO:0006351//transcription, DNA-dependent;GO:0006351//transcription, DNA-dependent;GO:0006351//transcription, DNA-dependent;GO:0006351//transcription, DNA-dependent;GO:0006351//transcription, DNA-dependent	gi|413945212|gb|AFW77861.1|/0/putative AP2/EREBP transcription factor superfamily protein [Zea mays]
GRMZM2G157806	815.1	389.09	173.14	82.33	36.88	-1.15858	Down	3.38846e-13	3.66865e-11	-	-	GO:0031410//cytoplasmic vesicle;GO:0031410//cytoplasmic vesicle	-	-	gi|226493249|ref|NP_001152714.1|/6.30532e-42/TPD1 precursor [Zea mays]
GRMZM2G567452	522	113	43	32.67	14.68	-1.15411	Down	3.1304e-06	0.000116203	-	K13230|1|3e-69|185|zma:100147731|2,4,7-trihydroxy-1,4-benzoxazin-3-one-glucoside 7-O-methyltransferase [EC:2.1.1.241];K16040|3|2e-07|53.5|vvi:100233030|trans-resveratrol di-O-methyltransferase [EC:2.1.1.240]	-	GO:0005515//protein binding;GO:0008168//methyltransferase activity	GO:0006730//one-carbon metabolic process	gi|187829883|ref|NP_001120719.1|/3.17621e-68/TRIBOA-glucoside O-methyltransferase BX7 [Zea mays]
GRMZM2G135782	1391	123	47	12.76	5.76	-1.14749	Down	1.25827e-06	5.26576e-05	-	K14773|1|5e-134|476|zma:100272500|U3 small nucleolar RNA-associated protein 23	-	-	-	gi|414886476|tpg|DAA62490.1|/5.04866e-154/TPA: hypothetical protein ZEAMMB73_597462 [Zea mays]
GRMZM2G438895	4766.87	145	56	4.33	1.96	-1.14351	Down	1.88991e-07	9.54403e-06	-	-	-	GO:0005515//protein binding;GO:0005515//protein binding;GO:0005515//protein binding	-	gi|413946664|gb|AFW79313.1|/0/hypothetical protein ZEAMMB73_299591 [Zea mays]
GRMZM2G139066	1776	458	177	36.99	16.88	-1.13182	Down	1.6555e-20	3.07267e-18	-	-	-	-	-	gi|413934102|gb|AFW68653.1|/0/F-box domain containing protein [Zea mays]
GRMZM2G407146	487	292	113	90.98	41.58	-1.12966	Down	1.41029e-13	1.61242e-11	-	-	-	-	-	-
GRMZM2G023275	2970	116	46	5.56	2.6	-1.09657	Down	5.94964e-06	0.000206382	-	K09571|1|5e-07|55.5|zma:100273568|FK506-binding protein 4/5 [EC:5.2.1.8];K01802|2|3e-06|53.1|cme:CMH207C|peptidylprolyl isomerase [EC:5.2.1.8]	-	-	-	gi|413917190|gb|AFW57122.1|/0/hypothetical protein ZEAMMB73_165363 [Zea mays]
GRMZM2G150726	1183	146	58	17.89	8.39	-1.09241	Down	3.84438e-07	1.83446e-05	-	-	-	-	-	gi|413943250|gb|AFW75899.1|/6.92212e-170/lipid binding protein [Zea mays]
GRMZM2G114675	1961.2	149.15	59.5	10.91	5.13	-1.08862	Down	2.65252e-07	1.30046e-05	-	-	-	GO:0043169//cation binding;GO:0043169//cation binding;GO:0043169//cation binding;GO:0043169//cation binding	GO:0006812//cation transport;GO:0006812//cation transport;GO:0006812//cation transport;GO:0006812//cation transport	gi|413936552|gb|AFW71103.1|/2.08631e-107/putative heavy metal transport/detoxification superfamily protein [Zea mays]
GRMZM2G085153	1628.06	107	44	9.73	4.59	-1.08395	Down	2.94924e-05	0.000787097	-	-	GO:0009526//plastid envelope;GO:0005618//cell wall;GO:0009532//plastid stroma;GO:0009526//plastid envelope;GO:0005618//cell wall;GO:0009532//plastid stroma;GO:0009526//plastid envelope;GO:0005618//cell wall;GO:0009532//plastid stroma;GO:0009526//plastid envelope;GO:0005618//cell wall;GO:0009532//plastid stroma	GO:0003824//catalytic activity;GO:0003824//catalytic activity;GO:0003824//catalytic activity;GO:0003824//catalytic activity	GO:0008152//metabolic process;GO:0008152//metabolic process;GO:0008152//metabolic process;GO:0008152//metabolic process	gi|195648508|gb|ACG43722.1|/0/aldo-keto reductase/ oxidoreductase [Zea mays]
GRMZM2G007681	5107	117	47	3.24	1.54	-1.07306	Down	7.28496e-06	0.00024555	-	K03018|1|0.0|2827|zma:100501057|DNA-directed RNA polymerase III subunit RPC1 [EC:2.7.7.6];K03006|3|5e-52|205|cme:CMR224C|DNA-directed RNA polymerase II subunit RPB1 [EC:2.7.7.6]	-	GO:0034062//RNA polymerase activity;GO:0046914//transition metal ion binding;GO:0003676//nucleic acid binding;GO:0048037//cofactor binding;GO:0016641//oxidoreductase activity, acting on the CH-NH2 group of donors, oxygen as acceptor;GO:0034062//RNA polymerase activity;GO:0046914//transition metal ion binding;GO:0003676//nucleic acid binding;GO:0048037//cofactor binding;GO:0016641//oxidoreductase …	GO:0010467//gene expression;GO:0006807//nitrogen compound metabolic process;GO:0010467//gene expression;GO:0006807//nitrogen compound metabolic process	gi|308080362|ref|NP_001182824.1|/0/DNA dependent RNA polymerase D largest subunit [Zea mays]
GRMZM2G003488	2718	118	48	6.18	2.97	-1.05714	Down	8.87202e-06	0.000289816	-	-	-	-	-	gi|413954190|gb|AFW86839.1|/0/hypothetical protein ZEAMMB73_380461 [Zea mays]
GRMZM2G012584	1859.54	122.99	50.98	9.62	4.64	-1.05191	Down	7.43166e-06	0.000249318	-	-	-	-	-	gi|238007500|gb|ACR34785.1|/0/unknown [Zea mays]
AC206989.4_FG002	408	183.86	75.57	69.45	33.71	-1.0428	Down	3.83786e-08	2.17223e-06	-	K11968|1|6e-48|187|sbi:SORBI_07g025570|ariadne-1	GO:0043231//intracellular membrane-bounded organelle	GO:0005488//binding	-	gi|414869757|tpg|DAA48314.1|/2.73481e-56/TPA: hypothetical protein ZEAMMB73_354575, partial [Zea mays]
GRMZM2G358416	393	149.28	61.62	58.75	28.64	-1.03656	Down	6.9424e-07	3.11026e-05	-	K12833|1|6e-62|233|zma:100382393|pre-mRNA branch site protein p14	-	GO:0005488//binding	-	gi|242037653|ref|XP_002466221.1|/8.36849e-61/hypothetical protein SORBIDRAFT_01g003790 [Sorghum bicolor]
GRMZM2G050550	2511	106.2	44.22	6.03	2.96	-1.02656	Down	3.89968e-05	0.000989038	-	K09422|1|3e-106|384|zma:100284969|myb proto-oncogene protein, plant	GO:0043231//intracellular membrane-bounded organelle	GO:0003676//nucleic acid binding	-	gi|226503595|ref|NP_001151336.1|/4.03989e-105/sucrose responsive element binding protein [Zea mays]
GRMZM2G118309	3810	162.82	68	6.06	2.99	-1.01917	Down	4.88234e-07	2.28026e-05	-	K06669|1|3e-06|53.1|gmx:100810448|structural maintenance of chromosome 3 (chondroitin sulfate proteoglycan 6);K14297|2|3e-06|53.1|gmx:100786534|nuclear pore complex protein Nup98-Nup96	-	-	-	gi|413944009|gb|AFW76658.1|/0/hypothetical protein ZEAMMB73_272796 [Zea mays]
GRMZM2G081719	1971	115	48	8.35	4.12	-1.01913	Down	2.05004e-05	0.000585963	-	K01114|1|0.0|845|zma:100384643|phospholipase C [EC:3.1.4.3]	-	GO:0016787//hydrolase activity	-	gi|293335231|ref|NP_001170605.1|/0/hypothetical protein precursor [Zea mays]
GRMZM5G843302	2234.47	150	65	9.92	4.91	-1.01462	Down	3.2006e-06	0.000118348	-	K13783|1|0.0|971|zma:100281746|MFS transporter, OPA family, solute carrier family 37 (glycerol-3-phosphate transporter), member 1/2	GO:0043231//intracellular membrane-bounded organelle;GO:0043231//intracellular membrane-bounded organelle	-	GO:0006810//transport;GO:0006810//transport	gi|46200529|gb|AAS82603.1|/0/putative glycerol 3-phosphate permease [Zea mays]
GRMZM5G802801	2186	350.02	147.1	22.88	11.35	-1.01139	Down	1.29935e-13	1.49154e-11	-	K03283|1|0.0|1116|sbi:SORBI_09g022580|heat shock 70kDa protein 1/8	-	GO:0032559	-	gi|413949576|gb|AFW82225.1|/0/hypothetical protein ZEAMMB73_366749 [Zea mays]
GRMZM2G479906	4554	396	167	12.32	6.13	-1.00704	Down	4.43396e-15	6.03504e-13	-	K05681|1|5e-52|205|cme:CMS467C|ATP-binding cassette, subfamily G (WHITE), member 2;K12843|3|5e-51|202|vvi:100248403|U4/U6 small nuclear ribonucleoprotein PRP3	GO:0044464//cell part	GO:0017111//nucleoside-triphosphatase activity;GO:0032559	GO:0009207	gi|414885063|tpg|DAA61077.1|/0/TPA: hypothetical protein ZEAMMB73_555070 [Zea mays]
GRMZM2G300408	1356	121	51	12.88	6.41	-1.00674	Down	1.55481e-05	0.00046682	-	-	GO:0044464//cell part	-	GO:0051649//establishment of localization in cell;GO:0015031//protein transport	gi|413952945|gb|AFW85594.1|/1.61715e-72/thylakoid assembly5 [Zea mays]
GRMZM2G130854	2358	220.05	93.09	13.32	6.65	-1.00217	Down	5.86322e-09	3.87936e-07	-	K13424|1|2e-89|328|vvi:100243352|WRKY transcription factor 33	-	-	-	gi|293336524|ref|NP_001168562.1|/0/uncharacterized protein LOC100382344 [Zea mays]
