# Supplementary material for: Transcriptome Analysis of Chilling-Imbibed Embryo Revealed Membrane Recovery Related Genes in Maize
Source: Front Plant Sci. 2017 Jan 4;7:1978. doi: 10.3389/fpls.2016.01978 (PMC5209358; doi:10.3389/fpls.2016.01978)
Supplement: Supplementary file 3 [file DataSheet3.xlsx]

## Sheet: Sheet1
geneID	geneLength	CK0-Expression	CK3-Expression	CK0-FPKM	CK3-FPKM	log2 Ratio(CK3/CK0)	Up-Down-Regulation(CK3/CK0)	P-value	FDR	Description	KEGG Orthology	GO Component	GO Function	GO Process	Blast nr
GRMZM2G428098	645	0	303.6	0.01	58.87	12.5233	Up	5.05722e-81	5.24072e-78	-	-	-	-	-	gi|413943890|gb|AFW76539.1|/6.19452e-69/hypothetical protein ZEAMMB73_352289 [Zea mays]
GRMZM2G047684	2248	0	195.62	0.01	10.44	10.0279	Up	2.1732e-52	1.00091e-49	-	K15639|1|1e-170|598|aly:ARALYDRAFT_901457|cytochrome P450, family 734, subfamily A, polypeptide 1 (PHYB activation tagged suppressor 1) [EC:1.14.-.-];K10717|3|5e-90|330|zma:100501848|cytokinin trans-hydroxylase	-	GO:0016491//oxidoreductase activity;GO:0005506//iron ion binding	GO:0008152//metabolic process	gi|227498401|ref|NP_001153094.1|/0/cytochrome P450 CYP734A7 [Zea mays]
GRMZM2G147041	1209	0	72.87	0.01	7.34	9.51964	Up	8.85354e-20	1.35923e-17	-	-	GO:0043231//intracellular membrane-bounded organelle	-	-	gi|413923698|gb|AFW63630.1|/2.39865e-141/sucrose cleavage protein-like protein [Zea mays]
GRMZM2G066710	1625.93	0	96.2	0.01	7.15	9.4818	Up	3.83872e-26	7.95602e-24	-	K08287|1|3e-171|600|ath:AT4G24740|dual-specificity kinase [EC:2.7.12.1];K00924|4|2e-139|494|osa:4326374|[EC:2.7.1.-];K08823|5|3e-91|334|olu:OSTLU_50484|CDC-like kinase [EC:2.7.12.1]	GO:0009536//plastid	GO:0004672//protein kinase activity;GO:0032559;GO:0004672//protein kinase activity;GO:0032559;GO:0016829//lyase activity;GO:0004672//protein kinase activity;GO:0032559	GO:0006464//cellular protein modification process;GO:0006464//cellular protein modification process;GO:0006396//RNA processing;GO:0006779//porphyrin-containing compound biosynthetic process;GO:0006464//cellular protein modification process	gi|414872991|tpg|DAA51548.1|/1.34812e-63/TPA: putative protein kinase superfamily protein [Zea mays]
GRMZM2G066047	921	0	40.07	0.01	5.35	9.0634	Up	2.69788e-11	1.89086e-09	-	-	-	-	-	gi|226503001|ref|NP_001145676.1|/1.22102e-40/uncharacterized protein LOC100279180 [Zea mays]
GRMZM2G116858	2198	0	76.2	0.01	4.16	8.70044	Up	7.70244e-21	1.25558e-18	-	K12196|1|2e-17|89.7|cre:CHLREDRAFT_181992|vacuolar protein-sorting-associated protein 4;K13525|2|2e-17|89.4|vcn:VOLCADRAFT_78972|transitional endoplasmic reticulum ATPase	GO:0043231//intracellular membrane-bounded organelle;GO:0043231//intracellular membrane-bounded organelle	GO:0032559;GO:0042623//ATPase activity, coupled;GO:0016887//ATPase activity;GO:0032559	-	gi|413938478|gb|AFW73029.1|/6.33665e-141/hypothetical protein ZEAMMB73_068001 [Zea mays]
GRMZM2G407279	1403	0	40.87	0.01	3.53	8.46352	Up	2.69788e-11	1.88631e-09	-	-	-	-	-	gi|413942894|gb|AFW75543.1|/1.35976e-146/hypothetical protein ZEAMMB73_190855 [Zea mays]
GRMZM2G013042	1704	0	49	0.01	3.47	8.43879	Up	1.10898e-13	1.03467e-11	-	K09841|1|4e-11|68.2|bdi:100827045|xanthoxin dehydrogenase [EC:1.1.1.288];K08081|3|1e-10|66.6|ath:AT2G29150|tropine dehydrogenase [EC:1.1.1.206]	-	GO:0003824//catalytic activity	GO:0008152//metabolic process	gi|413932426|gb|AFW66977.1|/7.61047e-126/alcohol dehydrogenase [Zea mays]
GRMZM2G021202	1209	0	21.95	0.01	2.21	7.7879	Up	2.93998e-06	7.78344e-05	-	K13125|1|3e-152|536|sbi:SORBI_01g039130|nitric oxide synthase-interacting protein	-	GO:0046914//transition metal ion binding	-	gi|413956142|gb|AFW88791.1|/2.46501e-162/hypothetical protein ZEAMMB73_069281 [Zea mays]
GRMZM2G134415	1164	0	20.67	0.01	2.16	7.75489	Up	5.41334e-06	0.000134136	-	K00963|1|9e-59|225|bdi:100829721|UTP--glucose-1-phosphate uridylyltransferase [EC:2.7.7.9]	-	GO:0016772//transferase activity, transferring phosphorus-containing groups	-	gi|413933474|gb|AFW68025.1|/0/putative ribosomal protein S4 (RPS4A) family protein [Zea mays]
GRMZM2G134402	1202	0	20.66	0.01	2.09	7.70736	Up	5.41334e-06	0.000134251	-	K05756|1|3e-83|306|zma:100216873|actin related protein 2/3 complex, subunit 3	GO:0015629//actin cytoskeleton	-	GO:0008064//regulation of actin polymerization or depolymerization	gi|413936619|gb|AFW71170.1|/3.36485e-87/hypothetical protein ZEAMMB73_310296 [Zea mays]
GRMZM2G332410	3186	0	53.34	0.01	2	7.64386	Up	9.64798e-15	1.02921e-12	-	K00888|1|0.0|709|sbi:SORBI_05g009420|phosphatidylinositol 4-kinase [EC:2.7.1.67]	-	GO:0016772//transferase activity, transferring phosphorus-containing groups	-	gi|413949740|gb|AFW82389.1|/0/putative DUF1692 domain containing protein [Zea mays]
GRMZM2G029518	1121	0	17	0.01	1.85	7.53138	Up	3.37934e-05	0.000678581	-	-	-	-	-	gi|226494015|ref|NP_001152444.1|/1.22745e-11/fibroin heavy chain precursor [Zea mays]
GRMZM2G429188	1552	0	22.67	0.01	1.77	7.46761	Up	1.59669e-06	4.55552e-05	-	-	-	-	-	gi|414591862|tpg|DAA42433.1|/7.33234e-72/TPA: hypothetical protein ZEAMMB73_373363 [Zea mays]
GRMZM2G071268	1778	0	19	0.01	1.29	7.01123	Up	9.96754e-06	0.000231931	-	K01303|1|0.0|1060|zma:100285393|acylaminoacyl-peptidase [EC:3.4.19.1]	GO:0009536//plastid	GO:0004175//endopeptidase activity	GO:0019538//protein metabolic process	gi|414871410|tpg|DAA49967.1|/0/TPA: hypothetical protein ZEAMMB73_508105 [Zea mays]
GRMZM2G050867	2236	0	18.88	0.01	1.01	6.65821	Up	1.83531e-05	0.00039771	-	K14297|1|3e-103|285|ppp:PHYPADRAFT_144605|nuclear pore complex protein Nup98-Nup96	GO:0005635//nuclear envelope;GO:0005635//nuclear envelope	-	GO:0051234//establishment of localization;GO:0051234//establishment of localization	gi|413954619|gb|AFW87268.1|/0/hypothetical protein ZEAMMB73_096591 [Zea mays]
GRMZM5G860399	344.16	1.09	31.79	0.15	12.18	6.34341	Up	1.02525e-07	3.7993e-06	-	-	-	-	-	gi|413942516|gb|AFW75165.1|/4.36044e-25/hypothetical protein ZEAMMB73_121255 [Zea mays]
AC225308.2_FG005	3084	0	21	0.01	0.81	6.33985	Up	2.93998e-06	7.79054e-05	-	-	-	GO:0003676//nucleic acid binding	-	gi|414887172|tpg|DAA63186.1|/0/TPA: putative homeodomain-like transcription factor superfamily protein [Zea mays]
GRMZM2G086656	622.15	3.01	51.51	0.33	10.38	4.9752	Up	8.76074e-11	5.72526e-09	-	K09487|1|7e-23|106|zma:100285108|heat shock protein 90kDa beta;K02987|3|5e-21|100|sbi:SORBI_01g001850|small subunit ribosomal protein S4e	GO:0044432//endoplasmic reticulum part;GO:0031410//cytoplasmic vesicle	GO:0005515//protein binding;GO:0032559;GO:0003824//catalytic activity	GO:0050896//response to stimulus;GO:0044267//cellular protein metabolic process	gi|414888286|tpg|DAA64300.1|/3.58963e-147/TPA: hypothetical protein ZEAMMB73_830062 [Zea mays]
GRMZM2G386285	351	0.99	17.94	0.44	6.72	3.93289	Up	3.37934e-05	0.000678112	-	-	-	-	-	gi|414887525|tpg|DAA63539.1|/4.82046e-61/TPA: hypothetical protein ZEAMMB73_366475 [Zea mays]
GRMZM2G132093	1092	13	176	1.78	19.68	3.46678	Up	4.3494e-32	1.19059e-29	gst2	K00799|1|2e-42|171|bdi:100837677|glutathione S-transferase [EC:2.5.1.18]	-	GO:0016765//transferase activity, transferring alkyl or aryl (other than methyl) groups;GO:0016765//transferase activity, transferring alkyl or aryl (other than methyl) groups;GO:0016765//transferase activity, transferring alkyl or aryl (other than methyl) groups	-	gi|162460024|ref|NP_001105366.1|/3.7386e-125/glutathione S-transferase 4 [Zea mays]
GRMZM2G703267	433	1.81	23.66	0.64	7.04	3.45943	Up	1.03761e-05	0.000240475	-	-	GO:0043231//intracellular membrane-bounded organelle	-	-	gi|413952730|gb|AFW85379.1|/1.20035e-27/hypothetical protein ZEAMMB73_943288 [Zea mays]
GRMZM2G003520	795	1.96	24.9	0.36	3.87	3.42626	Up	5.85044e-06	0.000143134	-	K07053|1|4e-53|196|zma:100282157|	-	GO:0003676//nucleic acid binding;GO:0034061	GO:0006259//DNA metabolic process	gi|414865281|tpg|DAA43838.1|/5.28251e-55/TPA: hypothetical protein ZEAMMB73_123893 [Zea mays]
AC225718.2_FG009	312	2	25	1.02	10.7	3.39097	Up	2.2036e-05	0.000467395	-	-	-	-	-	gi|413934580|gb|AFW69131.1|/3.77832e-13/hypothetical protein ZEAMMB73_846123 [Zea mays]
GRMZM2G051522	1453	6.08	70.15	0.6	5.85	3.2854	Up	7.17182e-13	6.06698e-11	-	-	-	-	-	gi|413947946|gb|AFW80595.1|/5.47679e-90/hypothetical protein ZEAMMB73_105834 [Zea mays]
GRMZM2G404121	1407	3.1	33.16	0.32	2.86	3.15987	Up	1.59087e-06	4.54784e-05	-	K11596|1|4e-156|549|sbi:SORBI_06g025560|argonaute	-	-	-	gi|413923260|gb|AFW63192.1|/0/hypothetical protein ZEAMMB73_893343 [Zea mays]
GRMZM2G015923	1155	3.47	34.77	0.44	3.67	3.0602	Up	9.35338e-07	2.81825e-05	-	K13648|1|5e-137|485|vvi:100262181|alpha-1,4-galacturonosyltransferase [EC:2.4.1.43]	-	GO:0016740//transferase activity	-	gi|414879220|tpg|DAA56351.1|/0/TPA: hypothetical protein ZEAMMB73_188897 [Zea mays]
GRMZM2G060544	1295	34.41	294.11	3.84	27.59	2.84497	Up	8.60726e-44	3.37498e-41	-	-	-	-	-	gi|226509126|ref|NP_001142806.1|/3.01444e-121/uncharacterized protein LOC100275184 [Zea mays]
AC214635.3_FG006	258	11	85	6.96	45.22	2.6998	Up	6.694e-13	5.69599e-11	-	-	-	-	-	gi|413922782|gb|AFW62714.1|/2.49279e-17/hypothetical protein ZEAMMB73_058067 [Zea mays]
GRMZM2G171096	731	8	60	1.62	10.2	2.6545	Up	2.5113e-09	1.29428e-07	-	-	-	-	-	gi|195643042|gb|ACG40989.1|/5.96482e-23/hypothetical protein [Zea mays]
GRMZM2G106413	714	10.04	74.05	2.08	12.9	2.63272	Up	3.82662e-11	2.61871e-09	umc2403	-	-	-	-	gi|195606962|gb|ACG25311.1|/9.94167e-44/wound induced protein [Zea mays]
GRMZM2G302295	1600	12.37	88.26	1.11	6.66	2.58496	Up	5.92792e-13	5.08889e-11	-	-	-	-	-	gi|259490144|ref|NP_001158995.1|/1.92437e-83/uncharacterized protein LOC100303985 [Zea mays]
GRMZM2G147481	1614	7.11	45.91	0.63	3.44	2.44898	Up	9.85724e-07	2.94864e-05	-	K14684|1|2e-39|161|ota:Ot02g06920|solute carrier family 25 (mitochondrial phosphate transporter), member 23/24/25/41	GO:0019866//organelle inner membrane;GO:0031224//intrinsic to membrane	-	GO:0006810//transport	gi|414865267|tpg|DAA43824.1|/6.57403e-156/TPA: hypothetical protein ZEAMMB73_327607 [Zea mays]
GRMZM2G106393	771	81.61	474.61	15.6	76.26	2.28938	Up	6.86608e-55	3.4952e-52	-	-	-	-	-	gi|226494895|ref|NP_001146921.1|/5.1727e-44/LOC100280530 [Zea mays]
GRMZM2G300965	3069	26	147	1.2	5.72	2.25298	Up	1.29628e-17	1.68668e-15	-	K13447|1|0.0|1063|sbi:SORBI_03g014430|respiratory burst oxidase [EC:1.6.3.- 1.11.1.-]	GO:0031224//intrinsic to membrane	GO:0046914//transition metal ion binding;GO:0016651//oxidoreductase activity, acting on NAD(P)H;GO:0016209//antioxidant activity;GO:0050662//coenzyme binding	GO:0008152//metabolic process	gi|413916577|gb|AFW56509.1|/0/hypothetical protein ZEAMMB73_659141 [Zea mays]
GRMZM2G039359	1472.57	7.66	44.94	0.78	3.69	2.24207	Up	1.58211e-06	4.52727e-05	-	K04460|1|4e-38|89.7|pop:POPTR_732039|protein phosphatase 5 [EC:3.1.3.16]	GO:0043231//intracellular membrane-bounded organelle;GO:0043231//intracellular membrane-bounded organelle;GO:0043231//intracellular membrane-bounded organelle;GO:0043231//intracellular membrane-bounded organelle;GO:0043231//intracellular membrane-bounded organelle;GO:0043231//intracellular membrane-bounded organelle;GO:0043231//intracellular membrane-bounded organelle;GO:0043231//intracellular me…	GO:0004721//phosphoprotein phosphatase activity;GO:0004721//phosphoprotein phosphatase activity;GO:0004721//phosphoprotein phosphatase activity;GO:0004721//phosphoprotein phosphatase activity;GO:0004721//phosphoprotein phosphatase activity;GO:0004721//phosphoprotein phosphatase activity;GO:0004721//phosphoprotein phosphatase activity;GO:0004721//phosphoprotein phosphatase activity	GO:0006950//response to stress;GO:0030522//intracellular receptor mediated signaling pathway;GO:0006950//response to stress;GO:0030522//intracellular receptor mediated signaling pathway;GO:0006950//response to stress;GO:0030522//intracellular receptor mediated signaling pathway;GO:0006950//response to stress;GO:0030522//intracellular receptor mediated signaling pathway;GO:0006950//response to str…	gi|226493287|ref|NP_001150044.1|/0/LOC100283671 [Zea mays]
GRMZM2G032766	1593	10	54.01	0.9	4.1	2.18763	Up	4.6848e-07	1.52222e-05	-	-	-	-	-	gi|414884668|tpg|DAA60682.1|/5.67246e-136/TPA: hypothetical protein ZEAMMB73_781558 [Zea mays]
GRMZM2G137321	1896	10	53	0.76	3.37	2.14868	Up	7.33228e-07	2.25136e-05	-	K08900|1|2e-138|491|sbi:SORBI_01g034560|mitochondrial chaperone BCS1	-	GO:0032559;GO:0016462//pyrophosphatase activity	-	gi|414873436|tpg|DAA51993.1|/0/TPA: hypothetical protein ZEAMMB73_582289 [Zea mays]
GRMZM2G029243	2808.22	17	87	0.84	3.71	2.14296	Up	3.24558e-10	1.93375e-08	-	-	GO:0043231//intracellular membrane-bounded organelle;GO:0043231//intracellular membrane-bounded organelle	GO:0004553//hydrolase activity, hydrolyzing O-glycosyl compounds;GO:0005488//binding;GO:0004553//hydrolase activity, hydrolyzing O-glycosyl compounds	GO:0044238//primary metabolic process;GO:0008152//metabolic process	gi|413946939|gb|AFW79588.1|/0/hypothetical protein ZEAMMB73_786943, partial [Zea mays]
GRMZM2G351307	1540.9	10.52	57.07	1.03	4.48	2.12085	Up	1.20356e-07	4.38725e-06	-	K07466|1|5e-20|97.4|bdi:100845662|replication factor A1	-	-	-	gi|414877599|tpg|DAA54730.1|/0/TPA: hypothetical protein ZEAMMB73_628014 [Zea mays]
GRMZM2G386674	1326	141.53	724.61	15.42	66.34	2.10508	Up	8.062e-75	7.0887e-72	-	-	-	-	-	gi|413946078|gb|AFW78727.1|/1.1101e-110/seed specific protein Bn15D17A [Zea mays]
GRMZM2G047762	1525	6.93	35.01	0.65	2.78	2.09657	Up	3.34352e-05	0.000672785	-	K14709|1|2e-74|278|sbi:SORBI_09g023160|solute carrier family 39 (zinc transporter), member 1/2/3	GO:0016020//membrane	GO:0046873//metal ion transmembrane transporter activity	GO:0000041//transition metal ion transport	gi|413945688|gb|AFW78337.1|/8.67388e-102/hypothetical protein ZEAMMB73_616654 [Zea mays]
GRMZM2G000236	1660	19.06	85.29	1.65	6.2	1.9098	Up	5.35948e-09	2.58323e-07	opr2	K05894|1|0.0|700|zma:732815|12-oxophytodienoic acid reductase [EC:1.3.1.42]	-	GO:0003824//catalytic activity;GO:0000166//nucleotide binding	GO:0006950//response to stress;GO:0009694//jasmonic acid metabolic process	gi|413952670|gb|AFW85319.1|/0/12-oxophytodienoate reductase 2 [Zea mays]
GRMZM2G452564	1313	11	49	1.21	4.53	1.9045	Up	1.11651e-05	0.000255899	-	K14431|1|6e-06|50.4|bdi:100845150|transcription factor TGA	-	-	-	gi|414876250|tpg|DAA53381.1|/6.71063e-76/TPA: hypothetical protein ZEAMMB73_319403 [Zea mays]
GRMZM2G026780	1001	97	431	14.12	52.75	1.90143	Up	1.04292e-39	3.6904e-37	-	-	-	-	-	gi|226507749|ref|NP_001142527.1|/1.34611e-35/uncharacterized protein LOC100274767 [Zea mays]
GRMZM2G090177	1276	33	140	3.74	13.33	1.83357	Up	2.6426e-13	2.38129e-11	-	-	-	-	-	gi|226497460|ref|NP_001141178.1|/2.82389e-47/hypothetical protein [Zea mays]
AC233871.1_FG003	1620	13.77	58.01	1.22	4.33	1.82749	Up	1.62989e-06	4.63202e-05	-	K13412|1|0.0|1026|zma:100285166|calcium-dependent protein kinase [EC:2.7.11.1]	-	GO:0046872//metal ion binding;GO:0004674//protein serine/threonine kinase activity;GO:0032559	GO:0006464//cellular protein modification process	gi|413941584|gb|AFW74233.1|/0/putative calcium-dependent protein kinase family protein [Zea mays]
GRMZM2G472696	831	11.34	47.34	2	7.03	1.81352	Up	2.56672e-05	0.000533495	-	K11252|1|4e-37|153|bdi:100844075|histone H2B	GO:0000785//chromatin;GO:0043231//intracellular membrane-bounded organelle	GO:0003676//nucleic acid binding	GO:0034728//nucleosome organization	gi|297608780|ref|NP_001062114.2|/4.48096e-36/Os08g0490900 [Oryza sativa Japonica Group]
GRMZM2G075563	1315	67.68	281.26	7.44	25.97	1.80347	Up	5.61694e-25	1.09383e-22	-	-	-	-	-	gi|212722260|ref|NP_001132763.1|/2.84412e-159/uncharacterized protein LOC100194250 [Zea mays]
GRMZM2G114153	1159	12.01	48	1.5	5.05	1.75132	Up	4.06088e-05	0.000790278	-	-	-	-	-	gi|226504118|ref|NP_001147706.1|/2.6837e-110/FIP1 [Zea mays]
GRMZM2G017474	1873	20	75.9	1.53	4.88	1.67335	Up	6.89386e-07	2.13938e-05	-	-	-	-	-	gi|413920224|gb|AFW60156.1|/2.21867e-46/plant viral-response family protein [Zea mays]
GRMZM2G138029	1008	17	58	2.46	7.05	1.51896	Up	4.25722e-05	0.000819148	-	-	-	-	-	gi|413948084|gb|AFW80733.1|/3.82113e-38/hypothetical protein ZEAMMB73_533242 [Zea mays]
GRMZM2G050384	755	25	84	4.89	13.8	1.49676	Up	1.00041e-06	2.98947e-05	-	-	-	-	-	gi|308080157|ref|NP_001183448.1|/1.06902e-30/uncharacterized protein LOC100501879 [Zea mays]
GRMZM2G106445	935	253.11	847.35	39.56	111.31	1.49247	Up	6.26066e-55	3.24392e-52	-	-	-	-	-	gi|226492144|ref|NP_001151919.1|/1.30431e-21/wound induced protein [Zea mays]
GRMZM2G048297	1713	32.35	106.78	2.71	7.52	1.47244	Up	5.07256e-08	2.01073e-06	-	K09338|1|1e-26|119|aly:ARALYDRAFT_496218|homeobox-leucine zipper protein	GO:0043231//intracellular membrane-bounded organelle	GO:0003676//nucleic acid binding;GO:0001071//nucleic acid binding transcription factor activity	GO:0006351//transcription, DNA-dependent	gi|413921242|gb|AFW61174.1|/0/hypothetical protein ZEAMMB73_060529 [Zea mays]
GRMZM2G094074	891	43.21	142.02	7.1	19.62	1.46643	Up	2.919e-10	1.74995e-08	-	-	GO:0030529//ribonucleoprotein complex;GO:0030529//ribonucleoprotein complex	GO:0005198//structural molecule activity;GO:0005198//structural molecule activity	GO:0010467//gene expression;GO:0010467//gene expression	gi|194696114|gb|ACF82141.1|/1.26698e-63/unknown [Zea mays]
GRMZM2G169382	1126	35.71	117.14	4.6	12.69	1.46399	Up	8.13718e-09	3.75969e-07	-	K09286|1|4e-14|77.4|zma:100284306|EREBP-like factor	-	-	-	gi|408690236|gb|AFU81578.1|/2.4588e-60/AP2-EREBP-type transcription factor, partial [Zea mays subsp. mays]
GRMZM2G175856	684	35	114	7.59	20.78	1.45302	Up	2.34732e-08	1.00162e-06	-	K09286|1|5e-13|72.8|ath:AT4G25480|EREBP-like factor	-	-	-	gi|414869803|tpg|DAA48360.1|/3.52323e-51/TPA: putative AP2/EREBP transcription factor superfamily protein [Zea mays]
GRMZM2G129018	1617.48	46.81	140.61	3.88	10.5	1.43626	Up	4.12022e-09	2.0332e-07	-	K00924|1|8e-104|375|ath:AT1G30270|[EC:2.7.1.-];K07198|3|4e-64|244|vvi:100254223|5'-AMP-activated protein kinase, catalytic alpha subunit [EC:2.7.11.11]	-	GO:0004672//protein kinase activity;GO:0032559;GO:0004672//protein kinase activity;GO:0032559	GO:0006464//cellular protein modification process;GO:0023052//signaling;GO:0006464//cellular protein modification process;GO:0023052//signaling	gi|194705422|gb|ACF86795.1|/0/unknown [Zea mays]
GRMZM2G073044	1400	252.98	805.27	26.06	69.72	1.41974	Up	6.23448e-49	2.66029e-46	-	-	-	-	-	gi|195626864|gb|ACG35262.1|/4.98996e-141/seed specific protein Bn15D17A [Zea mays]
GRMZM5G813903	252	20.87	66.41	13.58	36.31	1.41888	Up	1.94866e-05	0.000419453	-	-	-	-	-	gi|413934221|gb|AFW68772.1|/7.00461e-44/hypothetical protein ZEAMMB73_469057 [Zea mays]
GRMZM2G003306	921	22.3	69.45	3.54	9.27	1.38882	Up	2.60596e-05	0.00054049	-	K11251|1|2e-40|164|zma:100501984|histone H2A	GO:0000785//chromatin;GO:0043231//intracellular membrane-bounded organelle	GO:0003676//nucleic acid binding	GO:0034728//nucleosome organization	gi|308080088|ref|NP_001183510.1|/2.3154e-39/uncharacterized protein LOC100501984 [Zea mays]
GRMZM2G315121	2246	22	68	1.4	3.63	1.37454	Up	3.6786e-05	0.000729585	-	-	GO:0043231//intracellular membrane-bounded organelle	-	-	gi|212721536|ref|NP_001132582.1|/7.80766e-129/uncharacterized protein LOC100194053 [Zea mays]
AC203989.4_FG001	930	308	944	48.41	124.7	1.36508	Up	1.2355e-53	5.87695e-51	-	K10712|1|5e-126|448|zma:100282770|cysteamine dioxygenase [EC:1.13.11.19]	-	-	-	gi|414869035|tpg|DAA47592.1|/4.62241e-128/TPA: hypothetical protein ZEAMMB73_943532 [Zea mays]
GRMZM2G094828	1421	36.01	107.79	3.65	9.19	1.33217	Up	4.82604e-07	1.55938e-05	-	-	-	-	-	gi|413955285|gb|AFW87934.1|/0/hypothetical protein ZEAMMB73_429388 [Zea mays]
GRMZM2G118957	1083.34	20.75	67.16	3.14	7.57	1.26953	Up	1.35997e-05	0.000305661	-	-	-	GO:0046914//transition metal ion binding;GO:0046914//transition metal ion binding;GO:0046914//transition metal ion binding;GO:0046914//transition metal ion binding;GO:0046914//transition metal ion binding;GO:0046914//transition metal ion binding	-	gi|226958378|ref|NP_001152950.1|/8.52553e-129/protein binding protein [Zea mays]
GRMZM2G045178	988.39	218.13	574.11	29.92	71.19	1.25056	Up	9.71594e-26	1.95776e-23	-	-	-	-	-	gi|413955721|gb|AFW88370.1|/3.40547e-87/hypothetical protein ZEAMMB73_059947, partial [Zea mays]
GRMZM5G895573	553	32.33	91.35	8.79	20.87	1.2475	Up	8.08564e-06	0.00019278	-	-	-	-	-	gi|414865354|tpg|DAA43911.1|/2.11536e-38/TPA: hypothetical protein ZEAMMB73_811920 [Zea mays]
GRMZM2G393062	1008	65.55	182.94	9.48	22.23	1.22955	Up	4.17076e-10	2.42523e-08	-	-	-	-	-	gi|414864341|tpg|DAA42898.1|/3.55167e-60/TPA: hypothetical protein ZEAMMB73_612936 [Zea mays]
GRMZM2G075459	413	82	227.62	30.56	71.3	1.22226	Up	4.85576e-12	3.72737e-10	-	-	-	-	-	gi|414865076|tpg|DAA43633.1|/2.84581e-21/TPA: hypothetical protein ZEAMMB73_402098, partial [Zea mays]
GRMZM2G407146	487	292	810	90.98	212.1	1.22112	Up	3.05116e-39	1.05396e-36	-	-	-	-	-	-
GRMZM2G151706	1172.98	29.01	81	3.61	8.41	1.22011	Up	3.4891e-05	0.000695806	-	K03020|1|8e-10|62.8|sbi:SORBI_08g005640|DNA-directed RNA polymerases I and III subunit RPAC2	-	GO:0003676//nucleic acid binding;GO:0005515//protein binding;GO:0034062//RNA polymerase activity;GO:0003676//nucleic acid binding;GO:0005515//protein binding;GO:0034062//RNA polymerase activity	GO:0010467//gene expression;GO:0010467//gene expression	gi|413920766|gb|AFW60698.1|/9.59189e-55/hypothetical protein ZEAMMB73_622044 [Zea mays]
GRMZM2G044383	919.26	1364.06	3729.79	216	498.69	1.20711	Up	1.38275e-169	3.34349e-166	gst30	K00799|1|2e-110|396|zma:541841|glutathione S-transferase [EC:2.5.1.18]	-	GO:0016765//transferase activity, transferring alkyl or aryl (other than methyl) groups;GO:0016765//transferase activity, transferring alkyl or aryl (other than methyl) groups	-	gi|414867474|tpg|DAA46031.1|/9.6514e-121/TPA: hypothetical protein ZEAMMB73_869865 [Zea mays]
GRMZM2G153426	929	38.76	106.36	6.1	14.07	1.20574	Up	2.15184e-06	5.88481e-05	-	K01090|1|1e-12|72.4|aly:ARALYDRAFT_911895|protein phosphatase [EC:3.1.3.16];K14501|4|8e-09|59.3|aly:ARALYDRAFT_470319|serine/threonine-protein phosphatase BSU1 [EC:3.1.3.16]	GO:0016020//membrane;GO:0044444//cytoplasmic part	GO:0004721//phosphoprotein phosphatase activity;GO:0046914//transition metal ion binding;GO:0016791//phosphatase activity;GO:0046914//transition metal ion binding;GO:0015036//disulfide oxidoreductase activity	GO:0019725//cellular homeostasis	gi|414868592|tpg|DAA47149.1|/1.34703e-103/TPA: hypothetical protein ZEAMMB73_156523 [Zea mays]
GRMZM2G416156	1135	32.01	85.99	4.09	9.24	1.17579	Up	5.25954e-05	0.000985222	-	-	-	-	-	gi|414867159|tpg|DAA45716.1|/4.89938e-19/TPA: hypothetical protein ZEAMMB73_751818 [Zea mays]
GRMZM2G094353	996.83	38.32	102.5	5.58	12.6	1.17509	Up	7.41346e-06	0.000178218	-	-	-	-	-	gi|212721502|ref|NP_001132718.1|/1.1129e-72/uncharacterized protein LOC100194201 [Zea mays]
GRMZM2G420108	786	61	161.74	11.43	25.47	1.15597	Up	2.8358e-08	1.18735e-06	-	-	GO:0043231//intracellular membrane-bounded organelle;GO:0043231//intracellular membrane-bounded organelle	-	-	gi|226501624|ref|NP_001144312.1|/2.90893e-58/uncharacterized protein LOC100277204 [Zea mays]
AC149829.2_FG002	255	35	92.38	22.46	49.82	1.14937	Up	3.10146e-05	0.000629755	-	-	-	-	-	gi|195624792|gb|ACG34226.1|/5.9522e-19/hypothetical protein [Zea mays]
GRMZM2G359102	883	39	101	6.47	14.08	1.12181	Up	1.69087e-05	0.000371403	-	-	-	-	-	-
GRMZM2G052279	1351.08	106.9	227.4	9.41	20.42	1.11772	Up	2.77834e-07	9.43985e-06	-	K02987|1|6e-23|105|bdi:100846406|small subunit ribosomal protein S4e	GO:0030529//ribonucleoprotein complex	GO:0003676//nucleic acid binding;GO:0005198//structural molecule activity	GO:0010467//gene expression	gi|226493303|ref|NP_001146544.1|/3.75078e-36/hypothetical protein [Zea mays]
GRMZM2G702517	607	62	159	15.26	32.88	1.10746	Up	8.47328e-08	3.193e-06	-	K09285|1|8e-10|61.6|sbi:SORBI_05g001790|AP2-like factor, ANT lineage	-	-	-	gi|413922507|gb|AFW62439.1|/7.55126e-54/hypothetical protein ZEAMMB73_661270 [Zea mays]
AC210013.4_FG009	906	45	115	7.27	15.61	1.10244	Up	5.85688e-06	0.00014317	-	-	-	-	-	gi|413932705|gb|AFW67256.1|/7.73629e-157/putative RING zinc finger domain superfamily protein [Zea mays]
GRMZM2G036351	983	58.38	146.92	8.66	18.32	1.08098	Up	4.88354e-07	1.56922e-05	-	K13464|1|2e-61|234|zma:100284433|jasmonate ZIM domain-containing protein	-	-	-	gi|226510526|ref|NP_001150800.1|/2.00286e-60/ZIM motif family protein [Zea mays]
GRMZM2G134888	1965	44	110.99	3.21	6.79	1.08084	Up	1.50672e-05	0.000335267	-	K15015|1|0.0|1055|zma:100284302|solute carrier family 32 (vesicular inhibitory amino acid transporter)	GO:0031224//intrinsic to membrane	-	-	gi|413944063|gb|AFW76712.1|/0/amino acid permease [Zea mays]
GRMZM2G305362	1902	234.03	588.32	17.62	37.23	1.07925	Up	4.85402e-24	9.02848e-22	-	-	-	-	GO:0006351//transcription, DNA-dependent	gi|413948013|gb|AFW80662.1|/2.50894e-157/hypothetical protein ZEAMMB73_350135 [Zea mays]
GRMZM2G477113	1144	55.27	135.7	7.01	14.46	1.04458	Up	2.55832e-06	6.86699e-05	-	-	GO:0031410//cytoplasmic vesicle;GO:0031410//cytoplasmic vesicle	GO:0046914//transition metal ion binding;GO:0046872//metal ion binding	-	gi|413920353|gb|AFW60285.1|/1.09928e-156/hypothetical protein ZEAMMB73_319798 [Zea mays]
GRMZM2G427054	841	93	227	16.23	33.3	1.03686	Up	1.25395e-09	6.72545e-08	-	-	-	-	-	gi|413919695|gb|AFW59627.1|/5.06315e-27/hypothetical protein ZEAMMB73_861108 [Zea mays]
GRMZM2G041714	1117.61	116	282	15.06	30.79	1.03174	Up	1.56169e-11	1.13569e-09	-	-	-	-	-	gi|226499390|ref|NP_001141245.1|/5.068e-42/uncharacterized protein LOC100273332 [Zea mays]
GRMZM2G111172	680.74	346.52	576.26	51.68	105.55	1.03025	Up	5.6094e-07	1.78663e-05	-	K02958|1|2e-26|115|zma:100281004|small subunit ribosomal protein S15e	GO:0030529//ribonucleoprotein complex;GO:0030529//ribonucleoprotein complex;GO:0030529//ribonucleoprotein complex	GO:0003676//nucleic acid binding;GO:0005198//structural molecule activity;GO:0003676//nucleic acid binding;GO:0005198//structural molecule activity;GO:0003676//nucleic acid binding;GO:0005198//structural molecule activity	GO:0010467//gene expression;GO:0010467//gene expression;GO:0010467//gene expression	gi|224035853|gb|ACN37002.1|/2.20048e-72/unknown [Zea mays]
GRMZM2G046392	1333	273.48	661.27	29.63	60.21	1.02294	Up	7.90788e-25	1.51957e-22	-	-	-	-	-	gi|413922181|gb|AFW62113.1|/1.21034e-64/hypothetical protein ZEAMMB73_947591 [Zea mays]
GRMZM2G045318	867.91	43.37	107.1	7.5	15.2	1.01911	Up	2.17786e-05	0.00046363	-	-	-	-	GO:0006810//transport;GO:0006810//transport;GO:0006810//transport;GO:0006810//transport	gi|414881460|tpg|DAA58591.1|/1.63908e-79/TPA: hypothetical protein ZEAMMB73_378482, partial [Zea mays]
GRMZM2G052650	2422.57	89.99	213.02	5.22	10.54	1.01375	Up	8.943e-09	4.11889e-07	-	K08857|1|9e-11|47.0|sbi:SORBI_01g013950|NIMA (never in mitosis gene a)-related kinase [EC:2.7.11.1]	-	GO:0004672//protein kinase activity;GO:0032559;GO:0004672//protein kinase activity;GO:0032559;GO:0004672//protein kinase activity;GO:0032559;GO:0004672//protein kinase activity;GO:0032559;GO:0004672//protein kinase activity;GO:0000166//nucleotide binding;GO:0004672//protein kinase activity;GO:0032559	GO:0006464//cellular protein modification process;GO:0006464//cellular protein modification process;GO:0006464//cellular protein modification process;GO:0006464//cellular protein modification process;GO:0006464//cellular protein modification process	gi|414868866|tpg|DAA47423.1|/0/TPA: putative LSTK-1-like/NimA-related protein kinase family protein [Zea mays]
GRMZM2G035063	779	62.16	149.38	11.76	23.74	1.01343	Up	1.39585e-06	4.06239e-05	-	K04078|1|3e-47|186|zma:100193174|chaperonin GroES	GO:0044424//intracellular part	-	GO:0044267//cellular protein metabolic process	gi|195608048|gb|ACG25854.1|/2.27699e-47/chaperonin [Zea mays]
GRMZM2G050705	1419	73.37	176.27	7.47	15.05	1.01058	Up	1.37944e-07	4.97833e-06	-	K07432|1|1e-91|335|zma:100280032|beta-1,4-N-acetylglucosaminyltransferase [EC:2.4.1.141]	-	GO:0005488//binding;GO:0016757//transferase activity, transferring glycosyl groups;GO:0005488//binding;GO:0016757//transferase activity, transferring glycosyl groups	GO:0030258//lipid modification;GO:0030258//lipid modification	gi|413942007|gb|AFW74656.1|/5.47e-95/hypothetical protein ZEAMMB73_763143 [Zea mays]
GRMZM2G176585	934.42	53.62	123.46	8.11	16.23	1.00089	Up	2.66726e-05	0.000550841	-	K11792|1|6e-56|216|sbi:SORBI_01g048810|DET1- and DDB1-associated protein 1	-	-	-	gi|242037123|ref|XP_002465956.1|/3.41019e-61/hypothetical protein SORBIDRAFT_01g048810 [Sorghum bicolor]
GRMZM2G397002	386	28.13	0	11.29	0.01	-10.1408	Down	2.7284e-10	1.64589e-08	-	K02975|1|2e-13|72.4|zma:100193720|small subunit ribosomal protein S25e	GO:0030529//ribonucleoprotein complex	-	-	gi|414865982|tpg|DAA44539.1|/3.84495e-18/TPA: hypothetical protein ZEAMMB73_824849 [Zea mays]
GRMZM2G701047	936	36.29	0	5.67	0.01	-9.1472	Down	5.18198e-13	4.50181e-11	-	-	-	-	-	gi|413943890|gb|AFW76539.1|/3.37712e-78/hypothetical protein ZEAMMB73_352289 [Zea mays]
AC190549.3_FG004	423	14.39	0	5.22	0.01	-9.02791	Down	1.579e-05	0.000348942	-	-	-	-	-	gi|414875922|tpg|DAA53053.1|/1.729e-74/TPA: hypothetical protein ZEAMMB73_985407 [Zea mays]
GRMZM2G037751	2132	76.79	0	5.15	0.01	-9.00843	Down	1.28066e-26	2.75256e-24	-	-	-	-	-	gi|259490144|ref|NP_001158995.1|/2.74382e-83/uncharacterized protein LOC100303985 [Zea mays]
GRMZM5G852663	2239	140	0.38	8.93	0.02	-8.80252	Down	2.16836e-48	9.11843e-46	-	K15639|1|1e-170|598|aly:ARALYDRAFT_901457|cytochrome P450, family 734, subfamily A, polypeptide 1 (PHYB activation tagged suppressor 1) [EC:1.14.-.-];K10717|3|5e-90|330|zma:100501848|cytokinin trans-hydroxylase	-	GO:0016491//oxidoreductase activity;GO:0005506//iron ion binding	GO:0008152//metabolic process	gi|227498401|ref|NP_001153094.1|/0/cytochrome P450 CYP734A7 [Zea mays]
GRMZM2G145599	2229	58.13	0	3.72	0.01	-8.53916	Down	1.70064e-20	2.72628e-18	-	K12196|1|3e-06|52.4|cre:CHLREDRAFT_181992|vacuolar protein-sorting-associated protein 4	GO:0043231//intracellular membrane-bounded organelle;GO:0043231//intracellular membrane-bounded organelle	GO:0016887//ATPase activity;GO:0032559;GO:0032559;GO:0042623//ATPase activity, coupled	-	gi|413938478|gb|AFW73029.1|/6.33665e-141/hypothetical protein ZEAMMB73_068001 [Zea mays]
GRMZM2G476902	958	23.79	0	3.62	0.01	-8.49985	Down	1.37023e-08	6.09793e-07	-	-	-	-	-	gi|413924762|gb|AFW64694.1|/7.70156e-110/putative ARM repeat-containing protein containing family protein [Zea mays]
GRMZM5G860824	1095	26.56	0	3.52	0.01	-8.45943	Down	1.30696e-09	6.97109e-08	-	K00826|1|0.0|728|zma:100192912|branched-chain amino acid aminotransferase [EC:2.6.1.42]	-	-	-	gi|413957227|gb|AFW89876.1|/0/branched-chain-amino-acid aminotransferase [Zea mays]
AC185475.3_FG001	621	13.99	0	3.36	0.01	-8.39232	Down	3.45588e-05	0.000691081	-	-	-	-	-	gi|413923949|gb|AFW63881.1|/1.12556e-71/hypothetical protein ZEAMMB73_941520 [Zea mays]
GRMZM2G146097	1668	37	0	3.19	0.01	-8.31741	Down	2.36766e-13	2.16038e-11	-	K09841|1|4e-11|68.2|bdi:100827045|xanthoxin dehydrogenase [EC:1.1.1.288];K08081|3|1e-10|66.6|ath:AT2G29150|tropine dehydrogenase [EC:1.1.1.206]	-	GO:0003824//catalytic activity	GO:0008152//metabolic process	gi|413932426|gb|AFW66977.1|/3.32875e-110/alcohol dehydrogenase [Zea mays]
GRMZM2G163574	1507	31.74	0	3.03	0.01	-8.24317	Down	2.60244e-11	1.83283e-09	-	-	-	-	-	gi|414881691|tpg|DAA58822.1|/2.13657e-169/TPA: hypothetical protein ZEAMMB73_475988 [Zea mays]
GRMZM5G885274	1696	35.81	0	3.03	0.01	-8.24317	Down	1.13416e-12	9.37569e-11	-	K14494|1|2e-56|218|vvi:100232937|DELLA protein	-	-	-	gi|413938737|gb|AFW73288.1|/0/hypothetical protein ZEAMMB73_933094 [Zea mays]
GRMZM2G356273	1027	16.61	0	2.35	0.01	-7.87652	Down	3.29632e-06	8.60126e-05	-	-	GO:0044464//cell part	-	-	gi|414585748|tpg|DAA36319.1|/6.2312e-76/TPA: hypothetical protein ZEAMMB73_946476 [Zea mays]
GRMZM2G008696	1071	16.81	0	2.28	0.01	-7.83289	Down	3.29632e-06	8.61676e-05	-	-	-	-	-	gi|413936154|gb|AFW70705.1|/3.24743e-124/hypothetical protein ZEAMMB73_595075 [Zea mays]
GRMZM2G106420	1469	19.2	0	1.88	0.01	-7.55459	Down	3.14412e-07	1.05468e-05	-	K03544|1|7e-15|80.5|zma:100281116|ATP-dependent Clp protease ATP-binding subunit ClpX;K03243|2|9e-11|67.0|sbi:SORBI_09g030590|translation initiation factor 5B	-	GO:0005488//binding;GO:0005488//binding	-	gi|226499034|ref|NP_001142283.1|/6.75538e-47/uncharacterized protein LOC100274452 [Zea mays]
AC195596.3_FG002	1320	16.45	0	1.8	0.01	-7.49185	Down	3.29632e-06	8.63231e-05	-	-	-	-	-	gi|414587933|tpg|DAA38504.1|/4.81789e-90/TPA: hypothetical protein ZEAMMB73_796160 [Zea mays]
AC199182.3_FG003	1320	16.45	0	1.8	0.01	-7.49185	Down	3.29632e-06	8.62453e-05	-	-	-	-	-	gi|414587933|tpg|DAA38504.1|/4.81789e-90/TPA: hypothetical protein ZEAMMB73_796160 [Zea mays]
GRMZM2G461783	1381	17.05	0	1.78	0.01	-7.47573	Down	1.50609e-06	4.32681e-05	-	K13201|1|9e-08|56.6|sbi:SORBI_07g027050|nucleolysin TIA-1/TIAR	-	GO:0005488//binding	-	gi|414875536|tpg|DAA52667.1|/0/TPA: hypothetical protein ZEAMMB73_787505 [Zea mays]
GRMZM2G398341	3213	35.95	0	1.59	0.01	-7.31288	Down	1.13416e-12	9.34905e-11	-	K00888|1|0.0|668|sbi:SORBI_05g009420|phosphatidylinositol 4-kinase [EC:2.7.1.67]	-	GO:0016301//kinase activity	GO:0009987//cellular process	gi|413953324|gb|AFW85973.1|/0/putative DUF1692 domain containing protein [Zea mays]
GRMZM2G082972	1423.55	15.64	0	1.58	0.01	-7.30378	Down	7.21448e-06	0.000173722	-	-	-	-	-	gi|413947165|gb|AFW79814.1|/3.43242e-78/hypothetical protein ZEAMMB73_499597 [Zea mays]
GRMZM2G077340	3835	37.99	0	1.41	0.01	-7.13955	Down	2.36766e-13	2.16719e-11	-	-	GO:0030529//ribonucleoprotein complex;GO:0030529//ribonucleoprotein complex	GO:0005198//structural molecule activity;GO:0005198//structural molecule activity	GO:0010467//gene expression;GO:0010467//gene expression	gi|414885419|tpg|DAA61433.1|/0/TPA: hypothetical protein ZEAMMB73_873749 [Zea mays]
GRMZM2G117685	2658	25.18	0	1.35	0.01	-7.07682	Down	2.86048e-09	1.46643e-07	-	-	-	-	-	gi|414881536|tpg|DAA58667.1|/0/TPA: hypothetical protein ZEAMMB73_759820 [Zea mays]
GRMZM2G464572	3355	31.19	0	1.32	0.01	-7.04439	Down	2.60244e-11	1.83728e-09	-	K10581|1|0.0|728|gmx:100805463|ubiquitin-conjugating enzyme E2 O [EC:6.3.2.19]	-	GO:0016879//ligase activity, forming carbon-nitrogen bonds	GO:0015698//inorganic anion transport;GO:0006464//cellular protein modification process;GO:0072506;GO:0009267//cellular response to starvation	gi|413954007|gb|AFW86656.1|/0/hypothetical protein ZEAMMB73_469096 [Zea mays]
AC205834.3_FG003	2481	22.17	0	1.27	0.01	-6.98868	Down	2.99894e-08	1.25025e-06	-	-	-	-	-	gi|413925898|gb|AFW65830.1|/0/hypothetical protein ZEAMMB73_525015 [Zea mays]
AC233871.1_FG004	3042	24	0	1.12	0.01	-6.80735	Down	6.2606e-09	2.99765e-07	-	-	-	GO:0003676//nucleic acid binding	-	gi|413941590|gb|AFW74239.1|/0/putative homeodomain-like transcription factor superfamily protein [Zea mays]
GRMZM2G156536	2854	16.2	0	0.81	0.01	-6.33985	Down	3.29632e-06	8.609e-05	cox3	K02262|1|4e-157|553|osa:6450138|cytochrome c oxidase subunit 3	GO:0031224//intrinsic to membrane;GO:0005746//mitochondrial respiratory chain	GO:0015002//heme-copper terminal oxidase activity	GO:0022904//respiratory electron transport chain	gi|89280753|ref|YP_514631.1|/6.8555e-157/cytochrome c oxidase subunit 3 [Oryza sativa Indica Group]
GRMZM2G112030	4752	18.97	0	0.57	0.01	-5.83289	Down	6.88138e-07	2.1378e-05	cob	K00412|1|0.0|696|sbi:SobioMp18|ubiquinol-cytochrome c reductase cytochrome b subunit	GO:0005618//cell wall;GO:0005746//mitochondrial respiratory chain;GO:0009986//cell surface;GO:0031225//anchored to membrane	GO:0043169//cation binding;GO:0015078//hydrogen ion transmembrane transporter activity;GO:0003824//catalytic activity	GO:0022900//electron transport chain;GO:0016049//cell growth;GO:0045333//cellular respiration;GO:0006970//response to osmotic stress;GO:0051234//establishment of localization;GO:0030198//extracellular matrix organization	gi|89280714|ref|YP_514668.1|/0/apocytochrome b [Oryza sativa Indica Group]
GRMZM2G474459	5978	17.68	1.38	0.42	0.03	-3.80735	Down	1.62293e-05	0.000358106	-	K02886|1|2e-130|266|zma:845215|large subunit ribosomal protein L2	GO:0009536//plastid;GO:0030529//ribonucleoprotein complex;GO:0009536//plastid	GO:0034062//RNA polymerase activity;GO:0003676//nucleic acid binding;GO:0005515//protein binding;GO:0003676//nucleic acid binding;GO:0003824//catalytic activity;GO:0005198//structural molecule activity	GO:0010467//gene expression;GO:0010467//gene expression	gi|357471553|ref|XP_003606061.1|/1.36519e-135/50S ribosomal protein L2-B [Medicago truncatula]
GRMZM2G126936	1214	64.29	10.18	7.67	1.02	-2.91066	Down	3.27386e-13	2.93192e-11	-	-	-	-	-	gi|414878856|tpg|DAA55987.1|/7.33285e-98/TPA: putative NAC domain transcription factor superfamily protein [Zea mays]
GRMZM2G337785	2531	84.98	21	4.79	0.99	-2.27453	Down	6.57418e-13	5.61048e-11	-	-	-	-	-	gi|413943256|gb|AFW75905.1|/0/hypothetical protein ZEAMMB73_518971 [Zea mays]
GRMZM2G356534	639	242.05	59.58	56.4	11.67	-2.27289	Down	4.32168e-35	1.27957e-32	-	-	-	-	-	gi|413943890|gb|AFW76539.1|/1.7796e-68/hypothetical protein ZEAMMB73_352289 [Zea mays]
GRMZM5G845782	1202	239.27	81.64	36.16	8.27	-2.12844	Down	6.11604e-26	1.24974e-23	-	-	-	-	-	gi|413955721|gb|AFW88370.1|/2.26809e-85/hypothetical protein ZEAMMB73_059947, partial [Zea mays]
GRMZM5G820904	1522	137.45	41.65	13	3.31	-1.97361	Down	1.96061e-17	2.5284e-15	-	-	GO:0009707//chloroplast outer membrane;GO:0009707//chloroplast outer membrane	-	GO:0006605//protein targeting;GO:0009657//plastid organization;GO:0009653//anatomical structure morphogenesis;GO:0006605//protein targeting;GO:0009653//anatomical structure morphogenesis	gi|414872287|tpg|DAA50844.1|/0/TPA: hypothetical protein ZEAMMB73_310626 [Zea mays]
GRMZM2G053338	2302.99	115.75	35.38	7.01	1.84	-1.92971	Down	1.19256e-14	1.24922e-12	-	K14487|1|0.0|1152|zma:100285387|auxin responsive GH3 gene family	-	-	GO:0009314//response to radiation;GO:0009725//response to hormone stimulus;GO:0009314//response to radiation;GO:0009725//response to hormone stimulus	gi|414887410|tpg|DAA63424.1|/0/TPA: indole-3-acetic acid-amido synthetase GH3.8 [Zea mays]
GRMZM5G836174	1395.42	128.48	55.04	18.09	4.78	-1.92011	Down	3.73192e-11	2.566e-09	-	K13248|1|1e-74|278|gmx:100785878|pyridoxal phosphate phosphatase PHOSPHO2 [EC:3.1.3.74]	-	GO:0042578//phosphoric ester hydrolase activity;GO:0042578//phosphoric ester hydrolase activity	GO:0006796//phosphate-containing compound metabolic process;GO:0006796//phosphate-containing compound metabolic process	gi|212275706|ref|NP_001130133.1|/1.47012e-127/uncharacterized protein LOC100191227 [Zea mays]
GRMZM2G300990	1471.33	98	36.8	10.52	3.03	-1.79575	Down	1.32502e-10	8.50591e-09	-	-	GO:0009536//plastid;GO:0009536//plastid	GO:0016829//lyase activity;GO:0004672//protein kinase activity;GO:0032559;GO:0004672//protein kinase activity;GO:0032559;GO:0016829//lyase activity;GO:0004672//protein kinase activity;GO:0032559	GO:0006396//RNA processing;GO:0006779//porphyrin-containing compound biosynthetic process;GO:0006464//cellular protein modification process;GO:0006464//cellular protein modification process;GO:0006396//RNA processing;GO:0006779//porphyrin-containing compound biosynthetic process;GO:0006464//cellular protein modification process	gi|414872991|tpg|DAA51548.1|/1.03126e-115/TPA: putative protein kinase superfamily protein [Zea mays]
GRMZM2G012030	6825	39.97	14.65	0.82	0.25	-1.7137	Down	4.31228e-05	0.000828643	-	K10400|1|2e-25|118|bdi:100844828|kinesin family member 15	-	-	-	gi|413934179|gb|AFW68730.1|/0/hypothetical protein ZEAMMB73_143161 [Zea mays]
GRMZM2G038116	2152	69.27	25.29	4.6	1.41	-1.70594	Down	5.6809e-08	2.23356e-06	-	-	-	-	-	gi|219363387|ref|NP_001136961.1|/2.5948e-81/hypothetical protein [Zea mays]
AC231226.2_FG007	1281	56.78	20.75	6.41	1.97	-1.70213	Down	8.33624e-07	2.53548e-05	-	-	-	-	-	gi|413919310|gb|AFW59242.1|/0/hypothetical protein ZEAMMB73_780033 [Zea mays]
GRMZM2G115000	2856	53.93	19	2.6	0.8	-1.70044	Down	1.74008e-06	4.91628e-05	-	K14431|1|2e-11|70.1|aly:ARALYDRAFT_311885|transcription factor TGA	GO:0043234//protein complex;GO:0043234//protein complex;GO:0043234//protein complex;GO:0043234//protein complex	GO:0019787//small conjugating protein ligase activity;GO:0019787//small conjugating protein ligase activity;GO:0019787//small conjugating protein ligase activity;GO:0019787//small conjugating protein ligase activity	GO:0032446//protein modification by small protein conjugation;GO:0032446//protein modification by small protein conjugation;GO:0032446//protein modification by small protein conjugation;GO:0032446//protein modification by small protein conjugation	gi|414879174|tpg|DAA56305.1|/0/TPA: hypothetical protein ZEAMMB73_623985 [Zea mays]
AC225555.3_FG007	750	41.22	15.35	8.11	2.54	-1.67487	Down	3.3522e-05	0.000674064	-	-	-	GO:0005515//protein binding	-	gi|212721018|ref|NP_001132349.1|/1.98198e-61/uncharacterized protein LOC100193792 [Zea mays]
GRMZM2G087222	2669.26	109.8	39.01	5.42	1.75	-1.63094	Down	5.77848e-12	4.40074e-10	-	K09753|1|2e-08|60.1|bdi:100831271|cinnamoyl-CoA reductase [EC:1.2.1.44];K13082|2|5e-08|58.5|ath:AT5G42800|bifunctional dihydroflavonol 4-reductase/flavanone 4-reductase [EC:1.1.1.219 1.1.1.234]	-	-	-	gi|414588412|tpg|DAA38983.1|/0/TPA: hypothetical protein ZEAMMB73_564720 [Zea mays]
GRMZM2G426483	1233	43	17	5.05	1.68	-1.58782	Down	5.19368e-05	0.000974772	-	-	GO:0044464//cell part	-	-	gi|413944280|gb|AFW76929.1|/0/hypothetical protein ZEAMMB73_448783 [Zea mays]
GRMZM5G852533	1623	47.36	19.83	4.19	1.48	-1.50135	Down	3.0419e-05	0.00061983	-	-	-	GO:0000989//transcription factor binding transcription factor activity	GO:0006351//transcription, DNA-dependent	gi|414869982|tpg|DAA48539.1|/1.13223e-147/TPA: hypothetical protein ZEAMMB73_618405 [Zea mays]
GRMZM2G370081	3498	59.92	25.61	2.43	0.87	-1.48187	Down	6.01096e-06	0.000146566	-	-	-	-	-	gi|414887497|tpg|DAA63511.1|/0/TPA: hypothetical protein ZEAMMB73_243937 [Zea mays]
GRMZM2G370715	4703	655.07	282.11	19.72	7.14	-1.46566	Down	1.24457e-50	5.47159e-48	-	K15172|1|2e-48|193|smo:SELMODRAFT_96727|transcription elongation factor SPT5	-	-	-	gi|413945949|gb|AFW78598.1|/0/hypothetical protein ZEAMMB73_452233 [Zea mays]
GRMZM2G055037	1702	75	33	6.33	2.34	-1.4357	Down	6.80418e-07	2.11835e-05	-	-	-	-	-	gi|226532992|ref|NP_001152349.1|/2.78832e-120/ubiquitin-protein ligase/ zinc ion binding protein [Zea mays]
GRMZM2G022979	1202	161.3	71.83	19.44	7.28	-1.41702	Down	3.39594e-13	3.02259e-11	-	-	-	-	-	gi|414885431|tpg|DAA61445.1|/2.82221e-118/TPA: hypothetical protein ZEAMMB73_559862 [Zea mays]
AC196158.3_FG002	1293	55.4	24.65	6.19	2.32	-1.41581	Down	1.91191e-05	0.000412461	-	-	-	-	-	gi|293334995|ref|NP_001170382.1|/8.23913e-95/uncharacterized protein LOC100384365 [Zea mays]
GRMZM2G477879	1044	73.06	33.35	10.19	3.91	-1.38191	Down	1.60048e-06	4.56185e-05	-	K03235|1|5e-15|80.1|olu:OSTLU_36160|elongation factor 3	GO:0044444//cytoplasmic part;GO:0043231//intracellular membrane-bounded organelle	-	GO:0006952//defense response	gi|242038321|ref|XP_002466555.1|/4.13203e-176/hypothetical protein SORBIDRAFT_01g009860 [Sorghum bicolor]
GRMZM2G027393	610	63.38	29.02	15.51	5.97	-1.3774	Down	1.12696e-05	0.000257886	-	-	-	-	-	gi|414589428|tpg|DAA39999.1|/8.04214e-35/TPA: hypothetical protein ZEAMMB73_227588 [Zea mays]
GRMZM2G396248	2197	394	181.01	25.62	9.89	-1.37323	Down	2.60058e-28	6.03667e-26	-	K13407|1|1e-87|322|vvi:100259592|cytochrome P450, family 94, subfamily A, polypeptide 1 (fatty acid omega-hydroxylase) [EC:1.14.-.-];K00517|4|2e-79|295|ath:AT3G56630|[EC:1.14.-.-]	GO:0031410//cytoplasmic vesicle	GO:0016491//oxidoreductase activity;GO:0005506//iron ion binding	GO:0006091//generation of precursor metabolites and energy	gi|413951850|gb|AFW84499.1|/0/putative cytochrome P450 superfamily protein [Zea mays]
GRMZM2G024992	4457	121.03	56.55	3.85	1.51	-1.35031	Down	1.27869e-09	6.84545e-08	-	-	-	-	-	gi|414880033|tpg|DAA57164.1|/0/TPA: hypothetical protein ZEAMMB73_082056 [Zea mays]
GRMZM5G852378	3531	108	51	4.34	1.72	-1.33529	Down	1.71333e-08	7.49832e-07	-	-	GO:0016020//membrane;GO:0043231//intracellular membrane-bounded organelle	-	GO:0048856//anatomical structure development	gi|413950456|gb|AFW83105.1|/0/hypothetical protein ZEAMMB73_233265 [Zea mays]
AC211972.4_FG003	609	74.03	36.02	18.15	7.42	-1.29048	Down	5.4738e-06	0.000135288	-	-	-	-	-	gi|414885468|tpg|DAA61482.1|/1.26327e-88/TPA: hypothetical protein ZEAMMB73_976751 [Zea mays]
GRMZM2G387890	3148	264	129	11.92	4.9	-1.28253	Down	1.02227e-17	1.34829e-15	-	-	-	-	-	gi|413944311|gb|AFW76960.1|/0/hypothetical protein ZEAMMB73_111838 [Zea mays]
GRMZM2G325118	1931	15659	7666	1161.11	477.74	-1.28121	Down	0	0	-	-	-	-	-	gi|226510357|ref|NP_001142639.1|/0/uncharacterized protein LOC100274918 precursor [Zea mays]
GRMZM5G889418	1517	67	33	6.36	2.63	-1.27396	Down	1.89214e-05	0.0004085	-	-	-	GO:0046872//metal ion binding	-	gi|413954697|gb|AFW87346.1|/0/hypothetical protein ZEAMMB73_783836 [Zea mays]
GRMZM2G017388	2499	66	33	3.77	1.58	-1.25464	Down	2.81348e-05	0.000578158	-	K13754|1|5e-86|317|vvi:100246655|solute carrier family 24 (sodium/potassium/calcium exchanger), member 6	GO:0016020//membrane	-	-	gi|414871329|tpg|DAA49886.1|/0/TPA: putative sodium/calcium exchanger family protein [Zea mays]
GRMZM2G414866	2661	74	37	3.96	1.66	-1.25432	Down	9.15696e-06	0.000215839	-	-	-	-	-	gi|414878415|tpg|DAA55546.1|/0/TPA: hypothetical protein ZEAMMB73_264818 [Zea mays]
GRMZM2G389118	4259	615.93	310.21	20.49	8.67	-1.24082	Down	4.2017e-37	1.33974e-34	-	-	GO:0009527//plastid outer membrane	GO:0005488//binding;GO:0016817//hydrolase activity, acting on acid anhydrides	GO:0006605//protein targeting;GO:0009207	gi|413949954|gb|AFW82603.1|/0/hypothetical protein ZEAMMB73_296083 [Zea mays]
GRMZM2G102795	1435	127.19	64.94	12.77	5.48	-1.22051	Down	7.60406e-09	3.54156e-07	-	K14004|1|0.0|640|zma:100282624|protein transport protein SEC13	-	-	-	gi|195654455|gb|ACG46695.1|/0/SEC13-related protein [Zea mays]
GRMZM2G090568	1677.24	772.8	400.01	66.45	28.78	-1.2072	Down	6.80248e-44	2.7414e-41	cat2	K03781|1|0.0|1013|zma:542230|catalase [EC:1.11.1.6]	GO:0042579//microbody;GO:0042579//microbody	GO:0005506//iron ion binding;GO:0004601//peroxidase activity;GO:0005506//iron ion binding;GO:0004601//peroxidase activity	GO:0042743//hydrogen peroxide metabolic process;GO:0006950//response to stress;GO:0042743//hydrogen peroxide metabolic process;GO:0006950//response to stress	gi|414864621|tpg|DAA43178.1|/0/TPA: catalase2 [Zea mays]
GRMZM2G378106	2442.18	911.24	470.21	53.12	23.08	-1.20261	Down	6.82548e-52	3.0945e-49	-	K14487|1|0.0|901|zma:100280445|auxin responsive GH3 gene family	-	-	-	gi|414590728|tpg|DAA41299.1|/0/TPA: indole-3-acetic acid amido synthetase [Zea mays]
GRMZM5G894233	2633	120	62	6.45	2.82	-1.1936	Down	4.13064e-08	1.66234e-06	-	K14209|1|6e-09|61.6|zma:100216823|solute carrier family 36 (proton-coupled amino acid transporter);K15015|2|1e-07|57.4|vvi:100242701|solute carrier family 32 (vesicular inhibitory amino acid transporter)	GO:0031224//intrinsic to membrane;GO:0031224//intrinsic to membrane	GO:0022804;GO:0022804	GO:0015837//amine transport;GO:0015837//amine transport	gi|295855280|dbj|BAJ07206.1|/0/glycinebetaine/proline transporter [Hordeum vulgare subsp. vulgare]
GRMZM2G405690	2420	176.16	92.02	10.38	4.56	-1.1867	Down	4.95932e-11	3.3543e-09	-	-	-	-	-	gi|414873620|tpg|DAA52177.1|/0/TPA: hypothetical protein ZEAMMB73_157707 [Zea mays]
GRMZM2G471529	4458	271.67	145.4	8.63	3.88	-1.1533	Down	1.55927e-15	1.78829e-13	HK2	K14489|1|0.0|1868|zma:541641|arabidopsis histidine kinase 2/3/4 (cytokinin receptor) [EC:2.7.13.3]	GO:0043231//intracellular membrane-bounded organelle	GO:0004673//protein histidine kinase activity;GO:0004871//signal transducer activity;GO:0032559	GO:0006468//protein phosphorylation;GO:0007165//signal transduction;GO:0006351//transcription, DNA-dependent	gi|414878942|tpg|DAA56073.1|/0/TPA: putative histidine kinase family protein [Zea mays]
GRMZM2G082249	1839	71	38	5.53	2.49	-1.15113	Down	4.67812e-05	0.000888353	-	K13496|1|4e-49|194|ath:AT2G36750|UDP-glucosyl transferase 73C [EC:2.4.1.-]	-	GO:0016757//transferase activity, transferring glycosyl groups	-	gi|226492603|ref|NP_001147564.1|/0/cytokinin-O-glucosyltransferase 3 [Zea mays]
GRMZM2G091201	908	149	80	24.01	10.83	-1.1486	Down	3.92834e-09	1.95514e-07	-	K12134|1|2e-06|51.2|aly:ARALYDRAFT_904154|circadian clock associated 1;K12133|2|4e-06|50.4|ath:AT1G01060|LATE ELONGATED HYPOCOTYL	GO:0043231//intracellular membrane-bounded organelle	GO:0003676//nucleic acid binding	-	gi|413945472|gb|AFW78121.1|/2.45562e-86/putative MYB DNA-binding domain superfamily protein [Zea mays]
GRMZM5G812738	802	85	46	15.59	7.09	-1.13676	Down	1.0501e-05	0.000242787	-	-	GO:0043231//intracellular membrane-bounded organelle	GO:0046914//transition metal ion binding;GO:0003676//nucleic acid binding	-	gi|242082425|ref|XP_002445981.1|/2.11142e-120/hypothetical protein SORBIDRAFT_07g029020 [Sorghum bicolor]
GRMZM2G432774	2622	118.71	64.7	6.45	2.95	-1.12858	Down	2.17796e-07	7.58652e-06	-	K01110|1|4e-06|52.4|pop:POPTR_707340|phosphatidylinositol-3,4,5-trisphosphate 3-phosphatase [EC:3.1.3.67]	-	-	GO:0016043//cellular component organization	gi|414887434|tpg|DAA63448.1|/0/TPA: hypothetical protein ZEAMMB73_603575, partial [Zea mays]
GRMZM2G118641	5187	130	71	3.55	1.63	-1.12295	Down	6.57286e-08	2.5463e-06	-	K14855|1|2e-06|54.7|ppp:PHYPADRAFT_160972|ribosome assembly protein 4	-	GO:0016301//kinase activity;GO:0032559	GO:0006464//cellular protein modification process	gi|414877322|tpg|DAA54453.1|/0/TPA: hypothetical protein ZEAMMB73_692381 [Zea mays]
GRMZM2G347583	4955	352	193	10.06	4.63	-1.11955	Down	7.88904e-19	1.13885e-16	-	-	-	-	-	gi|414867132|tpg|DAA45689.1|/0/TPA: hypothetical protein ZEAMMB73_058425, partial [Zea mays]
GRMZM2G035168	1676	93	51	7.97	3.67	-1.1188	Down	5.43086e-06	0.000134455	-	K10896|1|2e-129|461|bdi:100835661|fanconi anemia group M protein	-	GO:0005488//binding;GO:0042623//ATPase activity, coupled	-	gi|413925495|gb|AFW65427.1|/0/hypothetical protein ZEAMMB73_976270 [Zea mays]
GRMZM2G006197	1661	95	53	8.21	3.85	-1.09252	Down	6.38666e-06	0.000154946	-	-	-	-	-	gi|413926814|gb|AFW66746.1|/1.56764e-160/hypothetical protein ZEAMMB73_704027 [Zea mays]
GRMZM5G828278	1854.15	90.22	51.61	7.14	3.35	-1.09176	Down	1.57232e-05	0.000347997	-	-	GO:0043234//protein complex;GO:0043234//protein complex	-	GO:0006355//regulation of transcription, DNA-dependent;GO:0006355//regulation of transcription, DNA-dependent	gi|413957229|gb|AFW89878.1|/0/hypothetical protein ZEAMMB73_753296, partial [Zea mays]
GRMZM2G413422	2200	287.23	160.48	18.65	8.76	-1.09017	Down	3.82538e-15	4.22043e-13	-	-	-	-	-	gi|226490884|ref|NP_001146725.1|/2.85301e-83/uncharacterized protein LOC100280327 [Zea mays]
GRMZM2G064759	1558	85	48	7.9	3.72	-1.08655	Down	2.52904e-05	0.00052604	-	K14191|1|2e-118|303|bdi:100828870|18S rRNA (adenine1779-N6/adenine1780-N6)-dimethyltransferase [EC:2.1.1.183]	-	GO:0008649//rRNA methyltransferase activity;GO:0008170//N-methyltransferase activity;GO:0008649//rRNA methyltransferase activity;GO:0008170//N-methyltransferase activity	GO:0000154//rRNA modification;GO:0000154//rRNA modification	gi|414590381|tpg|DAA40952.1|/3.21009e-176/TPA: hypothetical protein ZEAMMB73_963520 [Zea mays]
GRMZM2G440943	3588	120.05	67.42	4.75	2.24	-1.08443	Down	3.97666e-07	1.30528e-05	-	K11320|1|2e-09|63.5|smo:SELMODRAFT_450749|E1A-binding protein p400 [EC:3.6.4.-];K11681|4|4e-06|52.8|ota:Ot02g02550|helicase SWR1 [EC:3.6.4.12]	-	GO:0003676//nucleic acid binding	-	gi|414881535|tpg|DAA58666.1|/0/TPA: putative homeodomain-like transcription factor superfamily protein [Zea mays]
GRMZM2G385413	2118	101	57	6.82	3.23	-1.07824	Down	4.30318e-06	0.000109623	-	-	GO:0031410//cytoplasmic vesicle	-	-	gi|413917918|gb|AFW57850.1|/0/hypothetical protein ZEAMMB73_419317 [Zea mays]
GRMZM2G082034	1900	491.88	278.36	37.08	17.64	-1.07179	Down	4.89984e-24	9.05565e-22	-	K01177|1|6e-74|276|zma:100281767|beta-amylase [EC:3.2.1.2]	GO:0043231//intracellular membrane-bounded organelle	GO:0043167//ion binding;GO:0016160//amylase activity	GO:0005976//polysaccharide metabolic process	gi|414866822|tpg|DAA45379.1|/0/TPA: beta-amylase [Zea mays]
GRMZM2G066111	2408	108.89	61.89	6.45	3.08	-1.06637	Down	2.0434e-06	5.6307e-05	-	-	GO:0031224//intrinsic to membrane;GO:0005753//mitochondrial proton-transporting ATP synthase complex;GO:0033177//proton-transporting two-sector ATPase complex, proton-transporting domain	GO:0015077//monovalent inorganic cation transmembrane transporter activity	GO:0006818//hydrogen transport;GO:0006754//ATP biosynthetic process	gi|413954043|gb|AFW86692.1|/1.19064e-114/ATP synthase protein MI25 [Zea mays]
GRMZM2G095905	2562	98.47	55.99	5.48	2.62	-1.06461	Down	5.24506e-06	0.000131086	-	K04728|1|2e-12|73.6|ath:AT3G48190|ataxia telangiectasia mutated family protein [EC:2.7.11.1]	-	GO:0003676//nucleic acid binding;GO:0003824//catalytic activity	-	gi|413949606|gb|AFW82255.1|/0/putative PWWP domain family protein, partial [Zea mays]
GRMZM2G040095	2616	97	56	5.23	2.56	-1.03067	Down	1.12787e-05	0.000257889	lox6	K15718|1|1e-175|615|pop:POPTR_570837|linoleate 9S-lipoxygenase [EC:1.13.11.58]	-	GO:0016491//oxidoreductase activity;GO:0046914//transition metal ion binding;GO:0016702//oxidoreductase activity, acting on single donors with incorporation of molecular oxygen, incorporation of two atoms of oxygen;GO:0046914//transition metal ion binding;GO:0016702//oxidoreductase activity, acting on single donors with incorporation of molecular oxygen, incorporation of two atoms of oxygen;GO:00…	GO:0008610//lipid biosynthetic process;GO:0006633//fatty acid biosynthetic process;GO:0006633//fatty acid biosynthetic process;GO:0006633//fatty acid biosynthetic process	gi|162463394|ref|NP_001105976.1|/0/lipoxygenase6 [Zea mays]
GRMZM2G069694	1226.7	111	68.2	13.79	6.76	-1.02853	Down	1.21048e-05	0.000276127	-	-	-	-	-	gi|224029171|gb|ACN33661.1|/1.43933e-114/unknown [Zea mays]
GRMZM2G312110	8706	623	364	10.1	4.96	-1.02594	Down	4.1773e-28	9.54398e-26	-	K10691|1|0.0|4137|sbi:SORBI_07g010440|E3 ubiquitin-protein ligase UBR4 [EC:6.3.2.19]	GO:0044464//cell part	GO:0046914//transition metal ion binding;GO:0019787//small conjugating protein ligase activity	GO:0009725//response to hormone stimulus;GO:0048281//inflorescence morphogenesis;GO:0060918//auxin transport;GO:0032446//protein modification by small protein conjugation;GO:0009639//response to red or far red light;GO:0048513//organ development	gi|242078783|ref|XP_002444160.1|/0/hypothetical protein SORBIDRAFT_07g010440 [Sorghum bicolor]
GRMZM2G039757	2295	2817	1655	175.22	86.52	-1.01806	Down	2.38792e-119	4.33049e-116	-	-	-	-	-	gi|414887818|tpg|DAA63832.1|/0/TPA: putative WD40-like beta propeller repeat family protein [Zea mays]
GRMZM2G070831	1437	219.17	129.47	21.98	10.91	-1.01054	Down	1.10303e-10	7.1601e-09	-	K14565|1|0.0|642|sbi:SORBI_03g044260|nucleolar protein 58	-	-	-	gi|414591573|tpg|DAA42144.1|/0/TPA: hypothetical protein ZEAMMB73_016967 [Zea mays]
