# Supplementary material for: Transcriptome Analysis of Chilling-Imbibed Embryo Revealed Membrane Recovery Related Genes in Maize
Source: Front Plant Sci. 2017 Jan 4;7:1978. doi: 10.3389/fpls.2016.01978 (PMC5209358; doi:10.3389/fpls.2016.01978)
Supplement: Supplementary file 4 [file DataSheet4.xlsx]

## Sheet: Sheet1
geneID	geneLength	CK0-Expression	LT2-Expression	CK0-FPKM	LT2-FPKM	log2 Ratio(LT2/CK0)	Up-Down-Regulation(LT2/CK0)	P-value	FDR	Description	KEGG Orthology	GO Component	GO Function	GO Process	Blast nr
GRMZM2G549274	440	0	72.61	0.01	22.38	11.128	Up	1.5227e-20	1.58493e-18	-	K10355|1|6e-07|51.2|osa:4337566|actin, other eukaryote;K05692|3|2e-06|49.7|mtr:MTR_2g008050|actin beta/gamma 1	-	-	-	gi|413950265|gb|AFW82914.1|/2.75244e-16/hypothetical protein ZEAMMB73_816135 [Zea mays]
GRMZM2G147041	1209	0	89.04	0.01	9.45	9.88417	Up	3.14416e-25	4.21639e-23	-	-	GO:0043231//intracellular membrane-bounded organelle	-	-	gi|413923698|gb|AFW63630.1|/2.39865e-141/sucrose cleavage protein-like protein [Zea mays]
GRMZM5G811567	2068	0	131.87	0.01	8.08	9.65821	Up	8.36614e-37	1.61888e-34	-	K14779|1|0.0|612|sbi:SORBI_02g041390|ATP-dependent RNA helicase DDX52/ROK1 [EC:3.6.4.13]	-	GO:0032559;GO:0042623//ATPase activity, coupled	-	gi|414887918|tpg|DAA63932.1|/0/TPA: putative DEAD-box ATP-dependent RNA helicase family protein [Zea mays]
GRMZM2G116460	682	0.05	35.78	0.01	6.9	9.43045	Up	2.39674e-10	1.07469e-08	-	-	-	-	-	gi|414884908|tpg|DAA60922.1|/5.06387e-34/TPA: hypothetical protein ZEAMMB73_478969 [Zea mays]
GRMZM2G070818	1345	0	40.52	0.01	3.85	8.58871	Up	1.0038e-11	5.20531e-10	-	-	-	-	-	gi|414884602|tpg|DAA60616.1|/5.43854e-105/TPA: hypothetical protein ZEAMMB73_920284 [Zea mays]
GRMZM2G116858	2198	0	61.48	0.01	3.54	8.46761	Up	1.63741e-17	1.37238e-15	-	K12196|1|2e-17|89.7|cre:CHLREDRAFT_181992|vacuolar protein-sorting-associated protein 4;K13525|2|2e-17|89.4|vcn:VOLCADRAFT_78972|transitional endoplasmic reticulum ATPase	GO:0043231//intracellular membrane-bounded organelle;GO:0043231//intracellular membrane-bounded organelle	GO:0032559;GO:0042623//ATPase activity, coupled;GO:0016887//ATPase activity;GO:0032559	-	gi|413938478|gb|AFW73029.1|/6.33665e-141/hypothetical protein ZEAMMB73_068001 [Zea mays]
GRMZM2G080199	1086	0	27.67	0.01	3.28	8.35755	Up	3.8404e-08	1.26689e-06	-	K12817|1|1e-135|481|zma:100216989|pre-mRNA-splicing factor 18	GO:0030529//ribonucleoprotein complex	-	GO:0006396//RNA processing	gi|413918960|gb|AFW58892.1|/3.26519e-163/hypothetical protein ZEAMMB73_443641 [Zea mays]
GRMZM2G013042	1704	0	40	0.01	2.99	8.224	Up	1.0038e-11	5.19596e-10	-	K09841|1|4e-11|68.2|bdi:100827045|xanthoxin dehydrogenase [EC:1.1.1.288];K08081|3|1e-10|66.6|ath:AT2G29150|tropine dehydrogenase [EC:1.1.1.206]	-	GO:0003824//catalytic activity	GO:0008152//metabolic process	gi|413932426|gb|AFW66977.1|/7.61047e-126/alcohol dehydrogenase [Zea mays]
AC185256.3_FG002	948	0	18	0.01	2.46	7.94251	Up	1.16073e-05	0.00021802	-	-	-	-	-	gi|413936124|gb|AFW70675.1|/4.77152e-128/hypothetical protein ZEAMMB73_872565 [Zea mays]
GRMZM2G429188	1552	0	22.43	0.01	1.84	7.52356	Up	9.16962e-07	2.311e-05	-	-	-	-	-	gi|414591862|tpg|DAA42433.1|/7.33234e-72/TPA: hypothetical protein ZEAMMB73_373363 [Zea mays]
GRMZM2G038252	1785	0	24.12	0.01	1.72	7.42626	Up	2.57728e-07	7.31379e-06	-	-	GO:0043231//intracellular membrane-bounded organelle;GO:0043231//intracellular membrane-bounded organelle	GO:0003677//DNA binding;GO:0001071//nucleic acid binding transcription factor activity;GO:0003677//DNA binding;GO:0001071//nucleic acid binding transcription factor activity	GO:0006351//transcription, DNA-dependent;GO:0006351//transcription, DNA-dependent	gi|414865514|tpg|DAA44071.1|/1.50388e-140/TPA: putative homeobox DNA-binding domain superfamily protein [Zea mays]
GRMZM5G841360	1739	0	17.57	0.01	1.28	7	Up	2.1894e-05	0.000373962	-	K15893|1|2e-11|68.9|vcn:VOLCADRAFT_89593|hydroxypyruvate reductase 1	-	GO:0016614//oxidoreductase activity, acting on CH-OH group of donors;GO:0005488//binding	-	gi|226499186|ref|NP_001151564.1|/0/angustifolia [Zea mays]
GRMZM2G332410	3186	0	31.9	0.01	1.26	6.97728	Up	3.03388e-09	1.17729e-07	-	K00888|1|0.0|709|sbi:SORBI_05g009420|phosphatidylinositol 4-kinase [EC:2.7.1.67]	-	GO:0016772//transferase activity, transferring phosphorus-containing groups	-	gi|413949740|gb|AFW82389.1|/0/putative DUF1692 domain containing protein [Zea mays]
GRMZM2G071924	1819	0	17.72	0.01	1.24	6.9542	Up	2.1894e-05	0.000374184	-	K01883|1|6e-116|416|osa:4347821|cysteinyl-tRNA synthetase [EC:6.1.1.16]	GO:0043231//intracellular membrane-bounded organelle	GO:0004812//aminoacyl-tRNA ligase activity;GO:0032559	GO:0006418//tRNA aminoacylation for protein translation	gi|226531133|ref|NP_001146887.1|/0/LOC100280495 [Zea mays]
AC149810.2_FG003	3540	0	34.67	0.01	1.23	6.94251	Up	4.5208e-10	1.96597e-08	-	-	GO:0044464//cell part	GO:0046914//transition metal ion binding;GO:0016790//thiolester hydrolase activity	GO:0019941//modification-dependent protein catabolic process	gi|413956938|gb|AFW89587.1|/0/hypothetical protein ZEAMMB73_931714 [Zea mays]
GRMZM2G369522	2757	0	19.48	0.01	0.89	6.47573	Up	6.15368e-06	0.000125921	-	K02262|1|7e-147|312|osa:6450138|cytochrome c oxidase subunit 3	GO:0031224//intrinsic to membrane;GO:0005746//mitochondrial respiratory chain	GO:0015002//heme-copper terminal oxidase activity	GO:0022904//respiratory electron transport chain	gi|89280753|ref|YP_514631.1|/1.05342e-146/cytochrome c oxidase subunit 3 [Oryza sativa Indica Group]
GRMZM2G018664	4749	0	21.41	0.01	0.57	5.83289	Up	1.7296e-06	4.10435e-05	-	K00412|1|0.0|687|sbi:SobioMp18|ubiquinol-cytochrome c reductase cytochrome b subunit	GO:0019866//organelle inner membrane;GO:0043231//intracellular membrane-bounded organelle;GO:0031224//intrinsic to membrane	GO:0043169//cation binding;GO:0003824//catalytic activity	GO:0051234//establishment of localization;GO:0022900//electron transport chain	gi|414876605|tpg|DAA53736.1|/0/TPA: hypothetical protein ZEAMMB73_467138 [Zea mays]
AC187879.3_FG001	726	1	22	0.2	3.97	4.31107	Up	1.0826e-05	0.000205622	-	-	-	-	-	gi|413922501|gb|AFW62433.1|/6.14714e-121/hypothetical protein ZEAMMB73_162445 [Zea mays]
GRMZM2G302295	1600	12.37	136.96	1.11	10.9	3.2957	Up	7.12444e-25	9.25279e-23	-	-	-	-	-	gi|259490144|ref|NP_001158995.1|/1.92437e-83/uncharacterized protein LOC100303985 [Zea mays]
AC203535.4_FG007	1308	5.73	61.66	0.63	6.04	3.26112	Up	3.969e-12	2.15507e-10	-	K08819|1|5e-115|412|mtr:MTR_2g020210|cyclin-dependent kinase 12/13 [EC:2.7.11.22 2.7.11.23]	-	GO:0004672//protein kinase activity;GO:0032559	GO:0006464//cellular protein modification process	gi|413945151|gb|AFW77800.1|/0/putative protein kinase superfamily protein [Zea mays]
GRMZM2G003520	795	1.96	19.11	0.36	3.14	3.1247	Up	6.3979e-05	0.000952319	-	K07053|1|4e-53|196|zma:100282157|	-	GO:0003676//nucleic acid binding;GO:0034061	GO:0006259//DNA metabolic process	gi|414865281|tpg|DAA43838.1|/5.28251e-55/TPA: hypothetical protein ZEAMMB73_123893 [Zea mays]
GRMZM2G015892	1532	2.99	28	0.28	2.33	3.05683	Up	2.2529e-06	5.16751e-05	-	K13222|1|9e-150|528|zma:100273163|indole-3-glycerol-phosphate lyase [EC:4.1.2.8]	GO:0009536//plastid	GO:0016832//aldehyde-lyase activity;GO:0016836//hydro-lyase activity	GO:0006568//tryptophan metabolic process;GO:0008652//cellular amino acid biosynthetic process	gi|414873383|tpg|DAA51940.1|/2.42414e-152/TPA: indole-3-glycerol phosphate lyase [Zea mays]
GRMZM2G023631	832.45	4.59	34.97	0.73	5.47	2.90557	Up	2.06126e-06	4.76586e-05	-	-	-	GO:0008233//peptidase activity	-	gi|414881647|tpg|DAA58778.1|/0/TPA: hypothetical protein ZEAMMB73_661595 [Zea mays]
GRMZM2G409372	1078	6	40	0.81	4.78	2.56102	Up	1.37362e-06	3.34496e-05	-	K15692|1|7e-08|56.6|gmx:100793048|E3 ubiquitin-protein ligase RNF13 [EC:6.3.2.19];K05283|3|4e-07|53.9|aly:ARALYDRAFT_354960|phosphatidylinositol glycan, class W [EC:2.3.-.-];K06058|4|7e-07|53.1|smo:SELMODRAFT_73860|deltex	-	GO:0046914//transition metal ion binding	-	gi|413937997|gb|AFW72548.1|/1.44783e-46/putative RING zinc finger domain superfamily protein [Zea mays]
GRMZM2G109229	1215	5	33	0.6	3.49	2.54019	Up	1.33023e-05	0.0002446	-	-	-	-	-	gi|293331255|ref|NP_001169254.1|/1.07758e-48/uncharacterized protein LOC100383116 [Zea mays]
GRMZM5G866027	1308	4.74	29.7	0.52	2.91	2.48444	Up	2.83484e-05	0.000466519	-	K15639|1|9e-74|275|aly:ARALYDRAFT_901457|cytochrome P450, family 734, subfamily A, polypeptide 1 (PHYB activation tagged suppressor 1) [EC:1.14.-.-];K10717|3|7e-64|243|gmx:100812567|cytokinin trans-hydroxylase	GO:0031410//cytoplasmic vesicle;GO:0043231//intracellular membrane-bounded organelle	GO:0016491//oxidoreductase activity;GO:0005506//iron ion binding	GO:0008152//metabolic process	gi|413952859|gb|AFW85508.1|/0/putative cytochrome P450 superfamily protein [Zea mays]
GRMZM2G067591	1875	10.08	55.64	0.77	3.77	2.29163	Up	1.01031e-07	3.09886e-06	-	K16083|1|4e-160|563|osa:4329725|cytochrome P450, family 71, subfamily Z, polypeptide 6 (ent-isokaurene C2-hydroxylase) [EC:1.14.13.143];K13267|2|1e-108|392|gmx:100814284|cytochrome P450, family 71, subfamily D, polypeptide 9 (flavonoid 6-hydroxylase) [EC:1.14.13.-];K16085|3|1e-98|359|osa:4335091|cytochrome P450, family 99, subfamily A, polypeptide 3 (9beta-pimara-7,15-diene oxidase) [EC:1.14.13.1…	GO:0031410//cytoplasmic vesicle	GO:0016491//oxidoreductase activity;GO:0005506//iron ion binding	GO:0008152//metabolic process	gi|413934150|gb|AFW68701.1|/0/putative cytochrome P450 superfamily protein [Zea mays]
GRMZM2G074761	1406	7	37	0.72	3.36	2.22239	Up	1.91912e-05	0.00033494	-	K00540|1|9e-123|438|osa:4336874|[EC:1.-.-.-]	GO:0031967;GO:0043231//intracellular membrane-bounded organelle;GO:0031224//intrinsic to membrane	GO:0043169//cation binding;GO:0003824//catalytic activity	GO:0032501//multicellular organismal process;GO:0006091//generation of precursor metabolites and energy	gi|226498802|ref|NP_001147743.1|/1.35431e-170/transposon protein [Zea mays]
GRMZM2G347708	1530	38.89	194.32	3.66	16.2	2.14608	Up	1.13373e-22	1.32877e-20	-	K01177|1|6e-59|226|zma:100281767|beta-amylase [EC:3.2.1.2]	GO:0043231//intracellular membrane-bounded organelle;GO:0043231//intracellular membrane-bounded organelle	GO:0043167//ion binding;GO:0016160//amylase activity;GO:0043167//ion binding;GO:0016160//amylase activity	GO:0005976//polysaccharide metabolic process;GO:0005976//polysaccharide metabolic process	gi|414866822|tpg|DAA45379.1|/7.70244e-147/TPA: beta-amylase [Zea mays]
AC217270.3_FG003	861	20.8	95.83	3.54	14.46	2.03025	Up	3.49802e-11	1.70941e-09	-	-	-	-	-	gi|413921987|gb|AFW61919.1|/1.89212e-141/hypothetical protein ZEAMMB73_433959 [Zea mays]
GRMZM2G092813	2047	14	64.4	0.98	3.99	2.02554	Up	1.01162e-07	3.09957e-06	-	K00666|1|4e-128|457|sbi:SORBI_10g012080|fatty-acyl-CoA synthase [EC:6.2.1.-];K01904|2|2e-39|162|sbi:SORBI_01g016420|4-coumarate--CoA ligase [EC:6.2.1.12]	-	GO:0003824//catalytic activity	-	gi|226508754|ref|NP_001147787.1|/0/acyl-activating enzyme 11 [Zea mays]
GRMZM2G075161	2267	8.28	37.22	0.52	2.08	2	Up	5.36738e-05	0.000817498	-	K00517|1|8e-84|310|ath:AT5G24960|[EC:1.14.-.-];K11868|2|2e-83|308|ath:AT2G30770|cytochrome P450, family 71, subfamily A, polypeptide 13 (indoleacetaldoxime dehydratase) [EC:4.99.1.6]	GO:0031410//cytoplasmic vesicle	GO:0016491//oxidoreductase activity;GO:0005506//iron ion binding	GO:0008152//metabolic process	gi|413947823|gb|AFW80472.1|/0/putative cytochrome P450 superfamily protein [Zea mays]
GRMZM2G461159	2264	12.15	53.08	0.77	2.97	1.94753	Up	1.96372e-06	4.5919e-05	IDP754	K01611|1|0.0|726|zma:100282888|S-adenosylmethionine decarboxylase [EC:4.1.1.50]	-	GO:0016831//carboxy-lyase activity	GO:0006596//polyamine biosynthetic process	gi|226495515|ref|NP_001149266.1|/0/LOC100282888 [Zea mays]
GRMZM2G107562	1073	26	113	3.52	13.57	1.94677	Up	3.95976e-12	2.15411e-10	-	-	GO:0031224//intrinsic to membrane	GO:0046914//transition metal ion binding	-	gi|226503221|ref|NP_001149603.1|/9.91747e-56/LOC100283229 precursor [Zea mays]
GRMZM2G180876	1464	11.61	48.38	1.14	4.22	1.88821	Up	6.95884e-06	0.000140208	-	-	-	GO:0005488//binding	-	gi|414588858|tpg|DAA39429.1|/0/TPA: putative PHD zinc finger and DUF1423 domain containing family protein [Zea mays]
GRMZM2G127087	1972.93	176.31	733.08	12.8	47.13	1.8805	Up	1.0853e-67	3.40124e-65	-	K15797|1|0.0|1071|zma:100037770|(S)-beta-macrocarpene synthase [EC:5.5.1.17];K14174|3|0.0|644|sbi:SORBI_07g004480|beta-farnesene synthase [EC:4.2.3.47];K14181|5|5e-106|383|vvi:100256880|valencene synthase [EC:4.2.3.73]	-	GO:0046872//metal ion binding;GO:0003824//catalytic activity;GO:0046872//metal ion binding;GO:0003824//catalytic activity;GO:0046872//metal ion binding;GO:0003824//catalytic activity	-	gi|413916941|gb|AFW56873.1|/0/sesquiterpene cyclase-like, mRNA [Zea mays]
AC204254.3_FG001	447	16.08	65.85	5.5	19.95	1.85889	Up	4.1281e-07	1.11757e-05	-	-	-	-	-	gi|226493096|ref|NP_001143852.1|/2.45529e-20/uncharacterized protein LOC100276643 precursor [Zea mays]
GRMZM2G131228	722	18	72	3.69	13.07	1.82457	Up	1.22318e-07	3.67745e-06	-	-	-	-	-	gi|414887480|tpg|DAA63494.1|/1.17504e-15/TPA: hypothetical protein ZEAMMB73_602344 [Zea mays]
GRMZM2G070315	1368.64	14.82	57.98	1.54	5.42	1.81536	Up	2.13806e-06	4.92369e-05	-	-	-	GO:0004721//phosphoprotein phosphatase activity;GO:0004721//phosphoprotein phosphatase activity	GO:0006796//phosphate-containing compound metabolic process;GO:0006796//phosphate-containing compound metabolic process	gi|226506872|ref|NP_001149521.1|/1.55396e-112/tyrosine specific protein phosphatase family protein [Zea mays]
GRMZM2G085022	917	21.1	83.79	3.37	11.84	1.81285	Up	1.60582e-08	5.63248e-07	-	-	-	GO:0005515//protein binding	-	gi|212721018|ref|NP_001132349.1|/2.78004e-61/uncharacterized protein LOC100193792 [Zea mays]
GRMZM2G150289	1207	13	51	1.56	5.42	1.79675	Up	1.1382e-05	0.000214488	-	-	-	GO:0046914//transition metal ion binding	-	gi|413942402|gb|AFW75051.1|/2.83255e-118/putative regulator of chromosome condensation (RCC1) family protein [Zea mays]
GRMZM2G452026	1725	12	46	1	3.39	1.76129	Up	3.96608e-05	0.000627263	-	K03265|1|0.0|867|zma:100285172|peptide chain release factor subunit 1	GO:0044424//intracellular part;GO:0044424//intracellular part	GO:0003747//translation release factor activity;GO:0003747//translation release factor activity	GO:0006412//translation;GO:0006412//translation	gi|226506470|ref|NP_001151538.1|/0/eukaryotic peptide chain release factor subunit 1-1 [Zea mays]
GRMZM2G010545	2046.71	11	54	0.99	3.34	1.75435	Up	4.69014e-07	1.25792e-05	-	-	GO:0043231//intracellular membrane-bounded organelle;GO:0043231//intracellular membrane-bounded organelle;GO:0043231//intracellular membrane-bounded organelle	-	-	gi|414866369|tpg|DAA44926.1|/0/TPA: hypothetical protein ZEAMMB73_854007 [Zea mays]
AC233871.1_FG003	1620	13.77	49.97	1.22	3.93	1.68765	Up	2.61728e-05	0.000434185	-	K13412|1|0.0|1026|zma:100285166|calcium-dependent protein kinase [EC:2.7.11.1]	-	GO:0046872//metal ion binding;GO:0004674//protein serine/threonine kinase activity;GO:0032559	GO:0006464//cellular protein modification process	gi|413941584|gb|AFW74233.1|/0/putative calcium-dependent protein kinase family protein [Zea mays]
GRMZM2G108615	1975	31	110	2.25	7.06	1.64974	Up	9.31216e-10	3.87989e-08	-	-	-	-	-	gi|414886858|tpg|DAA62872.1|/1.23025e-13/TPA: hypothetical protein ZEAMMB73_478966 [Zea mays]
GRMZM2G028306	1701	98.69	333.92	8.33	24.97	1.58381	Up	2.48074e-25	3.34228e-23	-	K15797|1|0.0|1058|zma:100037770|(S)-beta-macrocarpene synthase [EC:5.5.1.17];K14174|3|0.0|646|sbi:SORBI_07g004480|beta-farnesene synthase [EC:4.2.3.47];K14181|5|3e-106|384|vvi:100256880|valencene synthase [EC:4.2.3.73]	-	GO:0046872//metal ion binding;GO:0003824//catalytic activity	-	gi|413916943|gb|AFW56875.1|/0/hypothetical protein ZEAMMB73_944929 [Zea mays]
GRMZM2G339562	1049	20.44	67.51	2.83	8.3	1.55231	Up	4.50266e-06	9.56674e-05	-	-	-	-	-	gi|226532916|ref|NP_001142185.1|/4.47835e-29/uncharacterized protein LOC100274353 [Zea mays]
GRMZM2G309071	1394	17.01	56.04	1.76	5.14	1.54619	Up	3.49458e-05	0.000559443	-	-	-	-	-	gi|413944976|gb|AFW77625.1|/0/hypothetical protein ZEAMMB73_667462 [Zea mays]
GRMZM2G432679	1015	18.67	59.52	2.68	7.57	1.49806	Up	2.275e-05	0.000385613	-	-	-	-	-	gi|226491197|ref|NP_001142816.1|/3.33265e-82/uncharacterized protein LOC100275195 [Zea mays]
GRMZM2G005652	3247	55.18	174.23	2.41	6.76	1.48799	Up	8.9205e-13	5.15423e-11	-	-	-	-	-	gi|414869546|tpg|DAA48103.1|/0/TPA: hypothetical protein ZEAMMB73_925359 [Zea mays]
GRMZM2G471517	1085	22	69	2.95	8.19	1.47315	Up	8.67248e-06	0.000170214	-	-	-	-	-	gi|293336606|ref|NP_001168620.1|/1.2057e-16/uncharacterized protein LOC100382405 [Zea mays]
GRMZM2G047677	1199	27	84	3.26	8.99	1.46345	Up	1.02576e-06	2.55837e-05	-	K14496|1|3e-58|224|zma:100216590|abscisic acid receptor PYR/PYL family	-	-	-	gi|219363063|ref|NP_001136477.1|/3.61525e-57/uncharacterized protein LOC100216590 [Zea mays]
GRMZM2G104542	2342	44.65	133.85	2.72	7.23	1.41039	Up	1.59576e-09	6.45285e-08	-	K14638|1|1e-97|355|smo:SELMODRAFT_135522|solute carrier family 15 (peptide/histidine transporter), member 3/4	GO:0044464//cell part;GO:0044464//cell part	-	GO:0015833//peptide transport;GO:0015833//peptide transport	gi|414872142|tpg|DAA50699.1|/0/TPA: hypothetical protein ZEAMMB73_457708 [Zea mays]
GRMZM5G800561	987	24.02	71.02	3.55	9.3	1.38941	Up	1.56916e-05	0.000282058	-	-	-	-	-	gi|413948801|gb|AFW81450.1|/1.65377e-179/hypothetical protein ZEAMMB73_243681 [Zea mays]
GRMZM2G154828	2149	28.31	83	1.88	4.89	1.3791	Up	2.83152e-06	6.32365e-05	-	K00517|1|2e-161|568|osa:4334183|[EC:1.14.-.-]	GO:0031410//cytoplasmic vesicle	GO:0046872//metal ion binding	-	gi|212275716|ref|NP_001130688.1|/0/uncharacterized protein LOC100191791 [Zea mays]
GRMZM2G327206	858	24.66	71.63	4.22	10.85	1.36238	Up	1.56916e-05	0.000282234	-	-	-	-	-	gi|414866534|tpg|DAA45091.1|/1.01115e-94/TPA: hypothetical protein ZEAMMB73_337872 [Zea mays]
GRMZM2G329484	1005	24.51	70.83	3.55	9.1	1.35805	Up	2.23648e-05	0.000379978	-	K13420|1|4e-08|57.4|osa:4337016|LRR receptor-like serine/threonine-protein kinase FLS2 [EC:2.7.11.1];K13415|3|2e-07|54.7|sbi:SORBI_03g032990|protein brassinosteroid insensitive 1 [EC:2.7.10.1 2.7.11.1]	GO:0031410//cytoplasmic vesicle	-	-	gi|242051837|ref|XP_002455064.1|/9.42234e-88/hypothetical protein SORBIDRAFT_03g003730 [Sorghum bicolor]
GRMZM2G476762	772	26	73	4.96	12.35	1.3161	Up	2.69122e-05	0.00044466	-	-	-	-	-	gi|212276007|ref|NP_001130510.1|/1.35809e-52/hypothetical protein [Zea mays]
GRMZM2G178038	2814.92	78.59	184.96	3.34	8.29	1.31152	Up	1.47788e-08	5.20272e-07	-	-	-	GO:0046914//transition metal ion binding;GO:0046914//transition metal ion binding	-	gi|413939398|gb|AFW73949.1|/0/putative RING zinc finger and VWF domain family protein [Zea mays]
GRMZM2G169360	201	57.36	160.54	48.84	121.15	1.31066	Up	4.3135e-10	1.8815e-08	-	-	-	-	-	gi|195609490|gb|ACG26575.1|/3.79456e-21/hypothetical protein [Zea mays]
GRMZM2G087101	1302	87.63	242.17	9.73	23.82	1.29166	Up	2.38882e-14	1.61677e-12	-	K07213|1|4e-11|67.8|sbi:SORBI_08g022260|copper chaperone	-	GO:0043169//cation binding	GO:0006812//cation transport	gi|414881028|tpg|DAA58159.1|/3.50408e-85/TPA: hypothetical protein ZEAMMB73_967166 [Zea mays]
GRMZM2G025109	992	29	79	4.26	10.29	1.27232	Up	2.06454e-05	0.00035516	-	-	-	GO:0016668//oxidoreductase activity, acting on a sulfur group of donors, NAD(P) as acceptor	GO:0008152//metabolic process	gi|293336073|ref|NP_001168541.1|/1.09229e-130/hypothetical protein [Zea mays]
GRMZM2G075988	1278	57	154	6.45	15.44	1.2593	Up	3.15048e-09	1.2209e-07	-	-	GO:0043231//intracellular membrane-bounded organelle	-	-	gi|414866689|tpg|DAA45246.1|/5.72656e-141/TPA: plant-specific domain TIGR01568 family protein [Zea mays]
GRMZM2G035222	1609	317	850	28.32	67.28	1.24836	Up	1.00126e-43	2.34703e-41	-	-	-	-	-	gi|226497780|ref|NP_001143307.1|/0/uncharacterized protein LOC100275866 [Zea mays]
GRMZM2G075563	1315	67.68	180.31	7.44	17.55	1.2381	Up	1.82364e-10	8.30636e-09	-	-	-	-	-	gi|212722260|ref|NP_001132763.1|/2.84412e-159/uncharacterized protein LOC100194250 [Zea mays]
GRMZM2G177400	704.81	29.4	77.94	6.22	14.51	1.22206	Up	4.00568e-05	0.000632485	-	-	GO:0043231//intracellular membrane-bounded organelle;GO:0043231//intracellular membrane-bounded organelle	-	-	gi|226504692|ref|NP_001147276.1|/1.07382e-37/complex 1 protein containing protein [Zea mays]
GRMZM2G701791	1205	68.26	177.89	8.2	18.95	1.2085	Up	8.22916e-10	3.45361e-08	-	-	-	-	-	gi|414878530|tpg|DAA55661.1|/2.28639e-51/TPA: hypothetical protein ZEAMMB73_562857 [Zea mays]
GRMZM2G152179	1476	50	129	4.88	11.15	1.19209	Up	2.08392e-07	5.98442e-06	-	K11821|1|1e-47|189|ath:AT1G74100|desulfoglucosinolate sulfotransferase A/B/C [EC:2.8.2.-]	-	GO:0016782//transferase activity, transferring sulfur-containing groups	-	gi|226493285|ref|NP_001146492.1|/2.21541e-171/flavonol 4-sulfotransferase [Zea mays]
GRMZM2G386051	847.63	49.59	114.18	7.67	17.52	1.1917	Up	1.17972e-05	0.0002213	-	-	GO:0043231//intracellular membrane-bounded organelle;GO:0043231//intracellular membrane-bounded organelle	GO:0003824//catalytic activity;GO:0003824//catalytic activity	GO:0008152//metabolic process;GO:0008152//metabolic process	gi|413942780|gb|AFW75429.1|/3.30467e-134/hypothetical protein ZEAMMB73_244412 [Zea mays]
GRMZM2G413717	415	141.19	362.63	52.35	119.14	1.1864	Up	3.87884e-18	3.36852e-16	-	-	-	-	-	gi|195616370|gb|ACG30015.1|/3.00809e-47/hypothetical protein [Zea mays]
GRMZM2G045178	1005.87	218.13	527.22	29.92	67.69	1.17783	Up	5.99228e-23	7.22885e-21	-	-	-	-	-	gi|413955721|gb|AFW88370.1|/3.40547e-87/hypothetical protein ZEAMMB73_059947, partial [Zea mays]
GRMZM2G464244	1379	42.16	107.18	4.41	9.94	1.17247	Up	3.06248e-06	6.81307e-05	-	-	-	-	-	gi|413948801|gb|AFW81450.1|/4.54378e-101/hypothetical protein ZEAMMB73_243681 [Zea mays]
GRMZM2G128880	1286	101.49	256.39	11.41	25.54	1.16246	Up	5.76894e-13	3.43657e-11	-	-	-	GO:0003824//catalytic activity	-	gi|413937670|gb|AFW72221.1|/7.5722e-133/isochorismatase hydrolase [Zea mays]
GRMZM2G162675	1545	45.55	114.28	4.24	9.43	1.15319	Up	1.65086e-06	3.9402e-05	-	-	-	-	-	gi|413953973|gb|AFW86622.1|/5.02819e-89/hypothetical protein ZEAMMB73_411529 [Zea mays]
GRMZM2G344630	979	112.69	279.05	16.79	36.85	1.13406	Up	1.41115e-13	8.80658e-12	-	K03239|1|1e-10|65.5|vvi:100244672|translation initiation factor eIF-2B subunit alpha	-	-	-	gi|226505388|ref|NP_001147495.1|/1.1545e-84/GTP binding protein [Zea mays]
GRMZM2G011520	765	40	99	7.71	16.91	1.13307	Up	1.30469e-05	0.000240516	-	-	GO:0009536//plastid;GO:0009536//plastid	GO:0016491//oxidoreductase activity;GO:0016491//oxidoreductase activity	GO:0010035//response to inorganic substance;GO:0006464//cellular protein modification process;GO:0010035//response to inorganic substance;GO:0006464//cellular protein modification process	gi|226506144|ref|NP_001144297.1|/6.33899e-71/uncharacterized protein LOC100277184 [Zea mays]
GRMZM2G066067	1742	85.02	209.92	7	15.32	1.12999	Up	2.7605e-10	1.23205e-08	-	K08237|1|1e-28|126|vvi:100246482|hydroquinone glucosyltransferase [EC:2.4.1.218];K13496|3|3e-28|125|ath:AT2G36780|UDP-glucosyl transferase 73C [EC:2.4.1.-]	-	GO:0016757//transferase activity, transferring glycosyl groups	-	gi|226495945|ref|NP_001140739.1|/0/uncharacterized protein LOC100272814 [Zea mays]
GRMZM2G556078	1618	44.64	110.31	3.97	8.68	1.12856	Up	3.40304e-06	7.49553e-05	-	-	GO:0031410//cytoplasmic vesicle	GO:0030246//carbohydrate binding	GO:0008037//cell recognition	gi|413937105|gb|AFW71656.1|/0/hypothetical protein ZEAMMB73_496121 [Zea mays]
GRMZM2G388608	821	128	315	22.91	49.96	1.1248	Up	8.29324e-15	5.86056e-13	-	-	-	-	-	gi|308081943|ref|NP_001183790.1|/5.16539e-53/hypothetical protein [Zea mays]
GRMZM2G156422	1860	40.81	100.11	3.14	6.83	1.12112	Up	9.5871e-06	0.000185141	-	-	GO:0016020//membrane;GO:0031410//cytoplasmic vesicle	-	-	gi|226493307|ref|NP_001140910.1|/0/uncharacterized LOC100272987 precursor [Zea mays]
GRMZM2G166944	1998.05	660.56	1635	47.88	103.76	1.11576	Up	3.86238e-71	1.31012e-68	-	K08235|1|3e-150|530|zma:100191584|xyloglucan:xyloglucosyl transferase [EC:2.4.1.207];K14504|2|6e-134|476|sbi:SORBI_10g028580|xyloglucan:xyloglucosyl transferase TCH4 [EC:2.4.1.207]	GO:0005576//extracellular region;GO:0031410//cytoplasmic vesicle;GO:0030312//external encapsulating structure;GO:0005576//extracellular region;GO:0031410//cytoplasmic vesicle;GO:0030312//external encapsulating structure;GO:0005576//extracellular region;GO:0031410//cytoplasmic vesicle;GO:0030312//external encapsulating structure	GO:0016798//hydrolase activity, acting on glycosyl bonds;GO:0016758//transferase activity, transferring hexosyl groups;GO:0016798//hydrolase activity, acting on glycosyl bonds;GO:0016758//transferase activity, transferring hexosyl groups;GO:0016798//hydrolase activity, acting on glycosyl bonds;GO:0016758//transferase activity, transferring hexosyl groups	GO:0044042//glucan metabolic process;GO:0044042//glucan metabolic process;GO:0044042//glucan metabolic process	gi|212275237|ref|NP_001130486.1|/1.04572e-151/xyloglucan endotransglucosylase/hydrolase protein 23 precursor [Zea mays]
GRMZM2G449709	1253	45.86	111.98	5.3	11.46	1.11254	Up	4.16242e-06	8.96273e-05	-	-	GO:0043231//intracellular membrane-bounded organelle	-	-	gi|293332025|ref|NP_001168585.1|/1.62695e-39/uncharacterized protein LOC100382369 [Zea mays]
GRMZM2G026151	2285	59.99	146	3.75	8.08	1.10746	Up	1.137e-07	3.43987e-06	-	K13429|1|6e-48|191|vvi:100255092|chitin elicitor receptor kinase 1	GO:0031410//cytoplasmic vesicle	GO:0016301//kinase activity;GO:0032559	GO:0009056//catabolic process;GO:0006464//cellular protein modification process	gi|223948669|gb|ACN28418.1|/0/unknown [Zea mays]
GRMZM2G392125	1303.62	597.87	1439.41	65.69	141.39	1.10593	Up	1.89238e-59	5.2972e-57	-	K08235|1|3e-39|99.4|ath:AT4G30280|xyloglucan:xyloglucosyl transferase [EC:2.4.1.207]	GO:0005576//extracellular region;GO:0031410//cytoplasmic vesicle;GO:0030312//external encapsulating structure;GO:0005576//extracellular region;GO:0031410//cytoplasmic vesicle;GO:0030312//external encapsulating structure	GO:0016798//hydrolase activity, acting on glycosyl bonds;GO:0016758//transferase activity, transferring hexosyl groups;GO:0016798//hydrolase activity, acting on glycosyl bonds;GO:0016758//transferase activity, transferring hexosyl groups	GO:0044042//glucan metabolic process;GO:0044042//glucan metabolic process	gi|414585582|tpg|DAA36153.1|/6.92401e-142/TPA: xyloglucan endotransglucosylase/hydrolase protein 15 [Zea mays]
GRMZM2G404599	504	40	97	12.01	25.81	1.10369	Up	2.39704e-05	0.000403217	-	-	-	-	-	gi|413953348|gb|AFW85997.1|/2.78176e-25/hypothetical protein ZEAMMB73_520839 [Zea mays]
GRMZM2G419675	520	122.26	296.2	35.49	76.2	1.10238	Up	1.22579e-13	7.69976e-12	-	-	GO:0031410//cytoplasmic vesicle	GO:0030247//polysaccharide binding	GO:0006952//defense response	gi|413941854|gb|AFW74503.1|/1.81719e-70/hypothetical protein ZEAMMB73_639296 [Zea mays]
GRMZM2G125762	2024.27	59	135.02	3.96	8.46	1.09516	Up	2.84488e-06	6.34857e-05	-	K00924|1|3e-32|138|ath:AT1G14370|[EC:2.7.1.-];K05658|4|4e-27|120|vvi:100262734|ATP-binding cassette, subfamily B (MDR/TAP), member 1	GO:0043231//intracellular membrane-bounded organelle;GO:0043231//intracellular membrane-bounded organelle;GO:0043231//intracellular membrane-bounded organelle	GO:0004713//protein tyrosine kinase activity;GO:0032559;GO:0004672//protein kinase activity;GO:0032559;GO:0004672//protein kinase activity;GO:0032559	GO:0006464//cellular protein modification process;GO:0006464//cellular protein modification process;GO:0006464//cellular protein modification process	gi|308080840|ref|NP_001183697.1|/0/uncharacterized LOC100502290 [Zea mays]
GRMZM2G364528	1017	107	256	15.33	32.49	1.08364	Up	1.11519e-11	5.75189e-10	-	-	-	-	-	gi|414881335|tpg|DAA58466.1|/2.25641e-62/TPA: hypothetical protein ZEAMMB73_278687 [Zea mays]
GRMZM2G477325	1013.12	237.44	563.78	34.01	71.84	1.07883	Up	1.43556e-23	1.76128e-21	-	-	GO:0031224//intrinsic to membrane;GO:0031410//cytoplasmic vesicle;GO:0044464//cell part	-	GO:0009725//response to hormone stimulus;GO:0006970//response to osmotic stress;GO:0050896//response to stimulus	gi|226500658|ref|NP_001152633.1|/8.66513e-13/hydrophobic protein LTI6A [Zea mays]
GRMZM2G123986	1594	992.32	2351.69	89.5	187.95	1.07039	Up	1.32954e-92	5.89744e-90	-	-	-	-	-	gi|226531990|ref|NP_001151272.1|/5.11954e-153/pollenless3 [Zea mays]
GRMZM2G307553	1725	62	146	5.16	10.76	1.06024	Up	4.86864e-07	1.30216e-05	-	-	-	-	-	gi|293331385|ref|NP_001170685.1|/1.25757e-59/uncharacterized protein LOC100384753 [Zea mays]
GRMZM2G003682	1865	379.94	893.89	29.19	60.85	1.05978	Up	8.03034e-36	1.51327e-33	-	-	-	-	-	gi|414879645|tpg|DAA56776.1|/0/TPA: nematode-resistance protein [Zea mays]
GRMZM2G160506	1856.07	159	361	11.87	24.7	1.05719	Up	2.78862e-14	1.87854e-12	-	K00966|1|2e-15|81.3|zma:100274383|mannose-1-phosphate guanylyltransferase [EC:2.7.7.13]	GO:0043231//intracellular membrane-bounded organelle;GO:0043231//intracellular membrane-bounded organelle;GO:0043231//intracellular membrane-bounded organelle;GO:0043231//intracellular membrane-bounded organelle;GO:0043231//intracellular membrane-bounded organelle;GO:0043231//intracellular membrane-bounded organelle	GO:0008905;GO:0008905;GO:0008905;GO:0008905;GO:0008905;GO:0008905;GO:0016772//transferase activity, transferring phosphorus-containing groups	GO:0008152//metabolic process;GO:0008152//metabolic process;GO:0008152//metabolic process;GO:0008152//metabolic process;GO:0008152//metabolic process;GO:0008152//metabolic process;GO:0008152//metabolic process	gi|226531245|ref|NP_001142215.1|/0/uncharacterized protein LOC100274383 [Zea mays]
GRMZM2G406108	934	601	1411	94.04	195.65	1.05693	Up	3.49312e-55	9.32534e-53	-	-	-	-	-	gi|259490275|ref|NP_001159013.1|/8.15075e-32/membrane protein [Zea mays]
GRMZM2G045973	1460	47.31	110.67	4.67	9.68	1.05158	Up	1.47911e-05	0.000268381	-	-	-	-	-	gi|212723856|ref|NP_001132312.1|/5.11926e-112/uncharacterized protein LOC100193754 [Zea mays]
GRMZM2G007206	1028.49	67	153	9.26	19.19	1.05127	Up	6.52042e-07	1.69825e-05	-	K03144|1|1e-08|59.3|vvi:100258601|transcription initiation factor TFIIH subunit 4	GO:0016020//membrane;GO:0043231//intracellular membrane-bounded organelle;GO:0043231//intracellular membrane-bounded organelle;GO:0016020//membrane;GO:0043231//intracellular membrane-bounded organelle	-	-	gi|414866334|tpg|DAA44891.1|/1.815e-77/TPA: hypothetical protein ZEAMMB73_738512 [Zea mays]
GRMZM2G051955	1675	39.58	92.38	3.39	7.02	1.05019	Up	6.54842e-05	0.000971714	-	-	-	GO:0003676//nucleic acid binding	-	gi|414589505|tpg|DAA40076.1|/1.45134e-113/TPA: ZF-HD homeobox protein [Zea mays]
GRMZM5G858232	899	44.38	103.78	7.23	14.97	1.05001	Up	2.77606e-05	0.000457629	-	-	-	-	-	gi|413917214|gb|AFW57146.1|/2.36565e-41/hypothetical protein ZEAMMB73_679930 [Zea mays]
GRMZM2G033192	629	42.85	99.76	10.15	20.95	1.04547	Up	3.47954e-05	0.000558586	-	-	-	-	-	gi|413953336|gb|AFW85985.1|/3.62016e-33/hypothetical protein ZEAMMB73_008178 [Zea mays]
GRMZM2G011590	2056	51	119	3.56	7.34	1.0439	Up	7.05344e-06	0.000141816	-	K14638|1|2e-81|302|pop:POPTR_752070|solute carrier family 15 (peptide/histidine transporter), member 3/4	GO:0044464//cell part;GO:0044464//cell part	-	GO:0015833//peptide transport;GO:0015833//peptide transport	gi|195615500|gb|ACG29580.1|/0/POT family protein [Zea mays]
GRMZM2G082924	968	46.33	107.68	6.98	14.39	1.04377	Up	2.21252e-05	0.000376795	-	K15441|1|1e-08|58.2|ota:Ot05g01940|tRNA-specific adenosine deaminase 2 [EC:3.5.4.-]	-	GO:0016814//hydrolase activity, acting on carbon-nitrogen (but not peptide) bonds, in cyclic amidines;GO:0046914//transition metal ion binding;GO:0016814//hydrolase activity, acting on carbon-nitrogen (but not peptide) bonds, in cyclic amidines;GO:0046914//transition metal ion binding	-	gi|414884133|tpg|DAA60147.1|/6.15979e-93/TPA: putative cytidine/deoxycytidylate deaminase family protein [Zea mays]
GRMZM2G111423	1236	114	265	13.35	27.5	1.04259	Up	2.17792e-11	1.09207e-09	-	-	GO:0031224//intrinsic to membrane	-	-	gi|413918685|gb|AFW58617.1|/1.35595e-147/wax synthase isoform 1 [Zea mays]
GRMZM2G357399	741.79	81.48	186.78	16.08	32.95	1.03501	Up	3.30004e-08	1.10765e-06	-	K07977|1|5e-84|308|zma:100282739|Arf/Sar family, other	GO:0043231//intracellular membrane-bounded organelle;GO:0044464//cell part	GO:0032561//guanyl ribonucleotide binding;GO:0060229//lipase activator activity;GO:0032561//guanyl ribonucleotide binding;GO:0060229//lipase activator activity	GO:0035556//intracellular signal transduction;GO:0035556//intracellular signal transduction;GO:0015031//protein transport	gi|460370932|ref|XP_004231302.1|/6.4474e-84/PREDICTED: uncharacterized protein LOC101249410 [Solanum lycopersicum]
GRMZM5G805505	1224	1564.47	3602.35	185.04	377.56	1.02887	Up	3.12848e-132	2.09768e-129	-	K09286|1|3e-115|413|zma:100272603|EREBP-like factor	-	-	GO:0006351//transcription, DNA-dependent	gi|226532834|ref|NP_001140538.1|/4.34082e-114/uncharacterized protein LOC100272603 [Zea mays]
GRMZM2G314064	1500	75.96	174.85	7.29	14.87	1.02841	Up	6.46488e-08	2.04157e-06	-	-	GO:0043231//intracellular membrane-bounded organelle	GO:0003677//DNA binding;GO:0001071//nucleic acid binding transcription factor activity	GO:0006351//transcription, DNA-dependent	gi|414866554|tpg|DAA45111.1|/5.53095e-93/TPA: putative homeobox DNA-binding domain superfamily protein [Zea mays]
GRMZM2G037012	1065.01	80.05	160.05	9.5	19.37	1.02782	Up	1.92867e-05	0.000335592	-	-	-	-	-	gi|413948848|gb|AFW81497.1|/8.78549e-75/hypothetical protein ZEAMMB73_932897, partial [Zea mays]
GRMZM2G174558	1372	57.38	132.04	6.04	12.31	1.02721	Up	2.68908e-06	6.02421e-05	-	-	GO:0043231//intracellular membrane-bounded organelle	-	-	gi|413946204|gb|AFW78853.1|/6.02059e-91/DNA-binding WRKY [Zea mays]
GRMZM2G168108	2379	557	1277	33.4	67.86	1.02271	Up	1.41787e-47	3.43529e-45	-	K13754|1|4e-162|570|zma:100281209|solute carrier family 24 (sodium/potassium/calcium exchanger), member 6	-	-	-	gi|414869046|tpg|DAA47603.1|/1.23576e-164/TPA: putative sodium/calcium exchanger family protein [Zea mays]
GRMZM2G181415	1295	58.67	134.27	6.55	13.28	1.01969	Up	2.40146e-06	5.46048e-05	-	-	-	-	-	gi|293331359|ref|NP_001170264.1|/7.01419e-86/uncharacterized protein LOC100384221 [Zea mays]
GRMZM2G109327	1570	56.6	129.23	5.18	10.49	1.01799	Up	4.00394e-06	8.64084e-05	-	-	-	-	-	gi|414884845|tpg|DAA60859.1|/2.23724e-84/TPA: hypothetical protein ZEAMMB73_058224 [Zea mays]
AC205560.3_FG003	1897	48	109	3.62	7.29	1.00993	Up	3.10996e-05	0.000506018	-	-	-	-	-	gi|226499646|ref|NP_001140585.1|/7.70071e-74/uncharacterized protein LOC100272655 [Zea mays]
GRMZM2G140201	2120	74.3	168.74	5.01	10.08	1.00861	Up	2.22402e-07	6.38039e-06	-	-	GO:0031410//cytoplasmic vesicle	GO:0016798//hydrolase activity, acting on glycosyl bonds;GO:0043167//ion binding	GO:0044238//primary metabolic process	gi|212275656|ref|NP_001130322.1|/0/uncharacterized protein LOC100191416 [Zea mays]
GRMZM5G845782	965.73	239.27	0	36.16	0.01	-11.8202	Down	3.71094e-79	1.44586e-76	-	-	-	-	-	gi|413955721|gb|AFW88370.1|/2.26809e-85/hypothetical protein ZEAMMB73_059947, partial [Zea mays]
GRMZM2G397002	386	28.13	0	11.29	0.01	-10.1408	Down	6.13246e-10	2.63112e-08	-	K02975|1|2e-13|72.4|zma:100193720|small subunit ribosomal protein S25e	GO:0030529//ribonucleoprotein complex	-	-	gi|414865982|tpg|DAA44539.1|/3.84495e-18/TPA: hypothetical protein ZEAMMB73_824849 [Zea mays]
AC225555.3_FG007	750	41.22	0	8.11	0.01	-9.66356	Down	3.33434e-14	2.21511e-12	-	-	-	GO:0005515//protein binding	-	gi|212721018|ref|NP_001132349.1|/1.98198e-61/uncharacterized protein LOC100193792 [Zea mays]
GRMZM2G108864	681	26.17	0	5.7	0.01	-9.15482	Down	2.778e-09	1.08383e-07	-	-	-	-	-	gi|414884908|tpg|DAA60922.1|/5.01654e-34/TPA: hypothetical protein ZEAMMB73_478969 [Zea mays]
GRMZM2G477837	396	13.73	0	5.36	0.01	-9.06609	Down	5.10924e-05	0.000783562	-	-	GO:0031410//cytoplasmic vesicle	-	-	gi|414587545|tpg|DAA38116.1|/2.28646e-34/TPA: hypothetical protein ZEAMMB73_376607 [Zea mays]
AC190549.3_FG004	423	14.39	0	5.22	0.01	-9.02791	Down	2.40054e-05	0.000403571	-	-	-	-	-	gi|414875922|tpg|DAA53053.1|/1.729e-74/TPA: hypothetical protein ZEAMMB73_985407 [Zea mays]
GRMZM2G050384	755	25	0	4.89	0.01	-8.93369	Down	5.9126e-09	2.20248e-07	-	-	-	-	-	gi|308080157|ref|NP_001183448.1|/1.06902e-30/uncharacterized protein LOC100501879 [Zea mays]
GRMZM2G070113	1604.09	47.52	0	4.26	0.01	-8.73471	Down	3.58692e-16	2.78006e-14	-	K14948|1|3e-134|476|sbi:SORBI_09g021560|olypyrimidine tract-binding protein 2	GO:0043231//intracellular membrane-bounded organelle;GO:0043231//intracellular membrane-bounded organelle;GO:0043231//intracellular membrane-bounded organelle;GO:0043231//intracellular membrane-bounded organelle;GO:0030529//ribonucleoprotein complex	GO:0003676//nucleic acid binding;GO:0003676//nucleic acid binding;GO:0003676//nucleic acid binding;GO:0003676//nucleic acid binding	GO:0006396//RNA processing;GO:0006396//RNA processing;GO:0006396//RNA processing;GO:0010468//regulation of gene expression;GO:0006412//translation;GO:0006396//RNA processing	gi|413945516|gb|AFW78165.1|/0/hypothetical protein ZEAMMB73_011466 [Zea mays]
GRMZM2G145599	2229	58.13	0	3.72	0.01	-8.53916	Down	8.8347e-20	8.60548e-18	-	K12196|1|3e-06|52.4|cre:CHLREDRAFT_181992|vacuolar protein-sorting-associated protein 4	GO:0043231//intracellular membrane-bounded organelle;GO:0043231//intracellular membrane-bounded organelle	GO:0016887//ATPase activity;GO:0032559;GO:0032559;GO:0042623//ATPase activity, coupled	-	gi|413938478|gb|AFW73029.1|/6.33665e-141/hypothetical protein ZEAMMB73_068001 [Zea mays]
GRMZM2G476902	958	23.79	0	3.62	0.01	-8.49985	Down	2.6784e-08	9.14972e-07	-	-	-	-	-	gi|413924762|gb|AFW64694.1|/7.70156e-110/putative ARM repeat-containing protein containing family protein [Zea mays]
GRMZM2G406552	581	13	0	3.35	0.01	-8.38802	Down	5.10924e-05	0.000784396	-	-	GO:0031410//cytoplasmic vesicle	-	GO:0010876//lipid localization	gi|226491922|ref|NP_001146849.1|/1.60602e-34/LOC100280457 precursor [Zea mays]
GRMZM2G098346	1685	38	0	3.24	0.01	-8.33985	Down	3.2148e-13	1.95547e-11	adh2	K00001|1|0.0|751|zma:542364|alcohol dehydrogenase [EC:1.1.1.1]	GO:0044424//intracellular part	GO:0046914//transition metal ion binding;GO:0016616//oxidoreductase activity, acting on the CH-OH group of donors, NAD or NADP as acceptor	GO:0008152//metabolic process	gi|195613268|gb|ACG28464.1|/0/alcohol dehydrogenase 2 [Zea mays]
GRMZM2G109873	735	16	0	3.22	0.01	-8.33092	Down	5.29922e-06	0.000109998	-	-	-	-	-	gi|413932472|gb|AFW67023.1|/3.37542e-58/putative peptidase C48 domain family protein [Zea mays]
GRMZM2G146097	1668	37	0	3.19	0.01	-8.31741	Down	6.8423e-13	4.01787e-11	-	K09841|1|4e-11|68.2|bdi:100827045|xanthoxin dehydrogenase [EC:1.1.1.288];K08081|3|1e-10|66.6|ath:AT2G29150|tropine dehydrogenase [EC:1.1.1.206]	-	GO:0003824//catalytic activity	GO:0008152//metabolic process	gi|413932426|gb|AFW66977.1|/3.32875e-110/alcohol dehydrogenase [Zea mays]
GRMZM2G034709	1375	26.6	0	2.79	0.01	-8.12412	Down	2.778e-09	1.0853e-07	-	K12817|1|5e-153|539|zma:100216989|pre-mRNA-splicing factor 18	GO:0030529//ribonucleoprotein complex	-	GO:0006396//RNA processing	gi|413918959|gb|AFW58891.1|/6.3142e-157/hypothetical protein ZEAMMB73_476784 [Zea mays]
GRMZM2G150315	1123	21.06	0	2.72	0.01	-8.08746	Down	1.21331e-07	3.65922e-06	-	K14684|1|2e-52|199|zma:100191302|solute carrier family 25 (mitochondrial phosphate transporter), member 23/24/25/41	GO:0019866//organelle inner membrane;GO:0043231//intracellular membrane-bounded organelle;GO:0031224//intrinsic to membrane	-	GO:0006810//transport	gi|413950496|gb|AFW83145.1|/1.95288e-150/hypothetical protein ZEAMMB73_772585 [Zea mays]
GRMZM2G037751	2132	76.79	0.28	5.15	0.02	-8.00843	Down	1.09983e-25	1.49577e-23	-	-	-	-	-	gi|259490144|ref|NP_001158995.1|/2.74382e-83/uncharacterized protein LOC100303985 [Zea mays]
GRMZM2G356273	1027	16.61	0	2.35	0.01	-7.87652	Down	5.29922e-06	0.000109682	-	-	GO:0044464//cell part	-	-	gi|414585748|tpg|DAA36319.1|/6.2312e-76/TPA: hypothetical protein ZEAMMB73_946476 [Zea mays]
GRMZM2G008696	1071	16.81	0	2.28	0.01	-7.83289	Down	5.29922e-06	0.00010984	-	-	-	-	-	gi|413936154|gb|AFW70705.1|/3.24743e-124/hypothetical protein ZEAMMB73_595075 [Zea mays]
GRMZM2G048150	1399	21.76	0	2.24	0.01	-7.80735	Down	1.21331e-07	3.6554e-06	-	-	-	-	-	gi|413933759|gb|AFW68310.1|/7.92638e-50/hypothetical protein ZEAMMB73_995651 [Zea mays]
GRMZM2G035726	1101	15.28	0	2.02	0.01	-7.65821	Down	1.12787e-05	0.000212959	-	K01376|1|2e-58|224|ath:AT5G43060|[EC:3.4.22.-];K01365|4|3e-50|197|smo:SELMODRAFT_428615|cathepsin L [EC:3.4.22.15]	-	GO:0004175//endopeptidase activity	GO:0019538//protein metabolic process	gi|414879924|tpg|DAA57055.1|/0/TPA: hypothetical protein ZEAMMB73_175573 [Zea mays]
GRMZM2G152447	1437	16.61	0	1.67	0.01	-7.3837	Down	5.29922e-06	0.000109919	-	K01078|1|3e-105|270|ath:AT1G14700|acid phosphatase [EC:3.1.3.2]	GO:0031410//cytoplasmic vesicle;GO:0031410//cytoplasmic vesicle	GO:0003824//catalytic activity;GO:0003824//catalytic activity	-	gi|414865748|tpg|DAA44305.1|/0/TPA: purple acid phosphatase 1 [Zea mays]
GRMZM2G398341	3213	35.95	0	1.59	0.01	-7.31288	Down	3.09954e-12	1.69254e-10	-	K00888|1|0.0|668|sbi:SORBI_05g009420|phosphatidylinositol 4-kinase [EC:2.7.1.67]	-	GO:0016301//kinase activity	GO:0009987//cellular process	gi|413953324|gb|AFW85973.1|/0/putative DUF1692 domain containing protein [Zea mays]
GRMZM2G004582	1611.01	16.34	0	1.46	0.01	-7.18982	Down	5.29922e-06	0.000110077	-	K04460|1|5e-47|187|pop:POPTR_732039|protein phosphatase 5 [EC:3.1.3.16]	GO:0043231//intracellular membrane-bounded organelle;GO:0043231//intracellular membrane-bounded organelle;GO:0043231//intracellular membrane-bounded organelle;GO:0043231//intracellular membrane-bounded organelle;GO:0043231//intracellular membrane-bounded organelle;GO:0043231//intracellular membrane-bounded organelle;GO:0043231//intracellular membrane-bounded organelle;GO:0043231//intracellular me…	GO:0004721//phosphoprotein phosphatase activity;GO:0004721//phosphoprotein phosphatase activity;GO:0004721//phosphoprotein phosphatase activity;GO:0004721//phosphoprotein phosphatase activity;GO:0004721//phosphoprotein phosphatase activity;GO:0004721//phosphoprotein phosphatase activity;GO:0004721//phosphoprotein phosphatase activity;GO:0004721//phosphoprotein phosphatase activity	GO:0006950//response to stress;GO:0030522//intracellular receptor mediated signaling pathway;GO:0006950//response to stress;GO:0030522//intracellular receptor mediated signaling pathway;GO:0006950//response to stress;GO:0030522//intracellular receptor mediated signaling pathway;GO:0006950//response to stress;GO:0030522//intracellular receptor mediated signaling pathway;GO:0006950//response to str…	gi|414869470|tpg|DAA48027.1|/0/TPA: putative serine/threonine protein phosphatase superfamily protein isoform 1 [Zea mays]
GRMZM2G077340	3835	37.99	0	1.41	0.01	-7.13955	Down	6.8423e-13	4.02607e-11	-	-	GO:0030529//ribonucleoprotein complex;GO:0030529//ribonucleoprotein complex	GO:0005198//structural molecule activity;GO:0005198//structural molecule activity	GO:0010467//gene expression;GO:0010467//gene expression	gi|414885419|tpg|DAA61433.1|/0/TPA: hypothetical protein ZEAMMB73_873749 [Zea mays]
GRMZM2G117685	2658	25.18	0	1.35	0.01	-7.07682	Down	5.9126e-09	2.20533e-07	-	-	-	-	-	gi|414881536|tpg|DAA58667.1|/0/TPA: hypothetical protein ZEAMMB73_759820 [Zea mays]
GRMZM2G071292	1703	13.39	0	1.13	0.01	-6.82018	Down	5.10924e-05	0.000783979	-	-	-	-	-	gi|414865445|tpg|DAA44002.1|/0/TPA: hypothetical protein ZEAMMB73_693791 [Zea mays]
GRMZM2G011928	2178	14.18	0	0.93	0.01	-6.53916	Down	2.40054e-05	0.000403335	-	K05349|1|3e-35|135|vvi:100252178|beta-glucosidase [EC:3.2.1.21]	-	-	-	gi|226494576|ref|NP_001143685.1|/0/uncharacterized protein LOC100276413 [Zea mays]
GRMZM2G156536	2854	16.2	0	0.81	0.01	-6.33985	Down	5.29922e-06	0.000109761	cox3	K02262|1|4e-157|553|osa:6450138|cytochrome c oxidase subunit 3	GO:0031224//intrinsic to membrane;GO:0005746//mitochondrial respiratory chain	GO:0015002//heme-copper terminal oxidase activity	GO:0022904//respiratory electron transport chain	gi|89280753|ref|YP_514631.1|/6.8555e-157/cytochrome c oxidase subunit 3 [Oryza sativa Indica Group]
GRMZM2G131421	995.38	648.04	17.7	94.97	2.3	-5.36777	Down	1.20624e-184	1.39114e-181	-	-	-	-	-	gi|224035209|gb|ACN36680.1|/1.77608e-48/unknown [Zea mays]
GRMZM2G316362	1502	138	5	13.23	0.42	-4.97728	Down	1.04808e-38	2.17398e-36	-	K03921|1|3e-98|356|zma:100273826|acyl-[acyl-carrier-protein] desaturase [EC:1.14.19.2]	GO:0009536//plastid;GO:0009536//plastid;GO:0009536//plastid	GO:0046872//metal ion binding;GO:0016717//oxidoreductase activity, acting on paired donors, with oxidation of a pair of donors resulting in the reduction of molecular oxygen to two molecules of water;GO:0046872//metal ion binding;GO:0016717//oxidoreductase activity, acting on paired donors, with oxidation of a pair of donors resulting in the reduction of molecular oxygen to two molecules of water…	GO:0006631//fatty acid metabolic process;GO:0006631//fatty acid metabolic process;GO:0006631//fatty acid metabolic process	gi|239052653|ref|NP_001141697.2|/0/uncharacterized protein LOC100273826 [Zea mays]
GRMZM2G066538	931	15.76	0.59	2.47	0.08	-4.94837	Down	1.12787e-05	0.00021282	-	-	-	-	-	gi|414871899|tpg|DAA50456.1|/6.19306e-40/TPA: hypothetical protein ZEAMMB73_083041 [Zea mays]
GRMZM2G300965	3069	26	1	1.2	0.04	-4.90689	Down	4.2543e-08	1.39228e-06	-	K13447|1|0.0|1063|sbi:SORBI_03g014430|respiratory burst oxidase [EC:1.6.3.- 1.11.1.-]	GO:0031224//intrinsic to membrane	GO:0046914//transition metal ion binding;GO:0016651//oxidoreductase activity, acting on NAD(P)H;GO:0016209//antioxidant activity;GO:0050662//coenzyme binding	GO:0008152//metabolic process	gi|413916577|gb|AFW56509.1|/0/hypothetical protein ZEAMMB73_659141 [Zea mays]
GRMZM2G043154	1789	19	1	1.52	0.07	-4.44057	Down	6.3774e-06	0.000130222	-	K15400|1|2e-45|182|zma:100284056|omega-hydroxypalmitate O-feruloyl transferase [EC:2.3.1.188]	-	GO:0016746//transferase activity, transferring acyl groups	-	gi|414590802|tpg|DAA41373.1|/0/TPA: taxadien-5-alpha-ol O-acetyltransferase [Zea mays]
GRMZM2G097229	1167	18	1	2.24	0.11	-4.34792	Down	1.29533e-05	0.000239404	-	-	GO:0031410//cytoplasmic vesicle	-	GO:0000003//reproduction	gi|414864246|tpg|DAA42803.1|/1.12053e-156/TPA: hypothetical protein ZEAMMB73_827779 [Zea mays]
GRMZM2G026780	1001	97	6	14.12	0.77	-4.19674	Down	5.05334e-25	6.68339e-23	-	-	-	-	-	gi|226507749|ref|NP_001142527.1|/1.34611e-35/uncharacterized protein LOC100274767 [Zea mays]
GRMZM2G106393	771	81.61	6.28	15.6	1.06	-3.87941	Down	3.23494e-20	3.24982e-18	-	-	-	-	-	gi|226494895|ref|NP_001146921.1|/5.1727e-44/LOC100280530 [Zea mays]
GRMZM5G822947	693	38	3	8.13	0.57	-3.83422	Down	5.88102e-10	2.53835e-08	-	-	GO:0031224//intrinsic to membrane	-	-	gi|226510220|ref|NP_001143955.1|/4.08933e-47/uncharacterized protein LOC100276769 [Zea mays]
GRMZM2G112030	4752	18.97	1.42	0.57	0.04	-3.83289	Down	1.29533e-05	0.000239557	cob	K00412|1|0.0|696|sbi:SobioMp18|ubiquinol-cytochrome c reductase cytochrome b subunit	GO:0005618//cell wall;GO:0005746//mitochondrial respiratory chain;GO:0009986//cell surface;GO:0031225//anchored to membrane	GO:0043169//cation binding;GO:0015078//hydrogen ion transmembrane transporter activity;GO:0003824//catalytic activity	GO:0022900//electron transport chain;GO:0016049//cell growth;GO:0045333//cellular respiration;GO:0006970//response to osmotic stress;GO:0051234//establishment of localization;GO:0030198//extracellular matrix organization	gi|89280714|ref|YP_514668.1|/0/apocytochrome b [Oryza sativa Indica Group]
GRMZM2G454637	324	18.67	1.6	9.11	0.69	-3.72278	Down	1.29533e-05	0.000239251	-	K08955|1|2e-10|62.4|pop:POPTR_1081399|ATP-dependent metalloprotease [EC:3.4.24.-]	-	-	-	gi|414587427|tpg|DAA37998.1|/4.68252e-32/TPA: hypothetical protein ZEAMMB73_310689 [Zea mays]
GRMZM2G017474	1873	20	2	1.53	0.14	-3.45003	Down	1.98998e-05	0.000343975	-	-	-	-	-	gi|413920224|gb|AFW60156.1|/2.21867e-46/plant viral-response family protein [Zea mays]
GRMZM2G337785	2531	84.98	10	4.79	0.5	-3.26003	Down	5.154e-18	4.46247e-16	-	-	-	-	-	gi|413943256|gb|AFW75905.1|/0/hypothetical protein ZEAMMB73_518971 [Zea mays]
GRMZM2G104942	2078	103	13	7.43	0.79	-3.23344	Down	2.77286e-21	2.9831e-19	-	K13783|1|0.0|908|zma:100216884|MFS transporter, OPA family, solute carrier family 37 (glycerol-3-phosphate transporter), member 1/2	GO:0043231//intracellular membrane-bounded organelle;GO:0043231//intracellular membrane-bounded organelle;GO:0043231//intracellular membrane-bounded organelle	-	GO:0006810//transport;GO:0006810//transport;GO:0006810//transport	gi|413921278|gb|AFW61210.1|/0/hypothetical protein ZEAMMB73_538997 [Zea mays]
GRMZM2G022188	1534	22	3	2.06	0.25	-3.04264	Down	2.47118e-05	0.000413038	-	K14963|1|2e-22|105|pop:POPTR_551164|COMPASS component SWD3	-	-	-	gi|413924686|gb|AFW64618.1|/0/putative coatomer beta subunit family protein [Zea mays]
GRMZM2G167767	1616.32	36	5.11	3.18	0.4	-2.99095	Down	5.85226e-08	1.86445e-06	-	K01412|1|4e-79|197|sbi:SORBI_03g047030|mitochondrial processing peptidase [EC:3.4.24.64]	GO:0043231//intracellular membrane-bounded organelle;GO:0043231//intracellular membrane-bounded organelle;GO:0043231//intracellular membrane-bounded organelle;GO:0043231//intracellular membrane-bounded organelle	GO:0046914//transition metal ion binding;GO:0004175//endopeptidase activity;GO:0046914//transition metal ion binding;GO:0004175//endopeptidase activity;GO:0046872//metal ion binding;GO:0003824//catalytic activity;GO:0046914//transition metal ion binding;GO:0004175//endopeptidase activity	GO:0019538//protein metabolic process;GO:0019538//protein metabolic process;GO:0019538//protein metabolic process	gi|242055715|ref|XP_002457003.1|/2.88633e-166/hypothetical protein SORBIDRAFT_03g047030 [Sorghum bicolor]
GRMZM5G818655	1587	48.97	6.99	4.44	0.56	-2.98706	Down	1.2109e-10	5.60397e-09	-	-	-	-	-	gi|414877294|tpg|DAA54425.1|/0/TPA: hypothetical protein ZEAMMB73_872770 [Zea mays]
GRMZM2G162119	1199	29.75	4.43	3.59	0.47	-2.93325	Down	1.1869e-06	2.91487e-05	-	K12836|1|1e-101|346|zma:100191858|splicing factor U2AF 35 kDa subunit	GO:0043231//intracellular membrane-bounded organelle	GO:0046914//transition metal ion binding;GO:0003676//nucleic acid binding	-	gi|242088837|ref|XP_002440251.1|/1.4189e-100/hypothetical protein SORBIDRAFT_09g028530 [Sorghum bicolor]
GRMZM2G165488	2072	36	6	2.66	0.37	-2.84583	Down	2.28148e-07	6.51929e-06	-	K08064|1|1e-07|57.0|gmx:100782085|nuclear transcription factor Y, alpha	GO:0043231//intracellular membrane-bounded organelle;GO:0043231//intracellular membrane-bounded organelle;GO:0043231//intracellular membrane-bounded organelle;GO:0043231//intracellular membrane-bounded organelle	GO:0001071//nucleic acid binding transcription factor activity;GO:0001071//nucleic acid binding transcription factor activity;GO:0001071//nucleic acid binding transcription factor activity;GO:0001071//nucleic acid binding transcription factor activity	GO:0006351//transcription, DNA-dependent;GO:0006351//transcription, DNA-dependent;GO:0006351//transcription, DNA-dependent;GO:0006351//transcription, DNA-dependent	gi|413933598|gb|AFW68149.1|/7.17874e-154/nuclear transcription factor Y subunit A-10 isoform 1 [Zea mays]
GRMZM2G049675	1353	25.57	4	2.73	0.38	-2.84483	Down	1.46508e-05	0.000266339	-	K13258|1|3e-53|207|gmx:547489|2-hydroxyisoflavanone dehydratase [EC:4.2.1.105];K14493|2|1e-24|112|vvi:100249385|gibberellin receptor GID1 [EC:3.-.-.-]	-	GO:0004871//signal transducer activity;GO:0003824//catalytic activity	-	gi|413937369|gb|AFW71920.1|/4.39808e-179/gibberellin receptor GID1L2 [Zea mays]
GRMZM2G165325	663	32	4	5.46	0.79	-2.78898	Down	1.73474e-07	5.06236e-06	-	-	-	-	-	gi|413920365|gb|AFW60297.1|/4.52832e-103/hypothetical protein ZEAMMB73_290874 [Zea mays]
GRMZM2G035153	1741	25	4.12	2.06	0.3	-2.77961	Down	1.46508e-05	0.000266171	-	-	-	-	-	gi|219363001|ref|NP_001136645.1|/1.03985e-170/uncharacterized protein LOC100216774 [Zea mays]
GRMZM2G106511	975	30	5	4.49	0.66	-2.76618	Down	2.46784e-06	5.58938e-05	-	-	-	-	-	-
GRMZM2G169382	1126	35.71	6.62	4.6	0.76	-2.59756	Down	4.1955e-07	1.12946e-05	-	K09286|1|4e-14|77.4|zma:100284306|EREBP-like factor	-	-	-	gi|408690236|gb|AFU81578.1|/2.4588e-60/AP2-EREBP-type transcription factor, partial [Zea mays subsp. mays]
GRMZM2G305362	1902	234.03	45.01	17.62	3	-2.55418	Down	2.03304e-37	4.01484e-35	-	-	-	-	GO:0006351//transcription, DNA-dependent	gi|413948013|gb|AFW80662.1|/2.50894e-157/hypothetical protein ZEAMMB73_350135 [Zea mays]
GRMZM2G093962	849	21	2	1.82	0.31	-2.5536	Down	1.01643e-05	0.000194852	-	-	GO:0044464//cell part;GO:0044464//cell part;GO:0044464//cell part;GO:0044464//cell part	-	-	gi|414867422|tpg|DAA45979.1|/8.50884e-121/TPA: membrane protein [Zea mays]
GRMZM2G025579	3171	31	6	1.39	0.24	-2.53398	Down	4.61792e-06	9.76844e-05	-	K14489|1|5e-61|234|zma:541642|arabidopsis histidine kinase 2/3/4 (cytokinin receptor) [EC:2.7.13.3]	GO:0044464//cell part	GO:0004673//protein histidine kinase activity;GO:0004871//signal transducer activity;GO:0032559	GO:0006468//protein phosphorylation;GO:0007165//signal transduction;GO:0006351//transcription, DNA-dependent	gi|413955005|gb|AFW87654.1|/0/hypothetical protein ZEAMMB73_662214 [Zea mays]
GRMZM2G166141	786	27.39	5.8	5.13	0.96	-2.41785	Down	1.52119e-05	0.00027515	-	-	GO:0005576//extracellular region;GO:0031410//cytoplasmic vesicle	GO:0046914//transition metal ion binding	-	gi|413917956|gb|AFW57888.1|/5.62589e-110/hypothetical protein ZEAMMB73_295043, partial [Zea mays]
AC210023.3_FG015	246	27	6	18.07	3.56	-2.34365	Down	4.73104e-05	0.000735339	-	K05016|1|1e-26|115|bdi:100826302|chloride channel 7	GO:0016020//membrane	GO:0005216//ion channel activity	GO:0006810//transport	gi|414872244|tpg|DAA50801.1|/9.52712e-41/TPA: hypothetical protein ZEAMMB73_132818 [Zea mays]
GRMZM2G419994	1492	97.98	22	9.46	1.88	-2.33111	Down	9.62408e-15	6.75137e-13	-	-	-	-	-	gi|226529485|ref|NP_001146118.1|/4.09707e-64/uncharacterized protein LOC100279659 [Zea mays]
GRMZM2G110306	1337	49.67	11.47	5.36	1.1	-2.28473	Down	3.78472e-08	1.25426e-06	-	-	GO:0044464//cell part;GO:0044464//cell part	GO:0003676//nucleic acid binding;GO:0046914//transition metal ion binding;GO:0003676//nucleic acid binding;GO:0046914//transition metal ion binding	-	gi|414870275|tpg|DAA48832.1|/0/TPA: hypothetical protein ZEAMMB73_656706 [Zea mays]
GRMZM2G098875	1934	33.96	8	2.51	0.52	-2.2711	Down	1.28572e-05	0.000238239	-	K01580|1|0.0|949|zma:100381655|glutamate decarboxylase [EC:4.1.1.15]	-	GO:0016831//carboxy-lyase activity;GO:0048037//cofactor binding;GO:0016831//carboxy-lyase activity;GO:0048037//cofactor binding	GO:0009064//glutamine family amino acid metabolic process;GO:0009064//glutamine family amino acid metabolic process	gi|293335575|ref|NP_001167941.1|/0/uncharacterized protein LOC100381655 [Zea mays]
GRMZM2G093098	2211	33.64	8	2.17	0.46	-2.23799	Down	1.28572e-05	0.000238086	-	K15336|1|1e-28|126|vvi:100259391|tRNA (cytosine38-C5)-methyltransferase [EC:2.1.1.204]	GO:0043231//intracellular membrane-bounded organelle	-	-	gi|414881861|tpg|DAA58992.1|/0/TPA: hypothetical protein ZEAMMB73_732512 [Zea mays]
GRMZM2G037334	1673	34	8	2.75	0.61	-2.17255	Down	7.374e-06	0.000147337	-	-	-	-	-	gi|293333812|ref|NP_001168591.1|/3.2209e-170/uncharacterized protein LOC100382375 [Zea mays]
GRMZM2G438386	3247	40	10	1.75	0.39	-2.16581	Down	2.00008e-06	4.65051e-05	-	K00423|1|2e-144|512|aly:ARALYDRAFT_892557|L-ascorbate oxidase [EC:1.10.3.3]	GO:0005618//cell wall;GO:0031225//anchored to membrane;GO:0031090//organelle membrane;GO:0005576//extracellular region;GO:0031410//cytoplasmic vesicle	GO:0046914//transition metal ion binding;GO:0016682//oxidoreductase activity, acting on diphenols and related substances as donors, oxygen as acceptor	GO:0009826//unidimensional cell growth;GO:0008152//metabolic process	gi|414870810|tpg|DAA49367.1|/0/TPA: peptide-binding protein 1 [Zea mays]
GRMZM2G028677	1916	35	9	2.62	0.6	-2.12653	Down	1.14792e-05	0.000216036	-	K00487|1|0.0|871|zma:100284998|trans-cinnamate 4-monooxygenase [EC:1.14.13.11]	GO:0031410//cytoplasmic vesicle	GO:0016709//oxidoreductase activity, acting on paired donors, with incorporation or reduction of molecular oxygen, NAD(P)H as one donor, and incorporation of one atom of oxygen;GO:0005506//iron ion binding	GO:0008152//metabolic process	gi|238010052|gb|ACR36061.1|/0/unknown [Zea mays]
GRMZM2G090744	1949	29	7	1.98	0.46	-2.10579	Down	4.32424e-05	0.000679066	-	-	GO:0044464//cell part	-	-	gi|224030383|gb|ACN34267.1|/1.60076e-174/unknown [Zea mays]
GRMZM2G066111	2408	108.89	28.68	6.45	1.51	-2.09475	Down	9.8403e-15	6.8863e-13	-	-	GO:0031224//intrinsic to membrane;GO:0005753//mitochondrial proton-transporting ATP synthase complex;GO:0033177//proton-transporting two-sector ATPase complex, proton-transporting domain	GO:0015077//monovalent inorganic cation transmembrane transporter activity	GO:0006818//hydrogen transport;GO:0006754//ATP biosynthetic process	gi|413954043|gb|AFW86692.1|/1.19064e-114/ATP synthase protein MI25 [Zea mays]
GRMZM5G862882	1584	45	12	4.07	0.97	-2.06897	Down	9.1592e-07	2.31242e-05	-	K14709|1|4e-15|81.3|mtr:MTR_3g082050|solute carrier family 39 (zinc transporter), member 1/2/3	GO:0044464//cell part;GO:0044464//cell part;GO:0044464//cell part	GO:0015075//ion transmembrane transporter activity;GO:0015075//ion transmembrane transporter activity;GO:0015075//ion transmembrane transporter activity	GO:0006811//ion transport;GO:0006811//ion transport;GO:0006811//ion transport	gi|413939148|gb|AFW73699.1|/0/hypothetical protein ZEAMMB73_584302 [Zea mays]
GRMZM2G181371	1445	42	13	4.59	1.15	-1.99686	Down	1.03683e-05	0.000198235	-	-	-	-	-	gi|414886003|tpg|DAA62017.1|/6.50475e-43/TPA: hypothetical protein ZEAMMB73_435415 [Zea mays]
GRMZM2G106445	935	253.11	71.71	39.56	9.93	-1.99418	Down	2.26506e-30	3.71058e-28	-	-	-	-	-	gi|226492144|ref|NP_001151919.1|/1.30431e-21/wound induced protein [Zea mays]
GRMZM2G147399	966	412.96	119.3	62.39	15.97	-1.96595	Down	3.74852e-47	8.93201e-45	-	-	-	-	-	gi|413953270|gb|AFW85919.1|/1.76142e-19/hypothetical protein ZEAMMB73_224799 [Zea mays]
GRMZM2G065665	3291	51	15	2.2	0.57	-1.94847	Down	5.87568e-07	1.54852e-05	-	K01354|1|8e-46|184|gmx:100820540|oligopeptidase B [EC:3.4.21.83]	GO:0044464//cell part	GO:0004175//endopeptidase activity	GO:0019538//protein metabolic process	gi|242049474|ref|XP_002462481.1|/0/hypothetical protein SORBIDRAFT_02g026420 [Sorghum bicolor]
GRMZM2G142109	1803	30.26	7.97	2.15	0.56	-1.94084	Down	2.47294e-05	0.000413093	-	K02261|1|1e-70|265|osa:6450161|cytochrome c oxidase subunit 2	GO:0043231//intracellular membrane-bounded organelle;GO:0016020//membrane;GO:0005746//mitochondrial respiratory chain;GO:0031410//cytoplasmic vesicle;GO:0031224//intrinsic to membrane;GO:0005746//mitochondrial respiratory chain;GO:0031410//cytoplasmic vesicle;GO:0031224//intrinsic to membrane;GO:0005746//mitochondrial respiratory chain;GO:0031410//cytoplasmic vesicle;GO:0031224//intrinsic to memb…	GO:0046914//transition metal ion binding;GO:0015002//heme-copper terminal oxidase activity;GO:0046914//transition metal ion binding;GO:0015002//heme-copper terminal oxidase activity;GO:0005506//iron ion binding;GO:0015002//heme-copper terminal oxidase activity;GO:0005506//iron ion binding;GO:0015002//heme-copper terminal oxidase activity;GO:0005506//iron ion binding	GO:0022900//electron transport chain;GO:0022900//electron transport chain;GO:0022904//respiratory electron transport chain;GO:0051234//establishment of localization;GO:0022904//respiratory electron transport chain;GO:0051234//establishment of localization;GO:0022904//respiratory electron transport chain;GO:0051234//establishment of localization	gi|414587696|tpg|DAA38267.1|/4.18865e-71/TPA: putative cytochrome C oxidase subunit II family protein [Zea mays]
GRMZM2G085295	1176	86.8	25.51	10.7	2.79	-1.93927	Down	5.96436e-11	2.87566e-09	-	K04646|1|5e-177|618|bdi:100837941|clathrin heavy chain	GO:0012510//trans-Golgi network transport vesicle membrane;GO:0005905//coated pit	-	GO:0015031//protein transport	gi|462355076|gb|AGH24537.1|/1.47558e-180/clathrin heavy chain 2 [Zea mays]
GRMZM5G812289	5383.55	306.22	90.88	8.05	2.12	-1.92492	Down	7.61832e-35	1.40802e-32	-	-	GO:0043231//intracellular membrane-bounded organelle;GO:0043231//intracellular membrane-bounded organelle	GO:0003676//nucleic acid binding;GO:0003676//nucleic acid binding	-	gi|413955116|gb|AFW87765.1|/0/hypothetical protein ZEAMMB73_183564 [Zea mays]
GRMZM5G836174	916.81	128.48	33.74	18.09	4.77	-1.92313	Down	2.83076e-17	2.33858e-15	-	K13248|1|1e-74|278|gmx:100785878|pyridoxal phosphate phosphatase PHOSPHO2 [EC:3.1.3.74]	-	GO:0042578//phosphoric ester hydrolase activity;GO:0042578//phosphoric ester hydrolase activity	GO:0006796//phosphate-containing compound metabolic process;GO:0006796//phosphate-containing compound metabolic process	gi|212275706|ref|NP_001130133.1|/1.47012e-127/uncharacterized protein LOC100191227 [Zea mays]
GRMZM2G168176	1567	73.1	21.71	6.71	1.77	-1.92256	Down	1.39756e-09	5.67527e-08	-	K14820|1|4e-151|507|zma:100216595|ribosome biogenesis protein BRX1	-	GO:0016876//ligase activity, forming aminoacyl-tRNA and related compounds;GO:0032559;GO:0016876//ligase activity, forming aminoacyl-tRNA and related compounds;GO:0032559	GO:0010467//gene expression;GO:0010467//gene expression	gi|195639196|gb|ACG39066.1|/5.16276e-150/brix domain-containing protein 2 [Zea mays]
GRMZM2G161168	2171.1	38.99	11.19	2.44	0.65	-1.90837	Down	1.46102e-05	0.000265767	-	-	-	-	-	gi|413951407|gb|AFW84056.1|/0/hypothetical protein ZEAMMB73_295379 [Zea mays]
GRMZM2G138074	2018	108	33.99	7.95	2.14	-1.89334	Down	8.19724e-13	4.7746e-11	-	K09754|1|8e-115|411|zma:100191539|coumaroylquinate(coumaroylshikimate) 3'-monooxygenase [EC:1.14.13.36]	GO:0043231//intracellular membrane-bounded organelle;GO:0016020//membrane	GO:0016491//oxidoreductase activity;GO:0005506//iron ion binding;GO:0016491//oxidoreductase activity;GO:0005506//iron ion binding;GO:0016709//oxidoreductase activity, acting on paired donors, with incorporation or reduction of molecular oxygen, NAD(P)H as one donor, and incorporation of one atom of oxygen;GO:0005506//iron ion binding;GO:0016491//oxidoreductase activity;GO:0005506//iron ion bindin…	GO:0008152//metabolic process;GO:0008152//metabolic process;GO:0009699//phenylpropanoid biosynthetic process;GO:0008152//metabolic process;GO:0008152//metabolic process	gi|212275836|ref|NP_001130442.1|/0/putative cytochrome P450 superfamily protein [Zea mays]
GRMZM2G131389	3651	81.75	25.34	3.18	0.87	-1.86994	Down	7.31618e-10	3.10663e-08	-	-	-	-	-	gi|414887894|tpg|DAA63908.1|/0/TPA: hypothetical protein ZEAMMB73_230038 [Zea mays]
GRMZM2G048392	2291	48	15	2.99	0.83	-1.84896	Down	2.66302e-06	5.97511e-05	-	-	-	-	-	gi|414589745|tpg|DAA40316.1|/2.71092e-177/TPA: hypothetical protein ZEAMMB73_569926 [Zea mays]
GRMZM2G422340	2800	60.83	19	3.09	0.86	-1.8452	Down	1.78552e-07	5.18952e-06	-	K04733|1|3e-61|235|smo:SELMODRAFT_159261|interleukin-1 receptor-associated kinase 4 [EC:2.7.11.1];K13430|4|1e-54|213|pop:POPTR_548061|serine/threonine-protein kinase PBS1 [EC:2.7.11.1]	GO:0031410//cytoplasmic vesicle;GO:0031410//cytoplasmic vesicle	-	-	gi|414585273|tpg|DAA35844.1|/0/TPA: putative S-locus receptor-like protein kinase family protein [Zea mays]
GRMZM2G060369	2143	30.85	8.92	1.88	0.53	-1.82667	Down	6.60456e-05	0.000978534	-	K01611|1|0.0|719|zma:100282888|S-adenosylmethionine decarboxylase [EC:4.1.1.50]	-	GO:0016831//carboxy-lyase activity;GO:0016831//carboxy-lyase activity	GO:0006596//polyamine biosynthetic process;GO:0006596//polyamine biosynthetic process	gi|219886995|gb|ACL53872.1|/0/unknown [Zea mays]
GRMZM5G893848	732	68.87	22	13.9	3.94	-1.81882	Down	3.87044e-08	1.27534e-06	-	-	-	-	-	gi|414884832|tpg|DAA60846.1|/5.63866e-130/TPA: hypothetical protein ZEAMMB73_559074 [Zea mays]
GRMZM2G479906	4554	396	127	12.32	3.5	-1.81558	Down	6.99404e-41	1.55117e-38	-	K05681|1|5e-52|205|cme:CMS467C|ATP-binding cassette, subfamily G (WHITE), member 2;K12843|3|5e-51|202|vvi:100248403|U4/U6 small nuclear ribonucleoprotein PRP3	GO:0044464//cell part	GO:0017111//nucleoside-triphosphatase activity;GO:0032559	GO:0009207	gi|414885063|tpg|DAA61077.1|/0/TPA: hypothetical protein ZEAMMB73_555070 [Zea mays]
GRMZM2G013283	4143	43	14	1.47	0.42	-1.80735	Down	1.41138e-05	0.00025804	-	K14442|1|1e-149|451|ota:Ot11g02100|ATP-dependent RNA helicase DHX36 [EC:3.6.4.13]	GO:0043231//intracellular membrane-bounded organelle;GO:0043231//intracellular membrane-bounded organelle	GO:0042623//ATPase activity, coupled;GO:0032559;GO:0042623//ATPase activity, coupled;GO:0032559	-	gi|414587184|tpg|DAA37755.1|/0/TPA: hypothetical protein ZEAMMB73_165571 [Zea mays]
GRMZM2G071630	1696	47.06	17.2	4.48	1.29	-1.79613	Down	1.97041e-05	0.000341823	-	K00134|1|0.0|637|zma:542333|glyceraldehyde 3-phosphate dehydrogenase [EC:1.2.1.12]	-	GO:0000166//nucleotide binding;GO:0000166//nucleotide binding	GO:0006007//glucose catabolic process;GO:0006007//glucose catabolic process	gi|162462949|ref|NP_001105385.1|/0/glyceraldehyde-3-phosphate dehydrogenase 3, cytosolic [Zea mays]
GRMZM2G112247	1312.23	2243	748	252.98	72.98	-1.79345	Down	1.25268e-213	1.6417e-210	-	-	-	-	-	gi|413938175|gb|AFW72726.1|/5.61445e-116/cellular retinaldehyde-binding/triple function [Zea mays]
GRMZM2G032280	1710	55	18	4.62	1.34	-1.78566	Down	9.31604e-07	2.34176e-05	-	-	-	GO:0018271//biotin-protein ligase activity	GO:0043412//macromolecule modification	gi|413935693|gb|AFW70244.1|/0/hypothetical protein ZEAMMB73_969350 [Zea mays]
GRMZM2G126795	2405	42.76	14.47	2.54	0.76	-1.74076	Down	2.29696e-05	0.000389107	-	K10143|1|0.0|1270|zma:100279342|E3 ubiquitin-protein ligase RFWD2 [EC:6.3.2.19]	GO:0043231//intracellular membrane-bounded organelle;GO:0031461//cullin-RING ubiquitin ligase complex;GO:0043231//intracellular membrane-bounded organelle;GO:0031461//cullin-RING ubiquitin ligase complex	GO:0046914//transition metal ion binding;GO:0016491//oxidoreductase activity;GO:0005515//protein binding;GO:0019787//small conjugating protein ligase activity;GO:0046914//transition metal ion binding;GO:0016491//oxidoreductase activity;GO:0005515//protein binding;GO:0019787//small conjugating protein ligase activity	GO:0009646//response to absence of light;GO:0009648//photoperiodism;GO:0010118//stomatal movement;GO:0006259//DNA metabolic process;GO:0032446//protein modification by small protein conjugation;GO:0009812//flavonoid metabolic process;GO:0009639//response to red or far red light;GO:0009646//response to absence of light;GO:0009648//photoperiodism;GO:0010118//stomatal movement;GO:0006259//DNA metabo…	gi|226501498|ref|NP_001145835.1|/0/uncharacterized protein LOC100279342 [Zea mays]
AC199911.5_FG001	801	47	16	8.63	2.6	-1.73085	Down	9.48788e-06	0.000183717	-	K02149|1|5e-103|372|zma:100284945|V-type H+-transporting ATPase subunit D [EC:3.6.3.14]	GO:0016469//proton-transporting two-sector ATPase complex	GO:0019829//cation-transporting ATPase activity	GO:0015988//energy coupled proton transmembrane transport, against electrochemical gradient	gi|413917238|gb|AFW57170.1|/2.26635e-106/hypothetical protein ZEAMMB73_475594 [Zea mays]
GRMZM2G000326	586	39.71	13.5	10.14	3.06	-1.72845	Down	4.5582e-05	0.000712314	-	-	-	GO:0016787//hydrolase activity;GO:0004866//endopeptidase inhibitor activity;GO:0016787//hydrolase activity;GO:0004866//endopeptidase inhibitor activity	GO:0006950//response to stress;GO:0006950//response to stress	gi|226493001|ref|NP_001147325.1|/8.18314e-34/subtilisin-chymotrypsin inhibitor CI-1B [Zea mays]
GRMZM2G458650	1386	52	18	5.41	1.66	-1.70445	Down	3.91912e-06	8.48319e-05	-	-	-	-	-	gi|413950354|gb|AFW83003.1|/0/hypothetical protein ZEAMMB73_733542 [Zea mays]
GRMZM2G171662	1406	49	17	5.03	1.55	-1.69829	Down	7.72804e-06	0.000153243	-	-	-	GO:0016616//oxidoreductase activity, acting on the CH-OH group of donors, NAD or NADP as acceptor;GO:0016616//oxidoreductase activity, acting on the CH-OH group of donors, NAD or NADP as acceptor;GO:0016616//oxidoreductase activity, acting on the CH-OH group of donors, NAD or NADP as acceptor;GO:0016616//oxidoreductase activity, acting on the CH-OH group of donors, NAD or NADP as acceptor	GO:0033692//cellular polysaccharide biosynthetic process;GO:0033692//cellular polysaccharide biosynthetic process;GO:0033692//cellular polysaccharide biosynthetic process;GO:0033692//cellular polysaccharide biosynthetic process	gi|226504976|ref|NP_001150501.1|/0/LOC100284132 [Zea mays]
GRMZM2G422045	3999	110.24	38.57	3.91	1.21	-1.69216	Down	1.52683e-11	7.84699e-10	-	K01099|1|8e-29|128|ota:Ot04g02290|phosphatidylinositol-bisphosphatase [EC:3.1.3.36]	GO:0043231//intracellular membrane-bounded organelle	GO:0016791//phosphatase activity	-	gi|414589878|tpg|DAA40449.1|/0/TPA: hypothetical protein ZEAMMB73_082441 [Zea mays]
GRMZM2G143202	1829	35	11	2.44	0.76	-1.68281	Down	6.72776e-05	0.000994742	-	K09837|1|2e-66|250|sbi:SORBI_01g030050|carotene epsilon-monooxygenase [EC:1.14.99.45]	GO:0009526//plastid envelope;GO:0043231//intracellular membrane-bounded organelle	GO:0005506//iron ion binding;GO:0016712//oxidoreductase activity, acting on paired donors, with incorporation or reduction of molecular oxygen, reduced flavin or flavoprotein as one donor, and incorporation of one atom of oxygen;GO:0072374;GO:0016491//oxidoreductase activity;GO:0005506//iron ion binding	GO:0016109;GO:0008152//metabolic process	gi|289657730|gb|ADD14593.1|/1.14354e-66/carotene epsilon-ring hydroxylase [Zea mays subsp. mays]
GRMZM2G043484	3091	67.16	23.36	3.04	0.95	-1.67807	Down	1.34007e-07	4.01214e-06	-	K11430|1|0.0|1664|zma:541955|enhancer of zeste [EC:2.1.1.43]	GO:0043231//intracellular membrane-bounded organelle;GO:0043231//intracellular membrane-bounded organelle	GO:0003676//nucleic acid binding;GO:0016279//protein-lysine N-methyltransferase activity;GO:0003676//nucleic acid binding;GO:0016279//protein-lysine N-methyltransferase activity	GO:0016571//histone methylation;GO:0016571//histone methylation	gi|414866464|tpg|DAA45021.1|/0/TPA: putative SET-domain containing protein family [Zea mays]
GRMZM2G567452	522	113	41	32.67	10.5	-1.63758	Down	3.28536e-11	1.61369e-09	-	K13230|1|3e-69|185|zma:100147731|2,4,7-trihydroxy-1,4-benzoxazin-3-one-glucoside 7-O-methyltransferase [EC:2.1.1.241];K16040|3|2e-07|53.5|vvi:100233030|trans-resveratrol di-O-methyltransferase [EC:2.1.1.240]	-	GO:0005515//protein binding;GO:0008168//methyltransferase activity	GO:0006730//one-carbon metabolic process	gi|187829883|ref|NP_001120719.1|/3.17621e-68/TRIBOA-glucoside O-methyltransferase BX7 [Zea mays]
GRMZM2G176307	1416.42	416.77	155.4	42.99	14.02	-1.61651	Down	4.6389e-36	8.79926e-34	gpc4	K00134|1|0.0|639|zma:100037774|glyceraldehyde 3-phosphate dehydrogenase [EC:1.2.1.12]	-	GO:0000166//nucleotide binding;GO:0000166//nucleotide binding	GO:0006007//glucose catabolic process;GO:0006007//glucose catabolic process	gi|413937638|gb|AFW72189.1|/0/cytosolic glyceroldehyde-3-phosphate dehydrogenase GAPC4 isoform 1 [Zea mays]
GRMZM2G012966	2835.68	144.02	56.65	7.67	2.52	-1.6058	Down	8.33656e-13	4.83621e-11	-	K06444|1|0.0|1059|zma:100280448|lycopene epsilon-cyclase [EC:5.5.1.18]	GO:0043231//intracellular membrane-bounded organelle;GO:0043231//intracellular membrane-bounded organelle	GO:0004672//protein kinase activity;GO:0032559;GO:0016491//oxidoreductase activity;GO:0016491//oxidoreductase activity	GO:0050896//response to stimulus;GO:0006464//cellular protein modification process;GO:0016109;GO:0016109	gi|226497314|ref|NP_001146840.1|/0/lycopene epsilon cyclase1 [Zea mays]
GRMZM2G107839	1057	54	20.07	7.43	2.45	-1.60058	Down	6.47058e-06	0.000131565	-	-	GO:0031410//cytoplasmic vesicle;GO:0031410//cytoplasmic vesicle	GO:0005488//binding;GO:0005488//binding	GO:0010876//lipid localization;GO:0051234//establishment of localization;GO:0009725//response to hormone stimulus;GO:0000302//response to reactive oxygen species;GO:0010876//lipid localization;GO:0051234//establishment of localization;GO:0009725//response to hormone stimulus;GO:0000302//response to reactive oxygen species	gi|414882146|tpg|DAA59277.1|/3.86487e-71/TPA: hypothetical protein ZEAMMB73_838830 [Zea mays]
GRMZM2G060045	4718	43	16.26	1.29	0.43	-1.58496	Down	6.16548e-05	0.000920575	-	K05677|1|1e-87|324|cme:CMC011C|ATP-binding cassette, subfamily D (ALD), member 3	GO:0031224//intrinsic to membrane;GO:0043231//intracellular membrane-bounded organelle	GO:0017111//nucleoside-triphosphatase activity;GO:0015405;GO:0032559	GO:0006810//transport;GO:0009207	gi|413950270|gb|AFW82919.1|/0/hypothetical protein ZEAMMB73_642517 [Zea mays]
GRMZM2G125585	2580	73	27	3.95	1.32	-1.58131	Down	1.46117e-07	4.33419e-06	-	-	-	-	-	gi|413919335|gb|AFW59267.1|/0/hypothetical protein ZEAMMB73_197264 [Zea mays]
GRMZM2G103078	2582	45	17	2.48	0.83	-1.57916	Down	4.925e-05	0.000760566	-	K15078|1|9e-117|419|vvi:100250139|structure-specific endonuclease subunit SLX1 [EC:3.6.1.-];K15271|3|5e-86|317|rcu:RCOM_1095670|ATP-dependent DNA helicase HFM1/MER3 [EC:3.6.4.12]	GO:0009536//plastid	GO:0005488//binding	GO:0009451//RNA modification	gi|413942600|gb|AFW75249.1|/0/hypothetical protein ZEAMMB73_388642 [Zea mays]
GRMZM2G009719	1236	437	166	51.17	17.22	-1.57121	Down	7.02572e-37	1.36869e-34	-	-	-	-	GO:0050896//response to stimulus	gi|212720783|ref|NP_001132550.1|/2.20536e-81/uncharacterized protein LOC100194015 [Zea mays]
GRMZM2G417089	3503	128	51	5.43	1.83	-1.56911	Down	3.353e-11	1.64132e-09	-	K15601|1|0.0|671|sbi:SORBI_01g015210|lysine-specific demethylase 3 [EC:1.14.11.-];K11449|5|2e-95|348|vvi:100244450|jumonji domain-containing protein 1C [EC:1.14.11.-]	-	GO:0005488//binding;GO:0005488//binding	-	gi|414871672|tpg|DAA50229.1|/0/TPA: putative jumonji-like transcription factor family protein [Zea mays]
GRMZM2G108600	2128	76	28.83	5.1	1.72	-1.56809	Down	7.49372e-08	2.34847e-06	-	K13680|1|0.0|671|vvi:100255773|beta-mannan synthase [EC:2.4.1.32]	-	GO:0016740//transferase activity;GO:0016740//transferase activity;GO:0016740//transferase activity	-	gi|414870422|tpg|DAA48979.1|/0/TPA: hypothetical protein ZEAMMB73_685628 [Zea mays]
GRMZM2G047813	1646	105.82	42.03	9.24	3.25	-1.50745	Down	2.16496e-09	8.52734e-08	-	K11251|1|2e-41|168|zma:100501984|histone H2A	GO:0000785//chromatin;GO:0043231//intracellular membrane-bounded organelle	GO:0003676//nucleic acid binding	GO:0034728//nucleosome organization	gi|195622870|gb|ACG33265.1|/3.23185e-41/histone H2A [Zea mays]
GRMZM2G034197	2870	105.74	42	5.24	1.85	-1.50204	Down	2.16496e-09	8.53901e-08	-	-	-	GO:0016787//hydrolase activity	-	gi|413950639|gb|AFW83288.1|/2.81905e-99/hypothetical protein ZEAMMB73_987353 [Zea mays]
GRMZM2G179146	1602	80	32	7.18	2.54	-1.49916	Down	1.79788e-07	5.22019e-06	-	K02116|1|1e-176|618|zma:100384340|ATP synthase protein I	-	-	-	gi|413950882|gb|AFW83531.1|/0/hypothetical protein ZEAMMB73_743806 [Zea mays]
GRMZM2G050371	1726	68.43	28.8	5.9	2.12	-1.47665	Down	2.50596e-06	5.66681e-05	-	K00611|1|6e-09|59.7|zma:100284885|ornithine carbamoyltransferase [EC:2.1.3.3]	GO:0043234//protein complex;GO:0043231//intracellular membrane-bounded organelle	GO:0016743//carboxyl- or carbamoyltransferase activity;GO:0031406//carboxylic acid binding;GO:0016740//transferase activity	GO:0006520//cellular amino acid metabolic process	gi|223945011|gb|ACN26589.1|/5.19203e-36/unknown [Zea mays]
GRMZM2G050085	1128	54.03	22.03	6.95	2.51	-1.46933	Down	2.40844e-05	0.000404427	-	-	-	-	-	gi|414872204|tpg|DAA50761.1|/7.52032e-118/TPA: hypothetical protein ZEAMMB73_339352 [Zea mays]
GRMZM5G854499	3078	103.05	42.02	4.76	1.72	-1.46855	Down	5.06592e-09	1.91179e-07	-	K10696|1|0.0|770|bdi:100825148|E3 ubiquitin-protein ligase BRE1 [EC:6.3.2.19]	GO:0043231//intracellular membrane-bounded organelle	GO:0042802//identical protein binding	GO:0050789//regulation of biological process;GO:0048856//anatomical structure development;GO:0016574//histone ubiquitination;GO:0006513//protein monoubiquitination;GO:0007275//multicellular organismal development;GO:0003006//developmental process involved in reproduction	gi|413943251|gb|AFW75900.1|/0/hypothetical protein ZEAMMB73_783373 [Zea mays]
GRMZM2G465769	672	68	28	15.02	5.48	-1.45464	Down	2.50596e-06	5.67126e-05	-	-	-	-	-	gi|413939385|gb|AFW73936.1|/7.0743e-49/hypothetical protein ZEAMMB73_557581 [Zea mays]
AC203989.4_FG001	930	308	127	48.41	17.69	-1.45237	Down	9.71264e-24	1.20705e-21	-	K10712|1|5e-126|448|zma:100282770|cysteamine dioxygenase [EC:1.13.11.19]	-	-	-	gi|414869035|tpg|DAA47592.1|/4.62241e-128/TPA: hypothetical protein ZEAMMB73_943532 [Zea mays]
GRMZM5G846405	1490	75	31	7.25	2.65	-1.45199	Down	8.13476e-07	2.08111e-05	-	-	-	-	-	gi|242064538|ref|XP_002453558.1|/2.04199e-39/hypothetical protein SORBIDRAFT_04g008065 [Sorghum bicolor]
GRMZM2G140041	1570	112.54	46.45	10.31	3.77	-1.45141	Down	1.32689e-09	5.41881e-08	-	-	-	-	-	gi|414589399|tpg|DAA39970.1|/1.93366e-164/TPA: hypothetical protein ZEAMMB73_838535 [Zea mays]
GRMZM2G034157	851	1074.96	443.82	185.33	67.81	-1.45053	Down	1.44438e-78	5.47952e-76	-	K13993|1|9e-60|228|zma:100282069|HSP20 family protein	GO:0044424//intracellular part	-	GO:0050896//response to stimulus	gi|162459174|ref|NP_001105954.1|/2.91475e-62/17.8 kDa class II heat shock protein [Zea mays]
GRMZM2G053722	2965	70	29	3.36	1.23	-1.4498	Down	1.98202e-06	4.61223e-05	-	K04345|1|0.0|1051|vvi:100266345|protein kinase A [EC:2.7.11.11]	GO:0043234//protein complex;GO:0016020//membrane	GO:0043169//cation binding;GO:0004690//cyclic nucleotide-dependent protein kinase activity;GO:0004721//phosphoprotein phosphatase activity;GO:0032559;GO:0019887//protein kinase regulator activity	GO:0006468//protein phosphorylation	gi|413925848|gb|AFW65780.1|/0/hypothetical protein ZEAMMB73_978885 [Zea mays]
AC195154.3_FG004	3546	58	24	2.32	0.85	-1.44859	Down	1.50191e-05	0.000271833	-	K10357|1|8e-65|247|aly:ARALYDRAFT_887631|myosin V;K03165|2|1e-47|190|ota:Ot06g03550|DNA topoisomerase III [EC:5.99.1.2];K06675|3|1e-10|67.8|cme:CME029C|structural maintenance of chromosome 4;K09291|4|2e-10|67.0|rcu:RCOM_1128370|nucleoprotein TPR	-	-	-	gi|414880759|tpg|DAA57890.1|/0/TPA: hypothetical protein ZEAMMB73_264351 [Zea mays]
GRMZM2G126936	1214	64.29	26.66	7.67	2.82	-1.44353	Down	3.99926e-06	8.6372e-05	-	-	-	-	-	gi|414878856|tpg|DAA55987.1|/7.33285e-98/TPA: putative NAC domain transcription factor superfamily protein [Zea mays]
GRMZM2G042639	1102.36	70	31.4	9.95	3.67	-1.43892	Down	6.40222e-06	0.000130636	-	K00799|1|2e-130|463|zma:542388|glutathione S-transferase [EC:2.5.1.18]	GO:0044424//intracellular part	GO:0016765//transferase activity, transferring alkyl or aryl (other than methyl) groups	-	gi|414866213|tpg|DAA44770.1|/2.7897e-131/TPA: hypothetical protein ZEAMMB73_079595 [Zea mays]
GRMZM2G142664	2685	72	30	3.82	1.41	-1.43788	Down	1.56687e-06	3.75527e-05	-	-	GO:0043231//intracellular membrane-bounded organelle	-	-	gi|226503611|ref|NP_001147822.1|/0/auxin-independent growth promoter [Zea mays]
GRMZM2G107106	1156.42	189.15	63.81	19.05	7.09	-1.42593	Down	1.54428e-19	1.48416e-17	-	K02685|1|2e-54|211|aly:ARALYDRAFT_315746|DNA primase large subunit [EC:2.7.7.-]	GO:0044464//cell part;GO:0044464//cell part;GO:0044464//cell part;GO:0044464//cell part;GO:0044464//cell part;GO:0044464//cell part;GO:0044464//cell part	GO:0046914//transition metal ion binding;GO:0046914//transition metal ion binding;GO:0046914//transition metal ion binding;GO:0046914//transition metal ion binding;GO:0046914//transition metal ion binding;GO:0046914//transition metal ion binding;GO:0046914//transition metal ion binding	-	gi|194705028|gb|ACF86598.1|/0/unknown [Zea mays]
GRMZM2G468473	1071	56.99	24	7.74	2.89	-1.42126	Down	3.48072e-05	0.000558154	-	K14777|1|3e-13|74.3|zma:100193011|ATP-dependent RNA helicase DDX47/RRP3 [EC:3.6.4.13]	-	-	-	gi|413944588|gb|AFW77237.1|/0/hypothetical protein ZEAMMB73_630715 [Zea mays]
GRMZM2G101675	1129	177.65	74.98	22.84	8.54	-1.41925	Down	5.08444e-14	3.30168e-12	-	K02925|1|6e-165|474|zma:100192516|large subunit ribosomal protein L3e	GO:0030529//ribonucleoprotein complex	GO:0005198//structural molecule activity	GO:0010467//gene expression	gi|414587224|tpg|DAA37795.1|/7.51796e-164/TPA: hypothetical protein ZEAMMB73_342493 [Zea mays]
GRMZM2G322493	1813	52	22	4.11	1.54	-1.41621	Down	5.63812e-05	0.000853772	-	K14303|1|0.0|1136|zma:100501287|nuclear pore complex protein Nup160	GO:0005635//nuclear envelope;GO:0031090//organelle membrane	-	GO:0006810//transport;GO:0009987//cellular process	gi|413935568|gb|AFW70119.1|/0/hypothetical protein ZEAMMB73_250542, partial [Zea mays]
GRMZM2G034932	939	64.95	27.51	10.11	3.79	-1.41551	Down	7.36766e-06	0.000147312	-	-	GO:0043231//intracellular membrane-bounded organelle	GO:0003676//nucleic acid binding	-	gi|414880827|tpg|DAA57958.1|/4.05739e-39/TPA: hypothetical protein ZEAMMB73_677343 [Zea mays]
GRMZM2G407146	487	292	124	90.98	34.23	-1.41029	Down	1.15208e-21	1.27267e-19	-	-	-	-	-	-
GRMZM2G112626	1041.3	71.32	32.73	10.7	4.05	-1.40162	Down	7.49454e-06	0.000149435	-	K09510|1|5e-16|83.2|cre:CHLREDRAFT_298|DnaJ homolog subfamily B member 4;K09517|2|8e-16|82.4|ppp:PHYPADRAFT_131806|DnaJ homolog subfamily B member 11	-	GO:0005515//protein binding;GO:0005515//protein binding;GO:0005515//protein binding	GO:0044267//cellular protein metabolic process;GO:0044267//cellular protein metabolic process;GO:0044267//cellular protein metabolic process	gi|226495593|ref|NP_001140350.1|/7.59497e-67/uncharacterized protein LOC100272398 [Zea mays]
GRMZM2G010338	1753	99.74	42.66	8.16	3.09	-1.40096	Down	2.68676e-08	9.16742e-07	-	K15047|1|0.0|529|sbi:SORBI_06g029970|heterogeneous nuclear ribonucleoprotein U-like protein 1	-	GO:0032559;GO:0032559	-	gi|242077338|ref|XP_002448605.1|/0/hypothetical protein SORBIDRAFT_06g029970 [Sorghum bicolor]
GRMZM2G050329	2598	59.49	25.66	3.26	1.25	-1.38294	Down	1.804e-05	0.000318121	-	K12307|1|1e-06|53.9|cme:CMP231C|MFS transporter, ceroid-lipofuscinosis neuronal protein 7	GO:0044464//cell part	-	GO:0006810//transport	gi|413953407|gb|AFW86056.1|/0/hypothetical protein ZEAMMB73_402563 [Zea mays]
GRMZM2G026703	1765	95428	41494	7755.32	2988.21	-1.3759	Down	0	0	-	-	GO:0031410//cytoplasmic vesicle	-	-	gi|414873301|tpg|DAA51858.1|/0/TPA: globulin2 [Zea mays]
GRMZM2G063133	1679	199.01	87	17.08	6.59	-1.37396	Down	1.25657e-14	8.64665e-13	-	-	GO:0044464//cell part;GO:0044464//cell part	GO:0008194//UDP-glycosyltransferase activity;GO:0008194//UDP-glycosyltransferase activity	GO:0005975//carbohydrate metabolic process	gi|226508426|ref|NP_001147735.1|/0/BGGP Beta-1-3-galactosyl-O-glycosyl-glycoprotein [Zea mays]
GRMZM2G145370	2068	56.7	24.01	3.8	1.47	-1.37018	Down	3.48072e-05	0.000558465	-	-	-	-	-	gi|414587870|tpg|DAA38441.1|/0/TPA: hypothetical protein ZEAMMB73_050966 [Zea mays]
GRMZM2G045241	1959.45	142	67	11.21	4.34	-1.36902	Down	1.06781e-09	4.42343e-08	-	K08829|1|0.0|780|zma:100272250|male germ cell-associated kinase [EC:2.7.11.22];K08830|2|2e-121|434|rcu:RCOM_1416820|renal tumor antigen [EC:2.7.11.22]	-	GO:0004674//protein serine/threonine kinase activity;GO:0032559;GO:0004674//protein serine/threonine kinase activity;GO:0032559;GO:0004674//protein serine/threonine kinase activity;GO:0032559;GO:0004674//protein serine/threonine kinase activity;GO:0032559;GO:0004674//protein serine/threonine kinase activity;GO:0032559;GO:0004674//protein serine/threonine kinase activity;GO:0004674//protein serine…	GO:0006464//cellular protein modification process;GO:0006464//cellular protein modification process;GO:0006464//cellular protein modification process;GO:0006464//cellular protein modification process;GO:0006464//cellular protein modification process;GO:0009987//cellular process;GO:0006464//cellular protein modification process	gi|226528383|ref|NP_001140217.1|/0/uncharacterized LOC100272250 [Zea mays]
GRMZM2G164835	2801	111	49	5.64	2.21	-1.35165	Down	1.15416e-08	4.13889e-07	-	-	-	GO:0004386//helicase activity;GO:0032559	GO:0006259//DNA metabolic process	gi|413943393|gb|AFW76042.1|/0/hypothetical protein ZEAMMB73_832314 [Zea mays]
GRMZM2G106427	1458.31	138.71	60.1	13.37	5.26	-1.34586	Down	1.15663e-10	5.36143e-09	-	-	GO:0043231//intracellular membrane-bounded organelle;GO:0043231//intracellular membrane-bounded organelle;GO:0043231//intracellular membrane-bounded organelle;GO:0043231//intracellular membrane-bounded organelle	GO:0016787//hydrolase activity;GO:0016787//hydrolase activity;GO:0016787//hydrolase activity;GO:0016787//hydrolase activity	-	gi|413943764|gb|AFW76413.1|/1.73288e-176/hypothetical protein ZEAMMB73_231267 [Zea mays]
GRMZM2G090609	1190.93	489.81	216	59.07	23.29	-1.34271	Down	3.74318e-33	6.62107e-31	-	-	GO:0043231//intracellular membrane-bounded organelle;GO:0043231//intracellular membrane-bounded organelle	GO:0046872//metal ion binding;GO:0046872//metal ion binding	-	gi|413938741|gb|AFW73292.1|/6.62496e-104/caleosin protein [Zea mays]
GRMZM2G030465	1013.14	85	45	14.49	5.73	-1.33845	Down	2.57078e-05	0.000427949	-	K14484|1|6e-10|62.8|aly:ARALYDRAFT_470436|auxin-responsive protein IAA	-	-	-	gi|413939371|gb|AFW73922.1|/7.70518e-66/IAA9-auxin-responsive Aux/IAA family member [Zea mays]
GRMZM2G069694	1198.07	111	51.37	13.79	5.5	-1.32612	Down	3.44324e-08	1.15303e-06	-	-	-	-	-	gi|224029171|gb|ACN33661.1|/1.43933e-114/unknown [Zea mays]
GRMZM2G030717	756	5236	2362	1021.85	408.48	-1.32285	Down	0	0	-	-	GO:0031410//cytoplasmic vesicle	-	-	gi|413951551|gb|AFW84200.1|/1.49977e-40/putative cystatin [Zea mays]
GRMZM2G348125	1457	71.22	32.53	7.04	2.85	-1.30461	Down	7.49454e-06	0.000149331	-	-	-	-	-	gi|414888151|tpg|DAA64165.1|/1.02622e-120/TPA: stress responsive protein [Zea mays]
GRMZM2G158627	1649	102.51	50.88	9.64	3.93	-1.2945	Down	6.1747e-07	1.61698e-05	-	K01870|1|0.0|781|bdi:100833154|isoleucyl-tRNA synthetase [EC:6.1.1.5]	GO:0044424//intracellular part;GO:0044424//intracellular part;GO:0044424//intracellular part	GO:0004812//aminoacyl-tRNA ligase activity;GO:0032559;GO:0004812//aminoacyl-tRNA ligase activity;GO:0032559;GO:0004812//aminoacyl-tRNA ligase activity;GO:0032559	GO:0006418//tRNA aminoacylation for protein translation;GO:0006418//tRNA aminoacylation for protein translation;GO:0006418//tRNA aminoacylation for protein translation	gi|413943545|gb|AFW76194.1|/5.16123e-91/hypothetical protein ZEAMMB73_423693 [Zea mays]
GRMZM2G096753	1319.95	133.82	60.3	14.15	5.85	-1.27429	Down	8.39712e-10	3.50878e-08	-	K13412|1|2e-41|168|zma:542226|calcium-dependent protein kinase [EC:2.7.11.1]	-	GO:0004672//protein kinase activity;GO:0032559;GO:0004672//protein kinase activity;GO:0032559	GO:0006464//cellular protein modification process;GO:0006464//cellular protein modification process	gi|413937851|gb|AFW72402.1|/2.31524e-143/putative phosphoenolpyruvate carboxylase kinase family protein [Zea mays]
GRMZM2G306643	824	175.6	82.18	31.31	12.99	-1.26922	Down	9.40322e-12	4.91148e-10	-	-	GO:0043231//intracellular membrane-bounded organelle	-	-	gi|413918946|gb|AFW58878.1|/2.03531e-65/hypothetical protein ZEAMMB73_952839 [Zea mays]
GRMZM2G155525	1314	140.37	65.81	15.43	6.41	-1.26734	Down	8.08806e-10	3.39934e-08	-	K07213|1|4e-11|67.8|sbi:SORBI_08g022260|copper chaperone	-	GO:0043169//cation binding	GO:0006812//cation transport	gi|226495859|ref|NP_001148896.1|/3.92503e-84/LOC100282516 [Zea mays]
GRMZM2G097640	2459	96	46	5.67	2.36	-1.26456	Down	7.80632e-07	2.00064e-05	-	K14963|1|3e-19|95.9|ppp:PHYPADRAFT_167543|COMPASS component SWD3	-	-	-	gi|414871134|tpg|DAA49691.1|/2.176e-161/TPA: hypothetical protein ZEAMMB73_458845 [Zea mays]
GRMZM5G894233	2671.3	120	57	6.45	2.69	-1.26169	Down	2.53646e-08	8.67511e-07	-	K14209|1|6e-09|61.6|zma:100216823|solute carrier family 36 (proton-coupled amino acid transporter);K15015|2|1e-07|57.4|vvi:100242701|solute carrier family 32 (vesicular inhibitory amino acid transporter)	GO:0031224//intrinsic to membrane;GO:0031224//intrinsic to membrane	GO:0022804;GO:0022804	GO:0015837//amine transport;GO:0015837//amine transport	gi|295855280|dbj|BAJ07206.1|/0/glycinebetaine/proline transporter [Hordeum vulgare subsp. vulgare]
GRMZM2G439049	891	85	40	13.97	5.83	-1.26076	Down	2.3166e-06	5.30097e-05	-	-	-	-	-	gi|414864808|tpg|DAA43365.1|/4.40804e-157/TPA: hypothetical protein ZEAMMB73_728051 [Zea mays]
GRMZM2G053338	2370	115.75	54.96	7.01	2.93	-1.25851	Down	3.59292e-08	1.19897e-06	-	K14487|1|0.0|1152|zma:100285387|auxin responsive GH3 gene family	-	-	GO:0009314//response to radiation;GO:0009725//response to hormone stimulus;GO:0009314//response to radiation;GO:0009725//response to hormone stimulus	gi|414887410|tpg|DAA63424.1|/0/TPA: indole-3-acetic acid-amido synthetase GH3.8 [Zea mays]
GRMZM2G058948	2529	313.54	148.22	17.67	7.4	-1.2557	Down	1.46879e-19	1.41632e-17	-	-	-	GO:0008324//cation transmembrane transporter activity	GO:0006812//cation transport	gi|414584723|tpg|DAA35294.1|/0/TPA: hypothetical protein ZEAMMB73_140243 [Zea mays]
GRMZM2G325118	1931	15659	7415	1161.11	487.22	-1.25286	Down	0	0	-	-	-	-	-	gi|226510357|ref|NP_001142639.1|/0/uncharacterized protein LOC100274918 precursor [Zea mays]
GRMZM2G006206	1144	78.17	37.43	9.91	4.21	-1.23506	Down	7.0816e-06	0.000142283	-	K11438|1|8e-07|53.1|zma:100273522|protein arginine N-methyltransferase 7 [EC:2.1.1.-]	GO:0043231//intracellular membrane-bounded organelle	GO:0051766//inositol trisphosphate kinase activity;GO:0046872//metal ion binding;GO:0051765//inositol tetrakisphosphate kinase activity;GO:0032559	GO:0006796//phosphate-containing compound metabolic process;GO:0043647//inositol phosphate metabolic process	gi|413916503|gb|AFW56435.1|/3.78694e-149/hypothetical protein ZEAMMB73_152935 [Zea mays]
GRMZM2G064799	2314	273.7	131.16	16.84	7.17	-1.23185	Down	7.7361e-17	6.17859e-15	-	K00234|1|0.0|1084|zma:100279930|succinate dehydrogenase (ubiquinone) flavoprotein subunit [EC:1.3.5.1]	GO:0005746//mitochondrial respiratory chain;GO:0030312//external encapsulating structure;GO:0005746//mitochondrial respiratory chain	GO:0050662//coenzyme binding;GO:0000104//succinate dehydrogenase activity;GO:0046914//transition metal ion binding;GO:0050662//coenzyme binding;GO:0000104//succinate dehydrogenase activity;GO:0032559	GO:0022904//respiratory electron transport chain;GO:0009060//aerobic respiration;GO:0022904//respiratory electron transport chain;GO:0009060//aerobic respiration	gi|414592136|tpg|DAA42707.1|/0/TPA: hypothetical protein ZEAMMB73_508415 [Zea mays]
GRMZM2G424857	3412	66.45	31.96	2.77	1.18	-1.2311	Down	3.10678e-05	0.000505786	-	K01455|1|0.0|942|zma:100274074|formamidase [EC:3.5.1.49]	-	GO:0016811//hydrolase activity, acting on carbon-nitrogen (but not peptide) bonds, in linear amides	-	gi|218189110|gb|EEC71537.1|/0/hypothetical protein OsI_03858 [Oryza sativa Indica Group]
GRMZM2G128399	1321	110.06	53.4	12.04	5.17	-1.2196	Down	1.41636e-07	4.22301e-06	-	-	-	GO:0003824//catalytic activity	-	gi|212274915|ref|NP_001130160.1|/1.90677e-179/uncharacterized protein LOC100191254 [Zea mays]
GRMZM2G387890	3148	264	128	11.92	5.12	-1.21917	Down	4.7502e-16	3.62322e-14	-	-	-	-	-	gi|413944311|gb|AFW76960.1|/0/hypothetical protein ZEAMMB73_111838 [Zea mays]
GRMZM2G163544	1489.66	52	21	4.12	1.8	-1.19465	Down	3.04674e-05	0.000498262	-	-	GO:0005618//cell wall;GO:0005618//cell wall;GO:0005618//cell wall;GO:0005618//cell wall;GO:0005618//cell wall;GO:0005618//cell wall;GO:0005618//cell wall	GO:0043167//ion binding;GO:0015926//glucosidase activity;GO:0043167//ion binding;GO:0015926//glucosidase activity;GO:0043167//ion binding;GO:0015926//glucosidase activity;GO:0043167//ion binding;GO:0015926//glucosidase activity;GO:0043167//ion binding;GO:0015926//glucosidase activity;GO:0004553//hydrolase activity, hydrolyzing O-glycosyl compounds;GO:0043167//ion binding;GO:0043167//ion binding;G…	GO:0044238//primary metabolic process;GO:0044238//primary metabolic process;GO:0044238//primary metabolic process;GO:0044238//primary metabolic process;GO:0044238//primary metabolic process;GO:0044238//primary metabolic process;GO:0044238//primary metabolic process	gi|357123474|ref|XP_003563435.1|/0/PREDICTED: beta-glucosidase 25-like [Brachypodium distachyon]
GRMZM2G121700	1504	128.11	68.98	13.38	5.85	-1.19357	Down	2.60236e-07	7.36322e-06	-	K05278|1|2e-10|65.1|bdi:100831956|flavonol synthase [EC:1.14.11.23];K04124|2|9e-10|62.8|sbi:SORBI_03g004020|gibberellin 3-beta-dioxygenase [EC:1.14.11.15];K04125|3|8e-09|59.7|sbi:SORBI_09g025470|gibberellin 2-oxidase [EC:1.14.11.13];K00475|4|1e-08|59.3|bdi:100823527|naringenin 3-dioxygenase [EC:1.14.11.9]	GO:0044464//cell part;GO:0044464//cell part;GO:0044464//cell part;GO:0044464//cell part	GO:0016491//oxidoreductase activity;GO:0003824//catalytic activity;GO:0016491//oxidoreductase activity;GO:0003824//catalytic activity	GO:0008152//metabolic process;GO:0008152//metabolic process	gi|226533148|ref|NP_001140318.1|/3.78913e-155/uncharacterized protein LOC100272363 [Zea mays]
GRMZM2G416836	4292	206.64	147.11	9.83	4.3	-1.19285	Down	1.89104e-05	0.000330841	-	-	GO:0044444//cytoplasmic part	GO:0042802//identical protein binding	GO:0003002//regionalization;GO:0009725//response to hormone stimulus;GO:0003006//developmental process involved in reproduction;GO:0007165//signal transduction	gi|413947028|gb|AFW79677.1|/0/putative trehalose phosphatase/synthase family protein [Zea mays]
GRMZM2G440943	3588	120.05	59.26	4.75	2.08	-1.19134	Down	6.87532e-08	2.16407e-06	-	K11320|1|2e-09|63.5|smo:SELMODRAFT_450749|E1A-binding protein p400 [EC:3.6.4.-];K11681|4|4e-06|52.8|ota:Ot02g02550|helicase SWR1 [EC:3.6.4.12]	-	GO:0003676//nucleic acid binding	-	gi|414881535|tpg|DAA58666.1|/0/TPA: putative homeodomain-like transcription factor superfamily protein [Zea mays]
GRMZM2G411653	4490	105	52	3.31	1.45	-1.19078	Down	5.46014e-07	1.44694e-05	-	K13417|1|4e-19|96.3|aly:ARALYDRAFT_899604|somatic embryogenesis receptor kinase 4 [EC:2.7.10.1 2.7.11.1];K13416|2|4e-19|96.3|vvi:100253855|brassinosteroid insensitive 1-associated receptor kinase 1 [EC:2.7.10.1 2.7.11.1];K00924|4|7e-19|95.5|aly:ARALYDRAFT_486409|[EC:2.7.1.-]	-	-	-	gi|414865572|tpg|DAA44129.1|/0/TPA: hypothetical protein ZEAMMB73_495334 [Zea mays]
GRMZM2G129554	2357	152	87	10.61	4.67	-1.18393	Down	2.57336e-07	7.30986e-06	-	K14810|1|7e-93|338|zma:100273968|ATP-dependent RNA helicase DDX56/DBP9 [EC:3.6.4.13]	-	GO:0032559;GO:0042623//ATPase activity, coupled;GO:0032559;GO:0042623//ATPase activity, coupled;GO:0032559;GO:0042623//ATPase activity, coupled	-	gi|226507661|ref|NP_001141827.1|/0/uncharacterized protein LOC100273968 [Zea mays]
GRMZM2G152908	2973.86	367	178	17.03	7.54	-1.17544	Down	1.05998e-21	1.17543e-19	sus1	K00695|1|0.0|1126|zma:542247|sucrose synthase [EC:2.4.1.13]	-	GO:0035251//UDP-glucosyltransferase activity;GO:0035251//UDP-glucosyltransferase activity;GO:0035251//UDP-glucosyltransferase activity;GO:0035251//UDP-glucosyltransferase activity	GO:0005984//disaccharide metabolic process;GO:0005984//disaccharide metabolic process;GO:0005984//disaccharide metabolic process;GO:0005984//disaccharide metabolic process	gi|413955422|gb|AFW88071.1|/0/sucrose synthase1 [Zea mays]
AC200210.1_FG006	1002	76	38	11.05	4.9	-1.17319	Down	2.46182e-05	0.00041219	-	K01412|1|2e-06|51.6|osa:4332040|mitochondrial processing peptidase [EC:3.4.24.64]	GO:0009536//plastid	GO:0046914//transition metal ion binding;GO:0004175//endopeptidase activity	GO:0019538//protein metabolic process	gi|414881871|tpg|DAA59002.1|/2.6383e-148/TPA: hypothetical protein ZEAMMB73_127707 [Zea mays]
GRMZM2G121354	1206	118.94	59.78	14.28	6.36	-1.1669	Down	1.42018e-07	4.23003e-06	-	K12829|1|7e-155|545|zma:100272396|splicing factor 3B subunit 2	GO:0043231//intracellular membrane-bounded organelle	-	GO:0006396//RNA processing	gi|413943022|gb|AFW75671.1|/0/hypothetical protein ZEAMMB73_556775 [Zea mays]
GRMZM2G069976	2692	138.43	69.76	7.32	3.27	-1.16255	Down	1.24832e-08	4.43794e-07	-	-	GO:0016020//membrane	GO:0005543//phospholipid binding	-	gi|414871042|tpg|DAA49599.1|/0/TPA: hypothetical protein ZEAMMB73_435086 [Zea mays]
GRMZM2G173416	985.85	78	39	11.43	5.11	-1.16143	Down	1.92176e-05	0.000335198	-	K01456|1|3e-98|204|sbi:SORBI_02g033840|peptide-N4-(N-acetyl-beta-glucosaminyl)asparagine amidase [EC:3.5.1.52]	GO:0043231//intracellular membrane-bounded organelle;GO:0044444//cytoplasmic part;GO:0043231//intracellular membrane-bounded organelle;GO:0044444//cytoplasmic part;GO:0043231//intracellular membrane-bounded organelle;GO:0044444//cytoplasmic part	GO:0016811//hydrolase activity, acting on carbon-nitrogen (but not peptide) bonds, in linear amides;GO:0003677//DNA binding;GO:0016811//hydrolase activity, acting on carbon-nitrogen (but not peptide) bonds, in linear amides;GO:0003677//DNA binding;GO:0016811//hydrolase activity, acting on carbon-nitrogen (but not peptide) bonds, in linear amides;GO:0003677//DNA binding	GO:0009636//response to toxic substance;GO:0010033//response to organic substance;GO:0006281//DNA repair;GO:0009636//response to toxic substance;GO:0010033//response to organic substance;GO:0006281//DNA repair;GO:0009636//response to toxic substance;GO:0010033//response to organic substance;GO:0006281//DNA repair	gi|242050288|ref|XP_002462888.1|/1.04974e-94/hypothetical protein SORBIDRAFT_02g033840 [Sorghum bicolor]
GRMZM2G326677	2715	106.06	53.89	5.56	2.5	-1.15316	Down	6.14514e-07	1.6107e-05	-	K14802|1|2e-165|581|rcu:RCOM_0699240|phospholipid-transporting ATPase [EC:3.6.3.1]	GO:0031224//intrinsic to membrane;GO:0043231//intracellular membrane-bounded organelle	GO:0042625//ATPase activity, coupled to transmembrane movement of ions;GO:0046872//metal ion binding;GO:0005548//phospholipid transporter activity;GO:0032559	GO:0009206;GO:0006869//lipid transport;GO:0006900//membrane budding;GO:0048513//organ development	gi|414871450|tpg|DAA50007.1|/0/TPA: hypothetical protein ZEAMMB73_567402 [Zea mays]
GRMZM2G358827	3647	2643	1343	102.85	46.31	-1.15115	Down	3.27058e-133	2.24518e-130	-	-	-	-	-	gi|413920391|gb|AFW60323.1|/0/hypothetical protein ZEAMMB73_315072 [Zea mays]
GRMZM2G157369	2927	112	57	5.44	2.45	-1.15082	Down	4.72988e-07	1.2674e-05	-	K08869|1|0.0|1401|sbi:SORBI_04g037180|aarF domain-containing kinase	GO:0009536//plastid	GO:0016301//kinase activity;GO:0032559	GO:0006464//cellular protein modification process	gi|413924070|gb|AFW64002.1|/0/hypothetical protein ZEAMMB73_417194 [Zea mays]
GRMZM2G078204	2244	109.17	55.77	6.95	3.14	-1.14625	Down	5.3988e-07	1.43332e-05	-	K03511|1|0.0|1122|sbi:SORBI_01g014630|DNA polymerase kappa subunit [EC:2.7.7.7]	GO:0044424//intracellular part	GO:0046872//metal ion binding;GO:0003677//DNA binding;GO:0034061	GO:0006260//DNA replication	gi|413933667|gb|AFW68218.1|/0/hypothetical protein ZEAMMB73_188779 [Zea mays]
GRMZM2G022787	3829.26	102.15	55.1	4	1.81	-1.14401	Down	6.15342e-06	0.000126005	-	K15336|1|7e-49|194|vvi:100259391|tRNA (cytosine38-C5)-methyltransferase [EC:2.1.1.204]	-	-	-	gi|414872431|tpg|DAA50988.1|/0/TPA: hypothetical protein ZEAMMB73_390723 [Zea mays]
GRMZM5G800973	2447.18	127.94	62.61	7.12	3.23	-1.14034	Down	2.29934e-08	7.9205e-07	-	K13336|1|2e-31|134|zma:100273992|peroxin-3	GO:0043231//intracellular membrane-bounded organelle;GO:0031231//intrinsic to peroxisomal membrane	-	GO:0006996//organelle organization	gi|413953060|gb|AFW85709.1|/1.99677e-110/hypothetical protein ZEAMMB73_633021 [Zea mays]
GRMZM2G120410	977	101.59	52.06	15.17	6.89	-1.13865	Down	2.28948e-06	5.24307e-05	-	K01090|1|1e-25|115|aly:ARALYDRAFT_911895|protein phosphatase [EC:3.1.3.16];K14501|4|1e-16|85.5|ath:AT1G03445|serine/threonine-protein phosphatase BSU1 [EC:3.1.3.16]	GO:0016020//membrane;GO:0044444//cytoplasmic part	GO:0004721//phosphoprotein phosphatase activity;GO:0046914//transition metal ion binding	-	gi|413933603|gb|AFW68154.1|/8.33149e-59/hypothetical protein ZEAMMB73_166373 [Zea mays]
GRMZM2G005633	1458.29	6234.74	3199.69	616.1	280.12	-1.13712	Down	2e-305	4.43569e-302	-	K01183|1|2e-120|431|sbi:SORBI_06g021220|chitinase [EC:3.2.1.14]	-	GO:0004553//hydrolase activity, hydrolyzing O-glycosyl compounds;GO:0030247//polysaccharide binding;GO:0004553//hydrolase activity, hydrolyzing O-glycosyl compounds;GO:0030247//polysaccharide binding	GO:0006026;GO:0006026	gi|413918772|gb|AFW58704.1|/2.2866e-153/endochitinase B Precursor [Zea mays]
GRMZM2G078314	1126	417.74	214.46	53.85	24.5	-1.13616	Down	4.75958e-22	5.44556e-20	-	K11253|1|6e-69|259|ota:Ot11g02340|histone H3	GO:0000785//chromatin;GO:0009536//plastid;GO:0031981//nuclear lumen	GO:0003676//nucleic acid binding	GO:0034728//nucleosome organization	gi|413918289|gb|AFW58221.1|/6.45554e-69/histone H3.2 [Zea mays]
GRMZM2G158901	1829	146	75	11.44	5.21	-1.13473	Down	1.2005e-08	4.28906e-07	-	K10761|1|0.0|855|osa:4339440|tRNA(His) guanylyltransferase [EC:2.7.7.79]	-	-	-	gi|413946227|gb|AFW78876.1|/0/hypothetical protein ZEAMMB73_585526 [Zea mays]
GRMZM2G073044	1400	252.98	130.31	26.06	11.9	-1.13088	Down	8.57734e-14	5.43521e-12	-	-	-	-	-	gi|195626864|gb|ACG35262.1|/4.98996e-141/seed specific protein Bn15D17A [Zea mays]
GRMZM2G035168	1676	93	48	7.97	3.64	-1.13064	Down	6.11206e-06	0.000125247	-	K10896|1|2e-129|461|bdi:100835661|fanconi anemia group M protein	-	GO:0005488//binding;GO:0042623//ATPase activity, coupled	-	gi|413925495|gb|AFW65427.1|/0/hypothetical protein ZEAMMB73_976270 [Zea mays]
GRMZM2G088064	1542.95	686.93	331.06	59.44	27.35	-1.11989	Down	1.62778e-39	3.47645e-37	-	K00814|1|0.0|832|osa:4348524|alanine transaminase [EC:2.6.1.2]	-	GO:0048037//cofactor binding;GO:0016846//carbon-sulfur lyase activity;GO:0047635;GO:0048037//cofactor binding;GO:0016846//carbon-sulfur lyase activity;GO:0047635;GO:0048037//cofactor binding;GO:0016846//carbon-sulfur lyase activity;GO:0047635	GO:0008652//cellular amino acid biosynthetic process;GO:0008652//cellular amino acid biosynthetic process;GO:0008652//cellular amino acid biosynthetic process	gi|3694807|gb|AAC62456.1|/6.42511e-17/alanine aminotransferase [Zea mays]
GRMZM2G151905	3267.31	118	62	5.18	2.39	-1.11594	Down	5.6493e-07	1.49022e-05	-	-	GO:0005635//nuclear envelope;GO:0005635//nuclear envelope;GO:0005635//nuclear envelope;GO:0005635//nuclear envelope;GO:0005635//nuclear envelope	GO:0022892;GO:0022892;GO:0022892;GO:0022892;GO:0022892	GO:0015031//protein transport;GO:0015031//protein transport;GO:0015031//protein transport;GO:0015031//protein transport;GO:0015031//protein transport	gi|414591264|tpg|DAA41835.1|/0/TPA: hypothetical protein ZEAMMB73_252588 [Zea mays]
GRMZM2G131482	3637	355	185	13.85	6.4	-1.11374	Down	1.8626e-18	1.64731e-16	-	K13123|1|0.0|1552|sbi:SORBI_10g014430|G patch domain-containing protein 1	GO:0043231//intracellular membrane-bounded organelle;GO:0043231//intracellular membrane-bounded organelle	GO:0003676//nucleic acid binding;GO:0003676//nucleic acid binding	GO:0009888//tissue development;GO:0009755//hormone-mediated signaling pathway;GO:0060918//auxin transport;GO:0010467//gene expression;GO:0009888//tissue development;GO:0009755//hormone-mediated signaling pathway;GO:0060918//auxin transport;GO:0010467//gene expression	gi|413953913|gb|AFW86562.1|/0/hypothetical protein ZEAMMB73_069702 [Zea mays]
GRMZM2G120475	697.86	104.02	59.94	24.16	11.28	-1.09885	Down	1.66852e-05	0.00029806	-	-	-	-	-	gi|344313268|gb|AEN14329.1|/1.48845e-20/hypothetical protein rf1-C2-g14 [Zea mays]
GRMZM2G386674	1326	141.53	74.65	15.42	7.2	-1.09873	Down	4.32024e-08	1.41066e-06	-	-	-	-	-	gi|413946078|gb|AFW78727.1|/1.1101e-110/seed specific protein Bn15D17A [Zea mays]
GRMZM2G031568	2359	212	112	12.82	6	-1.09536	Down	2.50716e-11	1.24847e-09	-	-	GO:0009570//chloroplast stroma	GO:0016747//transferase activity, transferring acyl groups other than amino-acyl groups	-	gi|242052949|ref|XP_002455620.1|/0/hypothetical protein SORBIDRAFT_03g014690 [Sorghum bicolor]
GRMZM2G126235	1416	121	64	12.32	5.77	-1.09436	Down	4.8917e-07	1.30711e-05	-	-	GO:0031224//intrinsic to membrane;GO:0031090//organelle membrane;GO:0005773//vacuole	GO:0005262//calcium channel activity;GO:0046872//metal ion binding	GO:0010118//stomatal movement;GO:0019932//second-messenger-mediated signaling;GO:0009695//jasmonic acid biosynthetic process;GO:0032412//regulation of ion transmembrane transporter activity;GO:0032501//multicellular organismal process;GO:0006816//calcium ion transport	gi|195609574|gb|ACG26617.1|/5.23065e-130/voltage-dependent calcium channel protein TPC1 [Zea mays]
GRMZM2G146240	3476	93.04	49.28	3.8	1.78	-1.09412	Down	9.60854e-06	0.000185307	-	-	-	-	GO:0006810//transport	gi|414886580|tpg|DAA62594.1|/0/TPA: hypothetical protein ZEAMMB73_623551 [Zea mays]
GRMZM2G006937	2794	85	45	4.33	2.03	-1.09289	Down	2.57078e-05	0.000428196	-	K01853|1|0.0|966|vvi:100243389|cycloartenol synthase [EC:5.4.99.8]	GO:0043231//intracellular membrane-bounded organelle	GO:0016853//isomerase activity	-	gi|413935564|gb|AFW70115.1|/0/cycloartenol synthase [Zea mays]
GRMZM2G092581	2529.57	174	94	9.91	4.69	-1.0793	Down	3.67088e-09	1.40556e-07	-	K07213|1|1e-11|70.1|mtr:MTR_1g092670|copper chaperone	-	GO:0043169//cation binding;GO:0043169//cation binding;GO:0043169//cation binding	GO:0006812//cation transport;GO:0006812//cation transport;GO:0006812//cation transport	gi|238010192|gb|ACR36131.1|/6.84657e-73/unknown [Zea mays]
GRMZM2G054715	1188.46	60.78	27.93	6.36	3.02	-1.07448	Down	3.7902e-05	0.000602753	-	K07767|1|4e-65|245|zma:100283437|microtubule-severing ATPase [EC:3.6.4.3]	GO:0005813//centrosome;GO:0005813//centrosome;GO:0005813//centrosome;GO:0005813//centrosome;GO:0005813//centrosome	GO:0016462//pyrophosphatase activity;GO:0032559;GO:0042623//ATPase activity, coupled;GO:0032559;GO:0042623//ATPase activity, coupled;GO:0032559;GO:0042623//ATPase activity, coupled;GO:0032559;GO:0032559;GO:0016462//pyrophosphatase activity;GO:0032559	GO:0016049//cell growth;GO:0030865//cortical cytoskeleton organization;GO:0042546//cell wall biogenesis;GO:0000904//cell morphogenesis involved in differentiation;GO:0016049//cell growth;GO:0030865//cortical cytoskeleton organization;GO:0042546//cell wall biogenesis;GO:0000904//cell morphogenesis involved in differentiation;GO:0016049//cell growth;GO:0030865//cortical cytoskeleton organization;GO…	gi|414880964|tpg|DAA58095.1|/7.55826e-52/TPA: hypothetical protein ZEAMMB73_642378 [Zea mays]
GRMZM5G820374	2245	152.78	81.89	9.72	4.62	-1.07306	Down	2.20362e-08	7.62722e-07	-	-	-	-	-	gi|413920686|gb|AFW60618.1|/6.8876e-101/hypothetical protein ZEAMMB73_166523 [Zea mays]
GRMZM2G150952	2439	111.61	60.31	6.53	3.12	-1.06554	Down	2.5465e-06	5.74497e-05	-	-	GO:0009536//plastid	GO:0016301//kinase activity;GO:0032559	GO:0006464//cellular protein modification process	gi|414881165|tpg|DAA58296.1|/0/TPA: protein kinase domain containing protein [Zea mays]
GRMZM2G410357	2383.74	499	262	29.02	13.9	-1.06196	Down	6.20232e-25	8.12842e-23	-	-	-	-	-	gi|413935570|gb|AFW70121.1|/0/hypothetical protein ZEAMMB73_889435, partial [Zea mays]
GRMZM2G149576	2174.15	163	88	10.68	5.12	-1.0607	Down	1.11328e-08	4.00724e-07	-	-	GO:0043231//intracellular membrane-bounded organelle;GO:0031224//intrinsic to membrane;GO:0043231//intracellular membrane-bounded organelle	-	-	gi|125545587|gb|EAY91726.1|/5.05244e-136/hypothetical protein OsI_13369 [Oryza sativa Indica Group]
GRMZM2G400135	2706	89.89	48.62	4.73	2.27	-1.05915	Down	2.43526e-05	0.000408218	-	-	-	-	-	gi|293331825|ref|NP_001169202.1|/0/hypothetical protein [Zea mays]
GRMZM2G342105	2355	153.93	83	9.28	4.46	-1.05708	Down	3.70548e-08	1.23225e-06	-	K14380|1|2e-07|56.2|pop:POPTR_946533|four and a half LIM domains protein 2	GO:0043231//intracellular membrane-bounded organelle;GO:0043231//intracellular membrane-bounded organelle	GO:0046914//transition metal ion binding;GO:0046914//transition metal ion binding	-	gi|414871845|tpg|DAA50402.1|/0/TPA: hypothetical protein ZEAMMB73_841357 [Zea mays]
GRMZM2G025671	2639	128.66	71.44	7.1	3.42	-1.05382	Down	9.2448e-07	2.32588e-05	-	-	GO:0009536//plastid;GO:0009536//plastid	-	GO:0003006//developmental process involved in reproduction;GO:0000741//karyogamy;GO:0003006//developmental process involved in reproduction;GO:0000741//karyogamy	gi|413923985|gb|AFW63917.1|/0/auxin-independent growth promoter protein [Zea mays]
GRMZM2G047002	1713.51	860	469	72.04	34.81	-1.0493	Down	1.40232e-38	2.8675e-36	-	-	GO:0044464//cell part;GO:0044464//cell part	-	GO:0010467//gene expression;GO:0010467//gene expression	gi|414864744|tpg|DAA43301.1|/3.77673e-141/TPA: hypothetical protein ZEAMMB73_845485 [Zea mays]
GRMZM2G332838	617.01	170.5	92.66	41.04	19.86	-1.04717	Down	5.93246e-09	2.20703e-07	-	K11254|1|2e-34|141|mtr:MTR_2g096100|histone H4	GO:0000785//chromatin;GO:0031090//organelle membrane;GO:0009536//plastid;GO:0000785//chromatin;GO:0031090//organelle membrane;GO:0009536//plastid;GO:0000785//chromatin;GO:0031090//organelle membrane;GO:0009536//plastid;GO:0000785//chromatin;GO:0031090//organelle membrane;GO:0009536//plastid	GO:0003676//nucleic acid binding;GO:0003676//nucleic acid binding;GO:0003676//nucleic acid binding;GO:0003676//nucleic acid binding	GO:0034728//nucleosome organization;GO:0034728//nucleosome organization;GO:0034728//nucleosome organization;GO:0034728//nucleosome organization	gi|108705888|gb|ABF93683.1|/1.18471e-30/Histone H4, putative, expressed [Oryza sativa Japonica Group]
GRMZM2G118641	5187	130	71	3.55	1.72	-1.04541	Down	4.80224e-07	1.28559e-05	-	K14855|1|2e-06|54.7|ppp:PHYPADRAFT_160972|ribosome assembly protein 4	-	GO:0016301//kinase activity;GO:0032559	GO:0006464//cellular protein modification process	gi|414877322|tpg|DAA54453.1|/0/TPA: hypothetical protein ZEAMMB73_692381 [Zea mays]
GRMZM2G350312	1474.67	93	52	9.26	4.5	-1.04109	Down	3.4578e-05	0.000555715	-	-	GO:0043231//intracellular membrane-bounded organelle;GO:0043231//intracellular membrane-bounded organelle;GO:0043231//intracellular membrane-bounded organelle;GO:0043231//intracellular membrane-bounded organelle	-	-	gi|226499434|ref|NP_001148562.1|/2.15087e-146/amelogenin precursor like protein [Zea mays]
GRMZM2G023858	3026	113	63	5.39	2.62	-1.04072	Down	4.60184e-06	9.74157e-05	-	-	GO:0043231//intracellular membrane-bounded organelle;GO:0043231//intracellular membrane-bounded organelle	-	-	gi|413933126|gb|AFW67677.1|/0/hypothetical protein ZEAMMB73_166848 [Zea mays]
GRMZM2G451672	3694.57	208.03	101.01	7.03	3.44	-1.03112	Down	6.3222e-13	3.73528e-11	-	-	-	GO:0003824//catalytic activity;GO:0003824//catalytic activity;GO:0003824//catalytic activity	GO:0044238//primary metabolic process;GO:0044238//primary metabolic process;GO:0044238//primary metabolic process	gi|414886923|tpg|DAA62937.1|/0/TPA: hypothetical protein ZEAMMB73_025644 [Zea mays]
GRMZM2G108057	2091.7	89.65	47.26	5.84	2.86	-1.02995	Down	1.57101e-05	0.000282213	-	K14950|1|3e-138|282|sbi:SORBI_09g019760|cation-transporting ATPase 13A1 [EC:3.6.3.-]	GO:0031224//intrinsic to membrane;GO:0043231//intracellular membrane-bounded organelle;GO:0031224//intrinsic to membrane	GO:0019829//cation-transporting ATPase activity;GO:0032559;GO:0019829//cation-transporting ATPase activity;GO:0032559	GO:0009206;GO:0006811//ion transport;GO:0009207;GO:0030003//cellular cation homeostasis;GO:0009856//pollination;GO:0009207;GO:0001709//cell fate determination;GO:0009555//pollen development;GO:0006811//ion transport;GO:0009206;GO:0009267//cellular response to starvation	gi|413945300|gb|AFW77949.1|/0/hypothetical protein ZEAMMB73_526305, partial [Zea mays]
GRMZM2G015793	1879	1112.46	615.83	84.82	41.61	-1.02747	Down	7.14042e-48	1.74468e-45	-	K13065|1|7e-17|87.4|rcu:RCOM_1442250|shikimate O-hydroxycinnamoyltransferase [EC:2.3.1.133]	-	-	-	gi|195611322|gb|ACG27491.1|/0/hypothetical protein [Zea mays]
GRMZM2G028521	3067.74	142	79	6.58	3.24	-1.02209	Down	2.58362e-07	7.32458e-06	-	-	GO:0043231//intracellular membrane-bounded organelle;GO:0031224//intrinsic to membrane;GO:0031410//cytoplasmic vesicle;GO:0031224//intrinsic to membrane;GO:0031410//cytoplasmic vesicle;GO:0031224//intrinsic to membrane;GO:0031410//cytoplasmic vesicle;GO:0031224//intrinsic to membrane;GO:0031410//cytoplasmic vesicle	GO:0015142//tricarboxylic acid transmembrane transporter activity;GO:0015142//tricarboxylic acid transmembrane transporter activity;GO:0015142//tricarboxylic acid transmembrane transporter activity;GO:0015142//tricarboxylic acid transmembrane transporter activity	GO:0006842//tricarboxylic acid transport;GO:0006842//tricarboxylic acid transport;GO:0006842//tricarboxylic acid transport;GO:0006842//tricarboxylic acid transport	gi|219888363|gb|ACL54556.1|/3.92406e-155/unknown [Zea mays]
AC234160.1_FG001	2119	307.48	170.98	20.74	10.22	-1.02102	Down	2.48606e-14	1.67864e-12	-	K11644|1|1e-151|535|sbi:SORBI_03g008490|paired amphipathic helix protein Sin3a	GO:0043231//intracellular membrane-bounded organelle	-	GO:0006351//transcription, DNA-dependent	gi|194689822|gb|ACF78995.1|/0/unknown [Zea mays]
AC206941.2_FG002	561	16681	9302.8	4464.59	2206.35	-1.01687	Down	0	0	-	-	GO:0044464//cell part	-	-	gi|238006968|gb|ACR34519.1|/1.11089e-45/unknown [Zea mays]
GRMZM2G051943	1246	9075.83	5064.19	1053.95	521.13	-1.01609	Down	0	0	-	K01183|1|1e-118|424|sbi:SORBI_06g021220|chitinase [EC:3.2.1.14]	-	GO:0004553//hydrolase activity, hydrolyzing O-glycosyl compounds;GO:0030247//polysaccharide binding	GO:0006950//response to stress;GO:0006026	gi|259490577|ref|NP_001158904.1|/1.9786e-146/endochitinase A precursor [Zea mays]
GRMZM2G101769	1412	150.68	84.09	15.39	7.61	-1.01602	Down	1.48431e-07	4.3938e-06	-	K13464|1|6e-129|459|zma:100282471|jasmonate ZIM domain-containing protein	-	-	-	gi|323388769|gb|ADX60189.1|/6.83979e-130/TIFY transcription factor [Zea mays]
GRMZM2G158177	1597	246.36	138.06	22.23	11.01	-1.01369	Down	1.82711e-11	9.25822e-10	-	-	GO:0043231//intracellular membrane-bounded organelle;GO:0043231//intracellular membrane-bounded organelle	GO:0004672//protein kinase activity;GO:0032559;GO:0004672//protein kinase activity;GO:0032559	GO:0006464//cellular protein modification process;GO:0006464//cellular protein modification process	gi|413947679|gb|AFW80328.1|/1.11222e-12/hypothetical protein ZEAMMB73_054184, partial [Zea mays]
GRMZM2G398527	3623	310	174	12.14	6.04	-1.00715	Down	4.72788e-14	3.09103e-12	-	K14792|1|0.0|1838|sbi:SORBI_02g006000|rRNA biogenesis protein RRP5	GO:0016020//membrane;GO:0031981//nuclear lumen	GO:0005488//binding	-	gi|414883924|tpg|DAA59938.1|/0/TPA: hypothetical protein ZEAMMB73_957052, partial [Zea mays]
GRMZM2G076631	1494.2	209	119	20.33	10.16	-1.00071	Down	1.18105e-09	4.8438e-08	-	K13535|1|6e-07|53.9|cre:CHLREDRAFT_121979|cardiolipin-specific phospholipase [EC:3.1.1.-]	GO:0009536//plastid;GO:0009536//plastid	GO:0004091//carboxylesterase activity;GO:0004091//carboxylesterase activity;GO:0004091//carboxylesterase activity	-	gi|413923605|gb|AFW63537.1|/0/hypothetical protein ZEAMMB73_700172 [Zea mays]
