# Supplementary material for: Transcriptome Analysis of Chilling-Imbibed Embryo Revealed Membrane Recovery Related Genes in Maize
Source: Front Plant Sci. 2017 Jan 4;7:1978. doi: 10.3389/fpls.2016.01978 (PMC5209358; doi:10.3389/fpls.2016.01978)
Supplement: Supplementary file 5 [file DataSheet5.xlsx]

## Sheet: Sheet1
geneID	geneLength	LT2-Expression	LT3-Expression	LT2-FPKM	LT3-FPKM	log2 Ratio(LT3/LT2)	Up-Down-Regulation(LT3/LT2)	P-value	FDR	Description	KEGG Orthology	GO Component	GO Function	GO Process	Blast nr
GRMZM2G397002	386	0	44.31	0.01	18.46	10.8502	Up	1.43652e-15	4.52759e-14	-	K02975|1|2e-13|72.4|zma:100193720|small subunit ribosomal protein S25e	GO:0030529//ribonucleoprotein complex	-	-	gi|414865982|tpg|DAA44539.1|/3.84495e-18/TPA: hypothetical protein ZEAMMB73_824849 [Zea mays]
GRMZM5G845782	1202	0	85.39	0.01	10.68	10.0607	Up	2.2893e-29	1.4959e-27	-	-	-	-	-	gi|413955721|gb|AFW88370.1|/2.26809e-85/hypothetical protein ZEAMMB73_059947, partial [Zea mays]
GRMZM5G817310	1190.07	0	51.76	0.01	6.54	9.35315	Up	6.3332e-18	2.36089e-16	-	-	GO:0044464//cell part;GO:0044464//cell part;GO:0044464//cell part;GO:0044464//cell part;GO:0044464//cell part	-	-	gi|413950497|gb|AFW83146.1|/1.09971e-47/hypothetical protein ZEAMMB73_175969, partial [Zea mays]
GRMZM2G477837	396	0	14.65	0.01	5.94	9.21432	Up	1.79112e-05	0.000166381	-	-	GO:0031410//cytoplasmic vesicle	-	-	gi|414587545|tpg|DAA38116.1|/2.28646e-34/TPA: hypothetical protein ZEAMMB73_376607 [Zea mays]
GRMZM2G108864	681	0	21.68	0.01	4.9	8.93664	Up	7.8965e-08	1.12237e-06	-	-	-	-	-	gi|414884908|tpg|DAA60922.1|/5.01654e-34/TPA: hypothetical protein ZEAMMB73_478969 [Zea mays]
GRMZM2G132095	1056	0	29.42	0.01	4.21	8.71768	Up	1.60405e-10	3.18302e-09	-	-	-	-	-	gi|413936129|gb|AFW70680.1|/8.29047e-23/hypothetical protein ZEAMMB73_103667 [Zea mays]
GRMZM2G037751	2132	0.28	101.65	0.02	7.07	8.46557	Up	9.4465e-35	7.59845e-33	-	-	-	-	-	gi|259490144|ref|NP_001158995.1|/2.74382e-83/uncharacterized protein LOC100303985 [Zea mays]
GRMZM2G030444	1088	0	18.94	0.01	2.63	8.03892	Up	8.07264e-07	9.68547e-06	-	-	GO:0044464//cell part	-	-	gi|242044626|ref|XP_002460184.1|/1.66623e-66/hypothetical protein SORBIDRAFT_02g024130 [Sorghum bicolor]
GRMZM2G433616	1685	0	25.42	0.01	2.25	7.81378	Up	3.55898e-09	6.07452e-08	-	-	-	-	-	gi|413948552|gb|AFW81201.1|/0/hypothetical protein ZEAMMB73_355661 [Zea mays]
GRMZM2G172800	1125	0	16.63	0.01	2.23	7.8009	Up	3.8025e-06	4.0111e-05	-	K15336|1|4e-49|193|vvi:100259391|tRNA (cytosine38-C5)-methyltransferase [EC:2.1.1.204]	GO:0043231//intracellular membrane-bounded organelle	-	-	gi|414591141|tpg|DAA41712.1|/0/TPA: hypothetical protein ZEAMMB73_063178 [Zea mays]
GRMZM2G008696	1071	0	13.83	0.01	1.95	7.60733	Up	3.88732e-05	0.000337086	-	-	-	-	-	gi|413936154|gb|AFW70705.1|/3.24743e-124/hypothetical protein ZEAMMB73_595075 [Zea mays]
GRMZM2G150315	1123	0	13.16	0.01	1.77	7.46761	Up	3.88732e-05	0.000337291	-	K14684|1|2e-52|199|zma:100191302|solute carrier family 25 (mitochondrial phosphate transporter), member 23/24/25/41	GO:0019866//organelle inner membrane;GO:0043231//intracellular membrane-bounded organelle;GO:0031224//intrinsic to membrane	-	GO:0006810//transport	gi|413950496|gb|AFW83145.1|/1.95288e-150/hypothetical protein ZEAMMB73_772585 [Zea mays]
GRMZM2G071292	1703	0	20.22	0.01	1.77	7.46761	Up	1.71381e-07	2.30404e-06	-	-	-	-	-	gi|414865445|tpg|DAA44002.1|/0/TPA: hypothetical protein ZEAMMB73_693791 [Zea mays]
GRMZM2G400821	1136	0	12.74	0.01	1.69	7.40088	Up	8.43682e-05	0.000681702	-	K09667|1|3e-10|64.3|smo:SELMODRAFT_452925|polypeptide N-acetylglucosaminyltransferase [EC:2.4.1.-]	GO:0016020//membrane	GO:0046914//transition metal ion binding	-	gi|413956242|gb|AFW88891.1|/8.20737e-88/hypothetical protein ZEAMMB73_647797 [Zea mays]
GRMZM2G477894	1161	0	12.13	0.01	1.57	7.29462	Up	8.43682e-05	0.000681124	-	K15078|1|1e-46|185|vvi:100250139|structure-specific endonuclease subunit SLX1 [EC:3.6.1.-];K15271|2|2e-43|174|rcu:RCOM_1095670|ATP-dependent DNA helicase HFM1/MER3 [EC:3.6.4.12];K03798|5|2e-41|168|rcu:RCOM_0340700|cell division protease FtsH [EC:3.4.24.-]	-	-	-	gi|414877902|tpg|DAA55033.1|/0/TPA: hypothetical protein ZEAMMB73_057713 [Zea mays]
GRMZM2G083000	2035	0	21.23	0.01	1.55	7.27612	Up	7.8965e-08	1.12181e-06	-	-	-	-	-	gi|414591942|tpg|DAA42513.1|/0/TPA: F-box domain containing protein [Zea mays]
GRMZM2G405476	1307.18	0	13.03	0.01	1.49	7.21917	Up	3.88732e-05	0.000337188	-	K02886|1|1e-61|233|zma:845215|large subunit ribosomal protein L2	GO:0000315//organellar large ribosomal subunit;GO:0009536//plastid;GO:0030529//ribonucleoprotein complex;GO:0009536//plastid	GO:0003676//nucleic acid binding;GO:0003824//catalytic activity;GO:0005198//structural molecule activity;GO:0003676//nucleic acid binding;GO:0003824//catalytic activity;GO:0005198//structural molecule activity	GO:0010467//gene expression;GO:0010467//gene expression	gi|413939051|gb|AFW73602.1|/3.90677e-74/hypothetical protein ZEAMMB73_178118 [Zea mays]
GRMZM2G066710	1550.68	0	12.51	0.01	1.2	6.90689	Up	8.43682e-05	0.000681316	-	K08287|1|3e-171|600|ath:AT4G24740|dual-specificity kinase [EC:2.7.12.1];K00924|4|2e-139|494|osa:4326374|[EC:2.7.1.-];K08823|5|3e-91|334|olu:OSTLU_50484|CDC-like kinase [EC:2.7.12.1]	GO:0009536//plastid	GO:0004672//protein kinase activity;GO:0032559;GO:0004672//protein kinase activity;GO:0032559;GO:0016829//lyase activity;GO:0004672//protein kinase activity;GO:0032559	GO:0006464//cellular protein modification process;GO:0006464//cellular protein modification process;GO:0006396//RNA processing;GO:0006779//porphyrin-containing compound biosynthetic process;GO:0006464//cellular protein modification process	gi|414872991|tpg|DAA51548.1|/1.34812e-63/TPA: putative protein kinase superfamily protein [Zea mays]
GRMZM2G067563	1916	0	14.92	0.01	1.16	6.85798	Up	1.79112e-05	0.000166326	-	-	GO:0043231//intracellular membrane-bounded organelle	-	-	gi|226505716|ref|NP_001143249.1|/3.88346e-174/hypothetical protein [Zea mays]
GRMZM2G314427	2515	0	14.17	0.01	0.83	6.37504	Up	1.79112e-05	0.000166435	cob	K00412|1|0.0|696|sbi:SobioMp18|ubiquinol-cytochrome c reductase cytochrome b subunit	GO:0005618//cell wall;GO:0005746//mitochondrial respiratory chain;GO:0009986//cell surface;GO:0031225//anchored to membrane	GO:0043169//cation binding;GO:0015078//hydrogen ion transmembrane transporter activity;GO:0003824//catalytic activity	GO:0022900//electron transport chain;GO:0016049//cell growth;GO:0045333//cellular respiration;GO:0006970//response to osmotic stress;GO:0051234//establishment of localization;GO:0030198//extracellular matrix organization	gi|89280714|ref|YP_514668.1|/0/apocytochrome b [Oryza sativa Indica Group]
GRMZM2G156536	2854	0	14.73	0.01	0.76	6.24793	Up	1.79112e-05	0.000166272	cox3	K02262|1|4e-157|553|osa:6450138|cytochrome c oxidase subunit 3	GO:0031224//intrinsic to membrane;GO:0005746//mitochondrial respiratory chain	GO:0015002//heme-copper terminal oxidase activity	GO:0022904//respiratory electron transport chain	gi|89280753|ref|YP_514631.1|/6.8555e-157/cytochrome c oxidase subunit 3 [Oryza sativa Indica Group]
GRMZM2G318527	3465	0	12	0.01	0.51	5.67243	Up	8.43682e-05	0.000681509	-	K11493|1|8e-15|81.6|ota:Ot03g05690|regulator of chromosome condensation;K10615|2|2e-13|77.0|cme:CMB070C|E3 ubiquitin-protein ligase HERC4 [EC:6.3.2.19];K00921|4|5e-06|52.4|sbi:SORBI_07g022110|1-phosphatidylinositol-3-phosphate 5-kinase [EC:2.7.1.150]	-	GO:0046914//transition metal ion binding	-	gi|414585739|tpg|DAA36310.1|/0/TPA: putative regulator of chromosome condensation (RCC1) family protein [Zea mays]
GRMZM2G069082	971	1	41	0.13	6.39	5.61923	Up	3.4729e-13	9.04824e-12	-	K09286|1|9e-12|69.3|ath:AT4G25480|EREBP-like factor	-	-	-	gi|226495929|ref|NP_001140448.1|/1.30468e-88/putative AP2/EREBP transcription factor superfamily protein [Zea mays]
GRMZM2G069146	825	2	76	0.32	14.05	5.45635	Up	2.23986e-23	1.12803e-21	-	K09286|1|3e-17|87.0|ath:AT4G25480|EREBP-like factor	GO:0043231//intracellular membrane-bounded organelle	-	-	gi|414886339|tpg|DAA62353.1|/1.06925e-98/TPA: putative AP2/EREBP transcription factor superfamily protein [Zea mays]
GRMZM2G127031	1584	1	16.14	0.08	1.52	4.24793	Up	3.86606e-05	0.000335752	-	K05658|1|2e-107|387|vvi:100262734|ATP-binding cassette, subfamily B (MDR/TAP), member 1;K00924|2|1e-98|358|osa:4337593|[EC:2.7.1.-]	GO:0043231//intracellular membrane-bounded organelle	GO:0004672//protein kinase activity;GO:0032559	GO:0006464//cellular protein modification process	gi|414887567|tpg|DAA63581.1|/0/TPA: putative protein kinase superfamily protein [Zea mays]
GRMZM2G016180	1080	1.08	16.95	0.13	2.37	4.1883	Up	3.86606e-05	0.000335854	-	K02256|1|0.0|648|sbi:SobioMp23|cytochrome c oxidase subunit 1 [EC:1.9.3.1]	GO:0031224//intrinsic to membrane;GO:0005746//mitochondrial respiratory chain	GO:0015002//heme-copper terminal oxidase activity;GO:0005506//iron ion binding	GO:0022904//respiratory electron transport chain;GO:0051234//establishment of localization	gi|413922602|gb|AFW62534.1|/0/hypothetical protein ZEAMMB73_035148 [Zea mays]
GRMZM2G070462	745	0.84	13.06	0.15	2.69	4.16457	Up	3.88732e-05	0.000336984	-	-	-	-	-	gi|414867135|tpg|DAA45692.1|/3.71374e-28/TPA: hypothetical protein ZEAMMB73_605589 [Zea mays]
GRMZM2G104942	2084.33	13	192	0.79	13.67	4.11302	Up	1.01882e-48	1.22752e-46	-	K13783|1|0.0|908|zma:100216884|MFS transporter, OPA family, solute carrier family 37 (glycerol-3-phosphate transporter), member 1/2	GO:0043231//intracellular membrane-bounded organelle;GO:0043231//intracellular membrane-bounded organelle;GO:0043231//intracellular membrane-bounded organelle	-	GO:0006810//transport;GO:0006810//transport;GO:0006810//transport	gi|413921278|gb|AFW61210.1|/0/hypothetical protein ZEAMMB73_538997 [Zea mays]
GRMZM2G131176	2736	3.2	44.64	0.15	2.41	4.006	Up	4.12106e-12	9.70931e-11	-	-	GO:0044464//cell part	GO:0003824//catalytic activity	-	gi|413949203|gb|AFW81852.1|/0/phosphoribosylanthranilate transferase, mRNA [Zea mays]
GRMZM2G380656	1283	2	19	0.2	2.22	3.47249	Up	2.70964e-05	0.000243314	-	-	-	-	GO:0006950//response to stress	gi|414887189|tpg|DAA63203.1|/1.00412e-68/TPA: hypothetical protein ZEAMMB73_003452 [Zea mays]
GRMZM2G522398	1734	2.32	21.87	0.17	1.88	3.46713	Up	6.82504e-06	6.86713e-05	-	K15082|1|8e-20|97.1|rcu:RCOM_0707440|DNA repair protein RAD7;K14772|3|9e-14|77.0|rcu:RCOM_1017960|U3 small nucleolar RNA-associated protein 20	-	-	-	gi|414588509|tpg|DAA39080.1|/0/TPA: hypothetical protein ZEAMMB73_185225 [Zea mays]
GRMZM2G158736	1226	1.72	15.85	0.18	1.94	3.42999	Up	7.94562e-05	0.00064585	-	K02219|1|8e-26|116|zma:100280869|cyclin-dependent kinase regulatory subunit CKS1	GO:0043231//intracellular membrane-bounded organelle	GO:0019887//protein kinase regulator activity;GO:0005488//binding;GO:0016772//transferase activity, transferring phosphorus-containing groups	GO:0006261//DNA-dependent DNA replication;GO:0007049//cell cycle;GO:0006796//phosphate-containing compound metabolic process	gi|413935966|gb|AFW70517.1|/0/hypothetical protein ZEAMMB73_217883 [Zea mays]
GRMZM2G091061	997.13	2.84	26.17	0.38	3.97	3.38507	Up	2.05758e-07	2.73275e-06	-	K01090|1|9e-83|305|sbi:SORBI_10g025800|protein phosphatase [EC:3.1.3.16]	GO:0043234//protein complex;GO:0043234//protein complex;GO:0043234//protein complex;GO:0043234//protein complex	GO:0004721//phosphoprotein phosphatase activity;GO:0043169//cation binding;GO:0004721//phosphoprotein phosphatase activity;GO:0043169//cation binding;GO:0004721//phosphoprotein phosphatase activity;GO:0043169//cation binding;GO:0004721//phosphoprotein phosphatase activity;GO:0043169//cation binding	GO:0006464//cellular protein modification process;GO:0006464//cellular protein modification process;GO:0006464//cellular protein modification process;GO:0006464//cellular protein modification process	gi|413954896|gb|AFW87545.1|/6.7639e-126/putative protein phosphatase 2C family protein [Zea mays]
GRMZM2G093962	894.17	2	19	0.31	3.23	3.38119	Up	2.70964e-05	0.00024339	-	-	GO:0044464//cell part;GO:0044464//cell part;GO:0044464//cell part;GO:0044464//cell part	-	-	gi|414867422|tpg|DAA45979.1|/8.50884e-121/TPA: membrane protein [Zea mays]
AC155376.2_FG005	1446	4.39	35.07	0.39	3.63	3.21842	Up	1.30329e-08	2.07791e-07	-	K01188|1|1e-128|458|osa:4332041|beta-glucosidase [EC:3.2.1.21]	-	GO:0004553//hydrolase activity, hydrolyzing O-glycosyl compounds;GO:0043167//ion binding	GO:0005975//carbohydrate metabolic process;GO:0071241//cellular response to inorganic substance;GO:0010039//response to iron ion;GO:0009723//response to ethylene stimulus	gi|413951656|gb|AFW84305.1|/0/hypothetical protein ZEAMMB73_675085 [Zea mays]
GRMZM2G108766	1767	2.62	20.45	0.19	1.72	3.17834	Up	1.36239e-05	0.000129332	-	K07375|1|0.0|852|zma:542416|tubulin beta	GO:0032991//macromolecular complex;GO:0015630//microtubule cytoskeleton;GO:0032991//macromolecular complex;GO:0015630//microtubule cytoskeleton;GO:0032991//macromolecular complex;GO:0015630//microtubule cytoskeleton	GO:0017111//nucleoside-triphosphatase activity;GO:0032561//guanyl ribonucleotide binding;GO:0017111//nucleoside-triphosphatase activity;GO:0032561//guanyl ribonucleotide binding;GO:0017111//nucleoside-triphosphatase activity;GO:0032561//guanyl ribonucleotide binding	GO:0043623//cellular protein complex assembly;GO:0009207;GO:0007017//microtubule-based process;GO:0043623//cellular protein complex assembly;GO:0009207;GO:0007017//microtubule-based process;GO:0043623//cellular protein complex assembly;GO:0009207;GO:0007017//microtubule-based process	gi|162462441|ref|NP_001105456.1|/0/tubulin beta-3 chain [Zea mays]
GRMZM2G046005	2290	2.64	20.58	0.15	1.33	3.14839	Up	1.36239e-05	0.000129375	-	-	GO:0031224//intrinsic to membrane;GO:0031410//cytoplasmic vesicle;GO:0031224//intrinsic to membrane;GO:0031410//cytoplasmic vesicle	-	-	gi|212275374|ref|NP_001130740.1|/0/hypothetical protein precursor [Zea mays]
GRMZM2G049675	1353	4	30.24	0.38	3.35	3.14009	Up	3.65012e-07	4.61191e-06	-	K13258|1|3e-53|207|gmx:547489|2-hydroxyisoflavanone dehydratase [EC:4.2.1.105];K14493|2|1e-24|112|vvi:100249385|gibberellin receptor GID1 [EC:3.-.-.-]	-	GO:0004871//signal transducer activity;GO:0003824//catalytic activity	-	gi|413937369|gb|AFW71920.1|/4.39808e-179/gibberellin receptor GID1L2 [Zea mays]
GRMZM2G324231	1671	11	80	0.84	7.14	3.08746	Up	7.49048e-17	2.60842e-15	-	-	-	-	-	gi|413916093|gb|AFW56025.1|/0/hypothetical protein ZEAMMB73_969255 [Zea mays]
GRMZM2G552956	737	3.14	22.73	0.56	4.73	3.07834	Up	1.65292e-05	0.000154296	-	-	-	-	-	-
GRMZM2G369472	1138	6	42.98	0.68	5.69	3.06482	Up	2.62528e-09	4.55437e-08	-	K09286|1|1e-15|82.4|aly:ARALYDRAFT_897996|EREBP-like factor	-	-	-	gi|414869885|tpg|DAA48442.1|/3.01875e-98/TPA: putative AP2/EREBP transcription factor superfamily protein [Zea mays]
GRMZM2G126913	2289	2.79	18.45	0.15	1.19	2.98793	Up	5.36784e-05	0.000452817	-	K01255|1|1e-113|409|sbi:SORBI_04g035840|leucyl aminopeptidase [EC:3.4.11.1]	GO:0044424//intracellular part;GO:0044424//intracellular part	GO:0046914//transition metal ion binding;GO:0008237//metallopeptidase activity;GO:0008238//exopeptidase activity;GO:0046914//transition metal ion binding;GO:0008237//metallopeptidase activity;GO:0008238//exopeptidase activity	GO:0019538//protein metabolic process;GO:0019538//protein metabolic process	gi|414868258|tpg|DAA46815.1|/0/TPA: hypothetical protein ZEAMMB73_269181 [Zea mays]
GRMZM2G070255	1217	5	34	0.53	4.2	2.98633	Up	1.12971e-07	1.56294e-06	-	-	-	-	-	gi|413918784|gb|AFW58716.1|/4.32446e-90/hypothetical protein ZEAMMB73_822888 [Zea mays]
GRMZM2G112205	1359	4	27	0.38	2.98	2.97124	Up	2.59254e-06	2.83966e-05	-	K00924|1|2e-26|118|ath:AT5G22850|[EC:2.7.1.-]	-	GO:0004175//endopeptidase activity	GO:0019538//protein metabolic process	gi|414880708|tpg|DAA57839.1|/0/TPA: hypothetical protein ZEAMMB73_997765 [Zea mays]
GRMZM2G324676	438	8.1	54.18	2.51	19.66	2.9695	Up	1.94877e-11	4.27726e-10	-	-	GO:0030529//ribonucleoprotein complex;GO:0030529//ribonucleoprotein complex	GO:0005198//structural molecule activity;GO:0005198//structural molecule activity	GO:0010467//gene expression;GO:0010467//gene expression	gi|413954010|gb|AFW86659.1|/1.46514e-51/hypothetical protein ZEAMMB73_420910 [Zea mays]
GRMZM2G334899	1944	8.02	52.59	0.52	4.02	2.95061	Up	7.01426e-11	1.44511e-09	-	K07375|1|0.0|841|zma:100381281|tubulin beta	GO:0032991//macromolecular complex;GO:0015630//microtubule cytoskeleton	GO:0017111//nucleoside-triphosphatase activity;GO:0032561//guanyl ribonucleotide binding	GO:0043623//cellular protein complex assembly;GO:0009207;GO:0007017//microtubule-based process	gi|162463097|ref|NP_001105426.1|/0/tubulin beta-2 chain [Zea mays]
GRMZM2G165325	783.58	4	31	0.79	6.05	2.93701	Up	1.88567e-07	2.52203e-06	-	-	-	-	-	gi|413920365|gb|AFW60297.1|/4.52832e-103/hypothetical protein ZEAMMB73_290874 [Zea mays]
GRMZM2G377215	2468.56	4	26	0.21	1.56	2.89308	Up	4.94514e-06	5.11254e-05	rth3	-	GO:0031225//anchored to membrane;GO:0031410//cytoplasmic vesicle;GO:0043231//intracellular membrane-bounded organelle;GO:0031410//cytoplasmic vesicle	-	-	gi|34733385|gb|AAQ81633.1|/0/roothairless 3 [Zea mays]
GRMZM2G041462	1641	3.34	21	0.26	1.91	2.87699	Up	3.1886e-05	0.000282065	-	K09338|1|5e-32|137|ath:AT3G61890|homeobox-leucine zipper protein	GO:0043231//intracellular membrane-bounded organelle	GO:0003677//DNA binding;GO:0001071//nucleic acid binding transcription factor activity	GO:0006351//transcription, DNA-dependent	gi|308044467|ref|NP_001183573.1|/3.49105e-112/uncharacterized protein LOC100502166 [Zea mays]
GRMZM5G876898	1561	6	36	0.49	3.44	2.81155	Up	1.22011e-07	1.67662e-06	IDP232	K00605|1|0.0|728|zma:100279332|aminomethyltransferase [EC:2.1.2.10]	GO:0043231//intracellular membrane-bounded organelle;GO:0043231//intracellular membrane-bounded organelle	GO:0016769//transferase activity, transferring nitrogenous groups;GO:0008168//methyltransferase activity;GO:0016769//transferase activity, transferring nitrogenous groups;GO:0008168//methyltransferase activity	GO:0006730//one-carbon metabolic process;GO:0006544//glycine metabolic process;GO:0006730//one-carbon metabolic process;GO:0006544//glycine metabolic process	gi|414585371|tpg|DAA35942.1|/0/TPA: hypothetical protein ZEAMMB73_106697 [Zea mays]
GRMZM2G076563	1678	3.66	21	0.28	1.87	2.73954	Up	3.1886e-05	0.000282152	-	-	-	-	-	gi|414588674|tpg|DAA39245.1|/4.89931e-77/TPA: hypothetical protein ZEAMMB73_653719 [Zea mays]
GRMZM2G007134	1308	3.55	20.01	0.35	2.29	2.70992	Up	6.12156e-05	0.000509476	-	-	-	-	-	gi|238013074|gb|ACR37572.1|/1.09135e-102/unknown [Zea mays]
GRMZM2G141810	1945	7	38	0.46	2.9	2.65635	Up	1.24683e-07	1.7117e-06	-	K14548|1|4e-60|231|rcu:RCOM_0962120|U3 small nucleolar RNA-associated protein 4	-	GO:0003824//catalytic activity	-	gi|413944712|gb|AFW77361.1|/0/alliin lyase [Zea mays]
GRMZM5G836174	1121.31	33.74	223.12	4.77	29.98	2.65194	Up	6.05834e-43	6.15644e-41	-	K13248|1|1e-74|278|gmx:100785878|pyridoxal phosphate phosphatase PHOSPHO2 [EC:3.1.3.74]	-	GO:0042578//phosphoric ester hydrolase activity;GO:0042578//phosphoric ester hydrolase activity	GO:0006796//phosphate-containing compound metabolic process;GO:0006796//phosphate-containing compound metabolic process	gi|212275706|ref|NP_001130133.1|/1.47012e-127/uncharacterized protein LOC100191227 [Zea mays]
GRMZM2G138074	1697.03	33.99	151.99	2.14	13.35	2.64116	Up	8.79458e-24	4.48445e-22	-	K09754|1|8e-115|411|zma:100191539|coumaroylquinate(coumaroylshikimate) 3'-monooxygenase [EC:1.14.13.36]	GO:0043231//intracellular membrane-bounded organelle;GO:0016020//membrane	GO:0016491//oxidoreductase activity;GO:0005506//iron ion binding;GO:0016491//oxidoreductase activity;GO:0005506//iron ion binding;GO:0016709//oxidoreductase activity, acting on paired donors, with incorporation or reduction of molecular oxygen, NAD(P)H as one donor, and incorporation of one atom of oxygen;GO:0005506//iron ion binding;GO:0016491//oxidoreductase activity;GO:0005506//iron ion bindin…	GO:0008152//metabolic process;GO:0008152//metabolic process;GO:0009699//phenylpropanoid biosynthetic process;GO:0008152//metabolic process;GO:0008152//metabolic process	gi|212275836|ref|NP_001130442.1|/0/putative cytochrome P450 superfamily protein [Zea mays]
GRMZM2G567452	522	41	217	10.5	65.12	2.63271	Up	9.65018e-37	8.37571e-35	-	K13230|1|3e-69|185|zma:100147731|2,4,7-trihydroxy-1,4-benzoxazin-3-one-glucoside 7-O-methyltransferase [EC:2.1.1.241];K16040|3|2e-07|53.5|vvi:100233030|trans-resveratrol di-O-methyltransferase [EC:2.1.1.240]	-	GO:0005515//protein binding;GO:0008168//methyltransferase activity	GO:0006730//one-carbon metabolic process	gi|187829883|ref|NP_001120719.1|/3.17621e-68/TRIBOA-glucoside O-methyltransferase BX7 [Zea mays]
GRMZM2G103250	1813	4	21	0.28	1.72	2.61891	Up	0.000116348	0.00091047	-	K15336|1|5e-22|104|vvi:100259391|tRNA (cytosine38-C5)-methyltransferase [EC:2.1.1.204]	-	GO:0005488//binding	-	gi|242078641|ref|XP_002444089.1|/0/hypothetical protein SORBIDRAFT_07g007540 [Sorghum bicolor]
AC233863.1_FG001	360	4	21	1.54	9.45	2.61738	Up	0.000116348	0.000910221	-	-	-	-	-	gi|413954733|gb|AFW87382.1|/3.11343e-39/hypothetical protein ZEAMMB73_723730 [Zea mays]
GRMZM2G019225	3074	5	25	0.2	1.2	2.58496	Up	3.2517e-05	0.000287113	-	-	-	-	-	gi|413941808|gb|AFW74457.1|/0/hypothetical protein ZEAMMB73_017004 [Zea mays]
GRMZM2G337785	2531	10	50.89	0.5	2.97	2.57046	Up	3.07038e-09	5.27525e-08	-	-	-	-	-	gi|413943256|gb|AFW75905.1|/0/hypothetical protein ZEAMMB73_518971 [Zea mays]
GRMZM2G025579	3171	6	30	0.24	1.4	2.54432	Up	4.99842e-06	5.16389e-05	-	K14489|1|5e-61|234|zma:541642|arabidopsis histidine kinase 2/3/4 (cytokinin receptor) [EC:2.7.13.3]	GO:0044464//cell part	GO:0004673//protein histidine kinase activity;GO:0004871//signal transducer activity;GO:0032559	GO:0006468//protein phosphorylation;GO:0007165//signal transduction;GO:0006351//transcription, DNA-dependent	gi|413955005|gb|AFW87654.1|/0/hypothetical protein ZEAMMB73_662214 [Zea mays]
GRMZM2G180251	967.44	9.61	37.32	1.05	5.84	2.47558	Up	2.1165e-06	2.35896e-05	-	-	-	-	-	gi|194707586|gb|ACF87877.1|/2.86405e-116/unknown [Zea mays]
AC210204.3_FG002	1746	11	52.01	0.8	4.44	2.47249	Up	2.9319e-09	5.05558e-08	-	-	-	-	-	gi|195641696|gb|ACG40316.1|/3.01954e-77/SRC2 [Zea mays]
GRMZM2G431157	3888	5	23	0.16	0.87	2.44294	Up	0.000108529	0.00085373	-	K11446|1|2e-15|83.6|ppp:PHYPADRAFT_93001|histone demethylase JARID1 [EC:1.14.11.-]	GO:0005622//intracellular	GO:0046914//transition metal ion binding	GO:0048856//anatomical structure development;GO:0016570//histone modification;GO:0007275//multicellular organismal development	gi|413916509|gb|AFW56441.1|/0/hypothetical protein ZEAMMB73_418273 [Zea mays]
GRMZM2G351895	734	6.63	30.46	1.18	6.36	2.43024	Up	4.99842e-06	5.16202e-05	-	-	-	-	-	gi|414876669|tpg|DAA53800.1|/6.0524e-116/TPA: hypothetical protein ZEAMMB73_964202, partial [Zea mays]
GRMZM2G049661	1411	7	32	0.63	3.39	2.42786	Up	4.67364e-06	4.8547e-05	-	K04506|1|2e-07|55.5|pop:POPTR_555252|E3 ubiquitin-protein ligase SIAH1 [EC:6.3.2.19]	-	-	-	gi|413947260|gb|AFW79909.1|/5.75992e-137/hypothetical protein ZEAMMB73_987547 [Zea mays]
GRMZM2G146750	2385	7	32	0.37	1.99	2.42717	Up	4.67364e-06	4.85294e-05	-	K09291|1|3e-10|65.9|bdi:100825730|nucleoprotein TPR;K11498|2|7e-10|64.7|cme:CMQ429C|centromeric protein E;K06669|5|2e-09|63.5|ath:AT2G27170|structural maintenance of chromosome 3 (chondroitin sulfate proteoglycan 6)	-	-	-	gi|413944495|gb|AFW77144.1|/0/hypothetical protein ZEAMMB73_839403 [Zea mays]
GRMZM2G181376	1525	8	36	0.67	3.53	2.39744	Up	1.32021e-06	1.53122e-05	-	-	-	-	-	gi|414886003|tpg|DAA62017.1|/7.47151e-43/TPA: hypothetical protein ZEAMMB73_435415 [Zea mays]
GRMZM2G037931	712	10.14	45.44	1.87	9.8	2.38974	Up	5.95556e-08	8.56731e-07	-	-	-	-	-	gi|414589429|tpg|DAA40000.1|/1.10173e-34/TPA: hypothetical protein ZEAMMB73_365112 [Zea mays]
GRMZM2G027347	712	10.14	45.44	1.87	9.8	2.38974	Up	5.95556e-08	8.56299e-07	-	-	-	-	-	gi|414589429|tpg|DAA40000.1|/1.10173e-34/TPA: hypothetical protein ZEAMMB73_365112 [Zea mays]
GRMZM2G024576	3466	5	23	0.19	0.98	2.36678	Up	0.000108529	0.000853965	-	K10398|1|0.0|1568|sbi:SORBI_09g002030|kinesin family member 11	GO:0015630//microtubule cytoskeleton;GO:0016020//membrane;GO:0015630//microtubule cytoskeleton	GO:0003774//motor activity;GO:0032559;GO:0003774//motor activity;GO:0032559	GO:0007017//microtubule-based process;GO:0007017//microtubule-based process	gi|413942147|gb|AFW74796.1|/0/hypothetical protein ZEAMMB73_887659 [Zea mays]
GRMZM2G064701	2230.43	71.64	314.97	4.08	20.93	2.35893	Up	1.19738e-46	1.34083e-44	-	-	-	GO:0016705//oxidoreductase activity, acting on paired donors, with incorporation or reduction of molecular oxygen	GO:0044238//primary metabolic process	gi|413923683|gb|AFW63615.1|/7.18958e-92/hypothetical protein ZEAMMB73_236801 [Zea mays]
GRMZM2G414141	4426	17	74	0.48	2.46	2.35755	Up	5.51294e-12	1.28508e-10	-	K10728|1|4e-09|62.4|smo:SELMODRAFT_437359|topoisomerase (DNA) II binding protein 1	GO:0044464//cell part;GO:0044464//cell part	GO:0046914//transition metal ion binding;GO:0046914//transition metal ion binding	-	gi|414888215|tpg|DAA64229.1|/0/TPA: hypothetical protein ZEAMMB73_629903 [Zea mays]
GRMZM2G057852	1088	7.31	30.47	0.87	4.22	2.27816	Up	1.50868e-05	0.000142133	-	K11252|1|8e-44|176|zma:100274242|histone H2B	GO:0000785//chromatin;GO:0043231//intracellular membrane-bounded organelle	GO:0003676//nucleic acid binding	GO:0034728//nucleosome organization	gi|3913804|sp|Q43261.3|H2B3_MAIZE/9.83656e-43/RecName: Full=Histone H2B.3
GRMZM2G358827	3647	1343	5529	46.31	223.3	2.26959	Up	0	0	-	-	-	-	-	gi|413920391|gb|AFW60323.1|/0/hypothetical protein ZEAMMB73_315072 [Zea mays]
GRMZM2G066153	3012	28.8	117.36	1.2	5.75	2.26053	Up	1.23687e-17	4.53387e-16	-	-	GO:0009536//plastid	GO:0003824//catalytic activity	-	gi|413945550|gb|AFW78199.1|/0/phosphoribosylanthranilate transferase [Zea mays]
GRMZM2G175856	684	18	72	3.46	16.2	2.22715	Up	4.78882e-11	1.00106e-09	-	K09286|1|5e-13|72.8|ath:AT4G25480|EREBP-like factor	-	-	-	gi|414869803|tpg|DAA48360.1|/3.52323e-51/TPA: putative AP2/EREBP transcription factor superfamily protein [Zea mays]
GRMZM2G137341	1129	7	28	0.8	3.74	2.22497	Up	4.76706e-05	0.000406096	-	K09286|1|7e-27|119|ath:AT4G25490|EREBP-like factor	-	-	GO:0006351//transcription, DNA-dependent	gi|413938239|gb|AFW72790.1|/2.88254e-101/putative AP2/EREBP transcription factor superfamily protein [Zea mays]
GRMZM2G439195	1993	16.16	64.27	1.03	4.79	2.21738	Up	5.7575e-10	1.0809e-08	-	K05953|1|1e-101|369|zma:100284978|nicotianamine synthase [EC:2.5.1.43]	-	-	-	gi|413933572|gb|AFW68123.1|/2.57248e-128/nicotianamine synthase 3 [Zea mays]
GRMZM2G018695	1986	10.7	42.02	0.68	3.14	2.20716	Up	3.3821e-07	4.30374e-06	-	K06636|1|9e-07|53.9|ppp:PHYPADRAFT_79481|structural maintenance of chromosome 1	-	-	-	gi|413933888|gb|AFW68439.1|/0/putative domain of unknown function (DUF641) containing family protein [Zea mays]
GRMZM2G022820	1383	12	47	1.11	5.09	2.19711	Up	1.49333e-07	2.03154e-06	-	-	GO:0016020//membrane;GO:0030312//external encapsulating structure;GO:0043231//intracellular membrane-bounded organelle	GO:0003779//actin binding	GO:0007010//cytoskeleton organization	gi|413942440|gb|AFW75089.1|/0/hypothetical protein ZEAMMB73_662514 [Zea mays]
GRMZM2G112247	1280.94	748	2827	72.98	331.17	2.182	Up	0	0	-	-	-	-	-	gi|413938175|gb|AFW72726.1|/5.61445e-116/cellular retinaldehyde-binding/triple function [Zea mays]
GRMZM2G037334	1524	8	28	0.61	2.74	2.16729	Up	0.000122987	0.000957439	-	-	-	-	-	gi|293333812|ref|NP_001168591.1|/3.2209e-170/uncharacterized protein LOC100382375 [Zea mays]
GRMZM2G012966	2688.65	56.65	204.34	2.52	11.23	2.15586	Up	1.31966e-26	7.64361e-25	-	K06444|1|0.0|1059|zma:100280448|lycopene epsilon-cyclase [EC:5.5.1.18]	GO:0043231//intracellular membrane-bounded organelle;GO:0043231//intracellular membrane-bounded organelle	GO:0004672//protein kinase activity;GO:0032559;GO:0016491//oxidoreductase activity;GO:0016491//oxidoreductase activity	GO:0050896//response to stimulus;GO:0006464//cellular protein modification process;GO:0016109;GO:0016109	gi|226497314|ref|NP_001146840.1|/0/lycopene epsilon cyclase1 [Zea mays]
GRMZM2G408458	1191	35	132	3.77	16.67	2.14462	Up	3.0173e-18	1.14269e-16	-	K13230|1|6e-157|551|zma:100147731|2,4,7-trihydroxy-1,4-benzoxazin-3-one-glucoside 7-O-methyltransferase [EC:2.1.1.241];K16040|2|4e-53|207|vvi:100233030|trans-resveratrol di-O-methyltransferase [EC:2.1.1.240];K05279|3|8e-21|99.8|sbi:SORBI_07g003860|flavonol 3-O-methyltransferase [EC:2.1.1.76]	-	GO:0008168//methyltransferase activity	-	gi|413920822|gb|AFW60754.1|/0/hypothetical protein ZEAMMB73_626448 [Zea mays]
GRMZM2G418005	930	10.98	41.37	1.53	6.75	2.14136	Up	5.98658e-07	7.34939e-06	-	K00122|1|1e-156|550|sbi:SORBI_10g016920|formate dehydrogenase [EC:1.2.1.2]	GO:0043231//intracellular membrane-bounded organelle;GO:0043231//intracellular membrane-bounded organelle	GO:0016614//oxidoreductase activity, acting on CH-OH group of donors;GO:0016620//oxidoreductase activity, acting on the aldehyde or oxo group of donors, NAD or NADP as acceptor;GO:0000166//nucleotide binding;GO:0016614//oxidoreductase activity, acting on CH-OH group of donors;GO:0016620//oxidoreductase activity, acting on the aldehyde or oxo group of donors, NAD or NADP as acceptor;GO:0000166//nu…	GO:0008152//metabolic process;GO:0008152//metabolic process	gi|413953926|gb|AFW86575.1|/1.14577e-157/formate dehydrogenase [Zea mays]
GRMZM2G091088	2657	21	79	1	4.4	2.1375	Up	1.83801e-11	4.04661e-10	-	K13457|1|9e-82|303|vvi:100252764|disease resistance protein RPM1	-	GO:0016462//pyrophosphatase activity;GO:0032559	GO:0006950//response to stress;GO:0012501//programmed cell death	gi|293333604|ref|NP_001168696.1|/0/uncharacterized protein LOC100382486 [Zea mays]
GRMZM5G812289	5382.14	90.88	340.95	2.12	9.3	2.13317	Up	1.25548e-44	1.33272e-42	-	-	GO:0043231//intracellular membrane-bounded organelle;GO:0043231//intracellular membrane-bounded organelle	GO:0003676//nucleic acid binding;GO:0003676//nucleic acid binding	-	gi|413955116|gb|AFW87765.1|/0/hypothetical protein ZEAMMB73_183564 [Zea mays]
GRMZM2G051522	1453	12.07	43.98	1.06	4.53	2.09545	Up	1.35174e-06	1.56271e-05	-	-	-	-	-	gi|413947946|gb|AFW80595.1|/5.47679e-90/hypothetical protein ZEAMMB73_105834 [Zea mays]
GRMZM5G863420	1149	9.87	35.61	1.1	4.67	2.08592	Up	6.56374e-06	6.62991e-05	-	K13424|1|6e-23|106|zma:100281558|WRKY transcription factor 33	GO:0043231//intracellular membrane-bounded organelle	GO:0003677//DNA binding;GO:0001071//nucleic acid binding transcription factor activity	GO:0010467//gene expression	gi|413946253|gb|AFW78902.1|/6.22189e-75/putative WRKY DNA-binding domain superfamily protein [Zea mays]
GRMZM2G380732	3739	16.25	58.46	0.55	2.3	2.06413	Up	1.57031e-08	2.47463e-07	-	-	-	-	-	gi|414887181|tpg|DAA63195.1|/0/TPA: hypothetical protein ZEAMMB73_889493 [Zea mays]
GRMZM5G862882	1626.14	12	44	0.97	4.04	2.0583	Up	7.84244e-07	9.42512e-06	-	K14709|1|4e-15|81.3|mtr:MTR_3g082050|solute carrier family 39 (zinc transporter), member 1/2/3	GO:0044464//cell part;GO:0044464//cell part;GO:0044464//cell part	GO:0015075//ion transmembrane transporter activity;GO:0015075//ion transmembrane transporter activity;GO:0015075//ion transmembrane transporter activity	GO:0006811//ion transport;GO:0006811//ion transport;GO:0006811//ion transport	gi|413939148|gb|AFW73699.1|/0/hypothetical protein ZEAMMB73_584302 [Zea mays]
GRMZM2G392320	2456.63	13.38	44.06	0.64	2.65	2.04985	Up	1.93072e-06	2.16542e-05	-	-	-	GO:0046872//metal ion binding	-	gi|226505972|ref|NP_001141674.1|/0/uncharacterized protein LOC100273800 [Zea mays]
GRMZM2G019515	1559	17	60	1.39	5.75	2.04848	Up	1.32973e-08	2.11653e-07	-	K11816|1|1e-85|315|zma:100281570|YUCCA family monooxygenase [EC:1.14.13.-]	-	GO:0000166//nucleotide binding;GO:0050662//coenzyme binding;GO:0016709//oxidoreductase activity, acting on paired donors, with incorporation or reduction of molecular oxygen, NAD(P)H as one donor, and incorporation of one atom of oxygen	GO:0008152//metabolic process	gi|226491544|ref|NP_001147115.1|/0/disulfide oxidoreductase/ monooxygenase/ oxidoreductase [Zea mays]
GRMZM2G060369	2143	8.92	31.43	0.53	2.18	2.04026	Up	2.33972e-05	0.000212367	-	K01611|1|0.0|719|zma:100282888|S-adenosylmethionine decarboxylase [EC:4.1.1.50]	-	GO:0016831//carboxy-lyase activity;GO:0016831//carboxy-lyase activity	GO:0006596//polyamine biosynthetic process;GO:0006596//polyamine biosynthetic process	gi|219886995|gb|ACL53872.1|/0/unknown [Zea mays]
GRMZM2G162056	754	8.22	28.91	1.43	5.87	2.03735	Up	0.000122987	0.000957701	-	-	-	GO:0016740//transferase activity	-	gi|414588257|tpg|DAA38828.1|/8.29537e-100/TPA: hypothetical protein ZEAMMB73_086683 [Zea mays]
GRMZM2G422045	3999	38.57	134.57	1.21	4.95	2.03242	Up	1.63587e-17	5.9658e-16	-	K01099|1|8e-29|128|ota:Ot04g02290|phosphatidylinositol-bisphosphatase [EC:3.1.3.36]	GO:0043231//intracellular membrane-bounded organelle	GO:0016791//phosphatase activity	-	gi|414589878|tpg|DAA40449.1|/0/TPA: hypothetical protein ZEAMMB73_082441 [Zea mays]
GRMZM2G002646	2554	11	38	0.54	2.2	2.02647	Up	8.1386e-06	8.07217e-05	-	-	-	-	-	gi|414881821|tpg|DAA58952.1|/0/TPA: hypothetical protein ZEAMMB73_285416 [Zea mays]
GRMZM2G037189	1247	8.91	31	0.92	3.73	2.01947	Up	2.33972e-05	0.000212435	-	-	-	-	-	gi|219885781|gb|ACL53265.1|/3.71624e-44/unknown [Zea mays]
GRMZM5G845984	492	12.09	41.57	3.3	13.29	2.0098	Up	3.9615e-06	4.17419e-05	-	K12261|1|9e-43|170|zma:100191888|2-hydroxyacyl-CoA lyase 1 [EC:4.1.-.-]	-	GO:0019842//vitamin binding;GO:0046872//metal ion binding;GO:0003824//catalytic activity	-	gi|414886348|tpg|DAA62362.1|/1.74201e-53/TPA: hypothetical protein ZEAMMB73_938509 [Zea mays]
GRMZM2G372068	1738	28	96	2.05	8.23	2.00527	Up	1.1883e-12	2.95574e-11	-	K08237|1|3e-162|570|sbi:SORBI_05g023240|hydroquinone glucosyltransferase [EC:2.4.1.218]	-	GO:0016757//transferase activity, transferring glycosyl groups	-	gi|195612070|gb|ACG27865.1|/0/hydroquinone glucosyltransferase [Zea mays]
GRMZM2G021885	2664	11.01	37.3	0.52	2.07	1.99305	Up	1.38776e-05	0.000131653	-	-	GO:0043231//intracellular membrane-bounded organelle	-	-	gi|413919582|gb|AFW59514.1|/0/hypothetical protein ZEAMMB73_162682 [Zea mays]
GRMZM2G013283	4143	14	47	0.42	1.67	1.99139	Up	9.42078e-07	1.11576e-05	-	K14442|1|1e-149|451|ota:Ot11g02100|ATP-dependent RNA helicase DHX36 [EC:3.6.4.13]	GO:0043231//intracellular membrane-bounded organelle;GO:0043231//intracellular membrane-bounded organelle	GO:0042623//ATPase activity, coupled;GO:0032559;GO:0042623//ATPase activity, coupled;GO:0032559	-	gi|414587184|tpg|DAA37755.1|/0/TPA: hypothetical protein ZEAMMB73_165571 [Zea mays]
GRMZM2G033356	2047	9.66	32.7	0.6	2.37	1.98185	Up	3.44932e-05	0.000302876	-	K13422|1|1e-12|73.6|rcu:RCOM_0864470|transcription factor MYC2	-	-	-	gi|413920949|gb|AFW60881.1|/0/putative HLH DNA-binding domain superfamily protein [Zea mays]
GRMZM2G009282	3343	10	34	0.38	1.5	1.98089	Up	2.86558e-05	0.000256028	-	K15925|1|0.0|1846|sbi:SORBI_03g007230|alpha-D-xyloside xylohydrolase [EC:3.2.1.177]	GO:0031410//cytoplasmic vesicle	GO:0004558//alpha-glucosidase activity;GO:0005488//binding	GO:0044238//primary metabolic process	gi|414876507|tpg|DAA53638.1|/0/TPA: hypothetical protein ZEAMMB73_517361 [Zea mays]
GRMZM2G097843	2893	9	30	0.39	1.53	1.97199	Up	0.000101309	0.000803802	-	-	GO:0031410//cytoplasmic vesicle	-	-	gi|414866778|tpg|DAA45335.1|/0/TPA: putative homeodomain-like transcription factor superfamily protein [Zea mays]
GRMZM2G352678	971	9	30	1.2	4.68	1.96347	Up	0.000101309	0.000804026	-	-	GO:0031410//cytoplasmic vesicle	GO:0046914//transition metal ion binding	-	gi|226497232|ref|NP_001149612.1|/2.65951e-49/chemocyanin precursor [Zea mays]
GRMZM2G127251	1680	11	36	0.83	3.19	1.94237	Up	2.3537e-05	0.000213365	-	K13065|1|4e-72|270|pop:POPTR_554899|shikimate O-hydroxycinnamoyltransferase [EC:2.3.1.133]	-	GO:0016746//transferase activity, transferring acyl groups	-	gi|226501126|ref|NP_001142105.1|/0/hypothetical protein [Zea mays]
GRMZM2G060045	4718	16.26	53.01	0.43	1.65	1.94006	Up	2.2501e-07	2.9609e-06	-	K05677|1|1e-87|324|cme:CMC011C|ATP-binding cassette, subfamily D (ALD), member 3	GO:0031224//intrinsic to membrane;GO:0043231//intracellular membrane-bounded organelle	GO:0017111//nucleoside-triphosphatase activity;GO:0015405;GO:0032559	GO:0006810//transport;GO:0009207	gi|413950270|gb|AFW82919.1|/0/hypothetical protein ZEAMMB73_642517 [Zea mays]
GRMZM2G018059	2707	10	33	0.47	1.8	1.93726	Up	4.87654e-05	0.000414804	-	K04733|1|9e-37|154|aly:ARALYDRAFT_916421|interleukin-1 receptor-associated kinase 4 [EC:2.7.11.1];K05658|3|1e-34|147|vvi:100262734|ATP-binding cassette, subfamily B (MDR/TAP), member 1;K00924|4|3e-34|145|aly:ARALYDRAFT_486409|[EC:2.7.1.-]	GO:0043234//protein complex;GO:0043231//intracellular membrane-bounded organelle;GO:0043234//protein complex;GO:0043231//intracellular membrane-bounded organelle	GO:0016301//kinase activity;GO:0019787//small conjugating protein ligase activity;GO:0032559;GO:0016301//kinase activity;GO:0019787//small conjugating protein ligase activity;GO:0032559	GO:0050896//response to stimulus;GO:0032446//protein modification by small protein conjugation;GO:0050896//response to stimulus;GO:0032446//protein modification by small protein conjugation	gi|414587134|tpg|DAA37705.1|/0/TPA: putative U-box domain protein kinase family [Zea mays]
GRMZM2G030717	756	2362	7712	408.48	1562.1	1.93515	Up	0	0	-	-	GO:0031410//cytoplasmic vesicle	-	-	gi|413951551|gb|AFW84200.1|/1.49977e-40/putative cystatin [Zea mays]
GRMZM2G036409	1689	25	81	1.88	7.15	1.92721	Up	2.2289e-10	4.35933e-09	-	K13263|1|6e-71|266|gmx:100101902|isoflavone 7-O-glucosyltransferase [EC:2.4.1.170];K08237|2|9e-67|253|aly:ARALYDRAFT_490463|hydroquinone glucosyltransferase [EC:2.4.1.218]	-	GO:0016757//transferase activity, transferring glycosyl groups	-	gi|226499048|ref|NP_001148567.1|/0/anthocyanidin 5,3-O-glucosyltransferase [Zea mays]
GRMZM2G479906	4554	127	406	3.5	13.11	1.90524	Up	1.70397e-45	1.85007e-43	-	K05681|1|5e-52|205|cme:CMS467C|ATP-binding cassette, subfamily G (WHITE), member 2;K12843|3|5e-51|202|vvi:100248403|U4/U6 small nuclear ribonucleoprotein PRP3	GO:0044464//cell part	GO:0017111//nucleoside-triphosphatase activity;GO:0032559	GO:0009207	gi|414885063|tpg|DAA61077.1|/0/TPA: hypothetical protein ZEAMMB73_555070 [Zea mays]
GRMZM2G155323	1904.46	10.61	38.33	0.8	2.99	1.90207	Up	3.2349e-06	3.45965e-05	-	K01754|1|0.0|653|sbi:SORBI_01g010250|threonine dehydratase [EC:4.3.1.19]	-	GO:0016841//ammonia-lyase activity;GO:0048037//cofactor binding;GO:0016841//ammonia-lyase activity;GO:0048037//cofactor binding	GO:0006549//isoleucine metabolic process;GO:0006549//isoleucine metabolic process	gi|414872446|tpg|DAA51003.1|/0/TPA: hypothetical protein ZEAMMB73_127861 [Zea mays]
GRMZM2G051894	4069	12	38	0.37	1.37	1.88858	Up	1.91564e-05	0.000176684	-	K11492|1|0.0|1922|zma:100279225|condensin-2 complex subunit G2	-	-	-	gi|414871879|tpg|DAA50436.1|/0/TPA: hypothetical protein ZEAMMB73_370402 [Zea mays]
GRMZM2G065665	3291	15	47	0.57	2.11	1.88821	Up	2.18148e-06	2.42854e-05	-	K01354|1|8e-46|184|gmx:100820540|oligopeptidase B [EC:3.4.21.83]	GO:0044464//cell part	GO:0004175//endopeptidase activity	GO:0019538//protein metabolic process	gi|242049474|ref|XP_002462481.1|/0/hypothetical protein SORBIDRAFT_02g026420 [Sorghum bicolor]
GRMZM2G177165	3178	22	69	0.87	3.2	1.87898	Up	8.6985e-09	1.41692e-07	-	K11654|1|4e-127|454|bdi:100822641|SWI/SNF-related matrix-associated actin-dependent regulator of chromatin subfamily A member 5 [EC:3.6.4.-]	-	GO:0017111//nucleoside-triphosphatase activity;GO:0003676//nucleic acid binding;GO:0032559	-	gi|414592147|tpg|DAA42718.1|/0/TPA: chromatin complex subunit A101 [Zea mays]
GRMZM2G131389	3651	25.34	78.42	0.87	3.16	1.86084	Up	1.0294e-09	1.86989e-08	-	-	-	-	-	gi|414887894|tpg|DAA63908.1|/0/TPA: hypothetical protein ZEAMMB73_230038 [Zea mays]
GRMZM2G015793	1879	615.83	1876.14	41.61	148.46	1.83507	Up	6.9847e-194	4.15517e-191	-	K13065|1|7e-17|87.4|rcu:RCOM_1442250|shikimate O-hydroxycinnamoyltransferase [EC:2.3.1.133]	-	-	-	gi|195611322|gb|ACG27491.1|/0/hypothetical protein [Zea mays]
GRMZM2G112336	3908.85	18.93	58.32	0.62	2.2	1.82716	Up	9.05334e-08	1.26849e-06	CesA-1	K10999|1|0.0|2070|zma:541802|cellulose synthase A [EC:2.4.1.12]	GO:0031224//intrinsic to membrane;GO:0031224//intrinsic to membrane	GO:0016759//cellulose synthase activity;GO:0046914//transition metal ion binding;GO:0016759//cellulose synthase activity;GO:0046914//transition metal ion binding	GO:0045229//external encapsulating structure organization;GO:0009250//glucan biosynthetic process;GO:0045229//external encapsulating structure organization;GO:0009250//glucan biosynthetic process	gi|413948739|gb|AFW81388.1|/0/cellulose synthase1 [Zea mays]
GRMZM5G886799	2260	12	36	0.67	2.36	1.81655	Up	5.332e-05	0.000450326	-	-	GO:0043231//intracellular membrane-bounded organelle;GO:0043231//intracellular membrane-bounded organelle	-	-	gi|212276100|ref|NP_001130514.1|/0/putative DUF726-domain family protein [Zea mays]
GRMZM2G015908	1235	27.26	81.88	2.83	9.96	1.81534	Up	1.11681e-09	2.02095e-08	-	K13248|1|4e-85|313|gmx:100785878|pyridoxal phosphate phosphatase PHOSPHO2 [EC:3.1.3.74]	-	GO:0042578//phosphoric ester hydrolase activity	GO:0006796//phosphate-containing compound metabolic process	gi|226529417|ref|NP_001151156.1|/2.0846e-148/LOC100284789 [Zea mays]
GRMZM2G007647	1821	15.62	46.91	1.09	3.83	1.81302	Up	3.63202e-06	3.85118e-05	-	K01653|1|0.0|768|sbi:SORBI_04g025560|acetolactate synthase I/III small subunit [EC:2.2.1.6]	GO:0009536//plastid	GO:0031406//carboxylic acid binding;GO:0016744	GO:0008652//cellular amino acid biosynthetic process	gi|413937706|gb|AFW72257.1|/0/hypothetical protein ZEAMMB73_990877 [Zea mays]
GRMZM2G091456	1975.03	15.39	41.28	0.89	3.1	1.80039	Up	4.313e-05	0.000369954	-	K00511|1|4e-23|106|zma:100274333|squalene monooxygenase [EC:1.14.13.132]	GO:0031224//intrinsic to membrane;GO:0031410//cytoplasmic vesicle;GO:0031224//intrinsic to membrane;GO:0031410//cytoplasmic vesicle;GO:0031224//intrinsic to membrane;GO:0031410//cytoplasmic vesicle;GO:0031224//intrinsic to membrane;GO:0031410//cytoplasmic vesicle	GO:0004497//monooxygenase activity;GO:0050662//coenzyme binding;GO:0004497//monooxygenase activity;GO:0050662//coenzyme binding;GO:0004497//monooxygenase activity;GO:0050662//coenzyme binding;GO:0004497//monooxygenase activity;GO:0050662//coenzyme binding	GO:0008152//metabolic process;GO:0008152//metabolic process;GO:0008152//metabolic process;GO:0008152//metabolic process	gi|195610112|gb|ACG26886.1|/1.04904e-30/hypothetical protein [Zea mays]
GRMZM2G177169	2903	13	38	0.56	1.93	1.7851	Up	4.24646e-05	0.000364575	-	K15336|1|5e-58|224|vvi:100259391|tRNA (cytosine38-C5)-methyltransferase [EC:2.1.1.204]	-	-	-	gi|254939549|ref|NP_001157212.1|/0/pentatricopeptide repeat10 [Zea mays]
GRMZM2G053999	1606	18	53.01	1.43	4.92	1.78264	Up	1.13793e-06	1.3279e-05	-	K00814|1|3e-177|619|osa:4348524|alanine transaminase [EC:2.6.1.2]	GO:0043231//intracellular membrane-bounded organelle	GO:0046914//transition metal ion binding;GO:0048037//cofactor binding;GO:0016846//carbon-sulfur lyase activity;GO:0032559;GO:0047635	GO:0008652//cellular amino acid biosynthetic process	gi|55741057|gb|AAV64199.1|/0/putative alanine aminotransferase [Zea mays]
GRMZM2G035477	2522	94	276	4.71	16.19	1.7813	Up	7.79766e-29	4.97014e-27	-	K15336|1|7e-12|71.2|vvi:100259391|tRNA (cytosine38-C5)-methyltransferase [EC:2.1.1.204]	GO:0043231//intracellular membrane-bounded organelle	-	-	gi|212274517|ref|NP_001130401.1|/0/uncharacterized protein LOC100191497 [Zea mays]
GRMZM2G329181	1615.66	8.52	29.03	0.78	2.68	1.78069	Up	7.11694e-05	0.000585323	-	-	GO:0031410//cytoplasmic vesicle;GO:0031410//cytoplasmic vesicle;GO:0031410//cytoplasmic vesicle	-	-	gi|212276061|ref|NP_001130335.1|/0/uncharacterized protein LOC100191430 precursor [Zea mays]
GRMZM2G050329	2598	25.66	75.29	1.25	4.29	1.77905	Up	4.63224e-09	7.81759e-08	-	K12307|1|1e-06|53.9|cme:CMP231C|MFS transporter, ceroid-lipofuscinosis neuronal protein 7	GO:0044464//cell part	-	GO:0006810//transport	gi|413953407|gb|AFW86056.1|/0/hypothetical protein ZEAMMB73_402563 [Zea mays]
GRMZM2G096403	1010	12	35	1.53	5.24	1.77604	Up	8.81762e-05	0.000708461	-	-	-	-	-	gi|226509950|ref|NP_001142747.1|/5.53113e-45/uncharacterized protein LOC100275091 [Zea mays]
GRMZM2G138076	1666	16	44	1.16	3.94	1.76407	Up	2.09096e-05	0.000191247	-	K07277|1|5e-54|167|ppp:PHYPADRAFT_110734|outer membrane protein	GO:0016020//membrane;GO:0016020//membrane;GO:0016020//membrane;GO:0016020//membrane	-	-	gi|194697226|gb|ACF82697.1|/0/unknown [Zea mays]
GRMZM2G169333	1659.82	11	33	0.88	2.96	1.75002	Up	0.000110922	0.000871597	-	K10563|1|0.0|679|zma:100273102|formamidopyrimidine-DNA glycosylase [EC:3.2.2.23 4.2.99.18]	-	GO:0003676//nucleic acid binding;GO:0019104//DNA N-glycosylase activity;GO:0016835//carbon-oxygen lyase activity;GO:0046914//transition metal ion binding;GO:0003677//DNA binding;GO:0000702//oxidized base lesion DNA N-glycosylase activity;GO:0016835//carbon-oxygen lyase activity;GO:0003676//nucleic acid binding;GO:0019104//DNA N-glycosylase activity;GO:0016835//carbon-oxygen lyase activity;GO:0046…	GO:0006281//DNA repair;GO:0006281//DNA repair;GO:0006281//DNA repair;GO:0006281//DNA repair;GO:0006281//DNA repair;GO:0006281//DNA repair;GO:0006281//DNA repair	gi|226498176|ref|NP_001141023.1|/0/uncharacterized protein LOC100273102 [Zea mays]
GRMZM2G098859	4849	16.13	46.66	0.42	1.41	1.74723	Up	7.89294e-06	7.84759e-05	-	-	-	-	-	gi|414590869|tpg|DAA41440.1|/0/TPA: hypothetical protein ZEAMMB73_598498 [Zea mays]
GRMZM2G371721	2143	16.99	48	1	3.32	1.73118	Up	2.921e-06	3.16543e-05	-	-	-	GO:0005515//protein binding	-	gi|212723874|ref|NP_001132145.1|/0/AT hook-containing MAR binding 1-like protein [Zea mays]
GRMZM2G142019	3691	25	70	0.85	2.79	1.71473	Up	5.33694e-08	7.75949e-07	-	K10400|1|4e-15|82.8|rcu:RCOM_0773970|kinesin family member 15;K09291|3|2e-13|77.4|vvi:100251875|nucleoprotein TPR;K11498|4|3e-13|76.6|ath:AT3G10180|centromeric protein E	-	-	-	gi|413916256|gb|AFW56188.1|/0/putative DUF869 domain containing family protein [Zea mays]
GRMZM2G098088	3039	20	56.06	0.83	2.72	1.71242	Up	1.17411e-06	1.36787e-05	-	-	-	-	-	gi|414876487|tpg|DAA53618.1|/0/TPA: hypothetical protein ZEAMMB73_821701 [Zea mays]
GRMZM2G078725	2543	67.38	188.57	3.35	10.97	1.71133	Up	3.51052e-19	1.42593e-17	-	-	-	-	-	gi|413938783|gb|AFW73334.1|/0/microtubule-associated protein TORTIFOLIA1 [Zea mays]
AC205419.3_FG001	3099	44.7	124.9	1.82	5.95	1.70895	Up	3.28246e-13	8.58339e-12	-	-	-	-	-	gi|413956348|gb|AFW88997.1|/0/putative DUF869 domain containing family protein [Zea mays]
GRMZM2G055737	1327	13	36	1.25	4.07	1.7031	Up	0.000113855	0.000892677	-	-	-	-	-	gi|226510260|ref|NP_001146879.1|/1.32777e-79/plant-specific domain TIGR01568 family protein [Zea mays]
GRMZM2G102845	4127	26	72	0.79	2.57	1.70184	Up	4.22878e-08	6.23401e-07	-	K14486|1|7e-175|613|pop:POPTR_589324|auxin response factor	GO:0043231//intracellular membrane-bounded organelle	GO:0003676//nucleic acid binding;GO:0005515//protein binding	GO:0006351//transcription, DNA-dependent;GO:0009755//hormone-mediated signaling pathway	gi|413935566|gb|AFW70117.1|/0/hypothetical protein ZEAMMB73_866690 [Zea mays]
GRMZM2G138268	1346.14	42	113	3.89	12.58	1.69329	Up	1.41851e-11	3.16203e-10	-	K14484|1|9e-25|112|aly:ARALYDRAFT_319024|auxin-responsive protein IAA	GO:0043231//intracellular membrane-bounded organelle;GO:0043231//intracellular membrane-bounded organelle	GO:0005515//protein binding;GO:0005515//protein binding	GO:0009755//hormone-mediated signaling pathway;GO:0009755//hormone-mediated signaling pathway;GO:0009725//response to hormone stimulus	gi|414877935|tpg|DAA55066.1|/7.23843e-100/TPA: IAA30-auxin-responsive Aux/IAA family member [Zea mays]
GRMZM2G113203	5097	49	135	1.21	3.89	1.68476	Up	6.52552e-14	1.80558e-12	-	K05666|1|0.0|653|olu:OSTLU_35503|ATP-binding cassette, subfamily C (CFTR/MRP), member 2;K05658|2|3e-67|256|bdi:100833400|ATP-binding cassette, subfamily B (MDR/TAP), member 1	GO:0031224//intrinsic to membrane;GO:0031224//intrinsic to membrane;GO:0031224//intrinsic to membrane	GO:0017111//nucleoside-triphosphatase activity;GO:0015405;GO:0032559;GO:0017111//nucleoside-triphosphatase activity;GO:0015405;GO:0032559;GO:0017111//nucleoside-triphosphatase activity;GO:0015405;GO:0032559	GO:0006810//transport;GO:0009207;GO:0006810//transport;GO:0009207;GO:0006810//transport;GO:0009207	gi|162463453|ref|NP_001105942.1|/0/multidrug resistance protein associated1 [Zea mays]
GRMZM2G010353	2142	16	44	0.95	3.05	1.68281	Up	2.09096e-05	0.000191308	-	K01301|1|2e-102|371|zma:100280900|glutamate carboxypeptidase II [EC:3.4.17.21]	-	GO:0003824//catalytic activity;GO:0016787//hydrolase activity	GO:0008152//metabolic process;GO:0019538//protein metabolic process	gi|414873263|tpg|DAA51820.1|/0/TPA: viviparous8 [Zea mays]
GRMZM2G119104	1773	20	54	1.43	4.53	1.6635	Up	3.0588e-06	3.30098e-05	-	K06941|1|2e-45|182|rcu:RCOM_0000920|23S rRNA (adenine2503-C2)-methyltransferase [EC:2.1.1.192]	GO:0044424//intracellular part	GO:0051540;GO:0008168//methyltransferase activity	GO:0042254//ribosome biogenesis;GO:0009451//RNA modification	gi|414865368|tpg|DAA43925.1|/0/TPA: hypothetical protein ZEAMMB73_090029 [Zea mays]
GRMZM2G032280	1710	18	48	1.34	4.18	1.64127	Up	1.28451e-05	0.000122673	-	-	-	GO:0018271//biotin-protein ligase activity	GO:0043412//macromolecule modification	gi|413935693|gb|AFW70244.1|/0/hypothetical protein ZEAMMB73_969350 [Zea mays]
GRMZM2G141355	2451.57	25	57	1.11	3.44	1.63185	Up	1.99316e-05	0.000183477	-	K13415|1|9e-63|239|sbi:SORBI_03g032990|protein brassinosteroid insensitive 1 [EC:2.7.10.1 2.7.11.1]	GO:0031410//cytoplasmic vesicle;GO:0031410//cytoplasmic vesicle	GO:0004672//protein kinase activity;GO:0032559;GO:0016791//phosphatase activity;GO:0004713//protein tyrosine kinase activity;GO:0032559	GO:0006464//cellular protein modification process;GO:0006464//cellular protein modification process;GO:0007167//enzyme linked receptor protein signaling pathway	gi|413922031|gb|AFW61963.1|/0/putative leucine-rich repeat protein kinase family protein [Zea mays]
GRMZM2G105987	1670	15.99	42.38	1.22	3.78	1.63151	Up	2.65724e-05	0.000238834	-	-	-	-	-	gi|226495555|ref|NP_001147622.1|/7.98203e-96/NHL25 [Zea mays]
GRMZM5G872217	1131	28.38	75	3.23	9.99	1.62895	Up	4.2247e-08	6.23121e-07	-	K14573|1|1e-178|624|sbi:SORBI_01g004800|nucleolar protein 4	-	GO:0005488//binding	-	gi|413932769|gb|AFW67320.1|/0/hypothetical protein ZEAMMB73_365171 [Zea mays]
AC188838.3_FG005	1632	141.5	372.49	11.04	34.04	1.62449	Up	7.40034e-34	5.77368e-32	-	K00764|1|0.0|948|sbi:SORBI_09g021310|amidophosphoribosyltransferase [EC:2.4.2.14]	GO:0043231//intracellular membrane-bounded organelle	GO:0016763//transferase activity, transferring pentosyl groups;GO:0043169//cation binding;GO:0051540	GO:0006144//purine nucleobase metabolic process;GO:0006163//purine nucleotide metabolic process	gi|413945538|gb|AFW78187.1|/0/hypothetical protein ZEAMMB73_250419 [Zea mays]
GRMZM2G020187	2246	142.28	373.94	8.02	24.68	1.62167	Up	9.21954e-34	7.17341e-32	-	-	-	-	GO:0032501//multicellular organismal process;GO:0016458//gene silencing;GO:0032501//multicellular organismal process;GO:0016458//gene silencing	gi|162458735|ref|NP_001105989.1|/0/protein SUPPRESSOR OF GENE SILENCING 3 homolog [Zea mays]
GRMZM2G048281	2544.18	26.32	62.96	1.19	3.66	1.62088	Up	4.17132e-06	4.37429e-05	-	-	-	GO:0060089;GO:0060089	GO:0009314//response to radiation;GO:0023052//signaling;GO:0009314//response to radiation;GO:0023052//signaling	gi|413933678|gb|AFW68229.1|/9.64382e-110/putative phototropic-resoponsive NPH3 family protein [Zea mays]
GRMZM2G106732	3263	38	100	1.47	4.52	1.62051	Up	3.74058e-10	7.17824e-09	-	K03654|1|1e-33|140|sbi:SORBI_02g043160|ATP-dependent DNA helicase RecQ [EC:3.6.4.12]	GO:0044464//cell part;GO:0044464//cell part	GO:0004003//ATP-dependent DNA helicase activity;GO:0032559;GO:0004003//ATP-dependent DNA helicase activity;GO:0032559	GO:0006259//DNA metabolic process;GO:0006259//DNA metabolic process	gi|414888136|tpg|DAA64150.1|/0/TPA: hypothetical protein ZEAMMB73_018829 [Zea mays]
GRMZM2G332838	495.19	92.66	192.23	19.86	61.05	1.62013	Up	2.82434e-13	7.42625e-12	-	K11254|1|2e-34|141|mtr:MTR_2g096100|histone H4	GO:0000785//chromatin;GO:0031090//organelle membrane;GO:0009536//plastid;GO:0000785//chromatin;GO:0031090//organelle membrane;GO:0009536//plastid;GO:0000785//chromatin;GO:0031090//organelle membrane;GO:0009536//plastid;GO:0000785//chromatin;GO:0031090//organelle membrane;GO:0009536//plastid	GO:0003676//nucleic acid binding;GO:0003676//nucleic acid binding;GO:0003676//nucleic acid binding;GO:0003676//nucleic acid binding	GO:0034728//nucleosome organization;GO:0034728//nucleosome organization;GO:0034728//nucleosome organization;GO:0034728//nucleosome organization	gi|108705888|gb|ABF93683.1|/1.18471e-30/Histone H4, putative, expressed [Oryza sativa Japonica Group]
AC203865.3_FG001	1185	97.14	254.24	10.53	32.27	1.61569	Up	2.0592e-23	1.03888e-21	-	-	-	-	-	gi|219362923|ref|NP_001137104.1|/6.26969e-179/uncharacterized protein LOC100217281 [Zea mays]
GRMZM2G034197	2870	42	109.76	1.85	5.65	1.61073	Up	8.98752e-11	1.83313e-09	-	-	-	GO:0016787//hydrolase activity	-	gi|413950639|gb|AFW83288.1|/2.81905e-99/hypothetical protein ZEAMMB73_987353 [Zea mays]
GRMZM2G147869	1607	66	172	5.23	15.97	1.61048	Up	2.97592e-16	9.98559e-15	-	K13457|1|2e-22|105|pop:POPTR_755797|disease resistance protein RPM1	-	-	-	gi|413944688|gb|AFW77337.1|/0/hypothetical protein ZEAMMB73_320025 [Zea mays]
GRMZM2G034651	1415	32.11	83.68	2.9	8.85	1.60962	Up	1.60163e-08	2.52121e-07	-	K12817|1|7e-149|525|zma:100216989|pre-mRNA-splicing factor 18	GO:0030529//ribonucleoprotein complex	-	GO:0006396//RNA processing	gi|413918959|gb|AFW58891.1|/1.46312e-164/hypothetical protein ZEAMMB73_476784 [Zea mays]
GRMZM2G039857	2224	40.27	104.73	2.29	6.98	1.60788	Up	2.30658e-10	4.50201e-09	-	-	-	-	-	gi|413917671|gb|AFW57603.1|/0/hypothetical protein ZEAMMB73_144408 [Zea mays]
GRMZM2G142502	2589.1	33	84.78	1.59	4.84	1.60598	Up	1.97615e-08	3.06846e-07	-	-	-	-	-	gi|414589024|tpg|DAA39595.1|/0/TPA: hypothetical protein ZEAMMB73_571549 [Zea mays]
GRMZM2G348125	1457	32.53	83.99	2.85	8.62	1.59673	Up	1.60163e-08	2.5226e-07	-	-	-	-	-	gi|414888151|tpg|DAA64165.1|/1.02622e-120/TPA: stress responsive protein [Zea mays]
GRMZM2G063133	1679	87	224	6.59	19.88	1.59297	Up	2.07928e-20	9.10642e-19	-	-	GO:0044464//cell part;GO:0044464//cell part	GO:0008194//UDP-glycosyltransferase activity;GO:0008194//UDP-glycosyltransferase activity	GO:0005975//carbohydrate metabolic process	gi|226508426|ref|NP_001147735.1|/0/BGGP Beta-1-3-galactosyl-O-glycosyl-glycoprotein [Zea mays]
GRMZM2G035821	1371.37	24	63	2.29	6.88	1.58706	Up	7.21352e-07	8.74287e-06	-	-	-	-	-	gi|413933461|gb|AFW68012.1|/4.91262e-139/putative RING zinc finger domain superfamily protein [Zea mays]
GRMZM2G430362	1884	22	56	1.48	4.42	1.57845	Up	4.74124e-06	4.9142e-05	-	-	GO:0043231//intracellular membrane-bounded organelle	GO:0017111//nucleoside-triphosphatase activity;GO:0032559	-	gi|414586894|tpg|DAA37465.1|/0/TPA: ATP-dependent RNA helicase SUV3 [Zea mays]
GRMZM2G136465	1764	22.99	58.52	1.66	4.94	1.57333	Up	1.87839e-06	2.11254e-05	-	K00021|1|0.0|729|sbi:SORBI_04g030030|hydroxymethylglutaryl-CoA reductase (NADPH) [EC:1.1.1.34]	GO:0043231//intracellular membrane-bounded organelle;GO:0031224//intrinsic to membrane	GO:0016616//oxidoreductase activity, acting on the CH-OH group of donors, NAD or NADP as acceptor;GO:0048037//cofactor binding	GO:0006629//lipid metabolic process;GO:0044237//cellular metabolic process	gi|413938538|gb|AFW73089.1|/0/hypothetical protein ZEAMMB73_623392 [Zea mays]
GRMZM2G310031	779	17.55	44.41	2.94	8.72	1.56851	Up	4.2165e-05	0.000362221	-	-	-	-	-	gi|226507088|ref|NP_001145230.1|/1.29296e-42/uncharacterized protein LOC100278501 [Zea mays]
GRMZM2G114789	1642	19.23	48.59	1.49	4.41	1.56547	Up	2.53776e-05	0.000228815	-	-	-	GO:0005488//binding;GO:0003824//catalytic activity	GO:0008152//metabolic process	gi|226532287|ref|NP_001142295.1|/1.00403e-151/uncharacterized protein LOC100274464 [Zea mays]
GRMZM2G351937	2848	36.01	90.56	1.59	4.7	1.56363	Up	9.36602e-09	1.51872e-07	-	K13418|1|5e-57|221|aly:ARALYDRAFT_895025|somatic embryogenesis receptor kinase 1 [EC:2.7.10.1 2.7.11.1]	-	GO:0004672//protein kinase activity;GO:0032559	GO:0006464//cellular protein modification process	gi|413950116|gb|AFW82765.1|/0/putative lectin-domain receptor-like protein kinase family protein [Zea mays]
GRMZM2G107721	2434	104.64	263.95	5.43	16.05	1.56355	Up	3.63554e-23	1.80859e-21	-	-	-	-	-	gi|413949100|gb|AFW81749.1|/0/hypothetical protein ZEAMMB73_372567 [Zea mays]
GRMZM2G107532	3222	84	212	3.29	9.7	1.5599	Up	6.32544e-19	2.53328e-17	-	-	-	-	-	gi|414864766|tpg|DAA43323.1|/0/TPA: hypothetical protein ZEAMMB73_972996 [Zea mays]
GRMZM2G006377	2258	41	103	2.3	6.76	1.55539	Up	7.0251e-10	1.30008e-08	-	K01376|1|2e-105|381|ath:AT5G43060|[EC:3.4.22.-];K01365|4|1e-94|345|smo:SELMODRAFT_183539|cathepsin L [EC:3.4.22.15];K15272|5|7e-80|296|vvi:100248746|solute carrier family 35 (UDP-sugar transporter), member A1/2/3	GO:0043231//intracellular membrane-bounded organelle;GO:0031410//cytoplasmic vesicle;GO:0043231//intracellular membrane-bounded organelle;GO:0031410//cytoplasmic vesicle	GO:0004175//endopeptidase activity;GO:0004175//endopeptidase activity	GO:0019538//protein metabolic process;GO:0019538//protein metabolic process	gi|226505708|ref|NP_001141813.1|/0/uncharacterized protein LOC100273952 precursor [Zea mays]
GRMZM2G115245	1716	24	60	1.78	5.21	1.54941	Up	2.85894e-06	3.10643e-05	-	K02327|1|0.0|840|sbi:SORBI_04g004200|DNA polymerase delta subunit 1 [EC:2.7.7.7]	-	GO:0003676//nucleic acid binding;GO:0034061	GO:0006259//DNA metabolic process	gi|242060584|ref|XP_002451581.1|/0/hypothetical protein SORBIDRAFT_04g004200 [Sorghum bicolor]
GRMZM2G148769	1504.51	386	965	32.76	95.84	1.54869	Up	2.60336e-79	5.38688e-77	-	K01057|1|6e-151|532|zma:100285843|6-phosphogluconolactonase [EC:3.1.1.31]	GO:0043231//intracellular membrane-bounded organelle;GO:0043231//intracellular membrane-bounded organelle	GO:0004091//carboxylesterase activity;GO:0004091//carboxylesterase activity	GO:0006007//glucose catabolic process;GO:0006007//glucose catabolic process	gi|414591366|tpg|DAA41937.1|/4.44724e-150/TPA: 6-phosphogluconolactonase isoform 1 [Zea mays]
GRMZM2G040743	2075.37	38	94	2.3	6.72	1.54683	Up	5.67458e-09	9.44826e-08	-	K13412|1|1e-71|269|zma:100383301|calcium-dependent protein kinase [EC:2.7.11.1]	-	GO:0046872//metal ion binding;GO:0004672//protein kinase activity;GO:0032559;GO:0046872//metal ion binding;GO:0004672//protein kinase activity;GO:0032559	GO:0006464//cellular protein modification process;GO:0005982//starch metabolic process;GO:0006464//cellular protein modification process;GO:0005982//starch metabolic process	gi|226531682|ref|NP_001144415.1|/2.94502e-117/uncharacterized LOC100277352 [Zea mays]
GRMZM2G064708	2982	29.32	72.99	1.24	3.61	1.54166	Up	3.2706e-07	4.17115e-06	-	K15336|1|8e-146|516|vvi:100259391|tRNA (cytosine38-C5)-methyltransferase [EC:2.1.1.204]	-	-	-	gi|414881815|tpg|DAA58946.1|/0/TPA: hypothetical protein ZEAMMB73_360564 [Zea mays]
GRMZM2G061303	2143	40	99	2.36	6.85	1.53732	Up	2.20216e-09	3.84839e-08	-	K14638|1|4e-122|437|smo:SELMODRAFT_97812|solute carrier family 15 (peptide/histidine transporter), member 3/4	GO:0044464//cell part	-	GO:0015833//peptide transport	gi|413923690|gb|AFW63622.1|/0/hypothetical protein ZEAMMB73_688553 [Zea mays]
GRMZM2G164787	1424	67	166	6.01	17.44	1.53696	Up	8.42422e-15	2.50577e-13	-	K08770|1|8e-36|149|bdi:100831055|ubiquitin C	-	-	-	gi|223942441|gb|ACN25304.1|/1.78324e-178/unknown [Zea mays]
GRMZM2G044832	1622	19	47	1.49	4.32	1.53572	Up	4.0045e-05	0.000346196	-	K14837|1|6e-28|124|rcu:RCOM_1278180|nucleolar protein 12;K03243|2|2e-25|115|aly:ARALYDRAFT_313019|translation initiation factor 5B;K15032|3|6e-12|70.9|ppp:PHYPADRAFT_22863|mTERF domain-containing protein, mitochondrial	-	-	-	gi|226495163|ref|NP_001152154.1|/9.11309e-156/LOC100285792 [Zea mays]
GRMZM2G094352	1830.41	38	84	2.36	6.83	1.5331	Up	4.17364e-07	5.23171e-06	-	K14431|1|6e-40|162|zma:100192658|transcription factor TGA	GO:0043231//intracellular membrane-bounded organelle;GO:0043231//intracellular membrane-bounded organelle;GO:0043231//intracellular membrane-bounded organelle	GO:0003677//DNA binding;GO:0001071//nucleic acid binding transcription factor activity;GO:0005515//protein binding;GO:0003677//DNA binding;GO:0001071//nucleic acid binding transcription factor activity;GO:0005515//protein binding;GO:0003677//DNA binding;GO:0001071//nucleic acid binding transcription factor activity;GO:0005515//protein binding	GO:0006351//transcription, DNA-dependent;GO:0006351//transcription, DNA-dependent;GO:0006351//transcription, DNA-dependent	gi|212720843|ref|NP_001131340.1|/1.34153e-180/uncharacterized protein LOC100192658 [Zea mays]
GRMZM2G042639	1050.99	31.4	73.94	3.67	10.62	1.53293	Up	7.35536e-07	8.88462e-06	-	K00799|1|2e-130|463|zma:542388|glutathione S-transferase [EC:2.5.1.18]	GO:0044424//intracellular part	GO:0016765//transferase activity, transferring alkyl or aryl (other than methyl) groups	-	gi|414866213|tpg|DAA44770.1|/2.7897e-131/TPA: hypothetical protein ZEAMMB73_079595 [Zea mays]
GRMZM2G001973	1702.81	31.77	69.38	2.1	6.07	1.53131	Up	4.0433e-06	4.25254e-05	-	-	-	-	-	gi|414589656|tpg|DAA40227.1|/0/TPA: hypothetical protein ZEAMMB73_014226 [Zea mays]
GRMZM2G095905	2562	92.32	227.36	4.55	13.13	1.52893	Up	1.38159e-19	5.74256e-18	-	K04728|1|2e-12|73.6|ath:AT3G48190|ataxia telangiectasia mutated family protein [EC:2.7.11.1]	-	GO:0003676//nucleic acid binding;GO:0003824//catalytic activity	-	gi|413949606|gb|AFW82255.1|/0/putative PWWP domain family protein, partial [Zea mays]
GRMZM2G008490	3415	119.68	293.04	4.41	12.65	1.52029	Up	9.25262e-25	4.94773e-23	-	-	-	-	-	gi|414866500|tpg|DAA45057.1|/0/TPA: hypothetical protein ZEAMMB73_900156 [Zea mays]
GRMZM2G125034	2934	107	262	4.6	13.18	1.51864	Up	3.80644e-22	1.81457e-20	-	K14431|1|1e-06|53.9|aly:ARALYDRAFT_311885|transcription factor TGA	GO:0043231//intracellular membrane-bounded organelle	-	-	gi|413945726|gb|AFW78375.1|/0/hypothetical protein ZEAMMB73_100647 [Zea mays]
GRMZM2G040090	1298	34	83	3.35	9.59	1.51737	Up	5.89826e-08	8.49343e-07	-	K15919|1|3e-44|147|vvi:100251492|hydroxypyruvate reductase 2	-	GO:0005488//binding;GO:0003824//catalytic activity;GO:0005488//binding;GO:0003824//catalytic activity	-	gi|212274899|ref|NP_001130662.1|/3.58089e-114/glyoxylate reductase [Zea mays]
GRMZM2G075496	1637.24	19	46	1.47	4.19	1.51113	Up	6.28506e-05	0.000521866	-	-	-	-	-	gi|413921585|gb|AFW61517.1|/0/oxysterol-binding protein OBPa [Zea mays]
GRMZM2G465769	672	28	68	5.48	15.59	1.50837	Up	1.02954e-06	1.21132e-05	-	-	-	-	-	gi|413939385|gb|AFW73936.1|/7.0743e-49/hypothetical protein ZEAMMB73_557581 [Zea mays]
GRMZM2G035632	1373	23.71	57.51	2.21	6.27	1.50442	Up	5.7961e-06	5.90677e-05	-	-	-	-	-	gi|413933512|gb|AFW68063.1|/2.7088e-83/hypothetical protein ZEAMMB73_748248 [Zea mays]
GRMZM2G418415	1497	26	63	2.22	6.29	1.5025	Up	2.68256e-06	2.92815e-05	-	-	-	GO:0003824//catalytic activity	-	gi|212276150|ref|NP_001130084.1|/1.1238e-170/uncharacterized protein LOC100191177 [Zea mays]
GRMZM2G043368	1412	19.49	47	1.76	4.98	1.50057	Up	4.0045e-05	0.000346301	-	K09497|1|4e-29|127|zma:100272988|T-complex protein 1 subunit epsilon	GO:0044424//intracellular part	GO:0005515//protein binding;GO:0032559	GO:0044267//cellular protein metabolic process	gi|414883418|tpg|DAA59432.1|/2.47252e-71/TPA: hypothetical protein ZEAMMB73_818132 [Zea mays]
GRMZM2G316789	1237	200	483	20.74	58.65	1.49972	Up	9.97598e-39	9.27896e-37	-	K00059|1|6e-117|419|zma:100277126|3-oxoacyl-[acyl-carrier protein] reductase [EC:1.1.1.100]	-	GO:0003824//catalytic activity	GO:0008152//metabolic process	gi|413924229|gb|AFW64161.1|/9.37907e-141/hypothetical protein ZEAMMB73_226114 [Zea mays]
GRMZM2G082580	2501	27.56	66.36	1.39	3.93	1.49944	Up	1.33032e-06	1.54044e-05	-	K10999|1|0.0|1461|zma:541806|cellulose synthase A [EC:2.4.1.12]	GO:0031224//intrinsic to membrane	GO:0016759//cellulose synthase activity;GO:0046914//transition metal ion binding	GO:0045229//external encapsulating structure organization;GO:0009250//glucan biosynthetic process	gi|414589209|tpg|DAA39780.1|/0/TPA: hypothetical protein ZEAMMB73_877148 [Zea mays]
GRMZM2G149051	3669	33.41	80.69	1.15	3.24	1.49436	Up	1.18335e-07	1.63003e-06	-	K13420|1|1e-130|466|sbi:SORBI_06g028760|LRR receptor-like serine/threonine-protein kinase FLS2 [EC:2.7.11.1];K00924|2|4e-129|461|ath:AT1G75820|[EC:2.7.1.-]	-	GO:0004672//protein kinase activity;GO:0032559	GO:0006464//cellular protein modification process	gi|414885940|tpg|DAA61954.1|/0/TPA: putative leucine-rich repeat receptor protein kinase family protein [Zea mays]
GRMZM2G131421	990	17.7	42.19	2.3	6.45	1.48767	Up	0.000105984	0.000835326	-	-	-	-	-	gi|224035209|gb|ACN36680.1|/1.77608e-48/unknown [Zea mays]
GRMZM2G088753	3191	429	1016	16.93	46.96	1.47185	Up	2.37906e-77	4.71764e-75	sbe1	K00700|1|0.0|1599|zma:542315|1,4-alpha-glucan branching enzyme [EC:2.4.1.18]	GO:0009536//plastid;GO:0009536//plastid	GO:0016798//hydrolase activity, acting on glycosyl bonds;GO:0035251//UDP-glucosyltransferase activity;GO:0043167//ion binding;GO:0016798//hydrolase activity, acting on glycosyl bonds;GO:0035251//UDP-glucosyltransferase activity;GO:0043167//ion binding	GO:0005982//starch metabolic process;GO:0005982//starch metabolic process	gi|162460642|ref|NP_001105370.1|/0/starch branching enzyme1 [Zea mays]
GRMZM2G051689	1562.11	19.07	45.17	1.56	4.32	1.46949	Up	9.80978e-05	0.000780709	-	-	-	-	-	gi|238006662|gb|ACR34366.1|/3.75544e-149/unknown [Zea mays]
GRMZM2G100090	2539	67.95	160.46	3.38	9.35	1.46794	Up	1.15456e-13	3.15186e-12	-	K08332|1|3e-08|59.3|vcn:VOLCADRAFT_41528|vacuolar protein 8	GO:0043234//protein complex;GO:0043231//intracellular membrane-bounded organelle	GO:0019787//small conjugating protein ligase activity	GO:0032446//protein modification by small protein conjugation	gi|226531115|ref|NP_001147466.1|/0/ubiquitin-protein ligase [Zea mays]
GRMZM2G156568	2049	31.01	73.33	1.92	5.31	1.46761	Up	7.35536e-07	8.88086e-06	-	-	-	-	-	gi|226506730|ref|NP_001146083.1|/0/hypothetical protein [Zea mays]
GRMZM2G035023	1723	371.17	872.86	27.4	75.46	1.46154	Up	6.40016e-66	1.06875e-63	-	K15400|1|1e-13|76.3|osa:4350569|omega-hydroxypalmitate O-feruloyl transferase [EC:2.3.1.188];K13065|2|2e-13|75.9|sbi:SORBI_06g021640|shikimate O-hydroxycinnamoyltransferase [EC:2.3.1.133]	-	-	-	gi|212274475|ref|NP_001130851.1|/0/uncharacterized protein LOC100191955 [Zea mays]
GRMZM2G028745	1555	58	136	4.75	13.06	1.45916	Up	1.48835e-11	3.30996e-10	-	K03879|1|5e-26|117|sbi:SobioMp21|NADH-ubiquinone oxidoreductase chain 2 [EC:1.6.5.3]	GO:0031410//cytoplasmic vesicle;GO:0005746//mitochondrial respiratory chain	-	GO:0008152//metabolic process	gi|357436153|ref|XP_003588352.1|/4.37704e-51/NADH dehydrogenase subunit [Medicago truncatula]
GRMZM2G144002	2202	94	220	5.4	14.81	1.45554	Up	9.62068e-18	3.55393e-16	-	K00975|1|0.0|900|zma:100125657|glucose-1-phosphate adenylyltransferase [EC:2.7.7.27]	GO:0009536//plastid	GO:0070566//adenylyltransferase activity	GO:0005982//starch metabolic process;GO:0005977//glycogen metabolic process	gi|414884123|tpg|DAA60137.1|/0/TPA: glucose-1-phosphate adenylyltransferase [Zea mays]
AC195154.3_FG004	3546	24	56	0.85	2.33	1.4548	Up	1.68766e-05	0.000157282	-	K10357|1|8e-65|247|aly:ARALYDRAFT_887631|myosin V;K03165|2|1e-47|190|ota:Ot06g03550|DNA topoisomerase III [EC:5.99.1.2];K06675|3|1e-10|67.8|cme:CME029C|structural maintenance of chromosome 4;K09291|4|2e-10|67.0|rcu:RCOM_1128370|nucleoprotein TPR	-	-	-	gi|414880759|tpg|DAA57890.1|/0/TPA: hypothetical protein ZEAMMB73_264351 [Zea mays]
GRMZM2G090528	1862.94	59	138.99	4.07	11.1	1.44746	Up	1.15282e-11	2.60021e-10	-	K05391|1|4e-77|285|osa:4339240|cyclic nucleotide gated channel, other eukaryote	GO:0031224//intrinsic to membrane;GO:0043231//intracellular membrane-bounded organelle;GO:0031224//intrinsic to membrane;GO:0043231//intracellular membrane-bounded organelle;GO:0031224//intrinsic to membrane;GO:0043231//intracellular membrane-bounded organelle	GO:0015075//ion transmembrane transporter activity;GO:0015075//ion transmembrane transporter activity;GO:0015075//ion transmembrane transporter activity	GO:0006810//transport;GO:0006810//transport;GO:0006810//transport	gi|413952243|gb|AFW84892.1|/1.58279e-119/hypothetical protein ZEAMMB73_103551 [Zea mays]
GRMZM2G419994	1492	22	50.98	1.88	5.11	1.44259	Up	6.81272e-05	0.000562571	-	-	-	-	-	gi|226529485|ref|NP_001146118.1|/4.09707e-64/uncharacterized protein LOC100279659 [Zea mays]
GRMZM2G134183	2079.63	47.85	103.47	2.72	7.38	1.44001	Up	2.57672e-08	3.93046e-07	-	-	-	-	-	gi|413950627|gb|AFW83276.1|/1.91668e-45/CENPCB protein [Zea mays]
GRMZM2G069911	1206.23	5318	12312	565.96	1534.38	1.43888	Up	0	0	-	K11275|1|3e-33|140|sbi:SORBI_10g002030|histone H1/5	GO:0000785//chromatin;GO:0043231//intracellular membrane-bounded organelle;GO:0000785//chromatin;GO:0043231//intracellular membrane-bounded organelle	GO:0003676//nucleic acid binding;GO:0003676//nucleic acid binding	GO:0050896//response to stimulus;GO:0034728//nucleosome organization;GO:0050896//response to stimulus;GO:0034728//nucleosome organization	gi|195621264|gb|ACG32462.1|/5.06367e-40/histone H1 [Zea mays]
GRMZM2G085295	1176	25.51	59.04	2.79	7.55	1.43621	Up	8.39218e-06	8.30637e-05	-	K04646|1|5e-177|618|bdi:100837941|clathrin heavy chain	GO:0012510//trans-Golgi network transport vesicle membrane;GO:0005905//coated pit	-	GO:0015031//protein transport	gi|462355076|gb|AGH24537.1|/1.47558e-180/clathrin heavy chain 2 [Zea mays]
GRMZM2G034471	2248	223	514	12.55	33.89	1.43317	Up	1.79539e-38	1.64318e-36	-	K00517|1|4e-135|480|ath:AT1G01190|[EC:1.14.-.-];K05280|5|3e-62|238|pop:POPTR_823742|flavonoid 3'-monooxygenase [EC:1.14.13.21]	-	GO:0016491//oxidoreductase activity;GO:0005506//iron ion binding	GO:0008152//metabolic process	gi|414590021|tpg|DAA40592.1|/0/TPA: putative cytochrome P450 superfamily protein [Zea mays]
GRMZM2G075255	2339.63	36	78	1.83	4.94	1.43267	Up	1.61509e-06	1.83887e-05	-	K15404|1|2e-46|184|sbi:SORBI_01g019590|aldehyde decarbonylase [EC:4.1.99.5]	GO:0031224//intrinsic to membrane;GO:0043231//intracellular membrane-bounded organelle;GO:0044420//extracellular matrix part	GO:0046914//transition metal ion binding;GO:0003824//catalytic activity	GO:0006633//fatty acid biosynthetic process;GO:0003006//developmental process involved in reproduction;GO:0008152//metabolic process;GO:0008152//metabolic process	gi|413937832|gb|AFW72383.1|/1.23795e-66/hypothetical protein ZEAMMB73_077345 [Zea mays]
GRMZM2G300955	4148	36	83	1.09	2.94	1.43149	Up	2.0022e-07	2.66416e-06	-	K11420|1|3e-108|392|bdi:100843697|euchromatic histone-lysine N-methyltransferase [EC:2.1.1.43];K10638|4|2e-10|67.4|mtr:MTR_5g098680|E3 ubiquitin-protein ligase UHRF1 [EC:6.3.2.19];K11423|5|3e-10|66.6|olu:OSTLU_18587|histone-lysine N-methyltransferase SETD2 [EC:2.1.1.43]	GO:0043231//intracellular membrane-bounded organelle	GO:0008168//methyltransferase activity	GO:0016568//chromatin modification;GO:0032259//methylation	gi|414589384|tpg|DAA39955.1|/0/TPA: putative histone-lysine N-methyltransferase family protein [Zea mays]
GRMZM2G109550	3929	43	99	1.38	3.71	1.42675	Up	1.38633e-08	2.2017e-07	-	K02878|1|1e-20|100|aly:ARALYDRAFT_675788|large subunit ribosomal protein L16	GO:0000314//organellar small ribosomal subunit;GO:0009536//plastid	GO:0003723//RNA binding;GO:0005198//structural molecule activity	GO:0010467//gene expression	gi|255590603|ref|XP_002535312.1|/0/60S ribosomal protein L16, putative [Ricinus communis]
GRMZM2G026703	1765	41494	95192	2988.21	8029.35	1.426	Up	0	0	-	-	GO:0031410//cytoplasmic vesicle	-	-	gi|414873301|tpg|DAA51858.1|/0/TPA: globulin2 [Zea mays]
GRMZM2G474451	2310	28.05	63.72	1.54	4.09	1.40917	Up	8.97628e-06	8.84464e-05	-	K15336|1|5e-60|231|vvi:100259391|tRNA (cytosine38-C5)-methyltransferase [EC:2.1.1.204]	GO:0043231//intracellular membrane-bounded organelle	-	-	gi|414591138|tpg|DAA41709.1|/0/TPA: hypothetical protein ZEAMMB73_028111 [Zea mays]
GRMZM2G023275	2970	84	190	3.56	9.44	1.40691	Up	8.16678e-15	2.43681e-13	-	K09571|1|5e-07|55.5|zma:100273568|FK506-binding protein 4/5 [EC:5.2.1.8];K01802|2|3e-06|53.1|cme:CMH207C|peptidylprolyl isomerase [EC:5.2.1.8]	-	-	-	gi|413917190|gb|AFW57122.1|/0/hypothetical protein ZEAMMB73_165363 [Zea mays]
GRMZM2G010338	1770.83	42.66	97.28	3.09	8.18	1.40449	Up	1.79671e-08	2.80508e-07	-	K15047|1|0.0|529|sbi:SORBI_06g029970|heterogeneous nuclear ribonucleoprotein U-like protein 1	-	GO:0032559;GO:0032559	-	gi|242077338|ref|XP_002448605.1|/0/hypothetical protein SORBIDRAFT_06g029970 [Sorghum bicolor]
GRMZM2G054123	1733.46	21.11	49.86	1.62	4.28	1.40162	Up	5.77046e-05	0.000482646	-	K00789|1|0.0|759|zma:100282324|S-adenosylmethionine synthetase [EC:2.5.1.6]	GO:0044424//intracellular part;GO:0044424//intracellular part;GO:0044424//intracellular part;GO:0044424//intracellular part;GO:0044424//intracellular part	GO:0046872//metal ion binding;GO:0016765//transferase activity, transferring alkyl or aryl (other than methyl) groups;GO:0032559;GO:0046872//metal ion binding;GO:0016765//transferase activity, transferring alkyl or aryl (other than methyl) groups;GO:0032559;GO:0046872//metal ion binding;GO:0016765//transferase activity, transferring alkyl or aryl (other than methyl) groups;GO:0032559;GO:0046872//…	GO:0006970//response to osmotic stress;GO:0044237//cellular metabolic process;GO:0006970//response to osmotic stress;GO:0044237//cellular metabolic process;GO:0006970//response to osmotic stress;GO:0044237//cellular metabolic process;GO:0006970//response to osmotic stress;GO:0044237//cellular metabolic process;GO:0006970//response to osmotic stress;GO:0044237//cellular metabolic process	gi|413947996|gb|AFW80645.1|/0/S-adenosylmethionine synthase isoform 1 [Zea mays]
GRMZM2G462537	1099.98	20	48.95	2.54	6.71	1.40148	Up	4.83552e-05	0.000411437	-	-	-	-	-	gi|413955561|gb|AFW88210.1|/1.56231e-79/hypothetical protein ZEAMMB73_248539 [Zea mays]
AC197047.3_FG001	558	99.3	223.82	23.69	62.53	1.40027	Up	5.00338e-17	1.76385e-15	-	-	GO:0043231//intracellular membrane-bounded organelle	-	-	gi|226499266|ref|NP_001144738.1|/4.58995e-52/uncharacterized protein LOC100277785 [Zea mays]
GRMZM2G137558	2697	483.4	1088.31	22.62	59.65	1.39892	Up	9.39468e-77	1.82493e-74	-	-	GO:0043231//intracellular membrane-bounded organelle	GO:0016772//transferase activity, transferring phosphorus-containing groups	-	gi|414589751|tpg|DAA40322.1|/0/TPA: hypothetical protein ZEAMMB73_350252 [Zea mays]
GRMZM2G053722	2965	29	65	1.23	3.24	1.39734	Up	6.8806e-06	6.91815e-05	-	K04345|1|0.0|1051|vvi:100266345|protein kinase A [EC:2.7.11.11]	GO:0043234//protein complex;GO:0016020//membrane	GO:0043169//cation binding;GO:0004690//cyclic nucleotide-dependent protein kinase activity;GO:0004721//phosphoprotein phosphatase activity;GO:0032559;GO:0019887//protein kinase regulator activity	GO:0006468//protein phosphorylation	gi|413925848|gb|AFW65780.1|/0/hypothetical protein ZEAMMB73_978885 [Zea mays]
GRMZM2G114552	1395.58	1941	4350	177.87	466.62	1.39142	Up	1.34606e-298	1.13049e-295	-	-	GO:0031410//cytoplasmic vesicle	GO:0004866//endopeptidase inhibitor activity	-	gi|308081293|ref|NP_001183624.1|/3.70442e-112/uncharacterized protein LOC100502218 precursor [Zea mays]
GRMZM2G137582	2907	76.75	171.95	3.33	8.73	1.39046	Up	2.21922e-13	5.88939e-12	-	K14515|1|0.0|768|sbi:SORBI_04g006870|EIN3-binding F-box protein	-	-	-	gi|226505408|ref|NP_001147557.1|/0/LOC100281166 [Zea mays]
GRMZM2G334722	1745	55	123	4.01	10.5	1.38872	Up	6.12152e-10	1.14323e-08	-	-	-	-	-	gi|212276177|ref|NP_001130768.1|/4.00601e-138/hypothetical protein [Zea mays]
GRMZM2G009849	4775.55	22.11	50.89	0.6	1.57	1.38773	Up	6.81272e-05	0.000562409	-	-	GO:0015630//microtubule cytoskeleton;GO:0044444//cytoplasmic part;GO:0015630//microtubule cytoskeleton;GO:0044444//cytoplasmic part;GO:0015630//microtubule cytoskeleton;GO:0044444//cytoplasmic part	GO:0015631//tubulin binding;GO:0015631//tubulin binding;GO:0015631//tubulin binding	GO:0000919//cell plate assembly;GO:0000919//cell plate assembly;GO:0000919//cell plate assembly	gi|413952123|gb|AFW84772.1|/0/hypothetical protein ZEAMMB73_280693 [Zea mays]
GRMZM2G076307	1373	35	78	3.26	8.51	1.38429	Up	9.2246e-07	1.09434e-05	-	-	-	-	-	gi|414591279|tpg|DAA41850.1|/5.21349e-127/TPA: hypothetical protein ZEAMMB73_792489 [Zea mays]
GRMZM2G126148	1724.22	28	62	2.07	5.36	1.3726	Up	1.3666e-05	0.000129689	-	-	GO:0031410//cytoplasmic vesicle;GO:0031410//cytoplasmic vesicle;GO:0031410//cytoplasmic vesicle	GO:0003676//nucleic acid binding;GO:0003676//nucleic acid binding;GO:0003676//nucleic acid binding	-	gi|293334771|ref|NP_001170044.1|/0/uncharacterized protein LOC100383956 [Zea mays]
GRMZM2G132286	741	30.89	68.2	5.46	14.11	1.36975	Up	3.45998e-06	3.67969e-05	-	-	GO:0043231//intracellular membrane-bounded organelle	GO:0005488//binding	-	gi|413916285|gb|AFW56217.1|/3.11723e-144/hypothetical protein ZEAMMB73_723080 [Zea mays]
GRMZM2G012030	6854.44	48.69	106.99	0.89	2.29	1.36347	Up	1.31472e-08	2.0938e-07	-	K10400|1|2e-25|118|bdi:100844828|kinesin family member 15	-	-	-	gi|413934179|gb|AFW68730.1|/0/hypothetical protein ZEAMMB73_143161 [Zea mays]
GRMZM2G424857	3412	31.96	70.18	1.18	3.03	1.36053	Up	2.6562e-06	2.9016e-05	-	K01455|1|0.0|942|zma:100274074|formamidase [EC:3.5.1.49]	-	GO:0016811//hydrolase activity, acting on carbon-nitrogen (but not peptide) bonds, in linear amides	-	gi|218189110|gb|EEC71537.1|/0/hypothetical protein OsI_03858 [Oryza sativa Indica Group]
GRMZM2G044968	1827	23.33	50.91	1.62	4.15	1.35712	Up	0.000121084	0.000943657	-	-	-	-	-	gi|226508014|ref|NP_001143681.1|/0/uncharacterized protein LOC100276406 [Zea mays]
GRMZM2G136712	2668	91.8	200.08	4.34	11.09	1.35349	Up	6.89498e-15	2.07249e-13	-	K12524|1|0.0|1079|sbi:SORBI_02g019450|bifunctional aspartokinase / homoserine dehydrogenase 1 [EC:2.7.2.4 1.1.1.3]	GO:0009532//plastid stroma	GO:0016774//phosphotransferase activity, carboxyl group as acceptor;GO:0016616//oxidoreductase activity, acting on the CH-OH group of donors, NAD or NADP as acceptor;GO:0031406//carboxylic acid binding;GO:0032559	GO:0000097//sulfur amino acid biosynthetic process;GO:0006796//phosphate-containing compound metabolic process	gi|414884893|tpg|DAA60907.1|/0/TPA: homoserine dehydrogenase [Zea mays]
GRMZM2G410710	1267.69	123	273	12.66	32.32	1.35215	Up	4.60512e-20	1.98041e-18	phb3	-	GO:0044464//cell part;GO:0044464//cell part;GO:0044464//cell part	-	-	gi|413937473|gb|AFW72024.1|/1.4947e-131/prohibitin complex protein 1 [Zea mays]
GRMZM2G041765	1765.69	73	155	5.12	13.07	1.35204	Up	2.77776e-11	5.96383e-10	-	-	-	-	-	gi|413953575|gb|AFW86224.1|/2.25639e-84/hypothetical protein ZEAMMB73_904543 [Zea mays]
GRMZM2G058948	2529	148.22	322.02	7.4	18.84	1.3482	Up	1.09413e-22	5.33154e-21	-	-	-	GO:0008324//cation transmembrane transporter activity	GO:0006812//cation transport	gi|414584723|tpg|DAA35294.1|/0/TPA: hypothetical protein ZEAMMB73_140243 [Zea mays]
GRMZM2G476107	2523	42.98	93.24	2.15	5.47	1.3472	Up	9.60992e-08	1.34121e-06	-	K15893|1|2e-10|66.6|vcn:VOLCADRAFT_89593|hydroxypyruvate reductase 1	-	GO:0016614//oxidoreductase activity, acting on CH-OH group of donors;GO:0005488//binding;GO:0016614//oxidoreductase activity, acting on CH-OH group of donors;GO:0005488//binding	-	gi|414864520|tpg|DAA43077.1|/0/TPA: hypothetical protein ZEAMMB73_906520 [Zea mays]
GRMZM2G049168	2463	24	52	1.23	3.12	1.34289	Up	9.22898e-05	0.000738396	-	K11654|1|4e-82|304|sbi:SORBI_03g014780|SWI/SNF-related matrix-associated actin-dependent regulator of chromatin subfamily A member 5 [EC:3.6.4.-]	-	GO:0003676//nucleic acid binding;GO:0003824//catalytic activity;GO:0005488//binding	-	gi|413957252|gb|AFW89901.1|/0/hypothetical protein ZEAMMB73_126422, partial [Zea mays]
GRMZM2G095898	1387	28	60.56	2.58	6.54	1.34192	Up	3.1248e-05	0.00027685	-	K06890|1|1e-83|308|sbi:SORBI_05g022690|	GO:0031224//intrinsic to membrane;GO:0031224//intrinsic to membrane	-	-	gi|413925384|gb|AFW65316.1|/1.76482e-106/hypothetical protein ZEAMMB73_585427 [Zea mays]
GRMZM2G087103	1421.18	72	155	6.44	16.32	1.34151	Up	1.62786e-11	3.60617e-10	-	K00826|1|9e-164|571|zma:100192017|branched-chain amino acid aminotransferase [EC:2.6.1.42]	-	-	-	gi|414875573|tpg|DAA52704.1|/5.78762e-148/TPA: hypothetical protein ZEAMMB73_496419 [Zea mays]
GRMZM2G323353	2427	26	56	1.35	3.42	1.34104	Up	5.36684e-05	0.000452867	-	-	-	-	-	gi|414875817|tpg|DAA52948.1|/0/TPA: hypothetical protein ZEAMMB73_810411 [Zea mays]
GRMZM2G177631	4406	51.84	111.54	1.48	3.72	1.32971	Up	8.99318e-09	1.46325e-07	cesa8	K10999|1|0.0|2068|zma:541806|cellulose synthase A [EC:2.4.1.12]	GO:0031224//intrinsic to membrane	GO:0016759//cellulose synthase activity;GO:0046914//transition metal ion binding	GO:0045229//external encapsulating structure organization;GO:0009250//glucan biosynthetic process	gi|162460924|ref|NP_001104958.1|/0/cellulose synthase8 [Zea mays]
GRMZM2G014022	1351	554	1188	52.46	131.75	1.32851	Up	2.48952e-77	4.90264e-75	-	-	-	-	-	gi|413918269|gb|AFW58201.1|/4.61142e-120/hypothetical protein ZEAMMB73_575911 [Zea mays]
GRMZM2G176546	1812	169.52	362.91	11.88	29.8	1.32678	Up	1.06364e-24	5.67703e-23	-	K01897|1|0.0|910|zma:100281538|long-chain acyl-CoA synthetase [EC:6.2.1.3]	-	-	-	gi|226495043|ref|NP_001147928.1|/0/AMP-binding protein [Zea mays]
GRMZM5G820822	1448	34.71	74.3	3.06	7.67	1.32569	Up	2.75254e-06	2.99995e-05	-	K01366|1|0.0|510|zma:542451|cathepsin H [EC:3.4.22.16]	GO:0031410//cytoplasmic vesicle;GO:0043231//intracellular membrane-bounded organelle	GO:0004175//endopeptidase activity	GO:0019538//protein metabolic process	gi|1706261|sp|Q10717.1|CYSP2_MAIZE/0/RecName: Full=Cysteine proteinase 2; Flags: Precursor
GRMZM2G113351	4095	27	58	0.83	2.08	1.3254	Up	4.09456e-05	0.00035302	-	-	GO:0005789//endoplasmic reticulum membrane	GO:0016787//hydrolase activity	GO:0046488//phosphatidylinositol metabolic process;GO:0015031//protein transport	gi|414865196|tpg|DAA43753.1|/0/TPA: hypothetical protein ZEAMMB73_402632 [Zea mays]
GRMZM2G103276	1092	36.02	76.99	4.25	10.63	1.32261	Up	3.62942e-06	3.84985e-05	-	-	-	-	-	gi|226509300|ref|NP_001142845.1|/2.18538e-66/hypothetical protein [Zea mays]
GRMZM2G355771	4352	36	77	1.04	2.6	1.32193	Up	2.4257e-06	2.67436e-05	-	K09291|1|1e-22|108|sbi:SORBI_04g028320|nucleoprotein TPR	-	-	-	gi|414871818|tpg|DAA50375.1|/0/TPA: hypothetical protein ZEAMMB73_743608, partial [Zea mays]
GRMZM2G148796	2527	44	94	2.2	5.5	1.32193	Up	1.92356e-07	2.56669e-06	-	-	-	GO:0016462//pyrophosphatase activity;GO:0032559	-	gi|414881067|tpg|DAA58198.1|/0/TPA: hypothetical protein ZEAMMB73_980219 [Zea mays]
GRMZM2G000909	1982	31	66	1.98	4.95	1.32193	Up	1.39123e-05	0.000131894	-	-	-	-	-	gi|212274567|ref|NP_001130214.1|/0/uncharacterized protein LOC100191308 [Zea mays]
GRMZM2G098793	2304.96	43	89	2.29	5.72	1.32067	Up	8.27942e-07	9.90029e-06	-	-	GO:0043231//intracellular membrane-bounded organelle;GO:0043231//intracellular membrane-bounded organelle	GO:0016740//transferase activity;GO:0016740//transferase activity	-	gi|413934852|gb|AFW69403.1|/0/glycosyltransferase [Zea mays]
GRMZM2G457867	1024	24.86	52.93	3.13	7.81	1.31916	Up	9.22898e-05	0.000738189	-	K14423|1|6e-11|66.6|aly:ARALYDRAFT_329352|4,4-dimethyl-9beta,19-cyclopropylsterol-4alpha-methyl oxidase [EC:1.14.13.72];K06674|2|4e-07|53.9|vcn:VOLCADRAFT_106052|structural maintenance of chromosome 2	GO:0044464//cell part	GO:0046872//metal ion binding;GO:0016491//oxidoreductase activity	-	gi|414882059|tpg|DAA59190.1|/1.18824e-135/TPA: hypothetical protein ZEAMMB73_754615 [Zea mays]
GRMZM2G017400	1474	76.58	162.79	6.63	16.51	1.31626	Up	8.51076e-12	1.95201e-10	-	-	-	-	-	gi|414866417|tpg|DAA44974.1|/3.56993e-137/TPA: hypothetical protein ZEAMMB73_763045 [Zea mays]
GRMZM2G167786	2427	33	70	1.72	4.27	1.31183	Up	8.1222e-06	8.0615e-05	-	K13420|1|2e-06|53.1|osa:4337016|LRR receptor-like serine/threonine-protein kinase FLS2 [EC:2.7.11.1];K00924|2|3e-06|52.4|ath:AT5G25930|[EC:2.7.1.-]	-	-	-	gi|413946734|gb|AFW79383.1|/1.54958e-162/polygalacturonase inhibitor 1 [Zea mays]
GRMZM2G703307	1254	47.24	99.62	4.83	11.93	1.3045	Up	1.29291e-07	1.77069e-06	-	-	-	-	-	gi|414590007|tpg|DAA40578.1|/2.89032e-129/TPA: hypothetical protein ZEAMMB73_401617 [Zea mays]
GRMZM2G134982	3579	68	143	2.39	5.89	1.30126	Up	2.27656e-10	4.44645e-09	-	K14536|1|0.0|1911|sbi:SORBI_01g013210|ribosome assembly protein 1 [EC:3.6.5.-]	-	GO:0017111//nucleoside-triphosphatase activity;GO:0008135//translation factor activity, nucleic acid binding;GO:0032561//guanyl ribonucleotide binding	GO:0009207	gi|414872123|tpg|DAA50680.1|/0/TPA: putative translation elongation factor family protein [Zea mays]
GRMZM2G078204	2244	55.77	117	3.14	7.73	1.2997	Up	7.0076e-09	1.158e-07	-	K03511|1|0.0|1122|sbi:SORBI_01g014630|DNA polymerase kappa subunit [EC:2.7.7.7]	GO:0044424//intracellular part	GO:0046872//metal ion binding;GO:0003677//DNA binding;GO:0034061	GO:0006260//DNA replication	gi|413933667|gb|AFW68218.1|/0/hypothetical protein ZEAMMB73_188779 [Zea mays]
GRMZM2G098129	3423	145.3	304.74	5.34	13.12	1.29686	Up	2.70738e-20	1.18029e-18	-	K09291|1|1e-09|64.3|mtr:MTR_2g063480|nucleoprotein TPR;K03254|2|4e-08|59.3|vcn:VOLCADRAFT_103503|translation initiation factor 3 subunit A;K06675|3|1e-07|57.8|rcu:RCOM_0100760|structural maintenance of chromosome 4;K11498|5|5e-07|55.8|cme:CMQ429C|centromeric protein E	GO:0031981//nuclear lumen;GO:0009536//plastid	GO:0017111//nucleoside-triphosphatase activity;GO:0032561//guanyl ribonucleotide binding	GO:0009207;GO:0002376//immune system process	gi|413948474|gb|AFW81123.1|/0/hypothetical protein ZEAMMB73_122378 [Zea mays]
GRMZM2G062357	2710	52	109	2.42	5.94	1.29546	Up	3.42812e-08	5.12513e-07	-	K15164|1|2e-32|113|aly:ARALYDRAFT_314757|mediator of RNA polymerase II transcription subunit 13	GO:0042579//microbody	GO:0003824//catalytic activity;GO:0016874//ligase activity	GO:0042445//hormone metabolic process	gi|414873463|tpg|DAA52020.1|/0/TPA: hypothetical protein ZEAMMB73_193171 [Zea mays]
GRMZM2G059073	2217.8	67.88	141.33	3.86	9.45	1.29171	Up	2.96216e-10	5.73454e-09	-	K00858|1|0.0|1093|zma:100281602|NAD+ kinase [EC:2.7.1.23]	GO:0044424//intracellular part;GO:0044424//intracellular part	GO:0016301//kinase activity;GO:0043169//cation binding;GO:0016301//kinase activity;GO:0043169//cation binding	GO:0006796//phosphate-containing compound metabolic process;GO:0006796//phosphate-containing compound metabolic process	gi|413951272|gb|AFW83921.1|/0/NAD kinase 1 [Zea mays]
GRMZM2G030744	1833.38	48	97	3.23	7.87	1.28483	Up	4.73104e-07	5.88392e-06	-	K12126|1|2e-26|119|ath:AT1G09530|phytochrome-interacting factor 3;K13422|3|4e-08|58.2|mtr:MTR_8g067280|transcription factor MYC2;K10863|4|1e-07|56.6|aly:ARALYDRAFT_486946|aprataxin [EC:3.-.-.-]	GO:0043231//intracellular membrane-bounded organelle;GO:0043231//intracellular membrane-bounded organelle;GO:0043231//intracellular membrane-bounded organelle	-	-	gi|195639614|gb|ACG39275.1|/1.2525e-121/hypothetical protein [Zea mays]
GRMZM2G148783	2530	974	2026	48.63	118.47	1.2846	Up	5.8232e-124	2.02782e-121	-	-	-	-	-	gi|413951792|gb|AFW84441.1|/0/hypothetical protein ZEAMMB73_341836 [Zea mays]
GRMZM2G071333	3661	351.44	730.49	12.07	29.39	1.2839	Up	8.02932e-46	8.78457e-44	-	K01869|1|0.0|1966|sbi:SORBI_01g038510|leucyl-tRNA synthetase [EC:6.1.1.4]	GO:0044424//intracellular part	GO:0004812//aminoacyl-tRNA ligase activity;GO:0032559	GO:0006418//tRNA aminoacylation for protein translation	gi|414584924|tpg|DAA35495.1|/0/TPA: hypothetical protein ZEAMMB73_869327 [Zea mays]
GRMZM2G326272	3587	56.82	117.73	1.99	4.84	1.28224	Up	1.18764e-08	1.90203e-07	-	-	GO:0043231//intracellular membrane-bounded organelle	-	-	gi|413932505|gb|AFW67056.1|/0/hypothetical protein ZEAMMB73_612634 [Zea mays]
GRMZM2G101675	1129	74.98	155.66	8.54	20.77	1.28219	Up	4.69664e-11	9.83951e-10	-	K02925|1|6e-165|474|zma:100192516|large subunit ribosomal protein L3e	GO:0030529//ribonucleoprotein complex	GO:0005198//structural molecule activity	GO:0010467//gene expression	gi|414587224|tpg|DAA37795.1|/7.51796e-164/TPA: hypothetical protein ZEAMMB73_342493 [Zea mays]
GRMZM2G078314	1126	214.46	445.09	24.5	59.55	1.28132	Up	1.40101e-28	8.79247e-27	-	K11253|1|6e-69|259|ota:Ot11g02340|histone H3	GO:0000785//chromatin;GO:0009536//plastid;GO:0031981//nuclear lumen	GO:0003676//nucleic acid binding	GO:0034728//nucleosome organization	gi|413918289|gb|AFW58221.1|/6.45554e-69/histone H3.2 [Zea mays]
GRMZM2G150448	2774	26.39	54.7	1.2	2.91	1.27798	Up	0.000120973	0.000943051	-	K10576|1|5e-46|184|vvi:100250088|ubiquitin-conjugating enzyme E2 H [EC:6.3.2.19];K13415|3|8e-41|167|sbi:SORBI_03g032990|protein brassinosteroid insensitive 1 [EC:2.7.10.1 2.7.11.1]	-	GO:0004871//signal transducer activity;GO:0016301//kinase activity;GO:0032559	GO:0006464//cellular protein modification process	gi|413933277|gb|AFW67828.1|/0/putative leucine-rich repeat receptor-like protein kinase family protein [Zea mays]
GRMZM2G148249	2830	28	58	1.25	3.03	1.27739	Up	7.01108e-05	0.000577116	-	K15711|1|0.0|872|sbi:SORBI_02g040960|SWI/SNF-related matrix-associated actin-dependent regulator of chromatin subfamily A3 [EC:3.6.4.- 6.3.2.19]	-	GO:0017111//nucleoside-triphosphatase activity;GO:0046914//transition metal ion binding;GO:0003676//nucleic acid binding;GO:0032559;GO:0017111//nucleoside-triphosphatase activity;GO:0046914//transition metal ion binding;GO:0003676//nucleic acid binding;GO:0032559	-	gi|414887862|tpg|DAA63876.1|/0/TPA: hypothetical protein ZEAMMB73_072475 [Zea mays]
GRMZM2G047813	1646	42.03	86.79	3.25	7.86	1.27409	Up	1.60084e-06	1.82483e-05	-	K11251|1|2e-41|168|zma:100501984|histone H2A	GO:0000785//chromatin;GO:0043231//intracellular membrane-bounded organelle	GO:0003676//nucleic acid binding	GO:0034728//nucleosome organization	gi|195622870|gb|ACG33265.1|/3.23185e-41/histone H2A [Zea mays]
GRMZM2G061018	2556.65	95.86	185.98	4.45	10.76	1.2738	Up	1.75544e-11	3.88277e-10	-	K11294|1|1e-07|57.0|ath:AT1G48920|nucleolin	-	-	-	gi|293335293|ref|NP_001168194.1|/0/uncharacterized protein LOC100381950 [Zea mays]
GRMZM2G151977	1958	54	111	3.5	8.42	1.26647	Up	4.41232e-08	6.47783e-07	-	K12524|1|2e-40|166|mtr:MTR_3g084500|bifunctional aspartokinase / homoserine dehydrogenase 1 [EC:2.7.2.4 1.1.1.3]	-	GO:0016616//oxidoreductase activity, acting on the CH-OH group of donors, NAD or NADP as acceptor;GO:0016772//transferase activity, transferring phosphorus-containing groups;GO:0000166//nucleotide binding	GO:0006566//threonine metabolic process;GO:0006549//isoleucine metabolic process;GO:0000097//sulfur amino acid biosynthetic process;GO:0006796//phosphate-containing compound metabolic process	gi|226495441|ref|NP_001149012.1|/0/bifunctional aspartokinase/homoserine dehydrogenase [Zea mays]
GRMZM2G072850	3612.9	63.3	134.01	2.27	5.46	1.26621	Up	5.71438e-10	1.07351e-08	-	K05658|1|0.0|1763|sbi:SORBI_06g030350|ATP-binding cassette, subfamily B (MDR/TAP), member 1	GO:0031224//intrinsic to membrane;GO:0016020//membrane	GO:0042626//ATPase activity, coupled to transmembrane movement of substances;GO:0032559;GO:0042626//ATPase activity, coupled to transmembrane movement of substances;GO:0000166//nucleotide binding	GO:0006810//transport;GO:0009207;GO:0009987//cellular process;GO:0006810//transport	gi|414585175|tpg|DAA35746.1|/0/TPA: hypothetical protein ZEAMMB73_634725 [Zea mays]
GRMZM2G027821	2118	41	84	2.45	5.88	1.26303	Up	2.0933e-06	2.33675e-05	-	-	GO:0016021//integral to membrane	-	GO:0009612//response to mechanical stimulus;GO:0070838//divalent metal ion transport	gi|223944875|gb|ACN26521.1|/0/unknown [Zea mays]
GRMZM2G155889	1872	140	287	9.5	22.8	1.26303	Up	1.4768e-18	5.74525e-17	-	-	-	GO:0003676//nucleic acid binding	-	gi|413950075|gb|AFW82724.1|/1.69901e-166/hypothetical protein ZEAMMB73_548849 [Zea mays]
GRMZM2G072569	3880	41	84	1.33	3.19	1.26213	Up	2.0933e-06	2.33584e-05	-	K00924|1|0.0|920|aly:ARALYDRAFT_476729|[EC:2.7.1.-];K08286|5|5e-169|593|ath:AT4G28490|protein-serine/threonine kinase [EC:2.7.11.-]	GO:0031224//intrinsic to membrane;GO:0031410//cytoplasmic vesicle	GO:0004871//signal transducer activity;GO:0016491//oxidoreductase activity;GO:0004674//protein serine/threonine kinase activity;GO:0032559	GO:0006464//cellular protein modification process	gi|414873109|tpg|DAA51666.1|/0/TPA: putative leucine-rich repeat receptor-like protein kinase family protein [Zea mays]
GRMZM2G136494	1914	39	80	2.59	6.21	1.26164	Up	3.58174e-06	3.8021e-05	-	K01951|1|1e-17|89.7|zma:100383569|GMP synthase (glutamine-hydrolysing) [EC:6.3.5.2]	-	-	-	gi|413920077|gb|AFW60009.1|/0/hypothetical protein ZEAMMB73_700752 [Zea mays]
GRMZM2G006080	3172	111.38	227.12	4.42	10.56	1.25649	Up	6.19444e-15	1.86782e-13	-	K04733|1|0.0|691|ath:AT5G38990|interleukin-1 receptor-associated kinase 4 [EC:2.7.11.1];K00924|3|3e-63|242|aly:ARALYDRAFT_486409|[EC:2.7.1.-];K13430|5|3e-62|239|pop:POPTR_413452|serine/threonine-protein kinase PBS1 [EC:2.7.11.1]	GO:0044426;GO:0031410//cytoplasmic vesicle;GO:0016020//membrane	GO:0004672//protein kinase activity;GO:0032559	GO:0006952//defense response;GO:0006468//protein phosphorylation;GO:0009856//pollination;GO:0007275//multicellular organismal development	gi|413955819|gb|AFW88468.1|/0/putative receptor-like protein kinase family protein [Zea mays]
GRMZM2G017388	2499	48	98	2.43	5.8	1.2551	Up	3.2156e-07	4.10834e-06	-	K13754|1|5e-86|317|vvi:100246655|solute carrier family 24 (sodium/potassium/calcium exchanger), member 6	GO:0016020//membrane	-	-	gi|414871329|tpg|DAA49886.1|/0/TPA: putative sodium/calcium exchanger family protein [Zea mays]
AC198366.3_FG004	1521	58	118	4.86	11.59	1.25385	Up	2.2443e-08	3.45663e-07	-	K14494|1|1e-39|162|smo:SELMODRAFT_437369|DELLA protein	-	-	-	gi|413915896|gb|AFW55828.1|/0/hypothetical protein ZEAMMB73_283401 [Zea mays]
GRMZM5G854499	3078	42.02	85.5	1.72	4.1	1.25322	Up	2.36044e-06	2.60643e-05	-	K10696|1|0.0|770|bdi:100825148|E3 ubiquitin-protein ligase BRE1 [EC:6.3.2.19]	GO:0043231//intracellular membrane-bounded organelle	GO:0042802//identical protein binding	GO:0050789//regulation of biological process;GO:0048856//anatomical structure development;GO:0016574//histone ubiquitination;GO:0006513//protein monoubiquitination;GO:0007275//multicellular organismal development;GO:0003006//developmental process involved in reproduction	gi|413943251|gb|AFW75900.1|/0/hypothetical protein ZEAMMB73_783373 [Zea mays]
GRMZM2G005996	3436	76.37	155.51	2.8	6.67	1.25226	Up	1.30708e-10	2.61187e-09	-	-	GO:0044464//cell part	-	GO:0006810//transport	gi|259490196|ref|NP_001159287.1|/0/uncharacterized protein LOC100304377 [Zea mays]
GRMZM2G026991	6849	1199.06	2430.09	21.91	52.02	1.24748	Up	1.29343e-141	5.68216e-139	-	K12854|1|0.0|3838|sbi:SORBI_02g040700|pre-mRNA-splicing helicase BRR2 [EC:3.6.4.13]	-	GO:0032559;GO:0042623//ATPase activity, coupled	-	gi|414887828|tpg|DAA63842.1|/0/TPA: hypothetical protein ZEAMMB73_506422 [Zea mays]
GRMZM2G400602	2043	39.02	79.04	2.42	5.74	1.24604	Up	5.28828e-06	5.43581e-05	-	K14638|1|5e-09|60.1|pop:POPTR_804521|solute carrier family 15 (peptide/histidine transporter), member 3/4	GO:0044464//cell part;GO:0044464//cell part	-	GO:0015833//peptide transport	gi|414879480|tpg|DAA56611.1|/1.36274e-63/TPA: hypothetical protein ZEAMMB73_385814, partial [Zea mays]
GRMZM2G045981	2465	34.57	69.77	1.77	4.19	1.2432	Up	2.03968e-05	0.000187217	-	K13420|1|2e-44|179|pop:POPTR_1075175|LRR receptor-like serine/threonine-protein kinase FLS2 [EC:2.7.11.1]	GO:0031410//cytoplasmic vesicle	GO:0016301//kinase activity;GO:0032559	GO:0006464//cellular protein modification process	gi|413956531|gb|AFW89180.1|/0/putative leucine-rich repeat protein kinase family protein [Zea mays]
GRMZM2G338333	2495	243.28	491.12	12.32	29.13	1.2415	Up	7.18364e-30	4.82656e-28	-	K06694|1|2e-14|79.7|gmx:100499930|26S proteasome non-ATPase regulatory subunit 10	GO:0044464//cell part;GO:0044464//cell part	-	GO:0006970//response to osmotic stress;GO:0006970//response to osmotic stress	gi|226529692|ref|NP_001147449.1|/0/protein binding protein [Zea mays]
GRMZM2G013657	1749.59	467	952	34.27	81.02	1.24133	Up	3.3418e-57	4.70074e-55	-	-	GO:0043231//intracellular membrane-bounded organelle;GO:0043231//intracellular membrane-bounded organelle;GO:0043231//intracellular membrane-bounded organelle;GO:0043231//intracellular membrane-bounded organelle;GO:0043231//intracellular membrane-bounded organelle;GO:0043231//intracellular membrane-bounded organelle	GO:0003676//nucleic acid binding;GO:0001071//nucleic acid binding transcription factor activity;GO:0003676//nucleic acid binding;GO:0001071//nucleic acid binding transcription factor activity;GO:0003676//nucleic acid binding;GO:0001071//nucleic acid binding transcription factor activity;GO:0003676//nucleic acid binding;GO:0001071//nucleic acid binding transcription factor activity;GO:0003676//nuc…	GO:0006351//transcription, DNA-dependent;GO:0006351//transcription, DNA-dependent;GO:0006351//transcription, DNA-dependent;GO:0006351//transcription, DNA-dependent;GO:0006351//transcription, DNA-dependent;GO:0006351//transcription, DNA-dependent	gi|413945212|gb|AFW77861.1|/0/putative AP2/EREBP transcription factor superfamily protein [Zea mays]
GRMZM2G034157	851	443.82	895.09	67.81	160.17	1.24003	Up	4.8917e-53	6.46678e-51	-	K13993|1|9e-60|228|zma:100282069|HSP20 family protein	GO:0044424//intracellular part	-	GO:0050896//response to stimulus	gi|162459174|ref|NP_001105954.1|/2.91475e-62/17.8 kDa class II heat shock protein [Zea mays]
GRMZM2G042443	3034.1	202	338	6.97	16.44	1.23798	Up	1.35974e-14	3.93786e-13	mop1	-	-	GO:0034062//RNA polymerase activity;GO:0005488//binding;GO:0034062//RNA polymerase activity;GO:0005488//binding	-	gi|308080784|ref|NP_001183867.1|/0/uncharacterized protein LOC100502460 [Zea mays]
GRMZM2G160994	1504	169	339	14.33	33.68	1.23285	Up	7.38654e-21	3.29567e-19	-	-	GO:0043231//intracellular membrane-bounded organelle	-	-	gi|414586983|tpg|DAA37554.1|/0/TPA: hypothetical protein ZEAMMB73_139718 [Zea mays]
GRMZM2G089355	1483.75	50	96.84	4.16	9.76	1.2303	Up	1.81905e-06	2.05146e-05	-	K10695|1|4e-115|413|zma:100281596|E3 ubiquitin-protein ligase RNF1/2 [EC:6.3.2.19]	-	GO:0046872//metal ion binding;GO:0016740//transferase activity;GO:0046872//metal ion binding;GO:0016740//transferase activity	-	gi|226496665|ref|NP_001147987.1|/3.63081e-140/ribosomal protein L11 methyltransferase containing protein [Zea mays]
GRMZM2G335126	6859.35	73	146	1.33	3.12	1.23012	Up	9.0368e-10	1.65414e-08	-	K08332|1|3e-12|73.9|vcn:VOLCADRAFT_41528|vacuolar protein 8	-	-	-	gi|414588377|tpg|DAA38948.1|/0/TPA: putative ARM repeat-containing protein containing family protein [Zea mays]
GRMZM2G342327	2724.05	1201.56	2436.28	56.35	132.18	1.23002	Up	3.64984e-142	1.62846e-139	-	K05715|1|0.0|1041|zma:100279125|2-phosphoglycerate kinase [EC:2.7.2.-]	-	-	-	gi|413939508|gb|AFW74059.1|/0/hypothetical protein ZEAMMB73_995838 [Zea mays]
GRMZM5G870176	4558	116	232	3.19	7.48	1.22948	Up	1.10807e-14	3.2519e-13	-	K00770|1|0.0|1461|vvi:100243459|1,4-beta-D-xylan synthase [EC:2.4.2.24]	GO:0031224//intrinsic to membrane	GO:0016759//cellulose synthase activity	GO:0045229//external encapsulating structure organization;GO:0009250//glucan biosynthetic process	gi|413953515|gb|AFW86164.1|/0/putative cellulose synthase-like family protein [Zea mays]
GRMZM2G360352	2030	37	74	2.31	5.41	1.22774	Up	1.33457e-05	0.000127156	-	-	-	-	-	gi|413921540|gb|AFW61472.1|/0/hypothetical protein ZEAMMB73_985679 [Zea mays]
GRMZM2G108057	1940.57	47.26	87.22	2.86	6.68	1.22383	Up	1.20637e-05	0.000115908	-	K14950|1|3e-138|282|sbi:SORBI_09g019760|cation-transporting ATPase 13A1 [EC:3.6.3.-]	GO:0031224//intrinsic to membrane;GO:0043231//intracellular membrane-bounded organelle;GO:0031224//intrinsic to membrane	GO:0019829//cation-transporting ATPase activity;GO:0032559;GO:0019829//cation-transporting ATPase activity;GO:0032559	GO:0009206;GO:0006811//ion transport;GO:0009207;GO:0030003//cellular cation homeostasis;GO:0009856//pollination;GO:0009207;GO:0001709//cell fate determination;GO:0009555//pollen development;GO:0006811//ion transport;GO:0009206;GO:0009267//cellular response to starvation	gi|413945300|gb|AFW77949.1|/0/hypothetical protein ZEAMMB73_526305, partial [Zea mays]
GRMZM5G850015	1371	38.91	77.44	3.63	8.46	1.22069	Up	6.92326e-06	6.9537e-05	-	K06215|1|2e-164|577|sbi:SORBI_02g000720|pyridoxine biosynthesis protein [EC:4.-.-.-]	-	-	GO:0008614//pyridoxine metabolic process;GO:0050896//response to stimulus;GO:0009108//coenzyme biosynthetic process	gi|226528529|ref|NP_001147020.1|/6.069e-168/pyridoxin biosynthesis protein ER1 [Zea mays]
GRMZM2G397785	2769	67	133	3.05	7.1	1.21901	Up	6.44608e-09	1.06706e-07	-	K13457|1|4e-64|244|pop:POPTR_755797|disease resistance protein RPM1	-	-	-	gi|413917873|gb|AFW57805.1|/0/hypothetical protein ZEAMMB73_840527 [Zea mays]
GRMZM2G092652	1913.6	320.01	589.02	19.66	45.75	1.21851	Up	8.09742e-30	5.41503e-28	-	K09561|1|2e-07|55.5|ath:AT3G07370|STIP1 homology and U-box containing protein 1 [EC:6.3.2.19]	-	-	-	gi|414878054|tpg|DAA55185.1|/3.03557e-134/TPA: putative ARM repeat-containing protein containing family protein [Zea mays]
GRMZM2G367638	1276	66	131	6.63	15.41	1.21679	Up	8.40264e-09	1.37185e-07	-	-	-	-	-	gi|413953532|gb|AFW86181.1|/7.65044e-178/glycerolphosphate mutase [Zea mays]
GRMZM2G451672	3998.2	101.01	217.11	3.44	7.99	1.21579	Up	1.71225e-15	5.3729e-14	-	-	-	GO:0003824//catalytic activity;GO:0003824//catalytic activity;GO:0003824//catalytic activity	GO:0044238//primary metabolic process;GO:0044238//primary metabolic process;GO:0044238//primary metabolic process	gi|414886923|tpg|DAA62937.1|/0/TPA: hypothetical protein ZEAMMB73_025644 [Zea mays]
GRMZM2G305362	1902	45.01	88.9	3	6.95	1.21205	Up	3.305e-06	3.52537e-05	-	-	-	-	GO:0006351//transcription, DNA-dependent	gi|413948013|gb|AFW80662.1|/2.50894e-157/hypothetical protein ZEAMMB73_350135 [Zea mays]
GRMZM2G420865	1866.63	266.83	471.14	16.2	37.53	1.21205	Up	2.44818e-22	1.1769e-20	-	K13181|1|3e-42|168|zma:100274080|ATP-dependent RNA helicase DDX27 [EC:3.6.4.13]	-	GO:0032559;GO:0042623//ATPase activity, coupled;GO:0032559;GO:0042623//ATPase activity, coupled;GO:0016787//hydrolase activity;GO:0005488//binding;GO:0017111//nucleoside-triphosphatase activity;GO:0000166//nucleotide binding	-	gi|414589946|tpg|DAA40517.1|/0/TPA: putative DEAD-box ATP-dependent RNA helicase family protein [Zea mays]
GRMZM2G438895	4757.24	141	278	3.71	8.59	1.21124	Up	7.06858e-17	2.46752e-15	-	-	-	GO:0005515//protein binding;GO:0005515//protein binding;GO:0005515//protein binding	-	gi|413946664|gb|AFW79313.1|/0/hypothetical protein ZEAMMB73_299591 [Zea mays]
GRMZM2G109352	2893.51	47	88	1.94	4.49	1.21066	Up	8.4235e-06	8.33159e-05	-	-	GO:0030312//external encapsulating structure	-	-	gi|413945237|gb|AFW77886.1|/1.8985e-105/hypothetical protein ZEAMMB73_039824 [Zea mays]
GRMZM2G401147	1057	94.61	185.66	11.54	26.52	1.20044	Up	1.09204e-11	2.47093e-10	-	K11252|1|4e-44|176|bdi:100829292|histone H2B	GO:0000785//chromatin;GO:0043231//intracellular membrane-bounded organelle	GO:0003676//nucleic acid binding	GO:0034728//nucleosome organization	gi|297608780|ref|NP_001062114.2|/5.52238e-43/Os08g0490900 [Oryza sativa Japonica Group]
GRMZM2G146994	1459.88	119.12	233.42	10.41	23.91	1.19964	Up	3.22854e-14	9.12782e-13	-	K03754|1|6e-107|386|zma:100191235|translation initiation factor eIF-2B subunit beta	-	GO:0008135//translation factor activity, nucleic acid binding;GO:0008135//translation factor activity, nucleic acid binding;GO:0008135//translation factor activity, nucleic acid binding	GO:0006412//translation;GO:0006412//translation;GO:0006412//translation	gi|414871521|tpg|DAA50078.1|/2.52785e-146/TPA: hypothetical protein ZEAMMB73_732958 [Zea mays]
GRMZM2G419409	2103	98	192	5.9	13.55	1.19951	Up	5.52094e-12	1.28589e-10	-	K10638|1|1e-12|73.6|gmx:100786796|E3 ubiquitin-protein ligase UHRF1 [EC:6.3.2.19]	GO:0043231//intracellular membrane-bounded organelle	GO:0008168//methyltransferase activity	GO:0016568//chromatin modification;GO:0032259//methylation	gi|413922204|gb|AFW62136.1|/0/putative YDG/SRA domain containing protein [Zea mays]
GRMZM2G073913	723	46	90	8.34	19.11	1.19621	Up	2.52694e-06	2.77313e-05	-	-	-	-	-	gi|413937136|gb|AFW71687.1|/5.24533e-64/hypothetical protein ZEAMMB73_470508 [Zea mays]
GRMZM2G011608	3078.85	83	162	3.39	7.76	1.19477	Up	2.86464e-10	5.55328e-09	-	-	-	-	-	gi|414882102|tpg|DAA59233.1|/0/TPA: hypothetical protein ZEAMMB73_861907 [Zea mays]
GRMZM2G169998	1978	85	166	5.45	12.47	1.19413	Up	1.69062e-10	3.34087e-09	-	-	-	GO:0005488//binding	-	gi|226492471|ref|NP_001140985.1|/0/uncharacterized protein LOC100273064 [Zea mays]
GRMZM2G034025	5932.48	331	638	6.91	15.78	1.19134	Up	3.58656e-35	2.92612e-33	-	-	-	-	-	gi|413950739|gb|AFW83388.1|/2.33997e-131/hypothetical protein ZEAMMB73_497330 [Zea mays]
GRMZM2G120302	2425.88	99.28	196.27	5.25	11.98	1.19024	Up	2.02312e-12	4.89578e-11	-	K01303|1|6e-18|91.3|bdi:100824207|acylaminoacyl-peptidase [EC:3.4.19.1]	-	GO:0070011//peptidase activity, acting on L-amino acid peptides;GO:0070011//peptidase activity, acting on L-amino acid peptides	GO:0019538//protein metabolic process;GO:0019538//protein metabolic process	gi|413952680|gb|AFW85329.1|/0/putative acyl-peptide hydrolase [Zea mays]
GRMZM2G457621	1572	37	72	3	6.84	1.18903	Up	2.85644e-05	0.000255292	-	-	GO:0043231//intracellular membrane-bounded organelle	-	-	gi|226508018|ref|NP_001140763.1|/0/uncharacterized protein LOC100272838 [Zea mays]
GRMZM2G020929	918	36	70	5.08	11.57	1.18749	Up	3.7454e-05	0.000326266	-	-	-	-	-	gi|413945111|gb|AFW77760.1|/1.02887e-55/hypothetical protein ZEAMMB73_130773 [Zea mays]
GRMZM2G042136	1212.44	36.54	71.65	3.9	8.88	1.18709	Up	2.56486e-05	0.000230967	-	K03809|1|2e-66|251|smo:SELMODRAFT_231000|Trp repressor binding protein	GO:0016020//membrane;GO:0016020//membrane	GO:0003824//catalytic activity;GO:0000166//nucleotide binding;GO:0003824//catalytic activity;GO:0000166//nucleotide binding	-	gi|226500662|ref|NP_001147306.1|/8.79751e-106/flavoprotein wrbA [Zea mays]
GRMZM2G011742	2410	279.72	543.27	14.67	33.37	1.18568	Up	9.97522e-31	6.93047e-29	-	-	-	-	-	gi|414883707|tpg|DAA59721.1|/1.14219e-158/TPA: hypothetical protein ZEAMMB73_037297 [Zea mays]
GRMZM2G309063	4445	36	70	1.02	2.32	1.18556	Up	3.7454e-05	0.000326166	-	K04506|1|5e-153|510|osa:4327774|E3 ubiquitin-protein ligase SIAH1 [EC:6.3.2.19]	GO:0043231//intracellular membrane-bounded organelle;GO:0043231//intracellular membrane-bounded organelle	GO:0046914//transition metal ion binding;GO:0019787//small conjugating protein ligase activity;GO:0046914//transition metal ion binding;GO:0019787//small conjugating protein ligase activity	GO:0019941//modification-dependent protein catabolic process;GO:0032501//multicellular organismal process;GO:0032446//protein modification by small protein conjugation;GO:0019941//modification-dependent protein catabolic process;GO:0032501//multicellular organismal process;GO:0032446//protein modification by small protein conjugation	gi|226508036|ref|NP_001146477.1|/0/uncharacterized protein LOC100280065 [Zea mays]
GRMZM2G027535	1797.8	72	143	5.21	11.84	1.18431	Up	1.71534e-09	3.04612e-08	-	-	-	-	-	gi|413952309|gb|AFW84958.1|/3.44042e-180/BSD domain containing protein [Zea mays]
GRMZM2G074158	3401.97	437	840.75	16.05	36.43	1.18255	Up	1.58071e-45	1.72279e-43	-	K00688|1|0.0|1552|bdi:100828538|starch phosphorylase [EC:2.4.1.1]	GO:0009536//plastid;GO:0009536//plastid	GO:0016758//transferase activity, transferring hexosyl groups;GO:0048037//cofactor binding;GO:0016758//transferase activity, transferring hexosyl groups;GO:0048037//cofactor binding	GO:0044238//primary metabolic process;GO:0044238//primary metabolic process	gi|414872925|tpg|DAA51482.1|/0/TPA: phosphorylase isoform 1 [Zea mays]
AC215690.3_FG002	1179	316.9	613.85	34.52	78.32	1.18195	Up	2.88806e-34	2.28445e-32	-	K03921|1|0.0|709|sbi:SORBI_06g012520|acyl-[acyl-carrier-protein] desaturase [EC:1.14.19.2]	GO:0009536//plastid	GO:0046872//metal ion binding;GO:0016717//oxidoreductase activity, acting on paired donors, with oxidation of a pair of donors resulting in the reduction of molecular oxygen to two molecules of water	GO:0006631//fatty acid metabolic process	gi|413918069|gb|AFW58001.1|/0/hypothetical protein ZEAMMB73_127597 [Zea mays]
GRMZM2G013318	2511	1362.2	2637.13	68.53	155.39	1.18109	Up	5.97478e-141	2.585e-138	-	K06943|1|0.0|1057|bdi:100839587|nucleolar GTP-binding protein	-	GO:0032561//guanyl ribonucleotide binding	-	gi|413952808|gb|AFW85457.1|/0/hypothetical protein ZEAMMB73_677336 [Zea mays]
GRMZM2G407044	2097	86.38	167.09	5.22	11.82	1.17911	Up	1.87638e-10	3.69517e-09	-	K01653|1|8e-22|102|zma:100284799|acetolactate synthase I/III small subunit [EC:2.2.1.6]	GO:0009536//plastid;GO:0009536//plastid;GO:0009536//plastid	GO:0031406//carboxylic acid binding;GO:0016744;GO:0031406//carboxylic acid binding;GO:0016744;GO:0031406//carboxylic acid binding;GO:0016744	GO:0008652//cellular amino acid biosynthetic process;GO:0008652//cellular amino acid biosynthetic process;GO:0008652//cellular amino acid biosynthetic process	gi|413922968|gb|AFW62900.1|/2.50605e-29/hypothetical protein ZEAMMB73_432211 [Zea mays]
GRMZM2G389118	4259	619.54	1193.53	18.27	41.22	1.17387	Up	3.0635e-64	4.97035e-62	-	-	GO:0009527//plastid outer membrane	GO:0005488//binding;GO:0016817//hydrolase activity, acting on acid anhydrides	GO:0006605//protein targeting;GO:0009207	gi|413949954|gb|AFW82603.1|/0/hypothetical protein ZEAMMB73_296083 [Zea mays]
GRMZM2G156415	1890.6	73	143	4.99	11.25	1.17281	Up	2.77692e-09	4.79703e-08	-	-	-	GO:0046914//transition metal ion binding;GO:0046914//transition metal ion binding;GO:0046914//transition metal ion binding;GO:0046914//transition metal ion binding;GO:0046914//transition metal ion binding;GO:0046914//transition metal ion binding	-	gi|413924231|gb|AFW64163.1|/0/putative RING zinc finger domain superfamily protein [Zea mays]
GRMZM2G095921	3253	365.96	702.98	14.16	31.87	1.17038	Up	2.26276e-38	2.05774e-36	-	K02357|1|1e-06|54.3|vvi:100262932|elongation factor Ts	-	-	-	gi|413949607|gb|AFW82256.1|/0/hypothetical protein ZEAMMB73_244067 [Zea mays]
GRMZM2G100288	3368	66.62	127.88	2.49	5.6	1.16928	Up	3.70616e-08	5.51195e-07	-	K04733|1|0.0|686|ath:AT5G38990|interleukin-1 receptor-associated kinase 4 [EC:2.7.11.1];K00924|3|4e-64|245|aly:ARALYDRAFT_486409|[EC:2.7.1.-]	GO:0044426;GO:0031410//cytoplasmic vesicle;GO:0016020//membrane	GO:0004672//protein kinase activity;GO:0032559	GO:0006952//defense response;GO:0006468//protein phosphorylation;GO:0009856//pollination;GO:0007275//multicellular organismal development	gi|414866660|tpg|DAA45217.1|/0/TPA: putative receptor-like protein kinase family protein [Zea mays]
GRMZM2G179797	1902.08	224.03	425.93	14.83	33.29	1.16657	Up	2.77576e-23	1.39056e-21	-	K01733|1|0.0|997|sbi:SORBI_09g027430|threonine synthase [EC:4.2.3.1]	GO:0043231//intracellular membrane-bounded organelle;GO:0043231//intracellular membrane-bounded organelle;GO:0043231//intracellular membrane-bounded organelle	GO:0016838//carbon-oxygen lyase activity, acting on phosphates;GO:0048037//cofactor binding;GO:0016838//carbon-oxygen lyase activity, acting on phosphates;GO:0048037//cofactor binding;GO:0016838//carbon-oxygen lyase activity, acting on phosphates;GO:0048037//cofactor binding	GO:0006566//threonine metabolic process;GO:0006566//threonine metabolic process;GO:0006566//threonine metabolic process	gi|413946364|gb|AFW79013.1|/0/threonine synthase [Zea mays]
GRMZM2G101682	895	202	387	29.28	65.7	1.16598	Up	9.89788e-22	4.61067e-20	-	-	-	-	-	gi|226503403|ref|NP_001141246.1|/2.78827e-10/uncharacterized protein LOC100273333 precursor [Zea mays]
GRMZM2G311969	1397	35	67	3.2	7.18	1.16591	Up	7.14362e-05	0.00058701	-	K01187|1|3e-169|593|bdi:100828221|alpha-glucosidase [EC:3.2.1.20]	-	GO:0004558//alpha-glucosidase activity;GO:0005488//binding	GO:0044238//primary metabolic process	gi|414884371|tpg|DAA60385.1|/2.34431e-39/TPA: hypothetical protein ZEAMMB73_864228 [Zea mays]
GRMZM5G819452	1090	72	138	8.51	19.09	1.16559	Up	1.08957e-08	1.7548e-07	-	K14573|1|8e-137|484|sbi:SORBI_01g004800|nucleolar protein 4	-	GO:0005488//binding	-	gi|413932762|gb|AFW67313.1|/1.92313e-147/hypothetical protein ZEAMMB73_299493 [Zea mays]
GRMZM2G062230	2127	34	65	2.02	4.53	1.16516	Up	9.37486e-05	0.000749018	-	-	-	-	-	gi|414876016|tpg|DAA53147.1|/0/TPA: hypothetical protein ZEAMMB73_791365 [Zea mays]
GRMZM2G155580	2070.68	319	581	18.57	41.64	1.165	Up	8.12462e-29	5.167e-27	-	K01254|1|0.0|1025|zma:100382637|leukotriene-A4 hydrolase [EC:3.3.2.6]	-	GO:0016803;GO:0046914//transition metal ion binding;GO:0070011//peptidase activity, acting on L-amino acid peptides;GO:0016803;GO:0046914//transition metal ion binding;GO:0070011//peptidase activity, acting on L-amino acid peptides;GO:0046914//transition metal ion binding;GO:0070011//peptidase activity, acting on L-amino acid peptides	GO:0019538//protein metabolic process;GO:0006691//leukotriene metabolic process;GO:0019538//protein metabolic process;GO:0006691//leukotriene metabolic process;GO:0019538//protein metabolic process;GO:0006691//leukotriene metabolic process	gi|414873627|tpg|DAA52184.1|/0/TPA: hypothetical protein ZEAMMB73_681220, partial [Zea mays]
GRMZM2G102174	2836.11	88.03	166.98	3.88	8.7	1.16496	Up	6.77322e-10	1.25672e-08	-	K04728|1|2e-07|57.0|ath:AT3G48190|ataxia telangiectasia mutated family protein [EC:2.7.11.1]	-	-	-	gi|414878499|tpg|DAA55630.1|/0/TPA: putative PWWP domain family protein isoform 1 [Zea mays]
GRMZM2G076631	1479.57	119	225	10.16	22.73	1.1617	Up	5.83876e-13	1.4953e-11	-	K13535|1|6e-07|53.9|cre:CHLREDRAFT_121979|cardiolipin-specific phospholipase [EC:3.1.1.-]	GO:0009536//plastid;GO:0009536//plastid	GO:0004091//carboxylesterase activity;GO:0004091//carboxylesterase activity;GO:0004091//carboxylesterase activity	-	gi|413923605|gb|AFW63537.1|/0/hypothetical protein ZEAMMB73_700172 [Zea mays]
GRMZM2G155525	1314	65.81	125.49	6.41	14.32	1.15964	Up	4.832e-08	7.05408e-07	-	K07213|1|4e-11|67.8|sbi:SORBI_08g022260|copper chaperone	-	GO:0043169//cation binding	GO:0006812//cation transport	gi|226495859|ref|NP_001148896.1|/3.92503e-84/LOC100282516 [Zea mays]
GRMZM2G151564	3174	78.1	148.73	3.1	6.91	1.15642	Up	4.6051e-09	7.77638e-08	-	K09667|1|7e-13|75.1|smo:SELMODRAFT_452925|polypeptide N-acetylglucosaminyltransferase [EC:2.4.1.-]	-	GO:0046914//transition metal ion binding	-	gi|226506424|ref|NP_001147573.1|/0/calcium ion binding protein [Zea mays]
GRMZM2G406977	3604.99	480.06	906.38	16.7	37.04	1.14924	Up	2.84502e-47	3.26263e-45	-	K15047|1|0.0|830|sbi:SORBI_06g029970|heterogeneous nuclear ribonucleoprotein U-like protein 1	-	GO:0032559;GO:0032559;GO:0032559	-	gi|414585252|tpg|DAA35823.1|/0/TPA: putative SPRY-domain family protein [Zea mays]
GRMZM2G438299	1281	174.77	330.6	17.48	38.73	1.14775	Up	2.05148e-18	7.88425e-17	-	-	GO:0044464//cell part	-	-	gi|413952198|gb|AFW84847.1|/8.91495e-134/hypothetical protein ZEAMMB73_050855 [Zea mays]
GRMZM2G027955	2225	3988.96	7517.99	226.88	500.88	1.14254	Up	0	0	AGP2	K00975|1|0.0|1009|sbi:SORBI_09g029610|glucose-1-phosphate adenylyltransferase [EC:2.7.7.27]	GO:0009536//plastid;GO:0009536//plastid;GO:0009536//plastid	GO:0070566//adenylyltransferase activity;GO:0032559;GO:0070566//adenylyltransferase activity;GO:0032559;GO:0070566//adenylyltransferase activity;GO:0032559	GO:0005982//starch metabolic process;GO:0005977//glycogen metabolic process;GO:0005982//starch metabolic process;GO:0005977//glycogen metabolic process;GO:0005982//starch metabolic process;GO:0005977//glycogen metabolic process	gi|413946674|gb|AFW79323.1|/0/ADP-glucose pyrophosphorylase large subunit [Zea mays]
GRMZM2G056039	2498	5314.5	10013.8	268.78	593.18	1.14204	Up	0	0	-	K03283|1|0.0|1155|sbi:SORBI_08g018750|heat shock 70kDa protein 1/8	-	GO:0016628//oxidoreductase activity, acting on the CH-CH group of donors, NAD or NADP as acceptor;GO:0032559	GO:0008152//metabolic process;GO:0050896//response to stimulus	gi|414868557|tpg|DAA47114.1|/0/TPA: heat shock protein 70 [Zea mays]
GRMZM2G084767	3161	81.56	153.54	3.25	7.17	1.14153	Up	2.99004e-09	5.14651e-08	-	K14293|1|0.0|1583|sbi:SORBI_09g016470|importin subunit beta-1	-	GO:0022892	GO:0015031//protein transport	gi|413945127|gb|AFW77776.1|/0/hypothetical protein ZEAMMB73_295612 [Zea mays]
GRMZM2G018238	2007	124.5	234.51	7.87	17.35	1.1405	Up	2.25588e-13	5.97557e-12	-	K00764|1|0.0|966|sbi:SORBI_09g021310|amidophosphoribosyltransferase [EC:2.4.2.14]	GO:0043231//intracellular membrane-bounded organelle;GO:0030312//external encapsulating structure	GO:0016763//transferase activity, transferring pentosyl groups;GO:0043169//cation binding;GO:0051540	GO:0006144//purine nucleobase metabolic process;GO:0006163//purine nucleotide metabolic process	gi|413949196|gb|AFW81845.1|/0/hypothetical protein ZEAMMB73_237367 [Zea mays]
GRMZM2G119261	2903.27	63	121	2.79	6.15	1.14032	Up	8.21638e-08	1.16148e-06	-	K11649|1|0.0|924|zma:100279196|SWI/SNF related-matrix-associated actin-dependent regulator of chromatin subfamily C	GO:0043231//intracellular membrane-bounded organelle;GO:0043231//intracellular membrane-bounded organelle;GO:0043231//intracellular membrane-bounded organelle;GO:0043231//intracellular membrane-bounded organelle	GO:0046914//transition metal ion binding;GO:0003676//nucleic acid binding;GO:0046914//transition metal ion binding;GO:0003676//nucleic acid binding;GO:0046914//transition metal ion binding;GO:0003676//nucleic acid binding;GO:0046914//transition metal ion binding;GO:0003676//nucleic acid binding	-	gi|414588189|tpg|DAA38760.1|/0/TPA: hypothetical protein ZEAMMB73_173191 [Zea mays]
GRMZM2G029258	3926	467.84	877.6	14.97	32.9	1.13601	Up	2.32344e-45	2.5131e-43	-	K12818|1|0.0|1836|sbi:SORBI_01g044300|ATP-dependent RNA helicase DHX8/PRP22 [EC:3.6.4.13]	GO:0043231//intracellular membrane-bounded organelle;GO:0044444//cytoplasmic part	GO:0003724//RNA helicase activity;GO:0003676//nucleic acid binding;GO:0042623//ATPase activity, coupled;GO:0032559	-	gi|413936269|gb|AFW70820.1|/0/putative RNA helicase family protein [Zea mays]
GRMZM2G057394	2657.72	262.33	494.78	12.54	27.52	1.13394	Up	1.7434e-26	9.99652e-25	-	K12858|1|0.0|1097|zma:100286176|ATP-dependent RNA helicase DDX23/PRP28 [EC:3.6.4.13]	-	GO:0032559;GO:0042623//ATPase activity, coupled;GO:0032559;GO:0042623//ATPase activity, coupled	-	gi|226490952|ref|NP_001152536.1|/0/ATP-dependent RNA helicase DDX23 [Zea mays]
GRMZM2G113250	3024	217.26	406.87	9.05	19.86	1.13388	Up	9.91862e-22	4.6128e-20	-	K03234|1|0.0|1677|zma:100285098|elongation factor 2	-	GO:0017111//nucleoside-triphosphatase activity;GO:0008135//translation factor activity, nucleic acid binding;GO:0032561//guanyl ribonucleotide binding	GO:0006412//translation;GO:0009207	gi|414873820|tpg|DAA52377.1|/0/TPA: putative translation elongation factor family protein [Zea mays]
GRMZM2G137366	2440	66.01	120.93	3.35	7.34	1.13162	Up	4.50858e-07	5.62194e-06	-	-	-	GO:0003676//nucleic acid binding;GO:0003676//nucleic acid binding	GO:0006305;GO:0006305	gi|212720705|ref|NP_001131171.1|/0/uncharacterized protein LOC100192479 [Zea mays]
GRMZM2G020940	1548	16780.1	31375.7	1381.85	3026.34	1.13097	Up	0	0	-	-	-	-	-	gi|238011874|gb|ACR36972.1|/1.77147e-127/unknown [Zea mays]
AC206941.2_FG002	561	9302.8	17339.8	2206.35	4816.82	1.12642	Up	0	0	-	-	GO:0044464//cell part	-	-	gi|238006968|gb|ACR34519.1|/1.11089e-45/unknown [Zea mays]
GRMZM2G045049	2111	40.32	75.19	2.42	5.28	1.12553	Up	3.85006e-05	0.000334668	-	K01952|1|0.0|1006|sbi:SORBI_06g031310|phosphoribosylformylglycinamidine synthase [EC:6.3.5.3]	GO:0043231//intracellular membrane-bounded organelle	GO:0016884//carbon-nitrogen ligase activity, with glutamine as amido-N-donor	GO:0006188//IMP biosynthetic process	gi|414585032|tpg|DAA35603.1|/0/TPA: hypothetical protein ZEAMMB73_742845 [Zea mays]
GRMZM2G065596	3321	121.99	227	4.62	10.08	1.12553	Up	7.0383e-13	1.78489e-11	-	-	GO:0043231//intracellular membrane-bounded organelle	-	-	gi|94502659|ref|YP_588302.1|/2.18639e-61/hypothetical protein ZeamMp040 [Zea mays subsp. mays]
AC233870.1_FG004	1944	81.65	152.03	5.33	11.62	1.1244	Up	4.2738e-09	7.24263e-08	-	-	-	-	-	gi|413946707|gb|AFW79356.1|/0/hypothetical protein ZEAMMB73_849427 [Zea mays]
GRMZM2G069651	2475.4	4901.86	9232.15	253.51	551.94	1.12247	Up	0	0	-	K04079|1|0.0|798|sbi:SORBI_02g028050|molecular chaperone HtpG	GO:0044424//intracellular part;GO:0044424//intracellular part;GO:0044424//intracellular part;GO:0044424//intracellular part;GO:0044424//intracellular part	GO:0005515//protein binding;GO:0032559;GO:0005515//protein binding;GO:0032559;GO:0005515//protein binding;GO:0032559;GO:0005515//protein binding;GO:0032559;GO:0005515//protein binding;GO:0032559	GO:0044267//cellular protein metabolic process;GO:0050896//response to stimulus;GO:0044267//cellular protein metabolic process;GO:0050896//response to stimulus;GO:0044267//cellular protein metabolic process;GO:0050896//response to stimulus;GO:0044267//cellular protein metabolic process;GO:0050896//response to stimulus;GO:0044267//cellular protein metabolic process;GO:0050896//response to stimulus	gi|414885977|tpg|DAA61991.1|/0/TPA: putative heat shock protein 90 family protein [Zea mays]
GRMZM2G083437	3274	270	501	10.38	22.57	1.1206	Up	5.11012e-26	2.86679e-24	-	K14766|1|0.0|1316|sbi:SORBI_01g015150|nucleolar protein 14	GO:0043231//intracellular membrane-bounded organelle	-	-	gi|414871685|tpg|DAA50242.1|/0/TPA: hypothetical protein ZEAMMB73_053356 [Zea mays]
GRMZM2G347583	4955	343	634	8.68	18.8	1.11497	Up	3.06292e-32	2.25417e-30	-	-	-	-	-	gi|414867132|tpg|DAA45689.1|/0/TPA: hypothetical protein ZEAMMB73_058425, partial [Zea mays]
GRMZM2G109130	2864.37	4267.8	7962.21	189.84	410.56	1.11281	Up	0	0	-	K15718|1|0.0|1395|zma:542495|linoleate 9S-lipoxygenase [EC:1.13.11.58]	GO:0044424//intracellular part	GO:0046914//transition metal ion binding;GO:0016702//oxidoreductase activity, acting on single donors with incorporation of molecular oxygen, incorporation of two atoms of oxygen;GO:0046914//transition metal ion binding;GO:0016702//oxidoreductase activity, acting on single donors with incorporation of molecular oxygen, incorporation of two atoms of oxygen	GO:0006633//fatty acid biosynthetic process;GO:0009607//response to biotic stimulus;GO:0006950//response to stress;GO:0006091//generation of precursor metabolites and energy;GO:0006633//fatty acid biosynthetic process	gi|162459823|ref|NP_001105515.1|/0/lipoxygenase [Zea mays]
GRMZM2G049373	1629	49.11	119.71	5.07	10.96	1.11219	Up	9.48808e-11	1.92287e-09	-	K09510|1|4e-29|126|ppp:PHYPADRAFT_185346|DnaJ homolog subfamily B member 4	-	GO:0005515//protein binding;GO:0005515//protein binding	GO:0044267//cellular protein metabolic process;GO:0044267//cellular protein metabolic process	gi|212723216|ref|NP_001131455.1|/6.19903e-162/hypothetical protein [Zea mays]
AC199001.3_FG005	1359	42.12	77.7	3.96	8.56	1.11211	Up	4.61282e-05	0.000393897	-	K11596|1|1e-110|398|sbi:SORBI_06g025560|argonaute	-	GO:0005488//binding	-	gi|413950280|gb|AFW82929.1|/9.95822e-155/hypothetical protein ZEAMMB73_610629 [Zea mays]
GRMZM2G023858	3026	63	116	2.62	5.66	1.11124	Up	4.9485e-07	6.14367e-06	-	-	GO:0043231//intracellular membrane-bounded organelle;GO:0043231//intracellular membrane-bounded organelle	-	-	gi|413933126|gb|AFW67677.1|/0/hypothetical protein ZEAMMB73_166848 [Zea mays]
GRMZM2G136996	1938	240.62	441.76	15.69	33.87	1.11016	Up	1.17625e-22	5.72193e-21	-	K06694|1|4e-12|71.6|vvi:100257739|26S proteasome non-ATPase regulatory subunit 10	GO:0031410//cytoplasmic vesicle;GO:0016020//membrane;GO:0031410//cytoplasmic vesicle	-	-	gi|413923906|gb|AFW63838.1|/0/protein binding protein [Zea mays]
GRMZM2G018223	4400	145	267	4.14	8.92	1.10741	Up	2.2284e-14	6.38234e-13	IDP267	K11373|1|0.0|2265|sbi:SORBI_06g017250|elongator complex protein 1	-	-	GO:0009887//organ morphogenesis;GO:0003006//developmental process involved in reproduction;GO:0040007//growth;GO:0008033//tRNA processing	gi|414587136|tpg|DAA37707.1|/0/TPA: hypothetical protein ZEAMMB73_596699 [Zea mays]
GRMZM2G440208	1923	50	92	3.3	7.11	1.10738	Up	7.7233e-06	7.69232e-05	-	K00033|1|0.0|927|zma:100856973|6-phosphogluconate dehydrogenase [EC:1.1.1.44]	GO:0009536//plastid	GO:0016616//oxidoreductase activity, acting on the CH-OH group of donors, NAD or NADP as acceptor;GO:0000166//nucleotide binding;GO:0048037//cofactor binding	GO:0006007//glucose catabolic process;GO:0010038//response to metal ion;GO:0009746;GO:0034285	gi|413920828|gb|AFW60760.1|/0/putative 6-phosphogluconate dehydrogenase [Zea mays]
GRMZM2G101874	2408	105.51	193.99	5.54	11.93	1.10664	Up	9.25786e-11	1.88021e-09	-	K09313|1|4e-06|52.0|bdi:100843418|homeobox protein cut-like	-	-	-	gi|226502564|ref|NP_001151771.1|/0/microtubule-associated protein MAP65-1a [Zea mays]
GRMZM2G023652	1932	128.32	235.41	8.43	18.11	1.10318	Up	9.24618e-13	2.31195e-11	-	-	-	GO:0004871//signal transducer activity	-	gi|414591587|tpg|DAA42158.1|/1.11034e-152/TPA: lymphoid organ expressed yellow head virus receptor protein [Zea mays]
GRMZM2G356034	2638.94	126	228	5.95	12.77	1.1018	Up	4.35466e-12	1.02175e-10	-	-	GO:0043231//intracellular membrane-bounded organelle	-	-	gi|413925901|gb|AFW65833.1|/0/hypothetical protein ZEAMMB73_189095 [Zea mays]
GRMZM2G109332	1036	89.98	164.37	11.19	23.97	1.09902	Up	2.1405e-09	3.75212e-08	cox2	K02261|1|8e-72|268|osa:6450161|cytochrome c oxidase subunit 2	GO:0031224//intrinsic to membrane;GO:0005746//mitochondrial respiratory chain;GO:0031410//cytoplasmic vesicle;GO:0031224//intrinsic to membrane;GO:0005746//mitochondrial respiratory chain;GO:0031410//cytoplasmic vesicle	GO:0015002//heme-copper terminal oxidase activity;GO:0005506//iron ion binding;GO:0015002//heme-copper terminal oxidase activity;GO:0005506//iron ion binding	GO:0022904//respiratory electron transport chain;GO:0051234//establishment of localization;GO:0022904//respiratory electron transport chain;GO:0051234//establishment of localization	gi|414587696|tpg|DAA38267.1|/3.24449e-72/TPA: putative cytochrome C oxidase subunit II family protein [Zea mays]
GRMZM2G340251	2285.31	6769.05	12780.4	386.95	828.65	1.09862	Up	0	0	-	K03283|1|0.0|935|sbi:SORBI_08g018750|heat shock 70kDa protein 1/8	-	GO:0016628//oxidoreductase activity, acting on the CH-CH group of donors, NAD or NADP as acceptor;GO:0032559;GO:0016628//oxidoreductase activity, acting on the CH-CH group of donors, NAD or NADP as acceptor;GO:0032559;GO:0016628//oxidoreductase activity, acting on the CH-CH group of donors, NAD or NADP as acceptor;GO:0032559;GO:0016628//oxidoreductase activity, acting on the CH-CH group of donors…	GO:0008152//metabolic process;GO:0050896//response to stimulus;GO:0008152//metabolic process;GO:0050896//response to stimulus;GO:0008152//metabolic process;GO:0050896//response to stimulus;GO:0008152//metabolic process;GO:0050896//response to stimulus	gi|414878060|tpg|DAA55191.1|/0/TPA: heat shock protein70-4 isoform 1 [Zea mays]
GRMZM2G024533	4239	148.37	271.59	4.4	9.42	1.09822	Up	2.04028e-14	5.84942e-13	-	K11671|1|0.0|687|zma:100193885|nuclear factor related to kappa-B-binding protein	-	-	-	gi|413942149|gb|AFW74798.1|/0/hypothetical protein ZEAMMB73_397914 [Zea mays]
GRMZM2G469502	2265	105	192	5.87	12.56	1.0974	Up	1.30916e-10	2.6142e-09	-	K03879|1|4e-106|384|sbi:SobioMp21|NADH-ubiquinone oxidoreductase chain 2 [EC:1.6.5.3]	GO:0031224//intrinsic to membrane;GO:0031410//cytoplasmic vesicle;GO:0005746//mitochondrial respiratory chain	GO:0050136//NADH dehydrogenase (quinone) activity	GO:0051234//establishment of localization;GO:0022904//respiratory electron transport chain	gi|9838391|ref|NP_064003.1|/2.10278e-139/orf300 gene product (mitochondrion) [Beta vulgaris subsp. vulgaris]
GRMZM2G441325	2476	33	64	1.79	3.83	1.09738	Up	8.46218e-05	0.000682399	-	K14486|1|3e-76|284|vvi:100245251|auxin response factor	GO:0043231//intracellular membrane-bounded organelle;GO:0043231//intracellular membrane-bounded organelle	GO:0003676//nucleic acid binding;GO:0003676//nucleic acid binding	GO:0006351//transcription, DNA-dependent;GO:0009719;GO:0006351//transcription, DNA-dependent;GO:0009719	gi|407232698|gb|AFT82691.1|/0/ARF23 ARF type transcription factor, partial [Zea mays subsp. mays]
GRMZM2G145651	1879	39	71	2.63	5.62	1.09551	Up	0.000103436	0.000817273	-	K14489|1|3e-15|82.0|vvi:100263145|arabidopsis histidine kinase 2/3/4 (cytokinin receptor) [EC:2.7.13.3]	-	GO:0016798//hydrolase activity, acting on glycosyl bonds;GO:0043167//ion binding	GO:0044238//primary metabolic process	gi|308044287|ref|NP_001183242.1|/1.66819e-121/hypothetical protein precursor [Zea mays]
GRMZM2G417089	3503	51	93	1.83	3.91	1.09532	Up	8.42012e-06	8.33113e-05	-	K15601|1|0.0|671|sbi:SORBI_01g015210|lysine-specific demethylase 3 [EC:1.14.11.-];K11449|5|2e-95|348|vvi:100244450|jumonji domain-containing protein 1C [EC:1.14.11.-]	-	GO:0005488//binding;GO:0005488//binding	-	gi|414871672|tpg|DAA50229.1|/0/TPA: putative jumonji-like transcription factor family protein [Zea mays]
GRMZM2G300801	1745	216	394	15.74	33.62	1.09488	Up	4.07246e-20	1.75929e-18	-	K00831|1|0.0|723|zma:100284817|phosphoserine aminotransferase [EC:2.6.1.52]	GO:0009532//plastid stroma	GO:0008483//transaminase activity;GO:0048037//cofactor binding	GO:0006563//L-serine metabolic process	gi|414864887|tpg|DAA43444.1|/0/TPA: phosphoserine aminotransferase [Zea mays]
GRMZM2G092581	2352.34	94	159	4.69	10.01	1.09378	Up	8.84176e-08	1.2425e-06	-	K07213|1|1e-11|70.1|mtr:MTR_1g092670|copper chaperone	-	GO:0043169//cation binding;GO:0043169//cation binding;GO:0043169//cation binding	GO:0006812//cation transport;GO:0006812//cation transport;GO:0006812//cation transport	gi|238010192|gb|ACR36131.1|/6.84657e-73/unknown [Zea mays]
GRMZM2G380650	3290	56.88	103.74	2.18	4.65	1.0929	Up	2.22618e-06	2.47541e-05	-	K13232|1|1e-67|256|vvi:100241891|stilbene synthase [EC:2.3.1.95];K00660|3|4e-67|255|pop:POPTR_814872|chalcone synthase [EC:2.3.1.74]	-	GO:0016747//transferase activity, transferring acyl groups other than amino-acyl groups;GO:0016747//transferase activity, transferring acyl groups other than amino-acyl groups	GO:0008152//metabolic process;GO:0008152//metabolic process	gi|194703710|gb|ACF85939.1|/0/unknown [Zea mays]
GRMZM2G131482	3637	185	337	6.4	13.65	1.09276	Up	2.20062e-17	7.91419e-16	-	K13123|1|0.0|1552|sbi:SORBI_10g014430|G patch domain-containing protein 1	GO:0043231//intracellular membrane-bounded organelle;GO:0043231//intracellular membrane-bounded organelle	GO:0003676//nucleic acid binding;GO:0003676//nucleic acid binding	GO:0009888//tissue development;GO:0009755//hormone-mediated signaling pathway;GO:0060918//auxin transport;GO:0010467//gene expression;GO:0009888//tissue development;GO:0009755//hormone-mediated signaling pathway;GO:0060918//auxin transport;GO:0010467//gene expression	gi|413953913|gb|AFW86562.1|/0/hypothetical protein ZEAMMB73_069702 [Zea mays]
GRMZM2G020982	2643	303.72	552.88	14.51	30.93	1.09196	Up	1.78748e-27	1.06781e-25	-	K06694|1|1e-13|77.0|gmx:100499930|26S proteasome non-ATPase regulatory subunit 10	GO:0044464//cell part	-	GO:0006970//response to osmotic stress	gi|413956128|gb|AFW88777.1|/0/hypothetical protein ZEAMMB73_664666 [Zea mays]
GRMZM2G165944	3546.47	71.3	123.1	2.4	5.11	1.09029	Up	1.30366e-06	1.51264e-05	-	-	-	-	-	gi|414865813|tpg|DAA44370.1|/0/TPA: putative DUF869 domain containing family protein [Zea mays]
GRMZM2G143008	2305	938.67	1706.04	51.51	109.66	1.09011	Up	5.17452e-81	1.11097e-78	als1	K01652|1|0.0|1099|zma:100274341|acetolactate synthase I/II/III large subunit [EC:2.2.1.6]	GO:0009536//plastid	GO:0046872//metal ion binding;GO:0019842//vitamin binding;GO:0016744;GO:0050662//coenzyme binding	GO:0008652//cellular amino acid biosynthetic process;GO:0006950//response to stress	gi|75102649|sp|Q41768.1|ILVB1_MAIZE/0/RecName: Full=Acetolactate synthase 1, chloroplastic; AltName: Full=Acetohydroxy-acid synthase 1; Flags: Precursor
GRMZM2G141535	4085.99	176.92	374.31	6.34	13.48	1.08827	Up	3.81604e-25	2.08749e-23	-	K11817|1|1e-97|354|zma:542228|indole-3-acetaldehyde oxidase [EC:1.2.3.7];K09842|4|2e-63|241|vvi:100265098|abscisic-aldehyde oxidase [EC:1.2.3.14]	-	GO:0046914//transition metal ion binding;GO:0051536//iron-sulfur cluster binding;GO:0050662//coenzyme binding;GO:0016623;GO:0046914//transition metal ion binding;GO:0051536//iron-sulfur cluster binding;GO:0050662//coenzyme binding;GO:0016623	GO:0008152//metabolic process;GO:0008152//metabolic process	gi|414873270|tpg|DAA51827.1|/0/TPA: aldehyde oxidase [Zea mays]
GRMZM5G890976	855	54	98	8.21	17.45	1.08777	Up	5.38104e-06	5.51924e-05	-	-	-	-	-	gi|414588707|tpg|DAA39278.1|/2.16507e-73/TPA: hypothetical protein ZEAMMB73_301221, partial [Zea mays]
GRMZM2G158645	2839	199	361	8.84	18.78	1.08708	Up	2.3194e-18	8.89e-17	-	K15078|1|4e-65|248|vvi:100250139|structure-specific endonuclease subunit SLX1 [EC:3.6.1.-];K15271|2|7e-32|137|rcu:RCOM_1095670|ATP-dependent DNA helicase HFM1/MER3 [EC:3.6.4.12];K03798|4|3e-24|112|rcu:RCOM_0340700|cell division protease FtsH [EC:3.4.24.-]	GO:0043231//intracellular membrane-bounded organelle	-	-	gi|414880613|tpg|DAA57744.1|/0/TPA: pentatricopeptide repeat (PPR) superfamily protein [Zea mays]
GRMZM2G430601	1497	85.56	155.03	7.29	15.48	1.08641	Up	8.64794e-09	1.40949e-07	-	K14763|1|2e-48|191|zma:100279480|H/ACA ribonucleoprotein complex non-core subunit NAF1;K01757|3|5e-13|74.3|ath:AT1G74010|strictosidine synthase [EC:4.3.3.2]	GO:0031410//cytoplasmic vesicle	GO:0016843	GO:0008152//metabolic process	gi|226528168|ref|NP_001142013.1|/1.95734e-98/uncharacterized protein LOC100274166 precursor [Zea mays]
GRMZM2G039254	3559.04	45	80	1.56	3.31	1.08529	Up	5.90744e-05	0.000493093	-	K15336|1|1e-32|140|vvi:100259391|tRNA (cytosine38-C5)-methyltransferase [EC:2.1.1.204]	-	-	-	gi|413935415|gb|AFW69966.1|/0/hypothetical protein ZEAMMB73_723641 [Zea mays]
GRMZM2G025857	1122	27061.6	49011.3	3102.73	6581.75	1.08493	Up	0	0	-	K10779|1|5e-09|60.5|smo:SELMODRAFT_443867|transcriptional regulator ATRX [EC:3.6.4.12]	-	-	-	gi|226530343|ref|NP_001152643.1|/3.93728e-135/late embryogenesis abundant protein D-34 [Zea mays]
GRMZM2G123544	2915	1749.16	3164.33	75.65	160.29	1.08327	Up	6.68024e-147	3.02785e-144	-	K05715|1|0.0|1211|zma:100279125|2-phosphoglycerate kinase [EC:2.7.2.-]	-	-	-	gi|226528381|ref|NP_001145638.1|/0/hypothetical protein [Zea mays]
GRMZM2G004222	1233.92	74	133	7.66	16.19	1.07969	Up	1.54703e-07	2.0986e-06	-	-	GO:0009536//plastid;GO:0009536//plastid;GO:0009536//plastid	GO:0005506//iron ion binding;GO:0016705//oxidoreductase activity, acting on paired donors, with incorporation or reduction of molecular oxygen;GO:0005506//iron ion binding;GO:0016705//oxidoreductase activity, acting on paired donors, with incorporation or reduction of molecular oxygen	GO:0033014//tetrapyrrole biosynthetic process;GO:0055114//oxidation-reduction process;GO:0033014//tetrapyrrole biosynthetic process;GO:0055114//oxidation-reduction process;GO:0033013//tetrapyrrole metabolic process;GO:0034641//cellular nitrogen compound metabolic process	gi|226505246|ref|NP_001140654.1|/1.0604e-112/uncharacterized protein LOC100272729 [Zea mays]
GRMZM2G063162	4493	4908.06	8845.32	137.12	289.43	1.07778	Up	0	0	-	K11294|1|3e-06|53.5|mtr:MTR_4g074930|nucleolin	-	-	GO:0050896//response to stimulus	gi|413936464|gb|AFW71015.1|/0/hypothetical protein ZEAMMB73_290783 [Zea mays]
GRMZM2G172376	1698.06	636.49	897.73	37.33	78.77	1.07731	Up	1.75769e-22	8.50691e-21	-	-	-	-	-	gi|226532349|ref|NP_001142262.1|/0/uncharacterized protein LOC100274431 [Zea mays]
GRMZM2G164018	2771.54	50	87	2.2	4.64	1.07662	Up	4.34836e-05	0.00037254	-	K15336|1|5e-33|141|vvi:100259391|tRNA (cytosine38-C5)-methyltransferase [EC:2.1.1.204]	GO:0043231//intracellular membrane-bounded organelle;GO:0043231//intracellular membrane-bounded organelle	-	-	gi|212275818|ref|NP_001130642.1|/0/uncharacterized protein LOC100191742 [Zea mays]
GRMZM2G336858	1877	45	80.95	3.04	6.41	1.07625	Up	5.90744e-05	0.000493237	-	K01802|1|0.0|774|osa:4329388|peptidylprolyl isomerase [EC:5.2.1.8];K09571|4|0.0|651|zma:100283417|FK506-binding protein 4/5 [EC:5.2.1.8]	-	-	-	gi|223973391|gb|ACN30883.1|/0/unknown [Zea mays]
GRMZM2G057184	2891	24.32	54.41	1.32	2.78	1.07455	Up	3.9866e-05	0.000344962	-	K04460|1|2e-07|55.8|zma:100283669|protein phosphatase 5 [EC:3.1.3.16];K09553|3|2e-06|52.8|vvi:100854305|stress-induced-phosphoprotein 1	GO:0016020//membrane;GO:0016020//membrane;GO:0016020//membrane	-	GO:0050896//response to stimulus;GO:0050896//response to stimulus;GO:0050896//response to stimulus	gi|413937559|gb|AFW72110.1|/0/hypothetical protein ZEAMMB73_347325 [Zea mays]
GRMZM2G042008	1975	298	536	19.14	40.31	1.07455	Up	4.8894e-26	2.75923e-24	-	K00924|1|3e-25|115|aly:ARALYDRAFT_489138|[EC:2.7.1.-]	GO:0005618//cell wall;GO:0031410//cytoplasmic vesicle	GO:0008233//peptidase activity	GO:0009628//response to abiotic stimulus	gi|414881704|tpg|DAA58835.1|/0/TPA: hypothetical protein ZEAMMB73_701358 [Zea mays]
GRMZM2G156986	2458	411.8	739.87	21.17	44.55	1.0734	Up	3.0115e-35	2.47107e-33	-	K06943|1|0.0|1073|bdi:100839587|nucleolar GTP-binding protein	-	GO:0032561//guanyl ribonucleotide binding	-	gi|413943977|gb|AFW76626.1|/0/hypothetical protein ZEAMMB73_404421 [Zea mays]
GRMZM2G015100	2874	355.15	637.44	15.58	32.76	1.07224	Up	1.75276e-30	1.20602e-28	-	K14763|1|0.0|795|sbi:SORBI_09g024800|H/ACA ribonucleoprotein complex non-core subunit NAF1	-	-	-	gi|413945928|gb|AFW78577.1|/0/hypothetical protein ZEAMMB73_172039 [Zea mays]
GRMZM2G101769	1412	84.09	150.96	7.61	16	1.0721	Up	3.14152e-08	4.72884e-07	-	K13464|1|6e-129|459|zma:100282471|jasmonate ZIM domain-containing protein	-	-	-	gi|323388769|gb|ADX60189.1|/6.83979e-130/TIFY transcription factor [Zea mays]
GRMZM2G396402	1293	75.98	136.48	7.53	15.83	1.07194	Up	8.43472e-08	1.19116e-06	-	K14548|1|3e-36|151|aly:ARALYDRAFT_313471|U3 small nucleolar RNA-associated protein 4	-	-	-	gi|226507743|ref|NP_001145615.1|/8.66955e-161/hypothetical protein [Zea mays]
GRMZM5G806358	5453	881.91	1582.73	20.27	42.61	1.07185	Up	3.05216e-73	5.65938e-71	-	K01262|1|0.0|700|olu:OSTLU_47051|Xaa-Pro aminopeptidase [EC:3.4.11.9]	GO:0043232;GO:0043231//intracellular membrane-bounded organelle;GO:0043232;GO:0043231//intracellular membrane-bounded organelle	-	GO:0006259//DNA metabolic process;GO:0033554//cellular response to stress;GO:0006259//DNA metabolic process;GO:0033554//cellular response to stress	gi|162458032|ref|NP_001105557.1|/0/FACT complex subunit SPT16 [Zea mays]
GRMZM2G553687	5724	306	549	6.7	14.08	1.07141	Up	1.72152e-26	9.89095e-25	-	K08332|1|6e-15|82.8|vcn:VOLCADRAFT_41528|vacuolar protein 8	-	GO:0003824//catalytic activity	-	gi|413944120|gb|AFW76769.1|/0/putative ARM repeat-containing protein containing family protein [Zea mays]
GRMZM2G342105	2355	83	149	4.46	9.37	1.07101	Up	2.90294e-08	4.39287e-07	-	K14380|1|2e-07|56.2|pop:POPTR_946533|four and a half LIM domains protein 2	GO:0043231//intracellular membrane-bounded organelle;GO:0043231//intracellular membrane-bounded organelle	GO:0046914//transition metal ion binding;GO:0046914//transition metal ion binding	-	gi|414871845|tpg|DAA50402.1|/0/TPA: hypothetical protein ZEAMMB73_841357 [Zea mays]
GRMZM2G025387	2014	49.44	88.56	3.11	6.53	1.07017	Up	2.03404e-05	0.000186759	-	K13412|1|1e-165|581|zma:100286149|calcium-dependent protein kinase [EC:2.7.11.1]	-	GO:0046872//metal ion binding;GO:0004672//protein kinase activity;GO:0032559;GO:0046872//metal ion binding;GO:0004672//protein kinase activity;GO:0032559;GO:0046872//metal ion binding;GO:0004672//protein kinase activity;GO:0032559	GO:0006464//cellular protein modification process;GO:0006464//cellular protein modification process;GO:0006464//cellular protein modification process	gi|226507862|ref|NP_001152509.1|/0/calcium-dependent protein kinase, isoform 2 [Zea mays]
GRMZM2G360677	827.62	153.12	297.82	26.15	54.87	1.06921	Up	1.92173e-17	6.96385e-16	-	K02995|1|3e-41|166|zma:542341|small subunit ribosomal protein S8e	GO:0030529//ribonucleoprotein complex;GO:0009536//plastid;GO:0030529//ribonucleoprotein complex;GO:0009536//plastid;GO:0030529//ribonucleoprotein complex;GO:0009536//plastid;GO:0030529//ribonucleoprotein complex;GO:0009536//plastid	GO:0003723//RNA binding;GO:0005198//structural molecule activity;GO:0003723//RNA binding;GO:0005198//structural molecule activity;GO:0003723//RNA binding;GO:0005198//structural molecule activity;GO:0003723//RNA binding;GO:0005198//structural molecule activity	GO:0010467//gene expression;GO:0010467//gene expression;GO:0010467//gene expression;GO:0010467//gene expression	gi|162464180|ref|NP_001105391.1|/1.25625e-107/40S ribosomal protein S8 [Zea mays]
GRMZM5G824600	1826	479	858	33.32	69.91	1.06911	Up	2.52604e-40	2.41241e-38	fdh1	K00121|1|0.0|748|zma:542459|S-(hydroxymethyl)glutathione dehydrogenase / alcohol dehydrogenase [EC:1.1.1.284 1.1.1.1]	GO:0044424//intracellular part;GO:0042579//microbody;GO:0042579//microbody	GO:0046914//transition metal ion binding;GO:0016616//oxidoreductase activity, acting on the CH-OH group of donors, NAD or NADP as acceptor;GO:0046914//transition metal ion binding;GO:0016616//oxidoreductase activity, acting on the CH-OH group of donors, NAD or NADP as acceptor;GO:0016657//oxidoreductase activity, acting on NAD(P)H, nitrogenous group as acceptor;GO:0046914//transition metal ion bi…	GO:0006067//ethanol metabolic process;GO:0006067//ethanol metabolic process;GO:0009791//post-embryonic development;GO:0006081//cellular aldehyde metabolic process;GO:0009408//response to heat;GO:0006067//ethanol metabolic process;GO:0009791//post-embryonic development;GO:0006081//cellular aldehyde metabolic process;GO:0009408//response to heat	gi|194688556|gb|ACF78362.1|/0/unknown [Zea mays]
GRMZM2G450206	896.6	100.64	175.42	14.18	29.73	1.06806	Up	5.13184e-09	8.6048e-08	-	-	-	GO:0046914//transition metal ion binding;GO:0046914//transition metal ion binding	-	gi|413947306|gb|AFW79955.1|/6.60767e-41/hypothetical protein ZEAMMB73_233079 [Zea mays]
GRMZM2G106213	2133	957	1709	56.71	118.86	1.06759	Up	4.92762e-78	9.90903e-76	-	K00975|1|0.0|948|zma:542072|glucose-1-phosphate adenylyltransferase [EC:2.7.7.27]	GO:0009536//plastid;GO:0009536//plastid	GO:0070566//adenylyltransferase activity;GO:0032559;GO:0070566//adenylyltransferase activity;GO:0032559	GO:0005982//starch metabolic process;GO:0005977//glycogen metabolic process;GO:0005982//starch metabolic process;GO:0005977//glycogen metabolic process	gi|162462257|ref|NP_001105178.1|/0/ADP-glucose pyrophosphorylase small subunit [Zea mays]
GRMZM5G802801	2186	275.88	491.63	15.98	33.35	1.06142	Up	1.26372e-23	6.39813e-22	-	K03283|1|0.0|1116|sbi:SORBI_09g022580|heat shock 70kDa protein 1/8	-	GO:0032559	-	gi|413949576|gb|AFW82225.1|/0/hypothetical protein ZEAMMB73_366749 [Zea mays]
GRMZM2G069195	1635	148.46	264.47	11.56	24.12	1.06109	Up	2.19922e-13	5.84718e-12	-	K01623|1|0.0|691|sbi:SORBI_03g008050|fructose-bisphosphate aldolase, class I [EC:4.1.2.13]	-	GO:0016832//aldehyde-lyase activity	GO:0006007//glucose catabolic process	gi|413947209|gb|AFW79858.1|/0/hypothetical protein ZEAMMB73_092309 [Zea mays]
GRMZM2G179217	3804	56.2	100.2	1.86	3.88	1.06075	Up	6.32988e-06	6.42095e-05	-	-	-	-	-	gi|413951092|gb|AFW83741.1|/0/hypothetical protein ZEAMMB73_439096 [Zea mays]
GRMZM2G347056	2375	90	160	4.79	9.98	1.05901	Up	1.29318e-08	2.06525e-07	-	K00297|1|0.0|1225|zma:541794|methylenetetrahydrofolate reductase (NADPH) [EC:1.5.1.20]	-	GO:0016646//oxidoreductase activity, acting on the CH-NH group of donors, NAD or NADP as acceptor	GO:0000096//sulfur amino acid metabolic process	gi|162459521|ref|NP_001104947.1|/0/methylenetetrahydrofolate reductase 1 [Zea mays]
GRMZM2G052650	2397.46	100.89	170.87	5.07	10.55	1.05719	Up	2.61894e-08	3.99273e-07	-	K08857|1|9e-11|47.0|sbi:SORBI_01g013950|NIMA (never in mitosis gene a)-related kinase [EC:2.7.11.1]	-	GO:0004672//protein kinase activity;GO:0032559;GO:0004672//protein kinase activity;GO:0032559;GO:0004672//protein kinase activity;GO:0032559;GO:0004672//protein kinase activity;GO:0032559;GO:0004672//protein kinase activity;GO:0000166//nucleotide binding;GO:0004672//protein kinase activity;GO:0032559	GO:0006464//cellular protein modification process;GO:0006464//cellular protein modification process;GO:0006464//cellular protein modification process;GO:0006464//cellular protein modification process;GO:0006464//cellular protein modification process	gi|414868866|tpg|DAA47423.1|/0/TPA: putative LSTK-1-like/NimA-related protein kinase family protein [Zea mays]
GRMZM2G388778	1974	54	96	3.47	7.22	1.05706	Up	1.07463e-05	0.000104127	-	K15336|1|1e-25|116|vvi:100259391|tRNA (cytosine38-C5)-methyltransferase [EC:2.1.1.204]	-	-	-	gi|413921612|gb|AFW61544.1|/0/hypothetical protein ZEAMMB73_526638 [Zea mays]
GRMZM2G181106	1345	46.91	83.22	4.46	9.27	1.05553	Up	3.19626e-05	0.000282567	-	-	-	-	-	gi|414884603|tpg|DAA60617.1|/1.21439e-96/TPA: hypothetical protein ZEAMMB73_253246 [Zea mays]
GRMZM2G066575	4309	224.72	398.67	6.55	13.61	1.0551	Up	2.95948e-19	1.20898e-17	-	K04728|1|3e-13|76.6|ath:AT3G48190|ataxia telangiectasia mutated family protein [EC:2.7.11.1]	-	-	-	gi|413945646|gb|AFW78295.1|/0/putative PWWP domain family protein [Zea mays]
GRMZM2G362557	2449	45.67	81	2.36	4.9	1.05399	Up	4.1756e-05	0.000359573	-	K10949|1|1e-52|206|vvi:100259001|ER lumen protein retaining receptor	-	GO:0005515//protein binding;GO:0003676//nucleic acid binding	-	gi|413944845|gb|AFW77494.1|/0/hypothetical protein ZEAMMB73_824761 [Zea mays]
GRMZM2G393742	3546	44.5	78.89	1.58	3.28	1.05377	Up	7.71468e-05	0.000628869	-	K10779|1|1e-47|190|smo:SELMODRAFT_443867|transcriptional regulator ATRX [EC:3.6.4.12];K10875|4|2e-32|140|smo:SELMODRAFT_137237|DNA repair and recombination protein RAD54 and RAD54-like protein [EC:3.6.4.-]	-	GO:0017111//nucleoside-triphosphatase activity;GO:0003676//nucleic acid binding;GO:0032559	-	gi|413917481|gb|AFW57413.1|/0/hypothetical protein ZEAMMB73_835296 [Zea mays]
GRMZM2G011592	1924.83	89	171	6.36	13.2	1.05344	Up	1.76684e-10	3.48186e-09	-	K07300|1|3e-157|553|bdi:100825299|Ca2+:H+ antiporter	GO:0031224//intrinsic to membrane;GO:0044464//cell part;GO:0031224//intrinsic to membrane;GO:0016020//membrane;GO:0031224//intrinsic to membrane;GO:0031224//intrinsic to membrane	GO:0015075//ion transmembrane transporter activity;GO:0015075//ion transmembrane transporter activity;GO:0015075//ion transmembrane transporter activity;GO:0015075//ion transmembrane transporter activity	GO:0006811//ion transport;GO:0006811//ion transport;GO:0006810//transport;GO:0006811//ion transport;GO:0006811//ion transport	gi|414881917|tpg|DAA59048.1|/0/TPA: hypothetical protein ZEAMMB73_133612 [Zea mays]
AC214648.3_FG003	1667	192.3	339.96	14.68	30.4	1.05022	Up	2.04578e-16	6.92969e-15	-	-	GO:0031224//intrinsic to membrane;GO:0031410//cytoplasmic vesicle	-	-	gi|413950130|gb|AFW82779.1|/3.08104e-148/hypothetical protein ZEAMMB73_637871 [Zea mays]
GRMZM2G047002	1714.41	469	829	34.81	72.03	1.0491	Up	6.31904e-38	5.69212e-36	-	-	GO:0044464//cell part;GO:0044464//cell part	-	GO:0010467//gene expression;GO:0010467//gene expression	gi|414864744|tpg|DAA43301.1|/3.77673e-141/TPA: hypothetical protein ZEAMMB73_845485 [Zea mays]
GRMZM2G164854	3533	84.49	149.07	3.01	6.22	1.04715	Up	4.40556e-08	6.47123e-07	-	-	GO:0030312//external encapsulating structure	-	-	gi|413924112|gb|AFW64044.1|/0/hypothetical protein ZEAMMB73_326808 [Zea mays]
GRMZM5G823004	2314	258	455	14.1	29.13	1.04681	Up	1.88634e-21	8.64596e-20	-	-	-	-	-	gi|223945089|gb|ACN26628.1|/0/unknown [Zea mays]
GRMZM2G125424	3889.07	125	187	3.43	7.08	1.04554	Up	9.38462e-07	1.11194e-05	-	K05658|1|0.0|2141|zma:100383541|ATP-binding cassette, subfamily B (MDR/TAP), member 1	GO:0016020//membrane;GO:0016020//membrane;GO:0016020//membrane;GO:0031224//intrinsic to membrane	GO:0042626//ATPase activity, coupled to transmembrane movement of substances;GO:0000166//nucleotide binding;GO:0000166//nucleotide binding;GO:0015562//efflux transmembrane transporter activity;GO:0042626//ATPase activity, coupled to transmembrane movement of substances;GO:0016887//ATPase activity;GO:0000166//nucleotide binding;GO:0015405;GO:0042626//ATPase activity, coupled to transmembrane movem…	GO:0009987//cellular process;GO:0006810//transport;GO:0009630//gravitropism;GO:0043479;GO:0009639//response to red or far red light;GO:0009734//auxin mediated signaling pathway;GO:0032535//regulation of cellular component size;GO:0009926//auxin polar transport;GO:0048528//post-embryonic root development;GO:0048437//floral organ development;GO:0009987//cellular process;GO:0006810//transport;GO:000…	gi|413918540|gb|AFW58472.1|/0/hypothetical protein ZEAMMB73_248443 [Zea mays]
GRMZM2G174776	1248	48.98	86.23	5.03	10.38	1.04518	Up	2.65478e-05	0.000238688	-	K03506|1|8e-06|50.1|olu:OSTLU_19031|DNA polymerase epsilon subunit 4 [EC:2.7.7.7];K03004|2|8e-06|50.1|sbi:SORBI_03g003610|DNA-directed RNA polymerase I subunit RPA43	GO:0043231//intracellular membrane-bounded organelle	GO:0003677//DNA binding	-	gi|413925222|gb|AFW65154.1|/5.53383e-64/hypothetical protein ZEAMMB73_487817 [Zea mays]
GRMZM2G119071	1256	47.66	83.86	4.86	10.02	1.04385	Up	4.88868e-05	0.000415712	-	K11252|1|6e-37|153|bdi:100844075|histone H2B	GO:0000785//chromatin;GO:0043231//intracellular membrane-bounded organelle	GO:0003676//nucleic acid binding	GO:0034728//nucleosome organization	gi|297608780|ref|NP_001062114.2|/8.38458e-36/Os08g0490900 [Oryza sativa Japonica Group]
GRMZM2G143357	2280	242.33	425.96	13.45	27.68	1.04124	Up	5.79018e-20	2.46774e-18	-	K01652|1|0.0|1084|zma:100274341|acetolactate synthase I/II/III large subunit [EC:2.2.1.6]	GO:0009536//plastid	GO:0046872//metal ion binding;GO:0019842//vitamin binding;GO:0016744;GO:0050662//coenzyme binding	GO:0008652//cellular amino acid biosynthetic process;GO:0006950//response to stress	gi|413922516|gb|AFW62448.1|/0/acetolactate synthase 2, Precursor [Zea mays]
GRMZM2G026793	1716	45.1	79.15	3.34	6.87	1.04046	Up	8.32374e-05	0.000673709	-	K03921|1|0.0|673|sbi:SORBI_06g012520|acyl-[acyl-carrier-protein] desaturase [EC:1.14.19.2]	GO:0009536//plastid	GO:0046872//metal ion binding;GO:0016717//oxidoreductase activity, acting on paired donors, with oxidation of a pair of donors resulting in the reduction of molecular oxygen to two molecules of water	GO:0006631//fatty acid metabolic process	gi|414587639|tpg|DAA38210.1|/0/TPA: hypothetical protein ZEAMMB73_946016 [Zea mays]
GRMZM2G002559	2638	642.19	1126.7	30.73	63.15	1.03913	Up	4.99212e-50	6.25219e-48	-	K12811|1|1e-07|57.4|pop:POPTR_1070855|ATP-dependent RNA helicase DDX46/PRP5 [EC:3.6.4.13];K09291|2|1e-06|54.3|sbi:SORBI_04g028320|nucleoprotein TPR;K10696|3|5e-06|52.0|vvi:100251829|E3 ubiquitin-protein ligase BRE1 [EC:6.3.2.19]	GO:0043231//intracellular membrane-bounded organelle	-	-	gi|414585361|tpg|DAA35932.1|/0/TPA: hypothetical protein ZEAMMB73_043207 [Zea mays]
AC197056.3_FG005	1665	62.84	110.16	4.8	9.86	1.03855	Up	2.57416e-06	2.82169e-05	-	K09522|1|4e-102|370|sbi:SORBI_06g013250|DnaJ homolog subfamily C member 2	-	GO:0003676//nucleic acid binding;GO:0005515//protein binding	GO:0044267//cellular protein metabolic process	gi|414587660|tpg|DAA38231.1|/0/TPA: hypothetical protein ZEAMMB73_034899, partial [Zea mays]
GRMZM2G089743	1777	55.76	97.79	3.99	8.19	1.03747	Up	1.16017e-05	0.000111883	-	K11593|1|9e-89|326|mtr:MTR_4g113200|eukaryotic translation initiation factor 2C;K11596|2|1e-88|325|ath:AT5G43810|argonaute	-	GO:0008135//translation factor activity, nucleic acid binding;GO:0008135//translation factor activity, nucleic acid binding	GO:0006412//translation;GO:0006412//translation	gi|414877021|tpg|DAA54152.1|/0/TPA: hypothetical protein ZEAMMB73_671369 [Zea mays]
GRMZM2G178829	1850.3	65.02	123.86	4.87	9.96	1.03222	Up	9.9947e-08	1.39151e-06	-	K08332|1|6e-24|110|vcn:VOLCADRAFT_41528|vacuolar protein 8	GO:0043231//intracellular membrane-bounded organelle;GO:0043231//intracellular membrane-bounded organelle;GO:0043231//intracellular membrane-bounded organelle	-	-	gi|414887338|tpg|DAA63352.1|/0/TPA: putative ARM repeat-containing protein containing family protein [Zea mays]
GRMZM2G028258	3137	62	108	2.49	5.08	1.02868	Up	5.05132e-06	5.21477e-05	-	K06694|1|3e-16|85.9|sbi:SORBI_01g007540|26S proteasome non-ATPase regulatory subunit 10	GO:0031224//intrinsic to membrane;GO:0031224//intrinsic to membrane	GO:0005267//potassium channel activity;GO:0005267//potassium channel activity	GO:0030001//metal ion transport;GO:0030001//metal ion transport	gi|219888093|gb|ACL54421.1|/0/unknown [Zea mays]
GRMZM2G108546	2314.69	165	288	9.04	18.43	1.02766	Up	7.65012e-14	2.11062e-12	-	K11547|1|4e-06|52.0|gmx:100804770|kinetochore protein NDC80	-	GO:0046914//transition metal ion binding;GO:0046914//transition metal ion binding	-	gi|226495999|ref|NP_001145490.1|/0/hypothetical protein [Zea mays]
GRMZM2G012453	3782	392	680	13.03	26.47	1.02252	Up	3.73388e-30	2.53256e-28	-	K12818|1|0.0|1742|sbi:SORBI_07g026490|ATP-dependent RNA helicase DHX8/PRP22 [EC:3.6.4.13]	GO:0043231//intracellular membrane-bounded organelle;GO:0044444//cytoplasmic part	GO:0003724//RNA helicase activity;GO:0003676//nucleic acid binding;GO:0042623//ATPase activity, coupled;GO:0032559	-	gi|414869610|tpg|DAA48167.1|/0/TPA: hypothetical protein ZEAMMB73_349904 [Zea mays]
GRMZM2G171478	2056	137	237	8.44	17.11	1.01952	Up	1.93425e-11	4.24865e-10	-	-	-	-	-	gi|195655681|gb|ACG47308.1|/0/hypothetical protein [Zea mays]
GRMZM2G372074	1852	45	78	3.09	6.26	1.01856	Up	0.0001168	0.00091351	-	-	GO:0031410//cytoplasmic vesicle	-	GO:0010876//lipid localization	gi|226530505|ref|NP_001148182.1|/1.04965e-51/LOC100281790 precursor [Zea mays]
GRMZM2G092749	1976	59.26	100.89	3.75	7.58	1.01531	Up	2.13996e-05	0.000195353	-	-	-	GO:0005088//Ras guanyl-nucleotide exchange factor activity;GO:0005088//Ras guanyl-nucleotide exchange factor activity;GO:0005088//Ras guanyl-nucleotide exchange factor activity;GO:0005088//Ras guanyl-nucleotide exchange factor activity;GO:0005088//Ras guanyl-nucleotide exchange factor activity	-	gi|413938435|gb|AFW72986.1|/0/hypothetical protein ZEAMMB73_271058 [Zea mays]
GRMZM2G011631	3345.95	62	110	2.4	4.85	1.01495	Up	2.57416e-06	2.82061e-05	-	K02324|1|8e-174|607|sbi:SORBI_04g020730|DNA polymerase epsilon subunit 1 [EC:2.7.7.7]	GO:0043231//intracellular membrane-bounded organelle;GO:0005576//extracellular region;GO:0000109//nucleotide-excision repair complex;GO:0043231//intracellular membrane-bounded organelle;GO:0043231//intracellular membrane-bounded organelle	GO:0046914//transition metal ion binding;GO:0003676//nucleic acid binding;GO:0034061;GO:0003676//nucleic acid binding;GO:0046914//transition metal ion binding;GO:0034061;GO:0046914//transition metal ion binding;GO:0003676//nucleic acid binding;GO:0034061;GO:0046914//transition metal ion binding;GO:0003676//nucleic acid binding;GO:0034061	GO:0006259//DNA metabolic process;GO:0006259//DNA metabolic process;GO:0048581;GO:0007090//regulation of S phase of mitotic cell cycle;GO:0003006//developmental process involved in reproduction;GO:0006259//DNA metabolic process;GO:0006259//DNA metabolic process	gi|413937000|gb|AFW71551.1|/9.27766e-180/putative DNA polymerase epsilon catalytic subunit family protein [Zea mays]
GRMZM2G074097	1554	1101.08	1899.67	90.32	182.51	1.01486	Up	5.0612e-80	1.06267e-77	-	K03146|1|0.0|638|zma:542715|thiamine biosynthetic enzyme	GO:0009941//chloroplast envelope	-	GO:0006772//thiamine metabolic process	gi|414881458|tpg|DAA58589.1|/0/TPA: thiazole biosynthetic enzyme 1-2, Precursor [Zea mays]
GRMZM2G398527	3623	174	300	6.04	12.2	1.01426	Up	5.40048e-14	1.50156e-12	-	K14792|1|0.0|1838|sbi:SORBI_02g006000|rRNA biogenesis protein RRP5	GO:0016020//membrane;GO:0031981//nuclear lumen	GO:0005488//binding	-	gi|414883924|tpg|DAA59938.1|/0/TPA: hypothetical protein ZEAMMB73_957052, partial [Zea mays]
GRMZM2G102760	3092	49.46	85.6	2.02	4.08	1.01421	Up	5.6645e-05	0.00047434	LOX5	K15718|1|0.0|1111|zma:100037804|linoleate 9S-lipoxygenase [EC:1.13.11.58]	-	GO:0046914//transition metal ion binding;GO:0016702//oxidoreductase activity, acting on single donors with incorporation of molecular oxygen, incorporation of two atoms of oxygen;GO:0046914//transition metal ion binding;GO:0016702//oxidoreductase activity, acting on single donors with incorporation of molecular oxygen, incorporation of two atoms of oxygen;GO:0046914//transition metal ion binding;…	GO:0006633//fatty acid biosynthetic process;GO:0006633//fatty acid biosynthetic process;GO:0006633//fatty acid biosynthetic process	gi|238010078|gb|ACR36074.1|/0/unknown [Zea mays]
GRMZM5G843302	2187.33	113	198	6.65	13.42	1.01296	Up	4.82332e-10	9.14541e-09	-	K13783|1|0.0|971|zma:100281746|MFS transporter, OPA family, solute carrier family 37 (glycerol-3-phosphate transporter), member 1/2	GO:0043231//intracellular membrane-bounded organelle;GO:0043231//intracellular membrane-bounded organelle	-	GO:0006810//transport;GO:0006810//transport	gi|46200529|gb|AAS82603.1|/0/putative glycerol 3-phosphate permease [Zea mays]
GRMZM2G021270	4534	271.96	467.99	7.53	15.17	1.0105	Up	6.53114e-21	2.92315e-19	-	K03164|1|0.0|2093|sbi:SORBI_04g030880|DNA topoisomerase II [EC:5.99.1.3]	GO:0043232;GO:0043232	GO:0001071//nucleic acid binding transcription factor activity;GO:0003916//DNA topoisomerase activity;GO:0032559;GO:0001071//nucleic acid binding transcription factor activity;GO:0003916//DNA topoisomerase activity;GO:0032559	GO:0006259//DNA metabolic process;GO:0006351//transcription, DNA-dependent;GO:0006259//DNA metabolic process;GO:0006351//transcription, DNA-dependent	gi|413938393|gb|AFW72944.1|/0/DNA topoisomerase 2 [Zea mays]
GRMZM2G115013	2655	175	301	8.32	16.76	1.01037	Up	5.778e-14	1.60497e-12	-	K07466|1|0.0|1268|zma:100383373|replication factor A1	GO:0043231//intracellular membrane-bounded organelle;GO:0000785//chromatin	GO:0003676//nucleic acid binding	GO:0007276//gamete generation;GO:0006310//DNA recombination;GO:0048229//gametophyte development;GO:0007127//meiosis I	gi|413924352|gb|AFW64284.1|/0/hypothetical protein ZEAMMB73_597518 [Zea mays]
GRMZM2G171179	1851.95	1090	1872	74.66	150.34	1.00982	Up	3.91166e-78	7.97839e-76	-	K09286|1|5e-174|609|zma:100279803|EREBP-like factor	GO:0043231//intracellular membrane-bounded organelle;GO:0043231//intracellular membrane-bounded organelle	GO:0001071//nucleic acid binding transcription factor activity;GO:0001071//nucleic acid binding transcription factor activity	GO:0006351//transcription, DNA-dependent;GO:0006351//transcription, DNA-dependent	gi|226492263|ref|NP_001146231.1|/6.90497e-173/uncharacterized protein LOC100279803 [Zea mays]
GRMZM2G126197	1320	53.99	92.92	5.24	10.55	1.0096	Up	2.75514e-05	0.000247011	-	K14404|1|9e-21|99.8|cme:CMF161C|cleavage and polyadenylation specificity factor subunit 4	GO:0005849//mRNA cleavage factor complex	GO:0003676//nucleic acid binding;GO:0005515//protein binding;GO:0004518//nuclease activity	GO:0010467//gene expression	gi|413934440|gb|AFW68991.1|/3.11563e-97/hypothetical protein ZEAMMB73_893936 [Zea mays]
GRMZM2G079339	1404	53	91	4.82	9.7	1.00895	Up	3.8437e-05	0.000334217	-	-	GO:0043231//intracellular membrane-bounded organelle	GO:0003676//nucleic acid binding	-	gi|413955116|gb|AFW87765.1|/5.35e-26/hypothetical protein ZEAMMB73_183564 [Zea mays]
GRMZM2G123122	4394	92	158	2.63	5.29	1.0082	Up	5.61884e-08	8.12385e-07	-	-	GO:0044464//cell part	GO:0003824//catalytic activity	-	gi|414586231|tpg|DAA36802.1|/0/TPA: hypothetical protein ZEAMMB73_778251 [Zea mays]
GRMZM2G064993	1345	75	128	7.13	14.26	1	Up	1.23356e-06	1.43422e-05	-	-	-	GO:0005543//phospholipid binding;GO:0046872//metal ion binding	-	gi|413944115|gb|AFW76764.1|/0/annexin p33Annexin-like protein RJ4 [Zea mays]
GRMZM2G028521	3075.81	79	135	3.24	6.48	1	Up	6.06742e-07	7.44223e-06	-	-	GO:0043231//intracellular membrane-bounded organelle;GO:0031224//intrinsic to membrane;GO:0031410//cytoplasmic vesicle;GO:0031224//intrinsic to membrane;GO:0031410//cytoplasmic vesicle;GO:0031224//intrinsic to membrane;GO:0031410//cytoplasmic vesicle;GO:0031224//intrinsic to membrane;GO:0031410//cytoplasmic vesicle	GO:0015142//tricarboxylic acid transmembrane transporter activity;GO:0015142//tricarboxylic acid transmembrane transporter activity;GO:0015142//tricarboxylic acid transmembrane transporter activity;GO:0015142//tricarboxylic acid transmembrane transporter activity	GO:0006842//tricarboxylic acid transport;GO:0006842//tricarboxylic acid transport;GO:0006842//tricarboxylic acid transport;GO:0006842//tricarboxylic acid transport	gi|219888363|gb|ACL54556.1|/3.92406e-155/unknown [Zea mays]
GRMZM2G549274	440	72.61	0	22.38	0.01	-11.128	Down	5.26304e-20	2.25317e-18	-	K10355|1|6e-07|51.2|osa:4337566|actin, other eukaryote;K05692|3|2e-06|49.7|mtr:MTR_2g008050|actin beta/gamma 1	-	-	-	gi|413950265|gb|AFW82914.1|/2.75244e-16/hypothetical protein ZEAMMB73_816135 [Zea mays]
GRMZM2G122488	590	90.21	0	20.27	0.01	-10.9851	Down	7.82244e-25	4.20659e-23	-	K00799|1|3e-65|232|bdi:100842114|glutathione S-transferase [EC:2.5.1.18]	GO:0042579//microbody	GO:0016765//transferase activity, transferring alkyl or aryl (other than methyl) groups	GO:0009404//toxin metabolic process	gi|414865253|tpg|DAA43810.1|/7.17816e-70/TPA: hypothetical protein ZEAMMB73_384133 [Zea mays]
GRMZM5G811567	2068	131.87	0	8.08	0.01	-9.65821	Down	7.87902e-36	6.65637e-34	-	K14779|1|0.0|612|sbi:SORBI_02g041390|ATP-dependent RNA helicase DDX52/ROK1 [EC:3.6.4.13]	-	GO:0032559;GO:0042623//ATPase activity, coupled	-	gi|414887918|tpg|DAA63932.1|/0/TPA: putative DEAD-box ATP-dependent RNA helicase family protein [Zea mays]
GRMZM2G116460	682	35.78	0	6.9	0.01	-9.43045	Down	4.41816e-10	8.38834e-09	-	-	-	-	-	gi|414884908|tpg|DAA60922.1|/5.06387e-34/TPA: hypothetical protein ZEAMMB73_478969 [Zea mays]
AC203535.4_FG007	1308	61.66	0	6.04	0.01	-9.2384	Down	4.6948e-17	1.65711e-15	-	K08819|1|5e-115|412|mtr:MTR_2g020210|cyclin-dependent kinase 12/13 [EC:2.7.11.22 2.7.11.23]	-	GO:0004672//protein kinase activity;GO:0032559	GO:0006464//cellular protein modification process	gi|413945151|gb|AFW77800.1|/0/putative protein kinase superfamily protein [Zea mays]
GRMZM2G701047	936	41.82	0	5.79	0.01	-9.17742	Down	1.08628e-11	2.45986e-10	-	-	-	-	-	gi|413943890|gb|AFW76539.1|/3.37712e-78/hypothetical protein ZEAMMB73_352289 [Zea mays]
GRMZM2G080110	660	23.23	0	4.64	0.01	-8.85798	Down	7.30866e-07	8.84692e-06	-	K14684|1|2e-43|173|zma:100191302|solute carrier family 25 (mitochondrial phosphate transporter), member 23/24/25/41	GO:0019866//organelle inner membrane;GO:0043231//intracellular membrane-bounded organelle;GO:0031224//intrinsic to membrane	-	GO:0006810//transport	gi|413948293|gb|AFW80942.1|/4.61338e-122/hypothetical protein ZEAMMB73_026516 [Zea mays]
AC231752.1_FG002	441	15	0	4.61	0.01	-8.84862	Down	0.000102228	0.00080929	-	-	-	-	-	gi|413954322|gb|AFW86971.1|/8.36649e-82/hypothetical protein ZEAMMB73_463110 [Zea mays]
GRMZM2G070818	1345	40.52	0	3.85	0.01	-8.58871	Down	2.01446e-11	4.40789e-10	-	-	-	-	-	gi|414884602|tpg|DAA60616.1|/5.43854e-105/TPA: hypothetical protein ZEAMMB73_920284 [Zea mays]
GRMZM2G016855	800.87	16.98	0	2.76	0.01	-8.10852	Down	5.51254e-05	0.000462836	-	-	-	GO:0016701//oxidoreductase activity, acting on single donors with incorporation of molecular oxygen;GO:0016701//oxidoreductase activity, acting on single donors with incorporation of molecular oxygen;GO:0016701//oxidoreductase activity, acting on single donors with incorporation of molecular oxygen	-	gi|226532918|ref|NP_001147921.1|/1.27818e-60/glyoxalase/bleomycin resistance protein/dioxygenase [Zea mays]
GRMZM2G456997	813	17	0	2.72	0.01	-8.08746	Down	2.9726e-05	0.000264432	-	K13449|1|7e-54|208|vvi:100258414|pathogenesis-related protein 1	-	-	-	gi|414883463|tpg|DAA59477.1|/1.79177e-90/TPA: hypothetical protein ZEAMMB73_881711 [Zea mays]
GRMZM2G004119	817	16.76	0	2.67	0.01	-8.0607	Down	5.51254e-05	0.000463245	-	-	GO:0044464//cell part	GO:0046914//transition metal ion binding	-	gi|413956747|gb|AFW89396.1|/1.47909e-84/putative RING zinc finger domain superfamily protein [Zea mays]
GRMZM2G332918	1050	21.23	0	2.61	0.01	-8.02791	Down	2.51346e-06	2.76046e-05	-	K02894|1|1e-13|75.9|gmx:100306699|large subunit ribosomal protein L23e	GO:0015934//large ribosomal subunit	GO:0016757//transferase activity, transferring glycosyl groups;GO:0005198//structural molecule activity	GO:0003006//developmental process involved in reproduction;GO:0010467//gene expression	gi|21618149|gb|AAM67199.1|/4.49917e-13/putative 60S ribosomal protein L17 [Arabidopsis thaliana]
GRMZM2G077162	1039	19.09	0	2.37	0.01	-7.88874	Down	8.64376e-06	8.52877e-05	-	-	-	-	-	gi|226510345|ref|NP_001142608.1|/2.24665e-89/uncharacterized protein LOC100274876 [Zea mays]
GRMZM2G015892	1532	28	0	2.33	0.01	-7.86419	Down	3.3324e-08	4.99772e-07	-	K13222|1|9e-150|528|zma:100273163|indole-3-glycerol-phosphate lyase [EC:4.1.2.8]	GO:0009536//plastid	GO:0016832//aldehyde-lyase activity;GO:0016836//hydro-lyase activity	GO:0006568//tryptophan metabolic process;GO:0008652//cellular amino acid biosynthetic process	gi|414873383|tpg|DAA51940.1|/2.42414e-152/TPA: indole-3-glycerol phosphate lyase [Zea mays]
GRMZM2G032682	958	16.21	0	2.19	0.01	-7.77479	Down	5.51254e-05	0.000462972	-	-	-	-	-	gi|226493948|ref|NP_001145528.1|/4.71593e-75/uncharacterized protein LOC100278952 [Zea mays]
GRMZM2G112957	1029	17.04	0	2.14	0.01	-7.74147	Down	2.9726e-05	0.000264349	-	-	-	-	-	gi|413933511|gb|AFW68062.1|/2.55934e-37/hypothetical protein ZEAMMB73_829465 [Zea mays]
GRMZM2G012734	1215	19.38	0	2.05	0.01	-7.67948	Down	8.64376e-06	8.53172e-05	-	-	GO:0043231//intracellular membrane-bounded organelle;GO:0043231//intracellular membrane-bounded organelle	-	-	gi|413935845|gb|AFW70396.1|/3.01117e-133/hypothetical protein ZEAMMB73_344849 [Zea mays]
GRMZM2G124919	1089	15.84	0	1.87	0.01	-7.54689	Down	0.000102228	0.000808842	-	K00122|1|5e-154|541|sbi:SORBI_10g016920|formate dehydrogenase [EC:1.2.1.2]	GO:0043231//intracellular membrane-bounded organelle	GO:0016614//oxidoreductase activity, acting on CH-OH group of donors;GO:0016620//oxidoreductase activity, acting on the aldehyde or oxo group of donors, NAD or NADP as acceptor;GO:0000166//nucleotide binding	GO:0008152//metabolic process	gi|414590894|tpg|DAA41465.1|/0/TPA: hypothetical protein ZEAMMB73_776135 [Zea mays]
GRMZM2G351307	1467	20.16	0	1.75	0.01	-7.45121	Down	4.66108e-06	4.84342e-05	-	K07466|1|5e-20|97.4|bdi:100845662|replication factor A1	-	-	-	gi|414877599|tpg|DAA54730.1|/0/TPA: hypothetical protein ZEAMMB73_628014 [Zea mays]
GRMZM2G026546	1570	19.54	0	1.59	0.01	-7.31288	Down	8.64376e-06	8.53467e-05	-	-	-	-	-	gi|414884846|tpg|DAA60860.1|/1.71299e-84/TPA: hypothetical protein ZEAMMB73_372365 [Zea mays]
GRMZM5G841360	1739	17.57	0	1.28	0.01	-7	Down	2.9726e-05	0.000264185	-	K15893|1|2e-11|68.9|vcn:VOLCADRAFT_89593|hydroxypyruvate reductase 1	-	GO:0016614//oxidoreductase activity, acting on CH-OH group of donors;GO:0005488//binding	-	gi|226499186|ref|NP_001151564.1|/0/angustifolia [Zea mays]
GRMZM2G071924	1819	17.72	0	1.24	0.01	-6.9542	Down	2.9726e-05	0.000264267	-	K01883|1|6e-116|416|osa:4347821|cysteinyl-tRNA synthetase [EC:6.1.1.16]	GO:0043231//intracellular membrane-bounded organelle	GO:0004812//aminoacyl-tRNA ligase activity;GO:0032559	GO:0006418//tRNA aminoacylation for protein translation	gi|226531133|ref|NP_001146887.1|/0/LOC100280495 [Zea mays]
AC149810.2_FG003	3540	34.67	0	1.23	0.01	-6.94251	Down	8.19328e-10	1.50941e-08	-	-	GO:0044464//cell part	GO:0046914//transition metal ion binding;GO:0016790//thiolester hydrolase activity	GO:0019941//modification-dependent protein catabolic process	gi|413956938|gb|AFW89587.1|/0/hypothetical protein ZEAMMB73_931714 [Zea mays]
GRMZM2G106303	1588	15.19	0	1.22	0.01	-6.93074	Down	0.000102228	0.000808617	opr1	K05894|1|0.0|718|zma:732815|12-oxophytodienoic acid reductase [EC:1.3.1.42]	-	GO:0003824//catalytic activity;GO:0000166//nucleotide binding	GO:0006950//response to stress;GO:0009694//jasmonic acid metabolic process	gi|413952673|gb|AFW85322.1|/0/12-oxo-phytodienoic acid reductase [Zea mays]
GRMZM5G868966	1601	15.2	0	1.21	0.01	-6.91886	Down	0.000102228	0.000809514	-	-	-	-	-	gi|413920686|gb|AFW60618.1|/4.57047e-101/hypothetical protein ZEAMMB73_166523 [Zea mays]
GRMZM2G066191	1921	16.19	0	1.07	0.01	-6.74147	Down	5.51254e-05	0.000463109	-	K07375|1|0.0|812|sbi:SORBI_01g012740|tubulin beta	GO:0032991//macromolecular complex;GO:0015630//microtubule cytoskeleton;GO:0032991//macromolecular complex;GO:0015630//microtubule cytoskeleton;GO:0032991//macromolecular complex;GO:0015630//microtubule cytoskeleton	GO:0017111//nucleoside-triphosphatase activity;GO:0032561//guanyl ribonucleotide binding;GO:0017111//nucleoside-triphosphatase activity;GO:0032561//guanyl ribonucleotide binding;GO:0017111//nucleoside-triphosphatase activity;GO:0032561//guanyl ribonucleotide binding	GO:0043623//cellular protein complex assembly;GO:0009207;GO:0007017//microtubule-based process;GO:0043623//cellular protein complex assembly;GO:0009207;GO:0007017//microtubule-based process;GO:0043623//cellular protein complex assembly;GO:0009207;GO:0007017//microtubule-based process	gi|293336166|ref|NP_001169637.1|/4.96293e-82/uncharacterized protein LOC100383518 [Zea mays]
GRMZM2G369522	2757	19.48	0	0.89	0.01	-6.47573	Down	8.64376e-06	8.52582e-05	-	K02262|1|7e-147|312|osa:6450138|cytochrome c oxidase subunit 3	GO:0031224//intrinsic to membrane;GO:0005746//mitochondrial respiratory chain	GO:0015002//heme-copper terminal oxidase activity	GO:0022904//respiratory electron transport chain	gi|89280753|ref|YP_514631.1|/1.05342e-146/cytochrome c oxidase subunit 3 [Oryza sativa Indica Group]
GRMZM2G137868	2320.94	15.47	0	0.84	0.01	-6.39232	Down	0.000102228	0.000809066	-	K00830|1|0.0|690|zma:100281949|alanine-glyoxylate transaminase / serine-glyoxylate transaminase / serine-pyruvate transaminase [EC:2.6.1.44 2.6.1.45 2.6.1.51]	-	GO:0048037//cofactor binding;GO:0008483//transaminase activity;GO:0048037//cofactor binding;GO:0008483//transaminase activity;GO:0048037//cofactor binding;GO:0008483//transaminase activity;GO:0048037//cofactor binding;GO:0008483//transaminase activity;GO:0048037//cofactor binding;GO:0008483//transaminase activity	-	gi|226502835|ref|NP_001148339.1|/0/LOC100281949 [Zea mays]
GRMZM2G152516	1400	25.74	0.24	2.35	0.03	-6.29155	Down	2.12522e-07	2.81473e-06	-	-	-	-	-	gi|414588674|tpg|DAA39245.1|/1.17192e-73/TPA: hypothetical protein ZEAMMB73_653719 [Zea mays]
GRMZM2G316665	2602	15.47	0	0.75	0.01	-6.22882	Down	0.000102228	0.000809739	-	-	-	-	-	gi|413916631|gb|AFW56563.1|/0/hypothetical protein ZEAMMB73_958384 [Zea mays]
GRMZM2G018664	4749	21.41	0	0.57	0.01	-5.83289	Down	2.51346e-06	2.76152e-05	-	K00412|1|0.0|687|sbi:SobioMp18|ubiquinol-cytochrome c reductase cytochrome b subunit	GO:0019866//organelle inner membrane;GO:0043231//intracellular membrane-bounded organelle;GO:0031224//intrinsic to membrane	GO:0043169//cation binding;GO:0003824//catalytic activity	GO:0051234//establishment of localization;GO:0022900//electron transport chain	gi|414876605|tpg|DAA53736.1|/0/TPA: hypothetical protein ZEAMMB73_467138 [Zea mays]
GRMZM5G885274	1696	36.3	1.83	2.72	0.16	-4.08746	Down	4.29988e-09	7.28251e-08	-	K14494|1|2e-56|218|vvi:100232937|DELLA protein	-	-	-	gi|413938737|gb|AFW73288.1|/0/hypothetical protein ZEAMMB73_933094 [Zea mays]
GRMZM2G178182	1227	19	1	1.99	0.12	-4.05166	Down	8.82974e-05	0.000708837	-	-	GO:0043231//intracellular membrane-bounded organelle;GO:0043231//intracellular membrane-bounded organelle	-	-	gi|212721128|ref|NP_001132785.1|/3.79862e-126/uncharacterized protein LOC100194274 [Zea mays]
GRMZM2G000271	413	19	1	6.28	0.39	-4.00922	Down	8.82974e-05	0.000709236	-	-	-	-	-	gi|195659453|gb|ACG49194.1|/1.07391e-44/hypothetical protein [Zea mays]
GRMZM2G027626	1124	33.95	2.01	3.88	0.27	-3.84503	Down	2.1725e-07	2.86937e-06	-	-	-	-	-	gi|226490857|ref|NP_001140267.1|/4.93442e-61/uncharacterized protein LOC100272311 [Zea mays]
GRMZM2G082296	1137	46.42	2.89	5.25	0.38	-3.78825	Down	1.2983e-10	2.59796e-09	-	K00565|1|1e-97|354|zma:100193629|mRNA (guanine-N7-)-methyltransferase [EC:2.1.1.56]	GO:0031410//cytoplasmic vesicle	-	GO:0006397//mRNA processing	gi|413933490|gb|AFW68041.1|/1.75868e-106/hypothetical protein ZEAMMB73_002313 [Zea mays]
GRMZM2G129300	1048	388	26.92	47.74	3.88	-3.62107	Down	2.32624e-72	4.23094e-70	-	-	-	-	-	gi|414585969|tpg|DAA36540.1|/2.60763e-37/TPA: hypothetical protein ZEAMMB73_759096 [Zea mays]
GRMZM2G112942	651	22.33	1.55	4.52	0.37	-3.61073	Down	1.57187e-05	0.00014755	-	-	GO:0044424//intracellular part	GO:0005319//lipid transporter activity;GO:0008289//lipid binding	GO:0006869//lipid transport	gi|414872106|tpg|DAA50663.1|/1.37261e-54/TPA: putative glycolipid transfer protein (GLTP) family protein [Zea mays]
GRMZM2G033388	740	19.21	1.46	3.4	0.3	-3.5025	Down	8.82974e-05	0.000709036	-	K12845|1|1e-24|111|zma:100303837|U4/U6 small nuclear ribonucleoprotein SNU13	GO:0044424//intracellular part	-	-	gi|413920351|gb|AFW60283.1|/1.18446e-42/hypothetical protein ZEAMMB73_643586 [Zea mays]
GRMZM2G588715	675	26.57	2.14	5.18	0.49	-3.4021	Down	1.07369e-05	0.00010407	-	K01142|1|4e-16|82.8|sbi:SORBI_03g037240|exodeoxyribonuclease III [EC:3.1.11.2]	GO:0043231//intracellular membrane-bounded organelle	GO:0003676//nucleic acid binding;GO:0004518//nuclease activity	GO:0006259//DNA metabolic process	gi|413954454|gb|AFW87103.1|/3.52726e-32/hypothetical protein ZEAMMB73_772678 [Zea mays]
GRMZM2G309071	1394	56.04	5	5.14	0.54	-3.25074	Down	1.53503e-10	3.05454e-09	-	-	-	-	-	gi|413944976|gb|AFW77625.1|/0/hypothetical protein ZEAMMB73_667462 [Zea mays]
GRMZM2G175870	1194.67	36	4	4.73	0.5	-3.24184	Down	1.23417e-06	1.43434e-05	-	-	GO:0043231//intracellular membrane-bounded organelle;GO:0043231//intracellular membrane-bounded organelle;GO:0043231//intracellular membrane-bounded organelle;GO:0043231//intracellular membrane-bounded organelle	GO:0003677//DNA binding;GO:0001071//nucleic acid binding transcription factor activity;GO:0005515//protein binding;GO:0003677//DNA binding;GO:0001071//nucleic acid binding transcription factor activity;GO:0005515//protein binding;GO:0003677//DNA binding;GO:0001071//nucleic acid binding transcription factor activity;GO:0005515//protein binding;GO:0003677//DNA binding;GO:0001071//nucleic acid bindi…	GO:0006351//transcription, DNA-dependent;GO:0006351//transcription, DNA-dependent;GO:0006351//transcription, DNA-dependent;GO:0006351//transcription, DNA-dependent	gi|226509777|ref|NP_001142351.1|/4.16669e-108/putative bZIP transcription factor superfamily protein isoform 1 [Zea mays]
GRMZM2G065174	920	39.75	4.05	5.6	0.67	-3.06319	Down	2.56966e-07	3.35206e-06	-	-	-	-	-	gi|414876863|tpg|DAA53994.1|/1.74687e-71/TPA: hypothetical protein ZEAMMB73_259098 [Zea mays]
GRMZM2G023631	822	34.97	3.78	5.47	0.7	-2.96611	Down	7.46342e-07	8.99611e-06	-	-	-	GO:0008233//peptidase activity	-	gi|414881647|tpg|DAA58778.1|/0/TPA: hypothetical protein ZEAMMB73_661595 [Zea mays]
GRMZM2G448344	5479	23.77	2.77	0.54	0.07	-2.94753	Down	5.53614e-05	0.000464681	rbcL	K02112|1|0.0|947|zma:845170|F-type H+-transporting ATPase subunit beta [EC:3.6.3.14];K01601|3|0.0|944|zma:845212|ribulose-bisphosphate carboxylase large chain [EC:4.1.1.39]	GO:0033178//proton-transporting two-sector ATPase complex, catalytic domain;GO:0005753//mitochondrial proton-transporting ATP synthase complex;GO:0009534//chloroplast thylakoid	GO:0019829//cation-transporting ATPase activity;GO:0016491//oxidoreductase activity;GO:0015078//hydrogen ion transmembrane transporter activity;GO:0046872//metal ion binding;GO:0032559;GO:0016831//carboxy-lyase activity;GO:0015662//ATPase activity, coupled to transmembrane movement of ions, phosphorylative mechanism	GO:0015988//energy coupled proton transmembrane transport, against electrochemical gradient;GO:0043094;GO:0009207;GO:0015986//ATP synthesis coupled proton transport;GO:0015977//carbon fixation	gi|357502813|ref|XP_003621695.1|/0/ATP synthase subunit beta [Medicago truncatula]
GRMZM5G800610	217	26.85	3.32	18.47	2.67	-2.79027	Down	5.16984e-05	0.000437407	-	-	-	-	-	gi|293332755|ref|NP_001168904.1|/1.37234e-23/uncharacterized protein LOC100382710 [Zea mays]
GRMZM2G099082	2498	22.26	2.94	1.13	0.17	-2.73272	Down	9.51348e-05	0.000759668	-	-	GO:0043231//intracellular membrane-bounded organelle	-	-	gi|238011450|gb|ACR36760.1|/0/unknown [Zea mays]
GRMZM2G435592	1986	28	4	1.75	0.3	-2.54432	Down	7.22174e-05	0.000592407	-	-	GO:0031224//intrinsic to membrane;GO:0031410//cytoplasmic vesicle;GO:0031224//intrinsic to membrane;GO:0031410//cytoplasmic vesicle;GO:0031410//cytoplasmic vesicle	GO:0004871//signal transducer activity;GO:0004672//protein kinase activity;GO:0032559;GO:0004871//signal transducer activity;GO:0004672//protein kinase activity;GO:0032559;GO:0004672//protein kinase activity;GO:0000166//nucleotide binding	GO:0006464//cellular protein modification process;GO:0006464//cellular protein modification process	gi|413925567|gb|AFW65499.1|/8.84397e-110/putative D-mannose binding lectin receptor-like protein kinase family protein, partial [Zea mays]
AC225354.2_FG004	507	39.54	5.82	10.45	1.8	-2.53743	Down	1.09947e-06	1.28934e-05	-	-	GO:0043231//intracellular membrane-bounded organelle	-	-	gi|413917939|gb|AFW57871.1|/3.31292e-50/hypothetical protein ZEAMMB73_387986 [Zea mays]
GRMZM2G004856	1700	41	6	3.07	0.53	-2.53417	Down	1.5146e-06	1.73484e-05	-	-	-	GO:0016798//hydrolase activity, acting on glycosyl bonds	GO:0044238//primary metabolic process	gi|413936977|gb|AFW71528.1|/0/putative glycosyl hydrolase family 10 protein [Zea mays]
AC214790.3_FG001	675	27	4	5.26	0.91	-2.53112	Down	0.000118366	0.00092449	-	-	-	-	-	gi|413953723|gb|AFW86372.1|/2.48783e-118/hypothetical protein ZEAMMB73_641040 [Zea mays]
GRMZM2G179689	782	39	6	6.51	1.17	-2.47615	Down	4.01092e-06	4.22471e-05	-	K12161|1|4e-44|176|zma:100275675|ubiquitin related modifier 1	GO:0044424//intracellular part	-	GO:0006400//tRNA modification	gi|226533070|ref|NP_001143176.1|/4.47626e-43/ubiquitin-related modifier 1 homolog [Zea mays]
GRMZM2G438253	867	31.97	5	4.43	0.88	-2.33173	Down	5.69652e-05	0.000476881	-	-	-	-	-	gi|413933643|gb|AFW68194.1|/1.66026e-128/hypothetical protein ZEAMMB73_512995 [Zea mays]
GRMZM2G102923	1621	47.15	8.01	3.7	0.74	-2.32193	Down	9.45784e-07	1.11876e-05	-	-	-	-	-	gi|226530603|ref|NP_001145842.1|/1.24012e-170/uncharacterized protein LOC100279352 [Zea mays]
GRMZM5G882399	846	27.11	4.65	4.17	0.84	-2.31159	Down	0.000118366	0.000924743	-	-	-	-	-	gi|414881220|tpg|DAA58351.1|/4.88378e-102/TPA: hypothetical protein ZEAMMB73_473834 [Zea mays]
GRMZM2G348873	2202	47.19	8.23	2.71	0.55	-2.30079	Down	9.45784e-07	1.11922e-05	-	K01362|1|0.0|640|osa:4339651|[EC:3.4.21.-];K14432|5|1e-38|160|zma:100285149|ABA responsive element binding factor	GO:0044436;GO:0009534//chloroplast thylakoid	GO:0004175//endopeptidase activity;GO:0016628//oxidoreductase activity, acting on the CH-CH group of donors, NAD or NADP as acceptor	GO:0009057//macromolecule catabolic process;GO:0009765//photosynthesis, light harvesting;GO:0019538//protein metabolic process	gi|413946591|gb|AFW79240.1|/0/hypothetical protein ZEAMMB73_880102 [Zea mays]
GRMZM2G078472	2612.79	51.2	9.42	2.55	0.53	-2.26643	Down	4.54168e-07	5.65334e-06	-	K01953|1|2e-87|321|zma:100192351|asparagine synthase (glutamine-hydrolysing) [EC:6.3.5.4]	-	GO:0016884//carbon-nitrogen ligase activity, with glutamine as amido-N-donor;GO:0000166//nucleotide binding;GO:0016884//carbon-nitrogen ligase activity, with glutamine as amido-N-donor;GO:0000166//nucleotide binding;GO:0016884//carbon-nitrogen ligase activity, with glutamine as amido-N-donor;GO:0032559;GO:0016884//carbon-nitrogen ligase activity, with glutamine as amido-N-donor	GO:0006528//asparagine metabolic process;GO:0006528//asparagine metabolic process;GO:0009064//glutamine family amino acid metabolic process;GO:0006528//asparagine metabolic process;GO:0006528//asparagine metabolic process	gi|413956052|gb|AFW88701.1|/1.32127e-163/hypothetical protein ZEAMMB73_416382 [Zea mays]
AC185305.3_FG003	240	55.51	10	33.88	7.15	-2.24442	Down	2.1707e-07	2.86832e-06	-	-	-	-	-	gi|413921788|gb|AFW61720.1|/8.13492e-32/hypothetical protein ZEAMMB73_771146 [Zea mays]
GRMZM2G075008	1515	39.63	7.26	3.34	0.72	-2.21378	Down	1.28263e-05	0.000122534	-	K15199|1|2e-149|527|osa:4330065|general transcription factor 3C polypeptide 1	-	-	-	gi|413938870|gb|AFW73421.1|/0/hypothetical protein ZEAMMB73_545897 [Zea mays]
GRMZM2G413717	415	362.63	69.13	119.14	26.6	-2.16316	Down	8.8611e-40	8.40627e-38	-	-	-	-	-	gi|195616370|gb|ACG30015.1|/3.00809e-47/hypothetical protein [Zea mays]
GRMZM2G034013	878	131.42	25.17	19.43	4.36	-2.15589	Down	2.6286e-15	8.16754e-14	-	-	-	-	-	gi|226504490|ref|NP_001152722.1|/6.22777e-15/LOC100286363 [Zea mays]
GRMZM2G131228	722	72	14	13.07	2.98	-2.13287	Down	7.06138e-09	1.16621e-07	-	-	-	-	-	gi|414887480|tpg|DAA63494.1|/1.17504e-15/TPA: hypothetical protein ZEAMMB73_602344 [Zea mays]
GRMZM2G082670	1042	45	9	5.57	1.3	-2.09917	Down	6.97638e-06	6.99721e-05	-	-	-	-	-	gi|414586377|tpg|DAA36948.1|/1.38531e-30/TPA: hypothetical protein ZEAMMB73_907495 [Zea mays]
GRMZM2G038013	726	40	8	7.22	1.69	-2.09498	Down	2.34952e-05	0.000213189	-	K02961|1|5e-46|182|zma:542469|small subunit ribosomal protein S17	GO:0009526//plastid envelope;GO:0009532//plastid stroma;GO:0015935//small ribosomal subunit	GO:0003723//RNA binding;GO:0005198//structural molecule activity	GO:0010467//gene expression	gi|413920093|gb|AFW60025.1|/6.65076e-51/hypothetical protein ZEAMMB73_007047 [Zea mays]
GRMZM2G091201	908	270.04	54.19	38.56	9.06	-2.08952	Down	6.42008e-29	4.11043e-27	-	K12134|1|2e-06|51.2|aly:ARALYDRAFT_904154|circadian clock associated 1;K12133|2|4e-06|50.4|ath:AT1G01060|LATE ELONGATED HYPOCOTYL	GO:0043231//intracellular membrane-bounded organelle	GO:0003676//nucleic acid binding	-	gi|413945472|gb|AFW78121.1|/2.45562e-86/putative MYB DNA-binding domain superfamily protein [Zea mays]
GRMZM2G096303	897	40	8	5.78	1.36	-2.08746	Down	2.34952e-05	0.000213121	-	-	-	-	-	gi|226501996|ref|NP_001143454.1|/1.67009e-71/uncharacterized protein LOC100276113 [Zea mays]
GRMZM2G337190	858	32	6.73	4.85	1.19	-2.02702	Down	0.000109601	0.000861927	-	-	-	-	-	-
GRMZM2G046576	876	52.81	11.28	7.83	1.96	-1.99816	Down	2.33996e-06	2.58782e-05	-	K03109|1|7e-45|179|zma:100285791|signal recognition particle subunit SRP9	GO:0048500//signal recognition particle	GO:0003723//RNA binding	GO:0006448//regulation of translational elongation;GO:0006613//cotranslational protein targeting to membrane	gi|413944402|gb|AFW77051.1|/3.04104e-70/signal recognition particle protein [Zea mays]
GRMZM2G059836	831	1240.29	268.83	194.26	49.32	-1.97774	Down	2.19684e-118	7.0484e-116	-	K07213|1|2e-09|61.2|sbi:SORBI_08g022260|copper chaperone	-	GO:0043169//cation binding	GO:0006812//cation transport	gi|226494452|ref|NP_001148035.1|/2.27482e-72/LOC100281644 [Zea mays]
GRMZM2G121258	1453	46.01	10.01	4.04	1.03	-1.97171	Down	1.20633e-05	0.000115943	-	-	-	-	-	gi|413922691|gb|AFW62623.1|/3.07405e-125/hypothetical protein ZEAMMB73_552976 [Zea mays]
GRMZM2G116872	762	47.64	10.41	8.17	2.09	-1.96683	Down	7.8134e-06	7.77122e-05	-	K00030|1|1e-83|307|zma:100272953|isocitrate dehydrogenase (NAD+) [EC:1.1.1.41]	GO:0043231//intracellular membrane-bounded organelle	GO:0046872//metal ion binding;GO:0004448//isocitrate dehydrogenase activity;GO:0000166//nucleotide binding	GO:0009060//aerobic respiration	gi|413937590|gb|AFW72141.1|/4.19049e-91/hypothetical protein ZEAMMB73_256432 [Zea mays]
GRMZM2G428905	670	66.04	14.86	12.97	3.42	-1.92311	Down	9.91516e-08	1.38111e-06	-	-	-	-	-	gi|413936256|gb|AFW70807.1|/2.49192e-46/hypothetical protein ZEAMMB73_429534 [Zea mays]
GRMZM2G354190	1070	62	14	7.47	1.97	-1.92291	Down	5.50398e-07	6.79784e-06	-	-	-	-	-	gi|413954751|gb|AFW87400.1|/1.16644e-56/TMV response protein [Zea mays]
GRMZM5G800561	987	71.02	16.07	9.3	2.46	-1.91857	Down	7.77734e-08	1.10764e-06	-	-	-	-	-	gi|413948801|gb|AFW81450.1|/1.65377e-179/hypothetical protein ZEAMMB73_243681 [Zea mays]
GRMZM2G047124	736	153	35	27.22	7.29	-1.90068	Down	3.56164e-15	1.09475e-13	-	-	-	-	-	gi|293336580|ref|NP_001168162.1|/2.98798e-46/uncharacterized protein LOC100381914 [Zea mays]
GRMZM2G368738	762	58.49	13.66	10.03	2.74	-1.87207	Down	1.18822e-06	1.38376e-05	-	K12845|1|6e-23|105|zma:100303837|U4/U6 small nuclear ribonucleoprotein SNU13	GO:0044424//intracellular part	-	-	gi|414878702|tpg|DAA55833.1|/7.69516e-93/TPA: hypothetical protein ZEAMMB73_814964 [Zea mays]
GRMZM2G008252	447	60	14	18.18	4.97	-1.87103	Down	1.2765e-06	1.48172e-05	-	-	-	-	-	gi|413944674|gb|AFW77323.1|/4.46423e-30/hypothetical protein ZEAMMB73_342548 [Zea mays]
GRMZM2G165919	1994	349.96	84.04	22.26	6.26	-1.83022	Down	3.90032e-31	2.74997e-29	-	K00750|1|9e-15|80.5|rcu:RCOM_1590700|glycogenin glucosyltransferase [EC:2.4.1.186]	-	GO:0035250//UDP-galactosyltransferase activity	-	gi|195625444|gb|ACG34552.1|/0/galactinol synthase 3 [Zea mays]
GRMZM2G084587	1222	96.46	23.32	10.13	2.87	-1.81951	Down	1.28835e-09	2.31813e-08	-	K13416|1|9e-60|229|vvi:100253855|brassinosteroid insensitive 1-associated receptor kinase 1 [EC:2.7.10.1 2.7.11.1];K13418|2|3e-59|227|aly:ARALYDRAFT_895025|somatic embryogenesis receptor kinase 1 [EC:2.7.10.1 2.7.11.1]	GO:0031410//cytoplasmic vesicle	GO:0016772//transferase activity, transferring phosphorus-containing groups;GO:0004871//signal transducer activity	GO:0006796//phosphate-containing compound metabolic process	gi|226506448|ref|NP_001148919.1|/1.3477e-107/BRASSINOSTEROID INSENSITIVE 1-associated receptor kinase 1 precursor [Zea mays]
GRMZM2G423643	2123	205	50	12.23	3.49	-1.80913	Down	1.16661e-18	4.56961e-17	-	-	GO:0043231//intracellular membrane-bounded organelle	-	-	gi|413937004|gb|AFW71555.1|/0/hypothetical protein ZEAMMB73_066417 [Zea mays]
GRMZM2G026980	1626.63	324	82	25.87	7.52	-1.78248	Down	1.54274e-27	9.31352e-26	xet1	K08235|1|4e-92|253|ath:AT4G25810|xyloglucan:xyloglucosyl transferase [EC:2.4.1.207]	GO:0005576//extracellular region;GO:0031410//cytoplasmic vesicle;GO:0030312//external encapsulating structure;GO:0005618//cell wall;GO:0005576//extracellular region;GO:0044424//intracellular part;GO:0016020//membrane	GO:0016798//hydrolase activity, acting on glycosyl bonds;GO:0016758//transferase activity, transferring hexosyl groups;GO:0016798//hydrolase activity, acting on glycosyl bonds;GO:0016758//transferase activity, transferring hexosyl groups	GO:0044042//glucan metabolic process;GO:0044042//glucan metabolic process;GO:0010476//gibberellin mediated signaling pathway;GO:0009827//plant-type cell wall modification;GO:0032502//developmental process	gi|413934723|gb|AFW69274.1|/0/Xyloglucan endo-transglycosylase Xyloglucan endotransglucosylase/hydrolase protein 23 [Zea mays]
GRMZM2G079263	1667	56	14	4.27	1.25	-1.77231	Down	6.6329e-06	6.68794e-05	-	K01184|1|2e-81|231|rcu:RCOM_0968450|polygalacturonase [EC:3.2.1.15]	GO:0031410//cytoplasmic vesicle;GO:0031410//cytoplasmic vesicle;GO:0031410//cytoplasmic vesicle;GO:0031410//cytoplasmic vesicle;GO:0031410//cytoplasmic vesicle	GO:0004553//hydrolase activity, hydrolyzing O-glycosyl compounds;GO:0004553//hydrolase activity, hydrolyzing O-glycosyl compounds;GO:0004553//hydrolase activity, hydrolyzing O-glycosyl compounds;GO:0004553//hydrolase activity, hydrolyzing O-glycosyl compounds;GO:0004553//hydrolase activity, hydrolyzing O-glycosyl compounds	GO:0044238//primary metabolic process;GO:0045229//external encapsulating structure organization;GO:0044238//primary metabolic process;GO:0045229//external encapsulating structure organization;GO:0044238//primary metabolic process;GO:0045229//external encapsulating structure organization;GO:0045229//external encapsulating structure organization;GO:0044238//primary metabolic process;GO:0044238//pri…	gi|413946311|gb|AFW78960.1|/0/polygalacturonase [Zea mays]
GRMZM2G129019	667.81	283.3	71.58	56.12	16.52	-1.7643	Down	1.79936e-24	9.46238e-23	-	-	-	-	-	gi|413951330|gb|AFW83979.1|/3.76729e-15/hypothetical protein ZEAMMB73_331716, partial [Zea mays]
GRMZM2G037472	2106	59.71	15	3.59	1.06	-1.75992	Down	4.5732e-06	4.75729e-05	-	K10406|1|2e-44|179|vvi:100249019|kinesin family member C2/C3	GO:0043231//intracellular membrane-bounded organelle	-	-	gi|413920307|gb|AFW60239.1|/0/hypothetical protein ZEAMMB73_467964 [Zea mays]
GRMZM2G014975	607	276	70	60.06	17.88	-1.74806	Down	1.24687e-23	6.32404e-22	-	K08341|1|2e-55|213|zma:100240698|GABA(A) receptor-associated protein (autophagy-related protein 8)	-	GO:0004871//signal transducer activity	-	gi|413921115|gb|AFW61047.1|/1.67099e-73/hypothetical protein ZEAMMB73_607937, partial [Zea mays]
GRMZM2G301148	1428	43	11	3.85	1.15	-1.74322	Down	0.000103561	0.000818032	-	K13496|1|2e-28|125|ath:AT2G36780|UDP-glucosyl transferase 73C [EC:2.4.1.-]	-	-	-	gi|413925201|gb|AFW65133.1|/0/hypothetical protein ZEAMMB73_449421 [Zea mays]
GRMZM2G115451	1553.97	115.33	29.53	9.47	2.84	-1.73747	Down	1.00708e-10	2.03662e-09	-	-	-	-	-	gi|226493784|ref|NP_001140463.1|/2.06226e-66/uncharacterized protein LOC100272522 [Zea mays]
GRMZM2G333635	757	410.03	105.26	70.81	21.29	-1.73378	Down	5.4252e-34	4.25595e-32	-	K13993|1|5e-53|205|zma:100282367|HSP20 family protein	-	-	-	gi|413947333|gb|AFW79982.1|/8.75181e-57/class I heat shock protein 1 [Zea mays]
GRMZM2G113506	2253.75	52.86	11.7	2.56	0.77	-1.73321	Down	2.33996e-06	2.58682e-05	-	K13648|1|6e-160|562|rcu:RCOM_0524370|alpha-1,4-galacturonosyltransferase [EC:2.4.1.43]	-	GO:0008194//UDP-glycosyltransferase activity;GO:0016740//transferase activity	-	gi|413956599|gb|AFW89248.1|/0/hypothetical protein ZEAMMB73_107521 [Zea mays]
GRMZM2G005715	1162	167	43	18.47	5.57	-1.72943	Down	1.2208e-14	3.55713e-13	-	-	GO:0031410//cytoplasmic vesicle	-	-	gi|226505304|ref|NP_001144521.1|/4.35131e-68/uncharacterized protein LOC100277515 [Zea mays]
GRMZM2G159700	936	70.91	18.69	10.04	3.03	-1.72837	Down	6.7225e-07	8.16855e-06	-	K06995|1|8e-52|202|sbi:SORBI_04g026280|	-	-	-	gi|413923095|gb|AFW63027.1|/2.74932e-61/enzyme of the cupin family protein [Zea mays]
AC184788.2_FG001	739	49.2	12.66	8.71	2.63	-1.72761	Down	2.09212e-05	0.000191292	-	-	-	-	-	gi|413936725|gb|AFW71276.1|/3.38712e-74/hypothetical protein ZEAMMB73_581272 [Zea mays]
GRMZM2G043657	436	55.71	14.51	17.34	5.29	-1.71276	Down	9.93762e-06	9.67174e-05	-	-	-	-	-	gi|413932684|gb|AFW67235.1|/7.25439e-25/hypothetical protein ZEAMMB73_027617, partial [Zea mays]
GRMZM2G010545	2190.64	54	15	3.34	1.02	-1.71128	Down	3.28174e-05	0.000289407	-	-	GO:0043231//intracellular membrane-bounded organelle;GO:0043231//intracellular membrane-bounded organelle;GO:0043231//intracellular membrane-bounded organelle	-	-	gi|414866369|tpg|DAA44926.1|/0/TPA: hypothetical protein ZEAMMB73_854007 [Zea mays]
GRMZM2G177934	800	60.95	16	9.93	3.05	-1.70298	Down	6.94496e-06	6.97304e-05	-	-	GO:0031410//cytoplasmic vesicle	GO:0046914//transition metal ion binding	-	gi|226499432|ref|NP_001147285.1|/8.49263e-53/chemocyanin precursor [Zea mays]
GRMZM2G434549	824	52.55	13.76	8.3	2.55	-1.70261	Down	1.44371e-05	0.000136462	-	-	-	-	-	gi|413916911|gb|AFW56843.1|/1.31314e-80/hypothetical protein ZEAMMB73_712361 [Zea mays]
GRMZM2G401328	805	414	109	67.03	20.67	-1.69727	Down	2.88746e-33	2.22241e-31	psei6	-	GO:0031410//cytoplasmic vesicle	GO:0004866//endopeptidase inhibitor activity	GO:0051346//negative regulation of hydrolase activity	gi|414867385|tpg|DAA45942.1|/1.1458e-65/TPA: hypothetical protein ZEAMMB73_294169 [Zea mays]
GRMZM2G053955	813	60.73	16.22	9.73	3.05	-1.67363	Down	6.94496e-06	6.97059e-05	-	-	-	-	-	gi|413941941|gb|AFW74590.1|/5.81766e-57/hypothetical protein ZEAMMB73_361293 [Zea mays]
GRMZM2G177400	694	77.94	20.8	14.51	4.61	-1.65421	Down	2.14812e-07	2.84243e-06	-	-	GO:0043231//intracellular membrane-bounded organelle;GO:0043231//intracellular membrane-bounded organelle	-	-	gi|226504692|ref|NP_001147276.1|/1.07382e-37/complex 1 protein containing protein [Zea mays]
GRMZM2G136014	1960	109.8	29.77	7.11	2.26	-1.65353	Down	1.06795e-09	1.93744e-08	-	K12816|1|2e-43|175|bdi:100842063|pre-mRNA-processing factor 17	GO:0044424//intracellular part;GO:0043234//protein complex	-	-	gi|226502931|ref|NP_001147634.1|/0/LOC100281243 [Zea mays]
GRMZM2G311500	433	195	53	61.16	19.47	-1.65134	Down	6.78668e-16	2.20973e-14	-	-	-	-	-	gi|212722666|ref|NP_001131155.1|/5.7835e-14/uncharacterized protein LOC100192463 [Zea mays]
GRMZM2G110988	1734	196.93	54.02	14.44	4.64	-1.63787	Down	1.00084e-15	3.23292e-14	-	-	-	-	-	gi|413955163|gb|AFW87812.1|/1.9487e-68/putative RING zinc finger domain superfamily protein [Zea mays]
GRMZM2G180596	759	232	66	40.72	13.31	-1.61323	Down	1.13349e-17	4.16027e-16	-	-	GO:0031410//cytoplasmic vesicle;GO:0031410//cytoplasmic vesicle	-	-	gi|413916160|gb|AFW56092.1|/6.7272e-55/hypothetical protein ZEAMMB73_768741, partial [Zea mays]
GRMZM2G144109	2469	67.92	19	3.48	1.14	-1.61005	Down	4.73842e-06	4.91306e-05	-	-	GO:0016020//membrane;GO:0016020//membrane	GO:0003824//catalytic activity;GO:0003824//catalytic activity	GO:0048827//phyllome development;GO:0048827//phyllome development	gi|413932593|gb|AFW67144.1|/0/hypothetical protein ZEAMMB73_055008 [Zea mays]
GRMZM2G180122	1434	57	16	5.08	1.67	-1.60498	Down	2.2237e-05	0.00020248	-	-	-	-	-	gi|308080758|ref|NP_001183662.1|/2.58078e-84/uncharacterized protein LOC100502256 [Zea mays]
GRMZM2G143187	1652	101.89	43.56	11.92	3.93	-1.60078	Down	7.83046e-05	0.000637397	-	K15277|1|5e-62|142|sbi:SORBI_01g049360|solute carrier family 35 (adenosine 3'-phospho 5'-phosphosulfate transporter), member B3	GO:0031224//intrinsic to membrane;GO:0031224//intrinsic to membrane	-	GO:0006810//transport;GO:0006810//transport	gi|242042475|ref|XP_002468632.1|/6.75428e-61/hypothetical protein SORBIDRAFT_01g049360 [Sorghum bicolor]
GRMZM5G871347	1360.38	147	42	13.99	4.62	-1.59843	Down	1.18112e-11	2.65776e-10	-	K13424|1|2e-17|88.6|zma:100281160|WRKY transcription factor 33	-	GO:0001071//nucleic acid binding transcription factor activity;GO:0043565//sequence-specific DNA binding;GO:0001071//nucleic acid binding transcription factor activity;GO:0043565//sequence-specific DNA binding	GO:0009267//cellular response to starvation;GO:0009743//response to carbohydrate stimulus;GO:0006355//regulation of transcription, DNA-dependent;GO:0009267//cellular response to starvation;GO:0009743//response to carbohydrate stimulus;GO:0006355//regulation of transcription, DNA-dependent	gi|414875543|tpg|DAA52674.1|/3.27062e-148/TPA: putative WRKY DNA-binding domain superfamily protein, partial [Zea mays]
GRMZM2G548261	1196	89.28	25.23	9.58	3.17	-1.59554	Down	1.03718e-07	1.4384e-06	-	-	-	-	-	gi|293333971|ref|NP_001168651.1|/1.36557e-64/uncharacterized protein LOC100382438 [Zea mays]
GRMZM2G107562	1073	113	32	13.57	4.5	-1.59242	Down	2.3296e-09	4.05868e-08	-	-	GO:0031224//intrinsic to membrane	GO:0046914//transition metal ion binding	-	gi|226503221|ref|NP_001149603.1|/9.91747e-56/LOC100283229 precursor [Zea mays]
GRMZM2G014392	2676	210.43	59.56	9.92	3.29	-1.59225	Down	2.2597e-16	7.62716e-15	-	K09840|1|0.0|1191|zma:732819|9-cis-epoxycarotenoid dioxygenase [EC:1.13.11.51]	GO:0009532//plastid stroma	GO:0043169//cation binding;GO:0010436//carotenoid dioxygenase activity	GO:0050896//response to stimulus;GO:0009687//abscisic acid metabolic process	gi|414871750|tpg|DAA50307.1|/0/TPA: viviparous14 [Zea mays]
GRMZM2G464328	1146	74	21	8.3	2.76	-1.58844	Down	1.49755e-06	1.71806e-05	-	-	GO:0043231//intracellular membrane-bounded organelle	-	-	gi|226491910|ref|NP_001141162.1|/1.89695e-116/hypothetical protein [Zea mays]
GRMZM2G142832	1805	855	243.41	60.18	20.07	-1.58424	Down	5.3105e-61	8.06603e-59	-	K00924|1|3e-122|437|osa:4337593|[EC:2.7.1.-];K05658|4|9e-113|405|vvi:100262734|ATP-binding cassette, subfamily B (MDR/TAP), member 1	GO:0043231//intracellular membrane-bounded organelle	GO:0004672//protein kinase activity;GO:0032559	GO:0006464//cellular protein modification process	gi|413919269|gb|AFW59201.1|/0/putative protein kinase superfamily protein [Zea mays]
GRMZM2G070378	985	134.75	38.68	17.68	5.94	-1.57358	Down	7.79012e-11	1.59575e-09	-	-	GO:0043231//intracellular membrane-bounded organelle	-	-	gi|226495511|ref|NP_001143346.1|/4.3633e-39/uncharacterized protein LOC100275959 [Zea mays]
GRMZM2G083284	1635.64	54	15	4.05	1.37	-1.56375	Down	3.28174e-05	0.000289318	-	K06167|1|1e-43|176|ath:AT4G03610|PhnP protein	-	GO:0003824//catalytic activity;GO:0003824//catalytic activity	-	gi|226509254|ref|NP_001140959.1|/6.52993e-170/uncharacterized protein LOC100273038 [Zea mays]
GRMZM2G047781	1720.05	68	19	4.87	1.65	-1.56146	Down	3.23858e-06	3.46229e-05	-	-	-	-	-	gi|226498204|ref|NP_001143957.1|/4.47693e-13/uncharacterized protein LOC100276771 [Zea mays]
GRMZM2G412161	674	83	24	16.2	5.49	-1.56112	Down	4.70222e-07	5.85063e-06	-	-	-	-	-	gi|413922444|gb|AFW62376.1|/4.91049e-42/hypothetical protein ZEAMMB73_641332 [Zea mays]
GRMZM2G066067	1742	209.92	61	15.32	5.21	-1.55606	Down	1.41582e-15	4.47222e-14	-	K08237|1|1e-28|126|vvi:100246482|hydroquinone glucosyltransferase [EC:2.4.1.218];K13496|3|3e-28|125|ath:AT2G36780|UDP-glucosyl transferase 73C [EC:2.4.1.-]	-	GO:0016757//transferase activity, transferring glycosyl groups	-	gi|226495945|ref|NP_001140739.1|/0/uncharacterized protein LOC100272814 [Zea mays]
GRMZM2G002165	1594.85	154	46	12.55	4.3	-1.54528	Down	1.61113e-11	3.57188e-10	-	-	GO:0043231//intracellular membrane-bounded organelle;GO:0043231//intracellular membrane-bounded organelle;GO:0043231//intracellular membrane-bounded organelle	-	-	gi|414880128|tpg|DAA57259.1|/4.81868e-140/TPA: hypothetical protein ZEAMMB73_612794 [Zea mays]
GRMZM2G111423	1236	265	78	27.5	9.48	-1.53647	Down	3.72064e-19	1.50913e-17	-	-	GO:0031224//intrinsic to membrane	-	-	gi|413918685|gb|AFW58617.1|/1.35595e-147/wax synthase isoform 1 [Zea mays]
GRMZM2G156246	732	128.23	37.85	22.97	7.93	-1.53436	Down	3.47512e-10	6.68229e-09	-	-	GO:0044464//cell part	-	-	gi|414590669|tpg|DAA41240.1|/3.58026e-57/TPA: hypothetical protein ZEAMMB73_376301, partial [Zea mays]
GRMZM2G022979	1202	261.17	77.37	27.89	9.68	-1.52667	Down	7.80078e-19	3.09377e-17	-	-	-	-	-	gi|414885431|tpg|DAA61445.1|/2.82221e-118/TPA: hypothetical protein ZEAMMB73_559862 [Zea mays]
GRMZM2G039365	1420.32	1440.99	456	138.18	48.04	-1.52424	Down	1.76701e-87	4.17e-85	-	K15382|1|1e-118|424|zma:100282137|solute carrier family 50 (sugar transporter)	GO:0031224//intrinsic to membrane;GO:0031410//cytoplasmic vesicle;GO:0031224//intrinsic to membrane;GO:0031410//cytoplasmic vesicle;GO:0031224//intrinsic to membrane;GO:0031410//cytoplasmic vesicle;GO:0016020//membrane;GO:0031410//cytoplasmic vesicle;GO:0031224//intrinsic to membrane;GO:0031410//cytoplasmic vesicle;GO:0031224//intrinsic to membrane;GO:0031410//cytoplasmic vesicle	-	GO:0071702;GO:0071702;GO:0071702;GO:0006810//transport;GO:0071702;GO:0071702	gi|223948137|gb|ACN28152.1|/8.10721e-83/unknown [Zea mays]
GRMZM2G149326	2156	127.64	38	7.5	2.61	-1.52284	Down	1.02523e-09	1.86468e-08	-	-	-	-	-	gi|212721744|ref|NP_001132326.1|/1.87896e-55/uncharacterized protein LOC100193768 [Zea mays]
GRMZM2G476762	772	73	22	12.35	4.36	-1.50211	Down	4.48622e-06	4.67533e-05	-	-	-	-	-	gi|212276007|ref|NP_001130510.1|/1.35809e-52/hypothetical protein [Zea mays]
AC206951.3_FG016	816	129.02	39	20.6	7.29	-1.49865	Down	1.00134e-09	1.82239e-08	-	K09286|1|2e-15|80.9|pop:POPTR_712047|EREBP-like factor	-	-	GO:0010467//gene expression	gi|308081068|ref|NP_001183703.1|/1.67667e-112/uncharacterized protein LOC100502296 [Zea mays]
GRMZM5G886177	1062	471	143	57.16	20.33	-1.4914	Down	1.55952e-31	1.11609e-29	-	-	-	-	-	gi|414880642|tpg|DAA57773.1|/1.74344e-121/TPA: pathogen protein [Zea mays]
GRMZM2G058954	2037	74.07	22.55	4.61	1.64	-1.49107	Down	3.10916e-06	3.35027e-05	-	K03553|1|0.0|765|zma:100384162|recombination protein RecA	GO:0043231//intracellular membrane-bounded organelle	GO:0043566//structure-specific DNA binding;GO:0042623//ATPase activity, coupled;GO:0032559	GO:0031668//cellular response to extracellular stimulus;GO:0006259//DNA metabolic process;GO:0033554//cellular response to stress	gi|293332481|ref|NP_001170211.1|/0/uncharacterized protein LOC100384162 [Zea mays]
GRMZM2G112429	1869	69	20.99	4.69	1.67	-1.48974	Down	4.68228e-06	4.86014e-05	-	K06889|1|6e-12|70.9|cme:CMQ233C|	-	GO:0070011//peptidase activity, acting on L-amino acid peptides	GO:0019538//protein metabolic process	gi|413936010|gb|AFW70561.1|/0/hypothetical protein ZEAMMB73_695093 [Zea mays]
GRMZM2G163546	751	122.39	37.28	21.31	7.6	-1.48746	Down	3.10224e-09	5.32359e-08	-	-	GO:0031410//cytoplasmic vesicle;GO:0043231//intracellular membrane-bounded organelle	-	-	gi|195605814|gb|ACG24737.1|/1.34183e-25/hypothetical protein [Zea mays]
GRMZM5G845279	561	72	22	17.08	6.11	-1.48306	Down	6.4547e-06	6.53364e-05	-	-	-	-	-	gi|414884595|tpg|DAA60609.1|/3.77406e-86/TPA: hypothetical protein ZEAMMB73_567572 [Zea mays]
GRMZM2G700995	429	87.99	26.91	27.88	9.98	-1.48212	Down	4.53132e-07	5.64291e-06	-	-	-	-	-	gi|413943358|gb|AFW76007.1|/3.71973e-53/hypothetical protein ZEAMMB73_806538 [Zea mays]
GRMZM2G702923	589	89.43	27.33	20.14	7.21	-1.48199	Down	4.41654e-07	5.52164e-06	-	-	-	-	GO:0012501//programmed cell death	gi|414585436|tpg|DAA36007.1|/4.66355e-61/TPA: hypothetical protein ZEAMMB73_709935 [Zea mays]
AC213455.3_FG008	948	94.72	29	12.93	4.64	-1.47853	Down	2.90114e-07	3.74343e-06	-	-	GO:0031224//intrinsic to membrane	GO:0004175//endopeptidase activity	GO:0019538//protein metabolic process	gi|414887149|tpg|DAA63163.1|/1.57741e-147/TPA: hypothetical protein ZEAMMB73_723335 [Zea mays]
GRMZM2G068392	1710.06	55	17	4.12	1.48	-1.47705	Down	9.67278e-05	0.000770665	-	-	GO:0044464//cell part;GO:0044464//cell part;GO:0044464//cell part;GO:0044464//cell part;GO:0044464//cell part;GO:0044464//cell part;GO:0044464//cell part	GO:0005099//Ras GTPase activator activity;GO:0005099//Ras GTPase activator activity;GO:0005099//Ras GTPase activator activity;GO:0005099//Ras GTPase activator activity;GO:0005099//Ras GTPase activator activity;GO:0005099//Ras GTPase activator activity;GO:0005099//Ras GTPase activator activity	GO:0032318//regulation of Ras GTPase activity;GO:0032318//regulation of Ras GTPase activity;GO:0032318//regulation of Ras GTPase activity;GO:0032318//regulation of Ras GTPase activity;GO:0032318//regulation of Ras GTPase activity;GO:0032318//regulation of Ras GTPase activity;GO:0032318//regulation of Ras GTPase activity	gi|413951614|gb|AFW84263.1|/0/hypothetical protein ZEAMMB73_756254 [Zea mays]
GRMZM2G124274	1851	55.53	17.11	3.81	1.37	-1.47562	Down	9.67278e-05	0.00077088	-	-	GO:0043234//protein complex	GO:0004721//phosphoprotein phosphatase activity	GO:0006464//cellular protein modification process	gi|413952602|gb|AFW85251.1|/0/hypothetical protein ZEAMMB73_649088 [Zea mays]
GRMZM2G376918	3892	186	57	5.98	2.16	-1.46911	Down	3.41934e-13	8.92498e-12	-	K15271|1|6e-98|357|rcu:RCOM_1095670|ATP-dependent DNA helicase HFM1/MER3 [EC:3.6.4.12];K15078|4|3e-79|295|vvi:100250139|structure-specific endonuclease subunit SLX1 [EC:3.6.1.-]	GO:0043231//intracellular membrane-bounded organelle;GO:0043231//intracellular membrane-bounded organelle;GO:0043231//intracellular membrane-bounded organelle	-	-	gi|413953302|gb|AFW85951.1|/0/hypothetical protein ZEAMMB73_518426 [Zea mays]
GRMZM2G017290	1088.02	440.59	135.05	51.82	18.72	-1.46893	Down	3.81608e-29	2.47655e-27	-	K02694|1|6e-94|342|zma:100282027|photosystem I subunit III	GO:0009526//plastid envelope;GO:0009570//chloroplast stroma;GO:0009534//chloroplast thylakoid;GO:0009522//photosystem I;GO:0009526//plastid envelope;GO:0009570//chloroplast stroma;GO:0009534//chloroplast thylakoid;GO:0009522//photosystem I	-	GO:0044237//cellular metabolic process;GO:0044237//cellular metabolic process	gi|226532407|ref|NP_001148412.1|/1.20228e-92/photosystem I reaction center subunit III [Zea mays]
GRMZM2G420883	812	307	95	49.26	17.85	-1.46449	Down	1.45471e-20	6.4005e-19	-	-	-	-	-	-
GRMZM2G013790	2243.65	152	48	8.72	3.17	-1.45985	Down	1.28175e-10	2.57025e-09	-	K04733|1|8e-58|223|smo:SELMODRAFT_159261|interleukin-1 receptor-associated kinase 4 [EC:2.7.11.1];K00924|2|1e-57|223|osa:4333525|[EC:2.7.1.-]	-	GO:0004672//protein kinase activity;GO:0032559;GO:0004871//signal transducer activity;GO:0004672//protein kinase activity;GO:0032559;GO:0004871//signal transducer activity;GO:0004672//protein kinase activity;GO:0032559;GO:0004672//protein kinase activity;GO:0032559	GO:0006464//cellular protein modification process;GO:0006464//cellular protein modification process;GO:0006464//cellular protein modification process;GO:0006464//cellular protein modification process	gi|223972947|gb|ACN30661.1|/0/unknown [Zea mays]
GRMZM2G024551	360	3891	1212	1495.33	545.55	-1.45468	Down	7.32918e-239	5.81346e-236	-	-	GO:0043231//intracellular membrane-bounded organelle	-	-	gi|414876077|tpg|DAA53208.1|/9.99236e-46/TPA: hypothetical protein ZEAMMB73_919517 [Zea mays]
GRMZM2G037064	1418.51	84.51	27	7.78	2.85	-1.44881	Down	2.61564e-06	2.86277e-05	-	-	GO:0043231//intracellular membrane-bounded organelle;GO:0043231//intracellular membrane-bounded organelle;GO:0043231//intracellular membrane-bounded organelle	-	-	gi|413915962|gb|AFW55894.1|/2.49e-123/EMB2748 [Zea mays]
GRMZM2G025536	2272	380	119	21.16	7.76	-1.44721	Down	1.10565e-24	5.89028e-23	-	K06892|1|2e-44|179|pop:POPTR_550478|;K05278|3|2e-34|146|vvi:100232938|flavonol synthase [EC:1.14.11.23]	-	GO:0003824//catalytic activity	GO:0008152//metabolic process	gi|293336471|ref|NP_001169700.1|/0/hypothetical protein [Zea mays]
GRMZM2G089557	1129	2224	697	253.36	93	-1.44589	Down	3.73004e-136	1.52159e-133	-	-	-	-	-	gi|414887377|tpg|DAA63391.1|/2.22249e-77/TPA: zinc finger, C2H2 type family protein [Zea mays]
GRMZM2G100758	810	122	39	19.98	7.35	-1.44274	Down	1.19229e-08	1.90733e-07	-	K10999|1|2e-09|61.6|bdi:100822586|cellulose synthase A [EC:2.4.1.12]	-	-	-	gi|414887234|tpg|DAA63248.1|/9.71419e-43/TPA: hypothetical protein ZEAMMB73_454720 [Zea mays]
GRMZM2G076766	1322.6	69.53	25.68	7.9	2.91	-1.44083	Down	0.000119811	0.00093501	-	-	GO:0044464//cell part;GO:0044464//cell part	-	-	gi|413922578|gb|AFW62510.1|/1.16705e-36/hypothetical protein ZEAMMB73_362573 [Zea mays]
GRMZM5G817173	1987.11	400.52	141.53	28.64	10.58	-1.43669	Down	1.101e-21	5.09545e-20	-	K00279|1|0.0|840|sbi:SORBI_03g036160|cytokinin dehydrogenase [EC:1.5.99.12]	GO:0031410//cytoplasmic vesicle;GO:0031410//cytoplasmic vesicle;GO:0031410//cytoplasmic vesicle	GO:0016645//oxidoreductase activity, acting on the CH-NH group of donors;GO:0050662//coenzyme binding;GO:0016645//oxidoreductase activity, acting on the CH-NH group of donors;GO:0050662//coenzyme binding;GO:0016645//oxidoreductase activity, acting on the CH-NH group of donors;GO:0050662//coenzyme binding	GO:0009690//cytokinin metabolic process;GO:0006091//generation of precursor metabolites and energy;GO:0009690//cytokinin metabolic process;GO:0006091//generation of precursor metabolites and energy;GO:0009690//cytokinin metabolic process;GO:0006091//generation of precursor metabolites and energy	gi|414880262|tpg|DAA57393.1|/1.18096e-151/TPA: hypothetical protein ZEAMMB73_142129 [Zea mays]
GRMZM2G148272	811	152	48	24.42	9.03	-1.43527	Down	1.28175e-10	2.56844e-09	-	-	-	-	-	gi|226498790|ref|NP_001142456.1|/1.99523e-41/uncharacterized protein LOC100274659 [Zea mays]
GRMZM2G107931	637	95	30	19.68	7.28	-1.43472	Down	3.99184e-07	5.01262e-06	-	-	-	-	-	gi|195604484|gb|ACG24072.1|/1.67529e-41/hypothetical protein [Zea mays]
GRMZM2G091743	875	185.03	58.6	27.46	10.19	-1.43018	Down	9.5368e-13	2.38253e-11	-	-	-	-	-	gi|195612498|gb|ACG28079.1|/1.42389e-19/hypothetical protein [Zea mays]
GRMZM2G125531	1926	86	34	7.03	2.62	-1.42396	Down	7.75114e-05	0.00063148	-	K13095|1|2e-58|164|osa:4334557|splicing factor 1	GO:0043231//intracellular membrane-bounded organelle;GO:0043231//intracellular membrane-bounded organelle;GO:0043231//intracellular membrane-bounded organelle	GO:0003676//nucleic acid binding;GO:0003676//nucleic acid binding;GO:0003676//nucleic acid binding	-	gi|414879338|tpg|DAA56469.1|/1.33315e-137/TPA: hypothetical protein ZEAMMB73_282873 [Zea mays]
GRMZM2G071907	1341.83	666.64	210.55	63.02	23.51	-1.42254	Down	1.20249e-41	1.18403e-39	-	K13425|1|6e-23|106|rcu:RCOM_1616660|WRKY transcription factor 22;K13426|5|5e-20|97.1|vvi:100251862|WRKY transcription factor 29	-	-	-	gi|323388799|gb|ADX60204.1|/1.78009e-113/WRKY transcription factor [Zea mays]
GRMZM2G099049	1029	149.45	46.8	18.4	6.87	-1.42132	Down	9.65298e-11	1.9549e-09	-	-	-	-	-	gi|293331947|ref|NP_001169945.1|/1.02468e-102/uncharacterized protein LOC100383843 [Zea mays]
GRMZM2G480364	594	467	149.06	104.21	38.96	-1.41943	Down	3.4202e-29	2.22469e-27	-	-	-	-	-	gi|413938789|gb|AFW73340.1|/3.19777e-25/hypothetical protein ZEAMMB73_947962 [Zea mays]
GRMZM2G533147	805	85.75	27.44	13.88	5.2	-1.41642	Down	1.84196e-06	2.07402e-05	-	-	-	-	-	gi|414869316|tpg|DAA47873.1|/9.46057e-36/TPA: hypothetical protein ZEAMMB73_802482 [Zea mays]
GRMZM2G049785	1954	59.16	18.94	3.84	1.44	-1.41504	Down	4.51294e-05	0.000385598	-	-	-	-	-	gi|414887892|tpg|DAA63906.1|/0/TPA: hypothetical protein ZEAMMB73_443829 [Zea mays]
GRMZM2G027393	610	69.57	22.38	15.09	5.69	-1.40709	Down	1.88852e-05	0.00017452	-	-	-	-	-	gi|414589428|tpg|DAA39999.1|/8.04214e-35/TPA: hypothetical protein ZEAMMB73_227588 [Zea mays]
GRMZM2G101125	2237.76	288.91	94.47	16.56	6.26	-1.40347	Down	5.30432e-18	1.98773e-16	-	K15015|1|0.0|966|zma:100274249|solute carrier family 32 (vesicular inhibitory amino acid transporter)	GO:0031224//intrinsic to membrane;GO:0031090//organelle membrane;GO:0031224//intrinsic to membrane;GO:0031090//organelle membrane	GO:0005275//amine transmembrane transporter activity;GO:0005275//amine transmembrane transporter activity	-	gi|226504700|ref|NP_001142087.1|/0/uncharacterized protein LOC100274249 [Zea mays]
GRMZM2G079559	927	912.96	294.97	127.63	48.28	-1.40247	Down	1.34568e-54	1.81255e-52	-	-	-	-	-	gi|413920792|gb|AFW60724.1|/2.72047e-96/octicosapeptide/Phox/Bem1p [Zea mays]
GRMZM2G129166	906	435.11	133.9	59.21	22.45	-1.39913	Down	5.72242e-29	3.67199e-27	-	-	-	-	-	gi|226498674|ref|NP_001142532.1|/4.49558e-34/hypothetical protein precursor [Zea mays]
GRMZM2G110277	1687	65	21	4.9	1.86	-1.39748	Down	3.99754e-05	0.000345804	-	-	GO:0043231//intracellular membrane-bounded organelle;GO:0043231//intracellular membrane-bounded organelle;GO:0043231//intracellular membrane-bounded organelle	GO:0016651//oxidoreductase activity, acting on NAD(P)H;GO:0016651//oxidoreductase activity, acting on NAD(P)H;GO:0016651//oxidoreductase activity, acting on NAD(P)H	GO:0008152//metabolic process;GO:0008152//metabolic process;GO:0008152//metabolic process	gi|212720849|ref|NP_001131237.1|/2.57985e-126/uncharacterized protein LOC100192546 [Zea mays]
GRMZM2G165511	1179.09	106.76	46.87	15.73	5.98	-1.3953	Down	7.6374e-05	0.000623281	-	K06689|1|1e-06|51.6|vvi:100232965|ubiquitin-conjugating enzyme E2 D/E [EC:6.3.2.19]	-	GO:0016879//ligase activity, forming carbon-nitrogen bonds;GO:0032559;GO:0016879//ligase activity, forming carbon-nitrogen bonds;GO:0032559	GO:0006464//cellular protein modification process;GO:0006464//cellular protein modification process	gi|414879946|tpg|DAA57077.1|/3.01311e-72/TPA: putative ubiquitin-conjugating enzyme family, partial [Zea mays]
GRMZM2G162486	1383	741.92	240.97	68.58	26.09	-1.39429	Down	2.2801e-44	2.39369e-42	-	K00799|1|7e-123|439|zma:100282747|glutathione S-transferase [EC:2.5.1.18]	GO:0044424//intracellular part	GO:0016765//transferase activity, transferring alkyl or aryl (other than methyl) groups	-	gi|413956118|gb|AFW88767.1|/1.09445e-132/IN2-1 protein [Zea mays]
GRMZM2G461777	861	86	28	12.98	4.95	-1.39079	Down	2.4973e-06	2.74693e-05	-	-	-	-	-	gi|414864473|tpg|DAA43030.1|/6.03891e-31/TPA: hypothetical protein ZEAMMB73_862221 [Zea mays]
GRMZM2G149788	2177	85	34	6.08	2.32	-1.38995	Down	0.000104236	0.000823133	-	-	GO:0044464//cell part	-	-	gi|414879518|tpg|DAA56649.1|/3.7891e-16/TPA: hypothetical protein ZEAMMB73_944235, partial [Zea mays]
GRMZM2G339327	765	10737	3499	1833.9	699.99	-1.38951	Down	0	0	-	-	-	-	-	-
GRMZM2G460465	832	345.76	112.75	54.09	20.66	-1.38852	Down	1.95808e-21	8.9604e-20	-	-	-	-	-	gi|414588527|tpg|DAA39098.1|/3.24729e-18/TPA: hypothetical protein ZEAMMB73_107799 [Zea mays]
AC196082.3_FG001	819	92	30	14.63	5.59	-1.38801	Down	1.13656e-06	1.32684e-05	-	-	-	-	-	gi|413949142|gb|AFW81791.1|/1.74673e-109/hypothetical protein ZEAMMB73_165779 [Zea mays]
GRMZM2G117281	1258.42	2574	841	262.44	100.33	-1.38723	Down	1.06058e-147	4.88466e-145	-	-	-	-	-	gi|223950291|gb|ACN29229.1|/1.32481e-09/unknown [Zea mays]
GRMZM2G340084	1733	1081	353	79.32	30.34	-1.38646	Down	3.77792e-63	5.99325e-61	-	K13420|1|2e-25|115|aly:ARALYDRAFT_356368|LRR receptor-like serine/threonine-protein kinase FLS2 [EC:2.7.11.1]	GO:0031410//cytoplasmic vesicle	-	-	gi|226508072|ref|NP_001141186.1|/0/leucine-rich repeat (LRR) family protein precursor [Zea mays]
GRMZM2G464782	1496.65	193.03	63.99	16.66	6.39	-1.3825	Down	1.554e-12	3.82538e-11	-	-	GO:0043231//intracellular membrane-bounded organelle;GO:0043231//intracellular membrane-bounded organelle;GO:0043231//intracellular membrane-bounded organelle;GO:0043231//intracellular membrane-bounded organelle	GO:0016462//pyrophosphatase activity;GO:0032559;GO:0016462//pyrophosphatase activity;GO:0032559;GO:0032559;GO:0042623//ATPase activity, coupled;GO:0032559;GO:0042623//ATPase activity, coupled	-	gi|238005928|gb|ACR33999.1|/3.30262e-68/unknown [Zea mays]
GRMZM2G174558	1372	132.04	43.35	12.31	4.73	-1.37992	Down	5.01806e-09	8.42886e-08	-	-	GO:0043231//intracellular membrane-bounded organelle	-	-	gi|413946204|gb|AFW78853.1|/6.02059e-91/DNA-binding WRKY [Zea mays]
GRMZM2G004352	1497	131	43	11.16	4.29	-1.37929	Down	7.06232e-09	1.16569e-07	-	-	GO:0043231//intracellular membrane-bounded organelle;GO:0043231//intracellular membrane-bounded organelle	-	-	gi|226498890|ref|NP_001140871.1|/1.22442e-148/hypothetical protein [Zea mays]
GRMZM2G003754	1005	70	23	8.99	3.46	-1.37755	Down	2.5544e-05	0.00023017	-	-	GO:0044464//cell part;GO:0031410//cytoplasmic vesicle	-	-	gi|195657947|gb|ACG48441.1|/1.15318e-26/hypothetical protein [Zea mays]
GRMZM2G174427	1110.29	120.97	40.05	14.13	5.44	-1.37708	Down	4.48028e-08	6.57422e-07	-	-	-	-	-	gi|226507448|ref|NP_001142542.1|/3.48924e-35/hypothetical protein [Zea mays]
GRMZM2G023982	1472	357.36	117.68	30.99	11.95	-1.37479	Down	7.98332e-22	3.73711e-20	-	-	-	-	-	gi|413933785|gb|AFW68336.1|/0/hypothetical protein ZEAMMB73_730512 [Zea mays]
GRMZM2G039961	987	594	196	77.77	30.06	-1.37137	Down	6.56346e-35	5.30934e-33	-	-	-	-	-	-
GRMZM2G087275	2239	509.66	169.05	28.81	11.19	-1.36436	Down	7.30612e-30	4.89733e-28	-	K00654|1|0.0|862|sbi:SORBI_01g040920|serine palmitoyltransferase [EC:2.3.1.50]	GO:0031410//cytoplasmic vesicle;GO:0031410//cytoplasmic vesicle	GO:0048037//cofactor binding;GO:0016740//transferase activity;GO:0048037//cofactor binding;GO:0016740//transferase activity	GO:0008152//metabolic process;GO:0008152//metabolic process	gi|414865860|tpg|DAA44417.1|/0/TPA: hypothetical protein ZEAMMB73_428479 [Zea mays]
GRMZM2G092823	2337	63	20.93	3.41	1.33	-1.35835	Down	4.18332e-05	0.000359803	-	K00517|1|1e-146|518|ath:AT1G01190|[EC:1.14.-.-];K05280|5|7e-59|227|ath:AT5G07990|flavonoid 3'-monooxygenase [EC:1.14.13.21]	-	GO:0016491//oxidoreductase activity;GO:0005506//iron ion binding	GO:0008152//metabolic process	gi|227498403|ref|NP_001153095.1|/0/cytochrome P450 CYP78A53 [Zea mays]
GRMZM2G476597	1849	141.89	47.3	9.74	3.8	-1.35792	Down	2.93634e-09	5.06018e-08	-	K15398|1|2e-86|318|ppp:PHYPADRAFT_151187|cytochrome P450, family 86, subfamily A, polypeptide 2/4/7/8 (fatty acid omega-hydroxylase) [EC:1.14.-.-];K15402|2|3e-84|311|mtr:MTR_4g075110|cytochrome P450, family 86, subfamily B, polypeptide 1 (fatty acid omega-hydroxylase) [EC:1.14.-.-]	-	GO:0016491//oxidoreductase activity;GO:0005506//iron ion binding	GO:0008152//metabolic process	gi|414585819|tpg|DAA36390.1|/0/TPA: putative cytochrome P450 superfamily protein [Zea mays]
GRMZM5G828887	371	66	22	24.53	9.58	-1.35645	Down	5.37182e-05	0.000452886	-	-	-	-	-	gi|414586713|tpg|DAA37284.1|/2.13822e-32/TPA: hypothetical protein ZEAMMB73_063083, partial [Zea mays]
GRMZM2G003711	514	333.98	111.63	87	34.06	-1.35294	Down	5.90984e-20	2.51498e-18	-	-	-	-	-	gi|414884641|tpg|DAA60655.1|/7.03819e-48/TPA: hypothetical protein ZEAMMB73_614072 [Zea mays]
GRMZM2G174441	884	779.34	260.64	114.43	44.82	-1.35225	Down	1.78773e-44	1.88371e-42	-	-	-	-	-	gi|413942799|gb|AFW75448.1|/3.49641e-90/hypothetical protein ZEAMMB73_535188 [Zea mays]
GRMZM2G034843	830	290	97	45.48	17.82	-1.35173	Down	1.75795e-17	6.39467e-16	-	-	-	-	-	gi|414885062|tpg|DAA61076.1|/1.82347e-29/TPA: hypothetical protein ZEAMMB73_905598 [Zea mays]
GRMZM2G402675	2437	115.03	38.5	5.97	2.34	-1.35122	Down	6.96904e-08	9.96001e-07	-	K02927|1|9e-12|70.9|zma:100284418|large subunit ribosomal protein L40e	-	-	-	gi|414873528|tpg|DAA52085.1|/1.97068e-172/TPA: hypothetical protein ZEAMMB73_482554 [Zea mays]
GRMZM5G848182	632	285	96	59.54	23.49	-1.34181	Down	5.00688e-17	1.7629e-15	-	-	-	-	-	-
GRMZM2G167686	1454	197.85	66.72	17.37	6.86	-1.34032	Down	2.63188e-12	6.31541e-11	-	-	-	-	-	gi|308081923|ref|NP_001183103.1|/5.56211e-34/uncharacterized protein LOC100501467 [Zea mays]
GRMZM2G033192	629	99.76	33.68	20.95	8.28	-1.33925	Down	6.933e-07	8.41717e-06	-	-	-	-	-	gi|413953336|gb|AFW85985.1|/3.62016e-33/hypothetical protein ZEAMMB73_008178 [Zea mays]
GRMZM5G892035	1362.52	74	27	7.49	2.97	-1.3345	Down	7.47724e-05	0.000611784	-	-	-	-	-	gi|332313336|sp|B4FF80.1|CNR5_MAIZE/4.44748e-110/RecName: Full=Cell number regulator 5; AltName: Full=ZmCNR05
GRMZM2G086841	959.2	569	189	75.3	29.86	-1.33444	Down	3.58034e-33	2.74093e-31	-	-	-	-	-	gi|413954880|gb|AFW87529.1|/1.52742e-65/hypothetical protein ZEAMMB73_901238 [Zea mays]
GRMZM2G065884	1218.06	191.65	65.67	20.42	8.1	-1.33399	Down	1.0473e-11	2.37535e-10	-	-	GO:0044464//cell part;GO:0044464//cell part;GO:0044464//cell part;GO:0044464//cell part;GO:0044464//cell part	-	-	gi|413950497|gb|AFW83146.1|/5.5259e-89/hypothetical protein ZEAMMB73_175969, partial [Zea mays]
GRMZM2G154036	1139	180	61	20.32	8.07	-1.33226	Down	3.52626e-11	7.49757e-10	-	-	-	-	-	gi|195606456|gb|ACG25058.1|/8.27052e-52/hypothetical protein [Zea mays]
GRMZM2G305211	928.41	430.96	146.96	60.34	24.02	-1.32888	Down	1.28481e-24	6.83198e-23	-	K06630|1|8e-64|243|zma:100273134|tyrosine 3-monooxygenase/tryptophan 5-monooxygenase activation protein	-	GO:0005515//protein binding;GO:0005515//protein binding	-	gi|414887256|tpg|DAA63270.1|/1.68167e-106/TPA: hypothetical protein ZEAMMB73_175908 [Zea mays]
GRMZM2G129246	2247	77.15	25	4.14	1.65	-1.32716	Down	8.16506e-06	8.0956e-05	-	K11517|1|6e-159|559|zma:100279535|(S)-2-hydroxy-acid oxidase [EC:1.1.3.15]	GO:0005840//ribosome;GO:0009532//plastid stroma;GO:0005576//extracellular region;GO:0042579//microbody;GO:0005840//ribosome;GO:0009532//plastid stroma;GO:0005576//extracellular region;GO:0042579//microbody;GO:0005840//ribosome;GO:0009532//plastid stroma;GO:0005576//extracellular region;GO:0042579//microbody;GO:0005840//ribosome;GO:0009532//plastid stroma;GO:0005576//extracellular region;GO:004257…	GO:0003973//(S)-2-hydroxy-acid oxidase activity;GO:0000166//nucleotide binding;GO:0003973//(S)-2-hydroxy-acid oxidase activity;GO:0000166//nucleotide binding;GO:0003973//(S)-2-hydroxy-acid oxidase activity;GO:0000166//nucleotide binding;GO:0003973//(S)-2-hydroxy-acid oxidase activity;GO:0000166//nucleotide binding;GO:0016899//oxidoreductase activity, acting on the CH-OH group of donors, oxygen as…	GO:0008152//metabolic process;GO:0008152//metabolic process;GO:0008152//metabolic process;GO:0008152//metabolic process;GO:0008152//metabolic process	gi|223949369|gb|ACN28768.1|/0/unknown [Zea mays]
GRMZM2G148768	1231	274.43	93.4	28.59	11.4	-1.32648	Down	3.06092e-16	1.02347e-14	-	-	-	-	-	gi|414876718|tpg|DAA53849.1|/3.32479e-64/TPA: hypothetical protein ZEAMMB73_945665 [Zea mays]
GRMZM2G092813	2047	64.4	22	3.99	1.6	-1.31832	Down	0.000106059	0.000835684	-	K00666|1|4e-128|457|sbi:SORBI_10g012080|fatty-acyl-CoA synthase [EC:6.2.1.-];K01904|2|2e-39|162|sbi:SORBI_01g016420|4-coumarate--CoA ligase [EC:6.2.1.12]	-	GO:0003824//catalytic activity	-	gi|226508754|ref|NP_001147787.1|/0/acyl-activating enzyme 11 [Zea mays]
GRMZM2G027962	693	176.27	60.42	33.41	13.41	-1.31697	Down	7.22292e-11	1.48488e-09	-	-	-	-	-	gi|308081732|ref|NP_001183723.1|/2.70545e-59/uncharacterized protein LOC100502316 [Zea mays]
GRMZM2G011169	1776	90	31	6.44	2.6	-1.30855	Down	4.17082e-06	4.37538e-05	-	K07019|1|0.0|767|sbi:SORBI_03g041150|	-	-	-	gi|413945529|gb|AFW78178.1|/0/hypothetical protein ZEAMMB73_395825 [Zea mays]
GRMZM2G008994	389	113	39	39.86	16.11	-1.30699	Down	2.51714e-07	3.28655e-06	-	-	-	-	-	gi|413941682|gb|AFW74331.1|/3.702e-21/hypothetical protein ZEAMMB73_151977 [Zea mays]
GRMZM2G030139	1686.3	109.12	37.85	8.26	3.35	-1.30198	Down	2.83364e-07	3.66295e-06	-	K00898|1|3e-74|277|zma:100193944|pyruvate dehydrogenase kinase [EC:2.7.11.2]	-	GO:0004673//protein histidine kinase activity;GO:0032559;GO:0004673//protein histidine kinase activity;GO:0032559;GO:0004673//protein histidine kinase activity;GO:0032559	GO:0006468//protein phosphorylation;GO:0007165//signal transduction;GO:0006468//protein phosphorylation;GO:0007165//signal transduction;GO:0006468//protein phosphorylation;GO:0007165//signal transduction	gi|223943827|gb|ACN25997.1|/1.75764e-148/unknown [Zea mays]
GRMZM2G006468	1482.63	1906.97	674.62	167.48	68.01	-1.30017	Down	1.43221e-96	3.68439e-94	-	K08999|1|7e-17|88.2|rcu:RCOM_0783240|hypothetical protein	-	-	-	gi|195613530|gb|ACG28595.1|/9.62002e-180/wound responsive protein [Zea mays]
GRMZM2G062591	1938.86	166	58	10.95	4.45	-1.29905	Down	5.78932e-10	1.08616e-08	-	-	-	-	-	gi|413921420|gb|AFW61352.1|/7.67431e-110/hypothetical protein ZEAMMB73_404625 [Zea mays]
GRMZM2G164542	947	484	168	66.15	26.89	-1.29867	Down	1.43669e-26	8.30461e-25	-	-	-	-	-	gi|414877435|tpg|DAA54566.1|/1.78391e-50/TPA: hypothetical protein ZEAMMB73_366912 [Zea mays]
GRMZM2G300828	1113	167.64	58.18	19.38	7.88	-1.2983	Down	4.18368e-10	7.98029e-09	-	K01580|1|3e-07|54.7|zma:100381655|glutamate decarboxylase [EC:4.1.1.15]	-	-	-	gi|414872118|tpg|DAA50675.1|/0/TPA: hypothetical protein ZEAMMB73_062055 [Zea mays]
GRMZM2G104076	1475.4	115.68	40.63	10.12	4.12	-1.29649	Down	2.36596e-07	3.10764e-06	-	K01090|1|9e-83|305|sbi:SORBI_10g025800|protein phosphatase [EC:3.1.3.16]	GO:0043234//protein complex;GO:0043234//protein complex;GO:0043234//protein complex	GO:0004721//phosphoprotein phosphatase activity;GO:0043169//cation binding;GO:0004721//phosphoprotein phosphatase activity;GO:0043169//cation binding;GO:0004721//phosphoprotein phosphatase activity;GO:0043169//cation binding	GO:0006464//cellular protein modification process;GO:0006464//cellular protein modification process;GO:0006464//cellular protein modification process	gi|413954904|gb|AFW87553.1|/0/putative protein phosphatase 2C family protein [Zea mays]
GRMZM2G078124	1757.61	65.5	22.07	4.59	1.87	-1.29546	Down	7.56106e-05	0.000617757	-	-	-	-	-	gi|414589938|tpg|DAA40509.1|/1.13791e-74/TPA: hypothetical protein ZEAMMB73_362441 [Zea mays]
GRMZM5G873581	507	1529	532	404.21	164.73	-1.295	Down	5.33144e-80	1.11124e-77	-	-	-	-	-	gi|413950931|gb|AFW83580.1|/9.11964e-31/hypothetical protein ZEAMMB73_073006 [Zea mays]
GRMZM2G122892	711.55	236	75	39.72	16.19	-1.29476	Down	1.3977e-15	4.41986e-14	-	-	-	GO:0000166//nucleotide binding;GO:0000166//nucleotide binding;GO:0000166//nucleotide binding;GO:0000166//nucleotide binding;GO:0000166//nucleotide binding	-	gi|413944190|gb|AFW76839.1|/1.09269e-66/hypothetical protein ZEAMMB73_562317, partial [Zea mays]
GRMZM2G092137	1835	1060	384	76.29	31.13	-1.29319	Down	2.83648e-52	3.68162e-50	-	K04371|1|7e-06|49.3|vvi:100254083|extracellular signal-regulated kinase 1/2 [EC:2.7.11.24]	GO:0043231//intracellular membrane-bounded organelle;GO:0043231//intracellular membrane-bounded organelle	GO:0003677//DNA binding;GO:0003677//DNA binding	GO:0006351//transcription, DNA-dependent;GO:0006351//transcription, DNA-dependent	gi|293335129|ref|NP_001169508.1|/6.09178e-44/uncharacterized protein LOC100383382 [Zea mays]
GRMZM2G394203	1123	135	47	15.46	6.31	-1.29283	Down	2.1466e-08	3.31869e-07	-	-	-	-	-	-
GRMZM2G050693	1269.69	57	18	5.21	2.13	-1.29043	Down	9.29692e-05	0.000743415	-	K07735|1|8e-44|175|smo:SELMODRAFT_102585|putative transcriptional regulator	GO:0043231//intracellular membrane-bounded organelle;GO:0043231//intracellular membrane-bounded organelle;GO:0043231//intracellular membrane-bounded organelle	-	-	gi|413951705|gb|AFW84354.1|/2.10597e-75/hypothetical protein ZEAMMB73_903653 [Zea mays]
GRMZM5G843368	960	106	37	14.28	5.84	-1.28996	Down	7.64582e-07	9.20432e-06	-	K03671|1|1e-17|89.0|vcn:VOLCADRAFT_120809|thioredoxin 1	GO:0031976;GO:0009532//plastid stroma	GO:0015036//disulfide oxidoreductase activity;GO:0030234//enzyme regulator activity	GO:0018904;GO:0019725//cellular homeostasis;GO:0044093	gi|293331527|ref|NP_001168881.1|/1.98134e-73/uncharacterized protein LOC100382686 [Zea mays]
GRMZM2G136889	814	80	28	12.8	5.25	-1.28575	Down	1.89831e-05	0.000175311	-	K02435|1|9e-78|288|zma:100274537|aspartyl-tRNA(Asn)/glutamyl-tRNA (Gln) amidotransferase subunit C [EC:6.3.5.6 6.3.5.7]	GO:0009536//plastid	-	GO:0006448//regulation of translational elongation	gi|226506974|ref|NP_001142365.1|/1.1199e-76/uncharacterized protein LOC100274537 [Zea mays]
GRMZM2G068959	1316.5	213.77	76.58	21.26	8.72	-1.28574	Down	5.32016e-12	1.24318e-10	-	-	-	-	-	gi|413915808|gb|AFW21572.1|/3.6447e-111/hypothetical protein ZEAMMB73_234264 [Zea mays]
GRMZM2G388051	342	77	27	31.33	12.87	-1.28353	Down	2.82054e-05	0.00025232	-	K14488|1|9e-09|56.6|zma:100280843|SAUR family protein	-	-	-	gi|414585437|tpg|DAA36008.1|/5.22863e-47/TPA: hypothetical protein ZEAMMB73_308938 [Zea mays]
GRMZM2G019641	635.29	669	233	137.61	56.7	-1.27916	Down	6.52348e-36	5.52754e-34	-	-	-	-	-	gi|195615260|gb|ACG29460.1|/3.86886e-16/hypothetical protein [Zea mays]
GRMZM2G081826	773.84	237.72	82.82	39.7	16.37	-1.27808	Down	7.72648e-14	2.12963e-12	-	-	GO:0043231//intracellular membrane-bounded organelle;GO:0043231//intracellular membrane-bounded organelle	-	-	gi|413937737|gb|AFW72288.1|/2.3087e-66/hypothetical protein ZEAMMB73_555188 [Zea mays]
GRMZM2G092988	929	119	42	16.59	6.86	-1.27403	Down	2.08012e-07	2.76012e-06	-	-	-	-	-	gi|226498264|ref|NP_001143911.1|/2.24265e-78/uncharacterized protein LOC100276717 [Zea mays]
GRMZM2G090043	557	218	77	52.1	21.55	-1.2736	Down	1.91572e-12	4.6477e-11	-	-	GO:0031410//cytoplasmic vesicle	-	-	gi|414872632|tpg|DAA51189.1|/4.70278e-33/TPA: hypothetical protein ZEAMMB73_469525 [Zea mays]
GRMZM2G028306	1701	333.92	118.28	24.97	10.36	-1.26917	Down	3.75422e-18	1.41427e-16	-	K15797|1|0.0|1058|zma:100037770|(S)-beta-macrocarpene synthase [EC:5.5.1.17];K14174|3|0.0|646|sbi:SORBI_07g004480|beta-farnesene synthase [EC:4.2.3.47];K14181|5|3e-106|384|vvi:100256880|valencene synthase [EC:4.2.3.73]	-	GO:0046872//metal ion binding;GO:0003824//catalytic activity	-	gi|413916943|gb|AFW56875.1|/0/hypothetical protein ZEAMMB73_944929 [Zea mays]
GRMZM2G149580	1042	135.1	48	16.72	6.96	-1.26442	Down	3.84386e-08	5.70486e-07	-	K03955|1|5e-07|53.5|pop:POPTR_742720|NADH dehydrogenase (ubiquinone) 1 alpha/beta subcomplex 1 [EC:1.6.5.3 1.6.99.3]	GO:0009536//plastid	GO:0019842//vitamin binding;GO:0022892	GO:0006631//fatty acid metabolic process	gi|413916606|gb|AFW56538.1|/8.02779e-71/acyl carrier protein [Zea mays]
GRMZM2G110294	1753	799	284	57.94	24.12	-1.26433	Down	3.83246e-41	3.7478e-39	-	-	-	-	-	gi|414871661|tpg|DAA50218.1|/5.95977e-57/TPA: hypothetical protein ZEAMMB73_766061 [Zea mays]
GRMZM2G019361	2456	79.14	28.23	4.08	1.7	-1.26303	Down	2.63566e-05	0.000237118	-	-	GO:0031410//cytoplasmic vesicle;GO:0031410//cytoplasmic vesicle;GO:0031410//cytoplasmic vesicle	GO:0017111//nucleoside-triphosphatase activity;GO:0032561//guanyl ribonucleotide binding;GO:0017111//nucleoside-triphosphatase activity;GO:0032561//guanyl ribonucleotide binding;GO:0017111//nucleoside-triphosphatase activity;GO:0032561//guanyl ribonucleotide binding	GO:0009207;GO:0009207;GO:0009207	gi|414873374|tpg|DAA51931.1|/0/TPA: hypothetical protein ZEAMMB73_098325 [Zea mays]
GRMZM2G065557	1637	171.5	61.03	13.34	5.56	-1.2626	Down	6.57296e-10	1.22195e-08	-	-	GO:0031410//cytoplasmic vesicle;GO:0031410//cytoplasmic vesicle	-	GO:0010876//lipid localization;GO:0010876//lipid localization	gi|226531880|ref|NP_001150159.1|/1.74803e-63/LOC100283788 precursor [Zea mays]
GRMZM2G360234	1633	1340.91	478.22	104.55	43.67	-1.25948	Down	2.04668e-67	3.45816e-65	-	-	-	-	-	gi|194698026|gb|ACF83097.1|/3.88573e-63/unknown [Zea mays]
GRMZM2G106928	960.01	489	178	67.2	28.09	-1.2584	Down	8.5869e-25	4.60036e-23	-	K04565|1|9e-82|301|zma:100136885|Cu/Zn superoxide dismutase [EC:1.15.1.1]	GO:0009536//plastid;GO:0009536//plastid	GO:0003824//catalytic activity;GO:0016209//antioxidant activity;GO:0043169//cation binding;GO:0003824//catalytic activity;GO:0016209//antioxidant activity;GO:0043169//cation binding	GO:0072593//reactive oxygen species metabolic process;GO:0072593//reactive oxygen species metabolic process	gi|414870028|tpg|DAA48585.1|/8.42183e-86/TPA: hypothetical protein ZEAMMB73_870894 [Zea mays]
GRMZM2G347708	1530	194.32	69.43	16.2	6.78	-1.25664	Down	4.14918e-11	8.73101e-10	-	K01177|1|6e-59|226|zma:100281767|beta-amylase [EC:3.2.1.2]	GO:0043231//intracellular membrane-bounded organelle;GO:0043231//intracellular membrane-bounded organelle	GO:0043167//ion binding;GO:0016160//amylase activity;GO:0043167//ion binding;GO:0016160//amylase activity	GO:0005976//polysaccharide metabolic process;GO:0005976//polysaccharide metabolic process	gi|414866822|tpg|DAA45379.1|/7.70244e-147/TPA: beta-amylase [Zea mays]
GRMZM2G090842	2294	635.47	227.97	35.04	14.72	-1.25123	Down	1.01528e-32	7.69002e-31	-	-	-	-	-	gi|413956339|gb|AFW88988.1|/0/hypothetical protein ZEAMMB73_242006 [Zea mays]
GRMZM2G091245	1781	78	28	5.57	2.34	-1.25117	Down	3.64852e-05	0.000318507	-	-	GO:0009536//plastid	-	-	gi|226499244|ref|NP_001144871.1|/2.53606e-172/uncharacterized protein LOC100277966 [Zea mays]
GRMZM2G131489	1202.94	126	48	14.28	6	-1.25096	Down	6.4028e-07	7.81667e-06	-	K14172|1|3e-138|350|sbi:SORBI_02g020290|light-harvesting complex II chlorophyll a/b binding protein 7	GO:0043234//protein complex;GO:0009536//plastid;GO:0043234//protein complex;GO:0009536//plastid;GO:0043234//protein complex;GO:0009536//plastid	GO:0046906//tetrapyrrole binding;GO:0046906//tetrapyrrole binding;GO:0046906//tetrapyrrole binding	GO:0009639//response to red or far red light;GO:0006091//generation of precursor metabolites and energy;GO:0009639//response to red or far red light;GO:0006091//generation of precursor metabolites and energy;GO:0009639//response to red or far red light;GO:0006091//generation of precursor metabolites and energy	gi|414884910|tpg|DAA60924.1|/1.14616e-126/TPA: hypothetical protein ZEAMMB73_235289 [Zea mays]
GRMZM2G045973	1460	110.67	39.71	9.68	4.07	-1.24998	Down	6.7053e-07	8.15459e-06	-	-	-	-	-	gi|212723856|ref|NP_001132312.1|/5.11926e-112/uncharacterized protein LOC100193754 [Zea mays]
GRMZM2G016948	968.98	1070.99	385.5	143.27	60.26	-1.24946	Down	2.21432e-53	2.94093e-51	-	-	GO:0043231//intracellular membrane-bounded organelle	-	-	gi|223950101|gb|ACN29134.1|/1.89726e-76/unknown [Zea mays]
GRMZM2G019209	2505	89	32	4.49	1.89	-1.24833	Down	1.04099e-05	0.000101073	-	-	GO:0044464//cell part	-	GO:0006810//transport	gi|413923956|gb|AFW63888.1|/0/hypothetical protein ZEAMMB73_458110 [Zea mays]
GRMZM2G035276	2558	100	36	4.94	2.08	-1.24793	Down	2.98942e-06	3.22977e-05	-	K12843|1|1e-56|220|vvi:100248403|U4/U6 small nuclear ribonucleoprotein PRP3;K05681|3|8e-33|140|cme:CMS467C|ATP-binding cassette, subfamily G (WHITE), member 2	GO:0044464//cell part	GO:0017111//nucleoside-triphosphatase activity;GO:0032559	GO:0009207	gi|414880822|tpg|DAA57953.1|/0/TPA: hypothetical protein ZEAMMB73_027271 [Zea mays]
GRMZM2G404599	504	97	35	25.81	10.91	-1.24228	Down	4.42188e-06	4.61333e-05	-	-	-	-	-	gi|413953348|gb|AFW85997.1|/2.78176e-25/hypothetical protein ZEAMMB73_520839 [Zea mays]
GRMZM2G703641	732	1285	466	229.89	97.65	-1.23525	Down	7.01004e-63	1.10592e-60	-	-	-	-	-	gi|414867359|tpg|DAA45916.1|/9.15981e-40/TPA: hypothetical protein ZEAMMB73_071112 [Zea mays]
GRMZM5G868981	2157.82	224.07	105.18	17.01	7.23	-1.23432	Down	1.84782e-07	2.47489e-06	-	K02685|1|5e-55|213|aly:ARALYDRAFT_315746|DNA primase large subunit [EC:2.7.7.-]	GO:0044464//cell part;GO:0044464//cell part;GO:0044464//cell part;GO:0044464//cell part;GO:0044464//cell part;GO:0044464//cell part;GO:0044464//cell part	GO:0046914//transition metal ion binding;GO:0046914//transition metal ion binding;GO:0046914//transition metal ion binding;GO:0046914//transition metal ion binding;GO:0046914//transition metal ion binding;GO:0046914//transition metal ion binding;GO:0046914//transition metal ion binding	-	gi|413921244|gb|AFW61176.1|/1.01559e-157/zn-finger, RanBP-type, containing protein, partial [Zea mays]
GRMZM2G154828	2149	83	30.13	4.89	2.08	-1.23325	Down	2.28722e-05	0.000207866	-	K00517|1|2e-161|568|osa:4334183|[EC:1.14.-.-]	GO:0031410//cytoplasmic vesicle	GO:0046872//metal ion binding	-	gi|212275716|ref|NP_001130688.1|/0/uncharacterized protein LOC100191791 [Zea mays]
GRMZM2G077797	1038.05	108	40	13.65	5.82	-1.22981	Down	2.22564e-06	2.47578e-05	-	K13195|1|8e-09|59.7|pop:POPTR_712972|cold-inducible RNA-binding protein;K13095|2|2e-08|58.2|vvi:100267539|splicing factor 1;K02965|4|4e-08|57.4|ath:AT5G47320|small subunit ribosomal protein S19	GO:0043231//intracellular membrane-bounded organelle;GO:0043231//intracellular membrane-bounded organelle	GO:0003676//nucleic acid binding;GO:0003676//nucleic acid binding;GO:0003676//nucleic acid binding	-	gi|226529880|ref|NP_001150360.1|/6.54171e-43/RNA binding protein [Zea mays]
GRMZM5G872256	1523.38	26774	9753.96	2242.66	956.39	-1.22954	Down	0	0	-	K00750|1|6e-14|77.4|rcu:RCOM_0138290|glycogenin glucosyltransferase [EC:2.4.1.186]	-	GO:0035250//UDP-galactosyltransferase activity;GO:0035250//UDP-galactosyltransferase activity	-	gi|162460203|ref|NP_001105750.1|/0/LOC606405 [Zea mays]
GRMZM2G128880	1286	256.39	93.65	25.54	10.93	-1.22447	Down	9.83008e-14	2.68868e-12	-	-	-	GO:0003824//catalytic activity	-	gi|413937670|gb|AFW72221.1|/7.5722e-133/isochorismatase hydrolase [Zea mays]
GRMZM2G161521	680	276.91	101.27	53.54	22.93	-1.22338	Down	1.6132e-14	4.65303e-13	-	-	-	-	-	gi|413920941|gb|AFW60873.1|/1.91071e-25/hypothetical protein ZEAMMB73_683886 [Zea mays]
GRMZM2G129615	2200.38	87	31	4.88	2.09	-1.22338	Down	1.11693e-05	0.000107932	-	-	GO:0043231//intracellular membrane-bounded organelle;GO:0043231//intracellular membrane-bounded organelle;GO:0043231//intracellular membrane-bounded organelle	GO:0003676//nucleic acid binding;GO:0003676//nucleic acid binding;GO:0003676//nucleic acid binding	-	gi|413921149|gb|AFW61081.1|/7.21143e-128/hypothetical protein ZEAMMB73_173916 [Zea mays]
GRMZM2G134334	1214	1727.89	633.22	182.64	78.39	-1.22026	Down	2.67558e-82	5.92257e-80	-	-	-	GO:0003676//nucleic acid binding;GO:0046914//transition metal ion binding	-	gi|195659411|gb|ACG49173.1|/9.47174e-21/multiple stress-responsive zinc-finger protein ISAP1 [Zea mays]
GRMZM2G016153	853	353.64	129.68	53.9	23.15	-1.21927	Down	3.34646e-18	1.264e-16	-	-	GO:0031410//cytoplasmic vesicle	-	-	gi|413949259|gb|AFW81908.1|/1.36875e-43/hypothetical protein ZEAMMB73_515421 [Zea mays]
GRMZM2G102860	690	176.88	64.91	33.68	14.47	-1.21883	Down	7.331e-10	1.35493e-08	-	-	-	-	-	gi|219362737|ref|NP_001136629.1|/1.44426e-75/uncharacterized protein LOC100216755 [Zea mays]
GRMZM2G054149	1086	67.96	24.98	8.06	3.47	-1.21584	Down	0.000128935	0.000997218	-	K02888|1|3e-11|66.6|zma:100285347|large subunit ribosomal protein L21	GO:0009526//plastid envelope;GO:0009532//plastid stroma;GO:0030529//ribonucleoprotein complex	GO:0003723//RNA binding;GO:0005198//structural molecule activity	GO:0006950//response to stress;GO:0010467//gene expression	gi|413925929|gb|AFW65861.1|/3.05838e-21/50S ribosomal protein L21 [Zea mays]
GRMZM2G125747	1021.78	403.56	148.21	50.86	21.93	-1.21363	Down	2.15114e-20	9.40671e-19	-	-	-	-	-	gi|195657287|gb|ACG48111.1|/5.0615e-22/hypothetical protein [Zea mays]
GRMZM2G395244	1252.54	153.02	57.78	16.07	6.93	-1.21344	Down	2.01272e-08	3.12185e-07	-	K02183|1|2e-65|248|vvi:100232908|calmodulin	-	GO:0046872//metal ion binding;GO:0046872//metal ion binding;GO:0046872//metal ion binding	GO:0019932//second-messenger-mediated signaling;GO:0009640//photomorphogenesis;GO:0009593//detection of chemical stimulus;GO:0019932//second-messenger-mediated signaling;GO:0009640//photomorphogenesis;GO:0009593//detection of chemical stimulus;GO:0019932//second-messenger-mediated signaling;GO:0009640//photomorphogenesis;GO:0009593//detection of chemical stimulus	gi|293335973|ref|NP_001167662.1|/5.67093e-65/calmodulin [Zea mays]
GRMZM5G880014	822	222	82	35.17	15.21	-1.20933	Down	8.93092e-12	2.04345e-10	-	-	-	-	-	gi|414877855|tpg|DAA54986.1|/4.47153e-113/TPA: hypothetical protein ZEAMMB73_301106 [Zea mays]
GRMZM2G167812	1127.12	351	125	38.6	16.71	-1.20789	Down	6.72604e-19	2.67869e-17	-	-	GO:0043231//intracellular membrane-bounded organelle	-	-	gi|413925389|gb|AFW65321.1|/5.65755e-14/hypothetical protein ZEAMMB73_975955 [Zea mays]
AC201828.3_FG002	537	73	27	18.14	7.86	-1.20657	Down	0.00010283	0.00081271	-	-	-	-	-	gi|414588744|tpg|DAA39315.1|/6.73539e-87/TPA: hypothetical protein ZEAMMB73_889766 [Zea mays]
GRMZM2G129268	1871	69.67	25.81	4.73	2.05	-1.20622	Down	0.000119811	0.000934755	-	-	GO:0044464//cell part	-	-	gi|219362421|ref|NP_001136984.1|/1.25454e-169/uncharacterized protein LOC100217146 [Zea mays]
GRMZM2G379237	1490	146.98	54.48	12.59	5.46	-1.20531	Down	3.43886e-08	5.1385e-07	-	-	-	-	-	gi|414869862|tpg|DAA48419.1|/0/TPA: hypothetical protein ZEAMMB73_540771 [Zea mays]
GRMZM2G302295	1600	136.96	50.76	10.9	4.73	-1.20442	Down	8.63194e-08	1.21541e-06	-	-	-	-	-	gi|259490144|ref|NP_001158995.1|/1.92437e-83/uncharacterized protein LOC100303985 [Zea mays]
GRMZM2G069758	1538.51	230	82	18.3	7.96	-1.201	Down	7.31228e-13	1.85108e-11	-	K00868|1|3e-166|583|zma:100283562|pyridoxine kinase [EC:2.7.1.35]	-	GO:0016301//kinase activity;GO:0016301//kinase activity;GO:0016301//kinase activity;GO:0016301//kinase activity;GO:0016301//kinase activity	GO:0006972//hyperosmotic response;GO:0010053//root epidermal cell differentiation;GO:0006796//phosphate-containing compound metabolic process;GO:0008615//pyridoxine biosynthetic process;GO:0006972//hyperosmotic response;GO:0010053//root epidermal cell differentiation;GO:0006796//phosphate-containing compound metabolic process;GO:0008615//pyridoxine biosynthetic process;GO:0006972//hyperosmotic re…	gi|414877924|tpg|DAA55055.1|/4.48716e-173/TPA: pyridoxal kinase [Zea mays]
GRMZM2G077181	2616.35	376.68	139.27	18.07	7.87	-1.19916	Down	6.50162e-19	2.59293e-17	-	K06617|1|0.0|1023|sbi:SORBI_01g004130|raffinose synthase [EC:2.4.1.82]	-	GO:0008378//galactosyltransferase activity;GO:0016757//transferase activity, transferring glycosyl groups;GO:0008378//galactosyltransferase activity	-	gi|414873533|tpg|DAA52090.1|/0/TPA: hypothetical protein ZEAMMB73_523316 [Zea mays]
GRMZM2G111017	1478	298	111	25.73	11.23	-1.19609	Down	4.2128e-15	1.29212e-13	-	K05863|1|4e-171|599|sbi:SORBI_09g026900|solute carrier family 25 (mitochondrial adenine nucleotide translocator), member 4/5/6/31	GO:0019866//organelle inner membrane;GO:0031224//intrinsic to membrane	-	GO:0046907//intracellular transport	gi|413946266|gb|AFW78915.1|/2.3735e-173/hypothetical protein ZEAMMB73_558431 [Zea mays]
GRMZM2G492296	574	803.88	299.69	186.05	81.24	-1.19543	Down	4.17736e-38	3.78681e-36	-	-	-	-	-	gi|195611836|gb|ACG27748.1|/3.28221e-08/hypothetical protein [Zea mays]
GRMZM2G038598	1595.12	13563.1	4983.29	1067.26	466.13	-1.19511	Down	0	0	-	K01784|1|3e-39|160|zma:542127|UDP-glucose 4-epimerase [EC:5.1.3.2]	GO:0044444//cytoplasmic part;GO:0044444//cytoplasmic part;GO:0044444//cytoplasmic part;GO:0044444//cytoplasmic part	GO:0005515//protein binding;GO:0016857//racemase and epimerase activity, acting on carbohydrates and derivatives;GO:0048037//cofactor binding;GO:0005515//protein binding;GO:0016857//racemase and epimerase activity, acting on carbohydrates and derivatives;GO:0048037//cofactor binding;GO:0005515//protein binding;GO:0016857//racemase and epimerase activity, acting on carbohydrates and derivatives;GO…	GO:0019318//hexose metabolic process;GO:0019318//hexose metabolic process;GO:0019318//hexose metabolic process;GO:0019318//hexose metabolic process;GO:0019318//hexose metabolic process;GO:0019318//hexose metabolic process	gi|223945025|gb|ACN26596.1|/1.38608e-161/unknown [Zea mays]
GRMZM2G010037	800	134	50	21.84	9.54	-1.19491	Down	1.60643e-07	2.17092e-06	-	-	-	-	-	gi|414872780|tpg|DAA51337.1|/1.02618e-90/TPA: hypothetical protein ZEAMMB73_762270 [Zea mays]
GRMZM2G153476	983	94	35	12.32	5.39	-1.19265	Down	1.14203e-05	0.000110209	-	K02952|1|3e-47|187|zma:100283244|small subunit ribosomal protein S13	GO:0030529//ribonucleoprotein complex;GO:0009536//plastid;GO:0030529//ribonucleoprotein complex;GO:0009536//plastid;GO:0030529//ribonucleoprotein complex;GO:0009536//plastid;GO:0030529//ribonucleoprotein complex;GO:0009536//plastid;GO:0030529//ribonucleoprotein complex;GO:0009536//plastid	GO:0003723//RNA binding;GO:0005198//structural molecule activity;GO:0003723//RNA binding;GO:0005198//structural molecule activity;GO:0003723//RNA binding;GO:0005198//structural molecule activity;GO:0003723//RNA binding;GO:0005198//structural molecule activity;GO:0003723//RNA binding;GO:0005198//structural molecule activity	GO:0010467//gene expression;GO:0010467//gene expression;GO:0010467//gene expression;GO:0010467//gene expression;GO:0010467//gene expression	gi|414872342|tpg|DAA50899.1|/4.58534e-81/TPA: hypothetical protein ZEAMMB73_469322 [Zea mays]
GRMZM2G054125	1154	337	126	37.53	16.44	-1.19083	Down	8.90768e-17	3.09439e-15	-	K13424|1|7e-22|103|vvi:100243352|WRKY transcription factor 33	GO:0043231//intracellular membrane-bounded organelle	GO:0003677//DNA binding;GO:0001071//nucleic acid binding transcription factor activity	GO:0010467//gene expression	gi|413920815|gb|AFW60747.1|/3.75922e-72/putative WRKY DNA-binding domain superfamily protein [Zea mays]
GRMZM2G053027	1644.09	165.01	85.03	17.59	7.71	-1.18995	Down	0.000113799	0.000892486	-	-	-	GO:0046914//transition metal ion binding;GO:0046872//metal ion binding	-	gi|212723330|ref|NP_001132869.1|/4.34491e-85/uncharacterized LOC100194362 [Zea mays]
GRMZM2G084327	982	142.81	53.6	18.8	8.26	-1.18652	Down	6.88578e-08	9.84594e-07	-	-	GO:0031410//cytoplasmic vesicle	-	-	gi|226500328|ref|NP_001150764.1|/6.69451e-55/fiber protein Fb34 precursor [Zea mays]
GRMZM2G099052	1334.02	155	50	12.79	5.62	-1.18637	Down	1.67262e-10	3.30989e-09	-	-	-	-	-	gi|226508992|ref|NP_001140884.1|/1.58273e-135/hypothetical protein [Zea mays]
GRMZM5G855924	480	137.64	51.77	38.6	17.01	-1.18222	Down	1.09256e-07	1.513e-06	-	-	-	-	-	gi|413924200|gb|AFW64132.1|/6.25322e-45/hypothetical protein ZEAMMB73_043716 [Zea mays]
GRMZM2G381086	2807	104.99	39.44	4.72	2.08	-1.1822	Down	4.48012e-06	4.67068e-05	-	K13418|1|3e-50|198|vvi:100247683|somatic embryogenesis receptor kinase 1 [EC:2.7.10.1 2.7.11.1]	-	GO:0004672//protein kinase activity;GO:0000166//nucleotide binding	-	gi|226502146|ref|NP_001148116.1|/7.66388e-169/carbohydrate binding protein precursor [Zea mays]
GRMZM2G100727	1349	840.27	316.21	79.68	35.12	-1.18192	Down	4.79688e-39	4.50575e-37	-	K09286|1|3e-18|91.7|ath:AT1G43160|EREBP-like factor	GO:0043231//intracellular membrane-bounded organelle	-	GO:0006351//transcription, DNA-dependent	gi|413945523|gb|AFW78172.1|/5.84701e-107/putative AP2/EREBP transcription factor superfamily protein [Zea mays]
GRMZM2G099466	1182	93.64	35.29	10.17	4.49	-1.17953	Down	1.55877e-05	0.000146465	-	K02882|1|2e-07|55.1|rcu:RCOM_0632990|large subunit ribosomal protein L18Ae	GO:0030529//ribonucleoprotein complex;GO:0030529//ribonucleoprotein complex	GO:0005198//structural molecule activity;GO:0005198//structural molecule activity	GO:0010467//gene expression;GO:0010467//gene expression	gi|414876008|tpg|DAA53139.1|/1.40075e-53/TPA: hypothetical protein ZEAMMB73_654047 [Zea mays]
GRMZM5G841743	980	98	37	12.93	5.72	-1.17664	Down	9.74628e-06	9.51145e-05	-	-	-	-	-	gi|414868197|tpg|DAA46754.1|/5.29349e-29/TPA: hypothetical protein ZEAMMB73_047537 [Zea mays]
GRMZM2G076810	1094.31	180	70	21.78	9.65	-1.1744	Down	5.2671e-09	8.8109e-08	-	-	-	-	-	gi|293332771|ref|NP_001170429.1|/1.24892e-154/uncharacterized protein LOC100384419 [Zea mays]
GRMZM2G033634	1520.64	150.74	59.04	13.07	5.8	-1.17213	Down	1.40765e-07	1.92139e-06	-	-	GO:0009536//plastid;GO:0009536//plastid;GO:0009536//plastid;GO:0009536//plastid;GO:0009536//plastid;GO:0009536//plastid;GO:0009536//plastid	GO:0004551//nucleotide diphosphatase activity;GO:0004551//nucleotide diphosphatase activity;GO:0004551//nucleotide diphosphatase activity;GO:0004551//nucleotide diphosphatase activity;GO:0004551//nucleotide diphosphatase activity;GO:0004551//nucleotide diphosphatase activity;GO:0004551//nucleotide diphosphatase activity	-	gi|414886592|tpg|DAA62606.1|/2.41775e-114/TPA: nudix hydrolase 23 [Zea mays]
GRMZM2G019404	3381.35	610.79	232.25	22.79	10.12	-1.17119	Down	3.13154e-28	1.92303e-26	mha2	K01535|1|0.0|1717|sbi:SORBI_06g031240|H+-transporting ATPase [EC:3.6.3.6]	GO:0031224//intrinsic to membrane;GO:0031224//intrinsic to membrane	GO:0043169//cation binding;GO:0015662//ATPase activity, coupled to transmembrane movement of ions, phosphorylative mechanism;GO:0032559;GO:0043169//cation binding;GO:0015662//ATPase activity, coupled to transmembrane movement of ions, phosphorylative mechanism;GO:0032559	GO:0006818//hydrogen transport;GO:0009206;GO:0006811//ion transport;GO:0009207;GO:0006818//hydrogen transport;GO:0009206;GO:0006811//ion transport;GO:0009207	gi|414585035|tpg|DAA35606.1|/0/TPA: plasma-membrane H+ATPase2 isoform 1 [Zea mays]
GRMZM2G075837	1215	137	52	14.47	6.43	-1.17017	Down	1.86554e-07	2.49744e-06	-	-	-	-	-	gi|226529145|ref|NP_001151676.1|/2.34254e-120/plant-specific domain TIGR01570 family protein [Zea mays]
GRMZM2G070429	1444	86.97	33.02	7.69	3.42	-1.16899	Down	4.6235e-05	0.000394573	-	K01058|1|1e-12|73.2|gmx:100816744|phospholipase A1 [EC:3.1.1.32]	-	GO:0004091//carboxylesterase activity	GO:0044238//primary metabolic process	gi|413920298|gb|AFW60230.1|/0/lipase [Zea mays]
GRMZM2G091006	2117	121	46	7.24	3.22	-1.16893	Down	1.02009e-06	1.20118e-05	-	K01142|1|0.0|914|zma:100280514|exodeoxyribonuclease III [EC:3.1.11.2]	GO:0043231//intracellular membrane-bounded organelle;GO:0043231//intracellular membrane-bounded organelle	GO:0003676//nucleic acid binding;GO:0004518//nuclease activity;GO:0003676//nucleic acid binding;GO:0004518//nuclease activity	GO:0006259//DNA metabolic process;GO:0006259//DNA metabolic process	gi|413952189|gb|AFW84838.1|/0/hypothetical protein ZEAMMB73_201373 [Zea mays]
GRMZM2G158205	1642.27	169	67	13.67	6.08	-1.16887	Down	2.94348e-08	4.4495e-07	-	K01206|1|4e-12|70.9|aly:ARALYDRAFT_475890|alpha-L-fucosidase [EC:3.2.1.51];K00514|3|8e-12|69.7|rcu:RCOM_1428040|zeta-carotene desaturase [EC:1.3.5.6]	GO:0005576//extracellular region;GO:0031410//cytoplasmic vesicle;GO:0005576//extracellular region;GO:0031410//cytoplasmic vesicle;GO:0005576//extracellular region;GO:0031410//cytoplasmic vesicle;GO:0005576//extracellular region;GO:0031410//cytoplasmic vesicle	GO:0016787//hydrolase activity;GO:0005488//binding;GO:0016787//hydrolase activity;GO:0005488//binding;GO:0016787//hydrolase activity;GO:0005488//binding;GO:0016787//hydrolase activity;GO:0005488//binding	GO:0044238//primary metabolic process;GO:0044238//primary metabolic process;GO:0044238//primary metabolic process;GO:0044238//primary metabolic process	gi|413951020|gb|AFW83669.1|/0/hypothetical protein ZEAMMB73_889110 [Zea mays]
GRMZM2G105297	707.89	196	72	35.04	15.63	-1.16468	Down	1.18549e-10	2.38392e-09	-	-	-	-	GO:0009628//response to abiotic stimulus	gi|195608854|gb|ACG26257.1|/2.46162e-79/hypothetical protein [Zea mays]
GRMZM2G110172	2159	78.29	29.85	4.59	2.05	-1.16287	Down	6.40768e-05	0.00053143	-	-	-	-	-	gi|414877596|tpg|DAA54727.1|/1.17074e-81/TPA: hypothetical protein ZEAMMB73_333582 [Zea mays]
GRMZM2G094083	1232.8	85.18	28.65	7.8	3.49	-1.16025	Down	3.52564e-06	3.74534e-05	-	K03250|1|1e-62|149|zma:100284265|translation initiation factor 3 subunit E	GO:0044424//intracellular part;GO:0044424//intracellular part;GO:0043231//intracellular membrane-bounded organelle;GO:0031224//intrinsic to membrane;GO:0043231//intracellular membrane-bounded organelle;GO:0031224//intrinsic to membrane;GO:0043231//intracellular membrane-bounded organelle;GO:0031224//intrinsic to membrane;GO:0044424//intracellular part	GO:0008135//translation factor activity, nucleic acid binding;GO:0008135//translation factor activity, nucleic acid binding;GO:0005254//chloride channel activity;GO:0005254//chloride channel activity;GO:0005254//chloride channel activity;GO:0016859//cis-trans isomerase activity;GO:0008135//translation factor activity, nucleic acid binding	GO:0006412//translation;GO:0006412//translation;GO:0015698//inorganic anion transport;GO:0015698//inorganic anion transport;GO:0015698//inorganic anion transport;GO:0044267//cellular protein metabolic process;GO:0006412//translation	gi|413923066|gb|AFW62998.1|/2.62476e-110/putative eukaryotic translation initiation factor 3E subunit family protein [Zea mays]
GRMZM2G059562	1035	103.03	39.38	12.84	5.75	-1.15901	Down	6.09828e-06	6.19482e-05	-	K13425|1|4e-09|60.5|rcu:RCOM_1616660|WRKY transcription factor 22;K13426|2|8e-09|59.7|pop:POPTR_646672|WRKY transcription factor 29	-	GO:0003677//DNA binding	-	gi|414879934|tpg|DAA57065.1|/2.15619e-100/TPA: putative WRKY DNA-binding domain superfamily protein [Zea mays]
GRMZM2G091331	1305.68	740.36	283.45	72.69	32.56	-1.15866	Down	1.48733e-33	1.14786e-31	-	K13424|1|2e-09|62.0|osa:4338474|WRKY transcription factor 33;K13425|2|3e-09|61.6|rcu:RCOM_1616660|WRKY transcription factor 22	-	-	-	gi|413919426|gb|AFW59358.1|/7.71223e-112/putative WRKY DNA-binding domain superfamily protein [Zea mays]
GRMZM2G021794	1228	142.84	54.68	14.92	6.69	-1.15717	Down	1.17339e-07	1.61943e-06	-	-	-	-	-	gi|226529634|ref|NP_001147565.1|/6.34124e-73/fasciclin-like arabinogalactan protein 7 precursor [Zea mays]
GRMZM2G038606	980.41	117.85	49.61	17.08	7.66	-1.15689	Down	1.44557e-05	0.000136547	-	K12623|1|4e-48|188|bdi:100821596|U6 snRNA-associated Sm-like protein LSm4	GO:0032991//macromolecular complex;GO:0032991//macromolecular complex;GO:0030529//ribonucleoprotein complex;GO:0043231//intracellular membrane-bounded organelle;GO:0032991//macromolecular complex	GO:0005488//binding;GO:0005488//binding;GO:0005488//binding	GO:0003006//developmental process involved in reproduction	gi|414876860|tpg|DAA53991.1|/1.66236e-46/TPA: hypothetical protein ZEAMMB73_426325 [Zea mays]
GRMZM2G144997	1101	1429	548	167.07	75.04	-1.15472	Down	7.03924e-63	1.10443e-60	-	K09510|1|2e-10|65.1|bdi:100824379|DnaJ homolog subfamily B member 4;K09503|2|2e-09|61.6|sbi:SORBI_06g024520|DnaJ homolog subfamily A member 2	-	-	-	gi|414866568|tpg|DAA45125.1|/1.10546e-57/TPA: hypothetical protein ZEAMMB73_084145 [Zea mays]
AC212219.3_FG005	1459	172	66	15.05	6.76	-1.15467	Down	7.31546e-09	1.20469e-07	-	K05278|1|5e-53|207|osa:4330843|flavonol synthase [EC:1.14.11.23];K05277|4|6e-51|200|pop:POPTR_646527|leucoanthocyanidin dioxygenase [EC:1.14.11.19]	-	GO:0046914//transition metal ion binding;GO:0016491//oxidoreductase activity	GO:0008152//metabolic process	gi|414866285|tpg|DAA44842.1|/0/TPA: hypothetical protein ZEAMMB73_078381 [Zea mays]
AC194112.3_FG001	1050	81.18	31.18	9.97	4.48	-1.15409	Down	7.42918e-05	0.0006082	-	K12843|1|6e-32|136|vvi:100248403|U4/U6 small nuclear ribonucleoprotein PRP3;K05681|2|4e-23|107|cme:CMS467C|ATP-binding cassette, subfamily G (WHITE), member 2;K05658|4|6e-06|50.1|bdi:100821986|ATP-binding cassette, subfamily B (MDR/TAP), member 1	GO:0044464//cell part	GO:0017111//nucleoside-triphosphatase activity;GO:0032559	GO:0009207	gi|413948371|gb|AFW81020.1|/5.648e-165/hypothetical protein ZEAMMB73_501415 [Zea mays]
GRMZM2G105510	351	190.89	73.24	75.45	33.91	-1.15381	Down	1.2545e-09	2.2615e-08	-	-	-	GO:0046914//transition metal ion binding	-	gi|414591706|tpg|DAA42277.1|/1.84029e-44/TPA: hypothetical protein ZEAMMB73_068093 [Zea mays]
GRMZM2G317728	621	80.65	30.98	17.17	7.72	-1.15322	Down	5.91754e-05	0.000493647	-	-	GO:0043231//intracellular membrane-bounded organelle;GO:0043231//intracellular membrane-bounded organelle	-	-	gi|414589465|tpg|DAA40036.1|/0/TPA: hypothetical protein ZEAMMB73_831316 [Zea mays]
GRMZM2G080930	1669.72	247.63	95.65	18.98	8.54	-1.15217	Down	4.43074e-12	1.0379e-10	-	K12896|1|8e-28|123|zma:100194283|splicing factor, arginine/serine-rich 7	-	GO:0005488//binding;GO:0005488//binding;GO:0005488//binding	-	gi|212722094|ref|NP_001132794.1|/1.0214e-26/uncharacterized protein LOC100194283 [Zea mays]
GRMZM2G073059	1445	267.19	102.99	23.61	10.66	-1.14719	Down	4.24646e-13	1.09636e-11	-	-	GO:0031410//cytoplasmic vesicle	-	-	gi|413926329|gb|AFW66261.1|/1.84065e-138/cyclase [Zea mays]
GRMZM2G097015	1407.56	89	33	7.77	3.51	-1.14644	Down	1.82501e-05	0.000169034	-	-	GO:0043231//intracellular membrane-bounded organelle;GO:0031224//intrinsic to membrane;GO:0043231//intracellular membrane-bounded organelle;GO:0031224//intrinsic to membrane	-	-	gi|413937775|gb|AFW72326.1|/1.30859e-154/hypothetical protein ZEAMMB73_985944 [Zea mays]
GRMZM2G084021	1276	99.38	38.34	9.98	4.51	-1.14591	Down	1.21967e-05	0.000117146	-	-	-	-	-	gi|413934244|gb|AFW68795.1|/2.17615e-39/hypothetical protein ZEAMMB73_837896 [Zea mays]
GRMZM2G151230	1290	355	137	35.25	15.93	-1.14588	Down	1.25174e-16	4.30125e-15	-	-	-	-	-	gi|226498022|ref|NP_001144684.1|/5.20876e-65/cell number regulator 2 [Zea mays]
GRMZM2G169220	931.46	274.29	106.62	38.35	17.37	-1.14263	Down	4.1445e-13	1.07295e-11	-	-	-	-	-	gi|413942228|gb|AFW74877.1|/4.48559e-80/hypothetical protein ZEAMMB73_005493 [Zea mays]
GRMZM2G095873	1006	535	207	68.68	31.12	-1.14205	Down	3.58702e-24	1.86232e-22	-	K11982|1|1e-09|62.0|bdi:100833984|E3 ubiquitin-protein ligase RNF115/126 [EC:6.3.2.19]	-	GO:0046914//transition metal ion binding	-	gi|413925381|gb|AFW65313.1|/3.90866e-75/putative RING zinc finger domain superfamily protein [Zea mays]
GRMZM2G092468	1030.14	84	31	10.04	4.55	-1.14182	Down	2.91832e-05	0.000260089	-	K12198|1|4e-117|419|zma:100284928|charged multivesicular body protein 5	-	-	GO:0006810//transport;GO:0006810//transport	gi|413942445|gb|AFW75094.1|/2.04288e-118/putative SNF domain containing family protein [Zea mays]
GRMZM2G158304	607	92.06	35.65	20.08	9.11	-1.14024	Down	2.1219e-05	0.000193767	-	-	GO:0043231//intracellular membrane-bounded organelle;GO:0016020//membrane	-	-	gi|195609334|gb|ACG26497.1|/4.04134e-23/ubiquinol-cytochrome c reductase complex 6.7 kDa protein [Zea mays]
GRMZM2G060870	1111	111.16	49.6	14.83	6.73	-1.13984	Down	7.37128e-05	0.000603633	-	-	GO:0044424//intracellular part;GO:0044424//intracellular part;GO:0044424//intracellular part	GO:0005319//lipid transporter activity;GO:0008289//lipid binding;GO:0005319//lipid transporter activity;GO:0008289//lipid binding;GO:0005319//lipid transporter activity;GO:0008289//lipid binding	GO:0006869//lipid transport;GO:0006869//lipid transport;GO:0006869//lipid transport	gi|413942924|gb|AFW75573.1|/4.53542e-63/putative glycolipid transfer protein (GLTP) family protein, partial [Zea mays]
GRMZM2G026889	2460	266.8	103.54	13.71	6.23	-1.13792	Down	9.54094e-13	2.38148e-11	-	K00750|1|2e-10|66.2|rcu:RCOM_0138290|glycogenin glucosyltransferase [EC:2.4.1.186]	GO:0044464//cell part	GO:0016740//transferase activity	-	gi|413955254|gb|AFW87903.1|/0/transferase [Zea mays]
GRMZM2G039650	2755.12	261	97	11.44	5.2	-1.1375	Down	1.86147e-13	4.98634e-12	-	-	GO:0044464//cell part;GO:0044464//cell part;GO:0044464//cell part	GO:0016791//phosphatase activity;GO:0003723//RNA binding;GO:0016791//phosphatase activity;GO:0003723//RNA binding;GO:0016791//phosphatase activity;GO:0003723//RNA binding	GO:0006950//response to stress;GO:0009755//hormone-mediated signaling pathway;GO:0040007//growth;GO:0006796//phosphate-containing compound metabolic process;GO:0006950//response to stress;GO:0009755//hormone-mediated signaling pathway;GO:0040007//growth;GO:0006796//phosphate-containing compound metabolic process;GO:0006950//response to stress;GO:0009755//hormone-mediated signaling pathway;GO:0040…	gi|293334643|ref|NP_001168634.1|/0/uncharacterized protein LOC100382420 [Zea mays]
GRMZM2G382569	1379.31	1224.19	475.35	113.44	51.61	-1.13621	Down	7.04336e-53	9.26835e-51	AY110330	K06892|1|9e-25|94.4|ath:AT3G19010|;K05278|3|9e-25|105|osa:4330843|flavonol synthase [EC:1.14.11.23]	-	GO:0046914//transition metal ion binding;GO:0003824//catalytic activity;GO:0003824//catalytic activity;GO:0046914//transition metal ion binding	GO:0008152//metabolic process;GO:0008152//metabolic process	gi|212721204|ref|NP_001132182.1|/7.97469e-168/uncharacterized protein LOC100193608 [Zea mays]
AC214146.3_FG007	252	95	37	54.76	24.98	-1.13235	Down	2.42982e-05	0.000219777	-	-	-	-	-	gi|414868240|tpg|DAA46797.1|/2.25331e-42/TPA: hypothetical protein ZEAMMB73_575103 [Zea mays]
GRMZM2G546834	696	768.06	315.47	152.54	69.71	-1.12975	Down	2.9563e-30	2.00993e-28	-	-	-	-	-	gi|414887955|tpg|DAA63969.1|/1.7772e-15/TPA: hypothetical protein ZEAMMB73_540536, partial [Zea mays]
GRMZM5G819140	662	317.49	124.11	63.15	28.91	-1.12721	Down	1.21642e-14	3.55163e-13	-	-	-	-	-	gi|414867925|tpg|DAA46482.1|/4.6412e-85/TPA: hypothetical protein ZEAMMB73_427747 [Zea mays]
GRMZM2G022054	1155.48	907	365	103.86	47.55	-1.12712	Down	7.3002e-37	6.37484e-35	-	-	GO:0031410//cytoplasmic vesicle;GO:0031410//cytoplasmic vesicle;GO:0031410//cytoplasmic vesicle;GO:0031410//cytoplasmic vesicle	-	-	gi|195648735|gb|ACG43835.1|/6.75143e-141/receptor protein kinase-like protein [Zea mays]
GRMZM2G455122	1461	1658.07	648.4	144.88	66.36	-1.12647	Down	5.20854e-70	9.23788e-68	-	-	-	-	-	gi|414587649|tpg|DAA38220.1|/1.74096e-43/TPA: hypothetical protein ZEAMMB73_512908 [Zea mays]
GRMZM2G020514	526	106.02	41.48	26.94	12.34	-1.12641	Down	7.00828e-06	7.02674e-05	-	-	-	-	-	gi|226530399|ref|NP_001144140.1|/8.62919e-52/uncharacterized protein LOC100276989 [Zea mays]
GRMZM2G159691	828	391	153	61.47	28.17	-1.12572	Down	1.0545e-17	3.88532e-16	-	-	GO:0031224//intrinsic to membrane	-	-	gi|195639958|gb|ACG39447.1|/2.59774e-52/hypoxia induced protein conserved region containing protein [Zea mays]
GRMZM2G034430	2019	125	49	7.85	3.6	-1.1247	Down	1.44869e-06	1.6667e-05	-	K12603|1|4e-32|138|ppp:PHYPADRAFT_106817|CCR4-NOT transcription complex subunit 6	GO:0043231//intracellular membrane-bounded organelle	-	-	gi|226496623|ref|NP_001141416.1|/0/hypothetical protein [Zea mays]
GRMZM2G423142	783	108.93	42.67	18.16	8.33	-1.12438	Down	6.43904e-06	6.52473e-05	-	-	-	-	-	gi|414867376|tpg|DAA45933.1|/6.34655e-130/TPA: hypothetical protein ZEAMMB73_642255 [Zea mays]
GRMZM2G029879	1014.51	254	97	31.52	14.46	-1.1242	Down	1.54539e-12	3.80747e-11	-	-	-	-	-	gi|413935389|gb|AFW69940.1|/1.24849e-81/nuc-1 negative regulatory protein preg [Zea mays]
GRMZM2G034534	1892	334	131	22.41	10.29	-1.1229	Down	2.8442e-15	8.79915e-14	-	K06129|1|0.0|834|zma:100280003|lysophospholipase III [EC:3.1.1.5]	-	GO:0008374//O-acyltransferase activity	GO:0044238//primary metabolic process	gi|226498328|ref|NP_001146423.1|/0/uncharacterized protein LOC100280003 precursor [Zea mays]
GRMZM2G155220	1229	84	33	8.77	4.03	-1.1218	Down	8.46926e-05	0.000682585	-	K13348|1|3e-38|157|cre:CHLREDRAFT_117624|protein Mpv17	GO:0031224//intrinsic to membrane	-	-	gi|413936722|gb|AFW71273.1|/1.18908e-103/peroxisomal membrane protein PMP22 [Zea mays]
GRMZM2G004466	1131	158	62	17.97	8.26	-1.12138	Down	6.05396e-08	8.70009e-07	-	-	GO:0031410//cytoplasmic vesicle;GO:0031225//anchored to membrane;GO:0031410//cytoplasmic vesicle	GO:0005488//binding;GO:0005488//binding	GO:0051234//establishment of localization;GO:0010876//lipid localization;GO:0010876//lipid localization;GO:0051234//establishment of localization	gi|413956741|gb|AFW89390.1|/2.69482e-95/putative bifunctional inhibitor/LTP/seed storage protein family [Zea mays]
GRMZM2G427054	841	186	73	28.77	13.23	-1.12075	Down	4.09552e-09	6.95289e-08	-	-	-	-	-	gi|413919695|gb|AFW59627.1|/5.06315e-27/hypothetical protein ZEAMMB73_861108 [Zea mays]
GRMZM2G160838	1215	162.78	63.95	17.19	7.91	-1.11982	Down	3.0834e-08	4.64625e-07	-	K09422|1|4e-121|432|zma:100193234|myb proto-oncogene protein, plant	-	-	-	gi|414879465|tpg|DAA56596.1|/1.1105e-162/TPA: putative MYB DNA-binding domain superfamily protein [Zea mays]
GRMZM2G071626	1292.37	115.99	48.42	12.21	5.62	-1.11942	Down	1.59014e-05	0.000149167	-	K15131|1|7e-28|123|zma:100277150|mediator of RNA polymerase II transcription subunit 11	GO:0043234//protein complex;GO:0043234//protein complex	-	GO:0006355//regulation of transcription, DNA-dependent;GO:0006355//regulation of transcription, DNA-dependent	gi|224034395|gb|ACN36273.1|/3.06364e-52/unknown [Zea mays]
GRMZM2G023444	1427.08	128	44	10	4.61	-1.11716	Down	3.57884e-08	5.33649e-07	-	K08867|1|5e-51|199|smo:SELMODRAFT_136322|WNK lysine deficient protein kinase [EC:2.7.11.1];K12132|5|1e-47|188|aly:ARALYDRAFT_317356|serine/threonine-protein kinase WNK1 [EC:2.7.11.1]	-	GO:0004702//receptor signaling protein serine/threonine kinase activity;GO:0032559;GO:0004702//receptor signaling protein serine/threonine kinase activity;GO:0032559	GO:0006464//cellular protein modification process;GO:0006464//cellular protein modification process	gi|195649805|gb|ACG44370.1|/4.08907e-167/serine/threonine-protein kinase WNK2 [Zea mays]
GRMZM2G425545	738	177.81	69.99	31.54	14.54	-1.11716	Down	7.69242e-09	1.2624e-07	-	-	-	-	-	gi|413921787|gb|AFW61719.1|/1.94125e-37/hypothetical protein ZEAMMB73_068748 [Zea mays]
GRMZM2G068967	757	308.72	121.52	53.31	24.58	-1.11692	Down	3.73472e-14	1.05069e-12	-	K09286|1|2e-19|94.0|aly:ARALYDRAFT_479554|EREBP-like factor	GO:0043231//intracellular membrane-bounded organelle	GO:0003676//nucleic acid binding;GO:0001071//nucleic acid binding transcription factor activity	GO:0000160//two-component signal transduction system (phosphorelay);GO:0009725//response to hormone stimulus;GO:0006351//transcription, DNA-dependent;GO:0006950//response to stress	gi|238010054|gb|ACR36062.1|/8.21047e-47/unknown [Zea mays]
GRMZM2G011520	765	99	39	16.91	7.8	-1.11633	Down	2.04232e-05	0.000187399	-	-	GO:0009536//plastid;GO:0009536//plastid	GO:0016491//oxidoreductase activity;GO:0016491//oxidoreductase activity	GO:0010035//response to inorganic substance;GO:0006464//cellular protein modification process;GO:0010035//response to inorganic substance;GO:0006464//cellular protein modification process	gi|226506144|ref|NP_001144297.1|/6.33899e-71/uncharacterized protein LOC100277184 [Zea mays]
GRMZM5G815358	1563	76	29.99	6.2	2.86	-1.11625	Down	0.000119524	0.000933279	-	-	-	-	-	gi|414865181|tpg|DAA43738.1|/1.08452e-91/TPA: hypothetical protein ZEAMMB73_705200 [Zea mays]
GRMZM2G015869	1304	132	52	12.96	5.98	-1.11585	Down	8.32978e-07	9.95634e-06	-	K12386|1|3e-148|342|zma:100283468|cystinosin	GO:0031410//cytoplasmic vesicle;GO:0031090//organelle membrane;GO:0031410//cytoplasmic vesicle;GO:0031090//organelle membrane	-	-	gi|226498060|ref|NP_001149841.1|/4.04564e-147/LOC100283468 [Zea mays]
GRMZM2G105941	1874	140.31	55.28	9.51	4.39	-1.11522	Down	3.571e-07	4.52596e-06	-	-	-	-	-	gi|413953979|gb|AFW86628.1|/5.7485e-106/hypothetical protein ZEAMMB73_218675 [Zea mays]
GRMZM2G107818	867	104	41	15.58	7.2	-1.11363	Down	1.27401e-05	0.000121793	-	-	-	-	-	gi|414873026|tpg|DAA51583.1|/5.90721e-34/TPA: hypothetical protein ZEAMMB73_869933 [Zea mays]
GRMZM5G813768	506	235.27	92.86	62.33	28.82	-1.11286	Down	3.32062e-11	7.07087e-10	-	-	-	-	-	gi|413943096|gb|AFW75745.1|/2.20521e-86/hypothetical protein ZEAMMB73_918995 [Zea mays]
GRMZM2G029850	1884	121.37	48	8.18	3.79	-1.1099	Down	2.84878e-06	3.09657e-05	-	K12133|1|5e-28|124|ath:AT1G01060|LATE ELONGATED HYPOCOTYL;K12134|3|5e-25|114|aly:ARALYDRAFT_904154|circadian clock associated 1	GO:0043231//intracellular membrane-bounded organelle	GO:0003676//nucleic acid binding	-	gi|413938285|gb|AFW72836.1|/2.93337e-109/putative MYB DNA-binding domain superfamily protein [Zea mays]
GRMZM2G045638	784	5831	2307	970.65	449.8	-1.10967	Down	1.97736e-235	1.52604e-232	-	-	-	-	-	gi|226497266|ref|NP_001144112.1|/8.23587e-37/uncharacterized protein LOC100276952 [Zea mays]
GRMZM2G124026	796	687.98	272.95	112.72	52.38	-1.10566	Down	2.97212e-29	1.93765e-27	-	-	GO:0031410//cytoplasmic vesicle	-	-	gi|195658469|gb|ACG48702.1|/4.77754e-32/hypothetical protein [Zea mays]
GRMZM2G113065	885	362	144	53.09	24.74	-1.10159	Down	5.34988e-16	1.75795e-14	-	-	-	-	-	gi|414868241|tpg|DAA46798.1|/9.5881e-64/TPA: hypothetical protein ZEAMMB73_064101 [Zea mays]
GRMZM2G082924	968	107.68	43.02	14.39	6.73	-1.09639	Down	1.43027e-05	0.000135326	-	K15441|1|1e-08|58.2|ota:Ot05g01940|tRNA-specific adenosine deaminase 2 [EC:3.5.4.-]	-	GO:0016814//hydrolase activity, acting on carbon-nitrogen (but not peptide) bonds, in cyclic amidines;GO:0046914//transition metal ion binding;GO:0016814//hydrolase activity, acting on carbon-nitrogen (but not peptide) bonds, in cyclic amidines;GO:0046914//transition metal ion binding	-	gi|414884133|tpg|DAA60147.1|/6.15979e-93/TPA: putative cytidine/deoxycytidylate deaminase family protein [Zea mays]
GRMZM2G108615	1975	110	44	7.06	3.31	-1.09284	Down	9.76822e-06	9.5296e-05	-	-	-	-	-	gi|414886858|tpg|DAA62872.1|/1.23025e-13/TPA: hypothetical protein ZEAMMB73_478966 [Zea mays]
AC177946.2_FG004	477	1323	530	373.54	175.27	-1.09168	Down	1.72947e-53	2.30771e-51	-	-	-	-	-	-
GRMZM2G049912	1764	705.36	282.71	50.83	23.86	-1.09109	Down	2.25568e-29	1.47732e-27	-	-	-	-	-	gi|212722934|ref|NP_001131426.1|/2.98264e-165/uncharacterized protein LOC100192756 [Zea mays]
GRMZM2G056038	863.97	1037.33	466.46	174.8	82.16	-1.0892	Down	1.09564e-32	8.27675e-31	-	-	-	-	-	gi|226502152|ref|NP_001142909.1|/1.92209e-75/uncharacterized protein LOC100275340 [Zea mays]
GRMZM2G180471	1297.27	140	51	12.55	5.9	-1.0889	Down	4.2866e-08	6.31599e-07	-	K01090|1|5e-12|69.3|osa:4341433|protein phosphatase [EC:3.1.3.16];K14497|3|1e-10|64.7|bdi:100823766|protein phosphatase 2C [EC:3.1.3.16]	-	GO:0016791//phosphatase activity;GO:0016791//phosphatase activity;GO:0016791//phosphatase activity;GO:0016791//phosphatase activity	-	gi|195654509|gb|ACG46722.1|/3.55733e-167/protein phosphatase 2C isoform epsilon [Zea mays]
GRMZM2G117164	1587	2069.05	833.05	166.1	78.33	-1.08442	Down	8.80914e-82	1.93496e-79	-	K09338|1|1e-25|116|ath:AT3G61890|homeobox-leucine zipper protein	GO:0043231//intracellular membrane-bounded organelle	GO:0003677//DNA binding;GO:0001071//nucleic acid binding transcription factor activity	GO:0006351//transcription, DNA-dependent	gi|413938012|gb|AFW72563.1|/4.06441e-126/putative homeobox DNA-binding and leucine zipper domain family protein [Zea mays]
GRMZM2G050961	851.91	91.69	35.4	13.42	6.33	-1.08411	Down	2.88066e-05	0.000257215	-	-	GO:0043231//intracellular membrane-bounded organelle;GO:0043231//intracellular membrane-bounded organelle;GO:0044424//intracellular part;GO:0043231//intracellular membrane-bounded organelle;GO:0043231//intracellular membrane-bounded organelle;GO:0043231//intracellular membrane-bounded organelle	-	GO:0044267//cellular protein metabolic process;GO:0044267//cellular protein metabolic process;GO:0044267//cellular protein metabolic process;GO:0044267//cellular protein metabolic process;GO:0044267//cellular protein metabolic process;GO:0044267//cellular protein metabolic process	gi|414585580|tpg|DAA36151.1|/2.94709e-78/TPA: CHL-CPN10 [Zea mays]
GRMZM2G129135	1721.05	108	45	8.24	3.89	-1.08287	Down	2.80026e-05	0.00025082	-	-	GO:0031224//intrinsic to membrane;GO:0031410//cytoplasmic vesicle;GO:0031224//intrinsic to membrane;GO:0031410//cytoplasmic vesicle;GO:0031224//intrinsic to membrane;GO:0031410//cytoplasmic vesicle;GO:0031224//intrinsic to membrane;GO:0031224//intrinsic to membrane;GO:0031410//cytoplasmic vesicle;GO:0031224//intrinsic to membrane;GO:0031410//cytoplasmic vesicle	-	-	gi|223944953|gb|ACN26560.1|/1.60057e-82/unknown [Zea mays]
GRMZM2G389948	3325	171	69	6.47	3.06	-1.08023	Down	4.39644e-08	6.46449e-07	-	K13428|1|0.0|678|ath:AT5G20480|LRR receptor-like serine/threonine-protein kinase EFR [EC:2.7.11.1];K13420|3|3e-148|525|rcu:RCOM_0633880|LRR receptor-like serine/threonine-protein kinase FLS2 [EC:2.7.11.1]	-	-	-	gi|413920946|gb|AFW60878.1|/0/putative leucine-rich repeat receptor-like protein kinase family protein [Zea mays]
GRMZM2G138870	918	85.19	34.4	12.03	5.69	-1.08014	Down	0.000104236	0.000822905	-	-	GO:0044464//cell part	-	-	gi|413919977|gb|AFW59909.1|/2.7865e-53/fiber protein Fb34 [Zea mays]
GRMZM2G161452	1870	130.88	53	8.89	4.21	-1.07836	Down	2.42876e-06	2.6767e-05	-	K04733|1|2e-57|222|smo:SELMODRAFT_33807|interleukin-1 receptor-associated kinase 4 [EC:2.7.11.1];K13416|4|2e-54|212|ath:AT4G33430|brassinosteroid insensitive 1-associated receptor kinase 1 [EC:2.7.10.1 2.7.11.1]	-	GO:0004672//protein kinase activity;GO:0032559;GO:0004672//protein kinase activity;GO:0032559	GO:0006464//cellular protein modification process;GO:0006464//cellular protein modification process	gi|226529139|ref|NP_001142074.1|/0/uncharacterized LOC100274231 [Zea mays]
GRMZM2G057508	911.03	121.25	48.96	17.21	8.16	-1.07661	Down	2.84878e-06	3.09775e-05	-	-	-	-	-	gi|413946418|gb|AFW79067.1|/2.34125e-57/hypothetical protein ZEAMMB73_963770 [Zea mays]
GRMZM2G342685	1092.89	395	157.01	45.68	21.67	-1.07586	Down	2.39008e-17	8.57396e-16	-	-	GO:0043231//intracellular membrane-bounded organelle;GO:0009941//chloroplast envelope	GO:0046872//metal ion binding;GO:0016702//oxidoreductase activity, acting on single donors with incorporation of molecular oxygen, incorporation of two atoms of oxygen	GO:0051707//response to other organism;GO:0006631//fatty acid metabolic process;GO:0009725//response to hormone stimulus;GO:0009414//response to water deprivation;GO:0006970//response to osmotic stress	gi|414865578|tpg|DAA44135.1|/1.44091e-123/TPA: caleosin [Zea mays]
GRMZM2G060070	1309.96	98	39	9.39	4.46	-1.07408	Down	2.74524e-05	0.000246356	-	K03437|1|5e-73|251|pop:POPTR_1078096|RNA methyltransferase, TrmH family	GO:0043231//intracellular membrane-bounded organelle;GO:0043231//intracellular membrane-bounded organelle	GO:0003676//nucleic acid binding;GO:0008168//methyltransferase activity;GO:0003676//nucleic acid binding;GO:0008168//methyltransferase activity	GO:0010467//gene expression;GO:0009451//RNA modification;GO:0010467//gene expression;GO:0009451//RNA modification	gi|212723624|ref|NP_001132172.1|/8.97959e-178/uncharacterized protein LOC100193597 [Zea mays]
GRMZM2G428216	587	323	131	72.99	34.67	-1.07401	Down	6.59568e-14	1.82323e-12	-	-	-	-	-	gi|226495283|ref|NP_001143921.1|/1.93871e-51/uncharacterized protein LOC100276732 [Zea mays]
GRMZM2G384090	1798.06	115	50	8.71	4.14	-1.07304	Down	3.91384e-05	0.000339077	-	-	-	-	-	gi|414876359|tpg|DAA53490.1|/1.16966e-175/TPA: hypothetical protein ZEAMMB73_823370 [Zea mays]
GRMZM5G849152	401	413.31	167.79	141	67.04	-1.0726	Down	1.78076e-17	6.46941e-16	-	-	-	-	-	gi|413942621|gb|AFW75270.1|/5.43475e-28/hypothetical protein ZEAMMB73_349855, partial [Zea mays]
GRMZM2G019358	2176.65	177	73	10.45	4.97	-1.07219	Down	5.38826e-08	7.82215e-07	-	-	GO:0009536//plastid;GO:0009536//plastid;GO:0043231//intracellular membrane-bounded organelle;GO:0009536//plastid;GO:0043231//intracellular membrane-bounded organelle;GO:0009536//plastid	-	-	gi|413926052|gb|AFW65984.1|/0/hypothetical protein ZEAMMB73_939804 [Zea mays]
GRMZM2G131391	804	1106.7	450.26	179.43	85.5	-1.06942	Down	1.41897e-43	1.46807e-41	-	-	-	-	-	gi|238010696|gb|ACR36383.1|/1.06011e-79/unknown [Zea mays]
GRMZM2G366910	630	253	103	53.03	25.29	-1.06824	Down	4.03494e-11	8.51572e-10	-	-	-	-	-	gi|413936802|gb|AFW71353.1|/1.12797e-26/hypothetical protein ZEAMMB73_910861, partial [Zea mays]
GRMZM2G130432	1584.67	199	86	16.97	8.1	-1.06699	Down	4.67838e-08	6.8403e-07	-	-	-	-	-	gi|195626844|gb|ACG35252.1|/0/serine esterase family protein [Zea mays]
GRMZM2G106694	617	283.78	115.7	60.82	29.04	-1.0665	Down	2.57086e-12	6.17417e-11	-	-	-	-	-	gi|413936272|gb|AFW70823.1|/2.59607e-23/hypothetical protein ZEAMMB73_700917 [Zea mays]
GRMZM2G097856	1785	177.31	72.3	12.62	6.03	-1.06548	Down	3.3611e-08	5.03548e-07	-	K06630|1|3e-88|324|zma:100273134|tyrosine 3-monooxygenase/tryptophan 5-monooxygenase activation protein	-	GO:0005515//protein binding;GO:0005488//binding;GO:0005515//protein binding	-	gi|414883622|tpg|DAA59636.1|/0/TPA: hypothetical protein ZEAMMB73_748768 [Zea mays]
GRMZM2G179800	1333	174	71	16.7	7.98	-1.06539	Down	4.88188e-08	7.11962e-07	-	-	GO:0009526//plastid envelope;GO:0009526//plastid envelope	GO:0003676//nucleic acid binding;GO:0001071//nucleic acid binding transcription factor activity;GO:0005515//protein binding;GO:0003676//nucleic acid binding;GO:0001071//nucleic acid binding transcription factor activity;GO:0005515//protein binding	GO:0048506;GO:0006355//regulation of transcription, DNA-dependent;GO:0048506;GO:0006355//regulation of transcription, DNA-dependent	gi|226528667|ref|NP_001149281.1|/4.52908e-128/dnaJ domain containing protein [Zea mays]
GRMZM2G105712	1094.69	261.33	108.73	31.34	14.98	-1.06497	Down	4.48794e-11	9.40919e-10	-	K02943|1|4e-26|117|zma:100194313|large subunit ribosomal protein LP2	GO:0005622//intracellular;GO:0005622//intracellular;GO:0005622//intracellular;GO:0005622//intracellular;GO:0030529//ribonucleoprotein complex;GO:0005622//intracellular	GO:0005198//structural molecule activity	GO:0006412//translation	gi|413948572|gb|AFW81221.1|/2.0507e-74/hypothetical protein ZEAMMB73_796524, partial [Zea mays]
GRMZM2G389450	744	93	38	16.36	7.83	-1.06309	Down	7.20658e-05	0.000591503	-	-	-	-	-	gi|413949142|gb|AFW81791.1|/2.28338e-94/hypothetical protein ZEAMMB73_165779 [Zea mays]
GRMZM2G075315	1176	309.15	126.41	33.77	16.17	-1.06242	Down	3.15288e-13	8.26726e-12	-	-	-	GO:0004866//endopeptidase inhibitor activity;GO:0004866//endopeptidase inhibitor activity	-	gi|195623460|gb|ACG33560.1|/2.16034e-32/Bowman-Birk type trypsin inhibitor [Zea mays]
GRMZM5G805505	1224	3602.35	1473.02	377.56	180.83	-1.06207	Down	2.45688e-136	1.01676e-133	-	K09286|1|3e-115|413|zma:100272603|EREBP-like factor	-	-	GO:0006351//transcription, DNA-dependent	gi|226532834|ref|NP_001140538.1|/4.34082e-114/uncharacterized protein LOC100272603 [Zea mays]
GRMZM2G378653	1581.19	192.62	76.27	15.03	7.2	-1.06178	Down	3.17204e-09	5.43357e-08	-	K12126|1|2e-10|65.5|aly:ARALYDRAFT_471048|phytochrome-interacting factor 3	GO:0043231//intracellular membrane-bounded organelle;GO:0043231//intracellular membrane-bounded organelle	-	-	gi|413954819|gb|AFW87468.1|/7.91548e-142/putative HLH DNA-binding domain superfamily protein [Zea mays]
GRMZM5G830632	373.23	889.16	375.44	338.83	162.37	-1.06128	Down	9.9944e-33	7.59016e-31	-	-	-	-	-	gi|414591458|tpg|DAA42029.1|/7.45418e-54/TPA: hypothetical protein ZEAMMB73_084659, partial [Zea mays]
GRMZM2G151763	1693	349.05	143.12	26.23	12.6	-1.05779	Down	1.29984e-14	3.78358e-13	-	K13424|1|2e-25|115|sbi:SORBI_03g038510|WRKY transcription factor 33	-	GO:0003677//DNA binding;GO:0001071//nucleic acid binding transcription factor activity	GO:0010467//gene expression	gi|293335423|ref|NP_001169830.1|/3.59986e-136/uncharacterized protein LOC100383722 [Zea mays]
GRMZM2G003002	1234.63	1115.46	472.31	119.48	57.47	-1.05589	Down	2.64892e-40	2.52133e-38	-	K11275|1|4e-29|126|zma:542385|histone H1/5	GO:0000785//chromatin;GO:0043231//intracellular membrane-bounded organelle;GO:0000785//chromatin;GO:0043231//intracellular membrane-bounded organelle;GO:0000785//chromatin;GO:0043231//intracellular membrane-bounded organelle	GO:0003676//nucleic acid binding;GO:0003676//nucleic acid binding;GO:0003676//nucleic acid binding	GO:0034728//nucleosome organization;GO:0034728//nucleosome organization;GO:0034728//nucleosome organization	gi|413932788|gb|AFW67339.1|/2.14331e-32/putative histone H1/H5 domain family protein [Zea mays]
GRMZM2G180060	529	90	37	22.73	10.95	-1.05367	Down	0.000105515	0.000832084	-	-	-	-	-	gi|413925702|gb|AFW65634.1|/1.50077e-43/hypothetical protein ZEAMMB73_730432 [Zea mays]
GRMZM2G408706	3087.96	2009.26	818.14	81.13	39.1	-1.05307	Down	1.3591e-77	2.71392e-75	-	K02886|1|9e-32|105|zma:845215|large subunit ribosomal protein L2	GO:0043231//intracellular membrane-bounded organelle;GO:0043231//intracellular membrane-bounded organelle;GO:0043231//intracellular membrane-bounded organelle;GO:0043231//intracellular membrane-bounded organelle	-	-	gi|293331259|ref|NP_001168131.1|/0/uncharacterized protein LOC100381876 [Zea mays]
GRMZM2G033846	891	136	56	19.81	9.55	-1.05266	Down	1.8426e-06	2.07393e-05	-	-	GO:0044464//cell part	-	GO:0009628//response to abiotic stimulus	gi|195615230|gb|ACG29445.1|/1.64421e-32/caltractin [Zea mays]
GRMZM2G318459	556	130.78	53.86	31.31	15.11	-1.05112	Down	2.42876e-06	2.67567e-05	-	-	-	-	-	gi|413943046|gb|AFW75695.1|/1.76236e-80/hypothetical protein ZEAMMB73_226055, partial [Zea mays]
GRMZM2G062946	2116	717.41	295.59	42.95	20.73	-1.05094	Down	3.60374e-28	2.20826e-26	-	K15402|1|4e-109|394|ath:AT5G23190|cytochrome P450, family 86, subfamily B, polypeptide 1 (fatty acid omega-hydroxylase) [EC:1.14.-.-]	GO:0031410//cytoplasmic vesicle	GO:0016491//oxidoreductase activity;GO:0005506//iron ion binding	GO:0008152//metabolic process	gi|414864734|tpg|DAA43291.1|/0/TPA: putative cytochrome P450 superfamily protein [Zea mays]
GRMZM2G472266	1559	10641	4385	869.97	419.9	-1.05092	Down	0	0	-	-	-	-	-	gi|226506118|ref|NP_001142370.1|/3.68426e-55/uncharacterized protein LOC100274542 [Zea mays]
GRMZM2G361220	1166.51	249.83	99.65	26.59	12.86	-1.04799	Down	1.83541e-11	4.044e-10	-	K12394|1|1e-08|58.9|pop:POPTR_731013|AP-1 complex subunit sigma 1/2	GO:0043234//protein complex;GO:0031410//cytoplasmic vesicle;GO:0043234//protein complex;GO:0031410//cytoplasmic vesicle;GO:0043234//protein complex;GO:0031410//cytoplasmic vesicle	GO:0022892;GO:0022892;GO:0022892	GO:0015031//protein transport;GO:0015031//protein transport;GO:0015031//protein transport	gi|414873199|tpg|DAA51756.1|/1.95653e-70/TPA: hypothetical protein ZEAMMB73_483030 [Zea mays]
GRMZM2G059252	1116	257	106	29.58	14.31	-1.0476	Down	5.38398e-11	1.11973e-09	-	-	GO:0009536//plastid;GO:0009536//plastid	-	GO:0017004//cytochrome complex assembly;GO:0017004//cytochrome complex assembly	gi|413925035|gb|AFW64967.1|/2.91833e-104/hypothetical protein ZEAMMB73_666367 [Zea mays]
GRMZM2G060027	1075.94	125.05	48.29	13.99	6.77	-1.04717	Down	8.66636e-07	1.03284e-05	-	-	GO:0044464//cell part;GO:0044464//cell part;GO:0044464//cell part	GO:0004721//phosphoprotein phosphatase activity;GO:0016772//transferase activity, transferring phosphorus-containing groups;GO:0004721//phosphoprotein phosphatase activity;GO:0016772//transferase activity, transferring phosphorus-containing groups;GO:0004721//phosphoprotein phosphatase activity;GO:0016772//transferase activity, transferring phosphorus-containing groups	GO:0006796//phosphate-containing compound metabolic process;GO:0006464//cellular protein modification process;GO:0006796//phosphate-containing compound metabolic process;GO:0006464//cellular protein modification process;GO:0006796//phosphate-containing compound metabolic process;GO:0006464//cellular protein modification process	gi|414879603|tpg|DAA56734.1|/1.01937e-87/TPA: dual specificity protein phosphatase Diacylglycerol kinase, catalytic region [Zea mays]
GRMZM2G422259	698	104	43	19.56	9.47	-1.04647	Down	3.38528e-05	0.000297802	-	-	-	-	-	gi|226532760|ref|NP_001142887.1|/1.43148e-15/hypothetical protein [Zea mays]
GRMZM2G474575	1263	539	223	54.7	26.51	-1.045	Down	2.54458e-21	1.15886e-19	-	K00565|1|7e-17|86.7|zma:100193629|mRNA (guanine-N7-)-methyltransferase [EC:2.1.1.56]	GO:0031410//cytoplasmic vesicle	GO:0004866//endopeptidase inhibitor activity	GO:0010466//negative regulation of peptidase activity	gi|414586275|tpg|DAA36846.1|/1.45603e-112/TPA: hypothetical protein ZEAMMB73_778280 [Zea mays]
GRMZM2G419675	520	296.2	122.56	76.2	36.93	-1.045	Down	1.81532e-12	4.41914e-11	-	-	GO:0031410//cytoplasmic vesicle	GO:0030247//polysaccharide binding	GO:0006952//defense response	gi|413941854|gb|AFW74503.1|/1.81719e-70/hypothetical protein ZEAMMB73_639296 [Zea mays]
AC213099.3_FG001	802	408	169	66.32	32.18	-1.04328	Down	1.81504e-16	6.15539e-15	-	K06940|1|2e-89|327|zma:100278751|	GO:0043231//intracellular membrane-bounded organelle	-	-	gi|414866924|tpg|DAA45481.1|/1.48181e-89/TPA: hypothetical protein ZEAMMB73_527753, partial [Zea mays]
GRMZM2G447795	1218	2987	1238	314.66	152.75	-1.04262	Down	4.16956e-110	1.22744e-107	-	K01183|1|1e-50|199|osa:4325067|chitinase [EC:3.2.1.14]	GO:0031410//cytoplasmic vesicle	GO:0016798//hydrolase activity, acting on glycosyl bonds;GO:0043167//ion binding	GO:0000272//polysaccharide catabolic process	gi|413944693|gb|AFW77342.1|/2.09215e-177/xylanase inhibitor protein 1 [Zea mays]
GRMZM2G110395	1674	506.96	210.15	38.54	18.71	-1.04255	Down	5.57656e-20	2.38025e-18	-	-	GO:0044464//cell part	GO:0008194//UDP-glycosyltransferase activity	-	gi|414877645|tpg|DAA54776.1|/0/TPA: hypothetical protein ZEAMMB73_371752 [Zea mays]
GRMZM2G111611	1282	95.95	39.85	9.59	4.66	-1.0412	Down	6.5617e-05	0.000543415	-	K08493|1|3e-107|387|zma:100280807|vesicle transport through interaction with t-SNAREs 1	GO:0044464//cell part	-	GO:0015031//protein transport	gi|226495809|ref|NP_001147199.1|/3.51837e-106/vesicle transport v-SNARE 13 [Zea mays]
GRMZM2G036905	1479	445.36	184.83	38.43	18.68	-1.04074	Down	6.85878e-18	2.54685e-16	-	-	-	GO:0008135//translation factor activity, nucleic acid binding;GO:0008135//translation factor activity, nucleic acid binding	GO:0006412//translation;GO:0006412//translation	gi|223944297|gb|ACN26232.1|/1.38182e-57/unknown [Zea mays]
GRMZM2G030228	1353.95	406.33	169.31	38.53	18.74	-1.03986	Down	3.13708e-16	1.04649e-14	-	K02995|1|1e-108|391|zma:542341|small subunit ribosomal protein S8e	GO:0030529//ribonucleoprotein complex;GO:0009536//plastid;GO:0030529//ribonucleoprotein complex;GO:0009536//plastid;GO:0030529//ribonucleoprotein complex;GO:0009536//plastid	GO:0003723//RNA binding;GO:0005198//structural molecule activity;GO:0003723//RNA binding;GO:0005198//structural molecule activity;GO:0003723//RNA binding;GO:0005198//structural molecule activity	GO:0010467//gene expression;GO:0010467//gene expression;GO:0010467//gene expression	gi|162464180|ref|NP_001105391.1|/1.7901e-107/40S ribosomal protein S8 [Zea mays]
GRMZM2G139300	2200	106	44	6.1	2.97	-1.03835	Down	3.07952e-05	0.000273007	-	K01193|1|0.0|818|zma:542314|beta-fructofuranosidase [EC:3.2.1.26]	GO:0030312//external encapsulating structure;GO:0031410//cytoplasmic vesicle;GO:0030312//external encapsulating structure;GO:0031410//cytoplasmic vesicle	GO:0004558//alpha-glucosidase activity;GO:0004558//alpha-glucosidase activity	GO:0044238//primary metabolic process;GO:0044238//primary metabolic process	gi|413937137|gb|AFW71688.1|/0/cell wall invertase1 [Zea mays]
GRMZM2G113017	756.44	232.21	97.63	40.55	19.76	-1.03712	Down	8.47312e-10	1.55695e-08	-	K13628|1|2e-75|239|zma:100282850|iron-sulfur cluster assembly protein	GO:0043231//intracellular membrane-bounded organelle;GO:0043231//intracellular membrane-bounded organelle;GO:0043231//intracellular membrane-bounded organelle	GO:0051540;GO:0051540;GO:0051540	GO:0031163;GO:0031163;GO:0031163	gi|413942837|gb|AFW75486.1|/3.02921e-27/hypothetical protein ZEAMMB73_636436 [Zea mays]
GRMZM2G162127	858	811.58	337.68	122.94	59.91	-1.03709	Down	5.44186e-31	3.8274e-29	-	-	-	-	-	gi|259490012|ref|NP_001158936.1|/3.63277e-36/uncharacterized protein LOC100303844 precursor [Zea mays]
GRMZM2G163398	1078.91	106.51	43.78	12.55	6.12	-1.03608	Down	1.91085e-05	0.000176298	-	K10577|1|2e-91|333|sbi:SORBI_01g030580|ubiquitin-conjugating enzyme E2 I [EC:6.3.2.19]	-	GO:0019787//small conjugating protein ligase activity;GO:0032559;GO:0019787//small conjugating protein ligase activity;GO:0032559	GO:0070646//protein modification by small protein removal;GO:0070646//protein modification by small protein removal	gi|413955541|gb|AFW88190.1|/3.99387e-94/putative ubiquitin-conjugating enzyme family isoform 1 [Zea mays]
GRMZM5G829554	861.1	165	69.44	25.14	12.27	-1.03485	Down	2.37352e-07	3.11613e-06	-	K00360|1|3e-06|51.2|ppp:PHYPADRAFT_184973|nitrate reductase (NADH) [EC:1.7.1.1];K13076|2|3e-06|51.2|rcu:RCOM_1617140|delta8-fatty-acid desaturase [EC:1.14.19.4]	GO:0043231//intracellular membrane-bounded organelle;GO:0044425//membrane part	GO:0046872//metal ion binding;GO:0005506//iron ion binding;GO:0005506//iron ion binding	GO:0006091//generation of precursor metabolites and energy;GO:0006091//generation of precursor metabolites and energy	gi|226500824|ref|NP_001140679.1|/1.58339e-62/uncharacterized protein LOC100272754 [Zea mays]
GRMZM2G126572	1425	546.98	227.94	49.03	23.93	-1.03484	Down	2.33024e-21	1.06294e-19	-	-	-	-	-	gi|413938305|gb|AFW72856.1|/3.54539e-110/transposon protein [Zea mays]
AC188831.3_FG005	459	180	75	52.98	25.86	-1.03473	Down	5.91358e-08	8.5112e-07	-	-	-	-	-	gi|293334635|ref|NP_001168557.1|/1.69693e-46/uncharacterized protein LOC100382338 [Zea mays]
GRMZM2G132019	970.4	336	143	45.72	22.32	-1.03449	Down	4.49628e-13	1.15877e-11	-	K13412|1|2e-07|54.3|ppp:PHYPADRAFT_192815|calcium-dependent protein kinase [EC:2.7.11.1]	-	GO:0046872//metal ion binding;GO:0046872//metal ion binding;GO:0046872//metal ion binding;GO:0046872//metal ion binding	-	gi|226532068|ref|NP_001144244.1|/8.40204e-81/hypothetical protein [Zea mays]
GRMZM2G467992	754	380.67	158.68	66.01	32.23	-1.03428	Down	2.54812e-15	7.9261e-14	-	K02153|1|6e-35|145|sbi:SORBI_10g001780|V-type H+-transporting ATPase subunit H [EC:3.6.3.14]	GO:0033176;GO:0031410//cytoplasmic vesicle	GO:0015077//monovalent inorganic cation transmembrane transporter activity	GO:0015988//energy coupled proton transmembrane transport, against electrochemical gradient	gi|413953414|gb|AFW86063.1|/1.24721e-47/hypothetical protein ZEAMMB73_946285, partial [Zea mays]
GRMZM2G169929	1023	491	205	61.94	30.29	-1.03203	Down	3.42662e-19	1.39582e-17	-	-	GO:0031410//cytoplasmic vesicle	-	-	gi|414876124|tpg|DAA53255.1|/1.63223e-60/TPA: hypothetical protein ZEAMMB73_927067 [Zea mays]
GRMZM2G148772	1558	218.27	91.16	17.86	8.74	-1.03103	Down	2.55906e-09	4.44219e-08	-	K12135|1|3e-14|78.2|aly:ARALYDRAFT_488429|zinc finger protein CONSTANS;K12127|2|3e-09|62.0|smo:SELMODRAFT_438647|pseudo-response regulator 1;K12129|3|1e-08|59.7|vvi:100246836|pseudo-response regulator 7;K03539|4|3e-08|58.5|bdi:100830772|ribonuclease P/MRP protein subunit RPP1 [EC:3.1.26.5];K12130|5|8e-08|57.0|sbi:SORBI_05g003660|pseudo-response regulator 5	-	-	-	gi|413935839|gb|AFW70390.1|/1.07609e-147/hypothetical protein ZEAMMB73_908001 [Zea mays]
GRMZM2G054405	1071	268	112	32.24	15.78	-1.03075	Down	4.0921e-11	8.61725e-10	-	-	-	-	-	gi|226509178|ref|NP_001143658.1|/3.25586e-99/uncharacterized protein LOC100276381 precursor [Zea mays]
GRMZM2G344630	979	279.05	116.72	36.85	18.05	-1.02967	Down	1.24474e-11	2.79651e-10	-	K03239|1|1e-10|65.5|vvi:100244672|translation initiation factor eIF-2B subunit alpha	-	-	-	gi|226505388|ref|NP_001147495.1|/1.1545e-84/GTP binding protein [Zea mays]
GRMZM2G071705	2396.28	104.48	43.71	5.51	2.7	-1.02909	Down	3.38528e-05	0.000297711	-	-	GO:0031410//cytoplasmic vesicle;GO:0031410//cytoplasmic vesicle	GO:0005515//protein binding;GO:0032559;GO:0005515//protein binding;GO:0032559	-	gi|414880065|tpg|DAA57196.1|/3.48745e-175/TPA: hypothetical protein ZEAMMB73_495322 [Zea mays]
GRMZM2G475380	1110	238.97	100	27.71	13.58	-1.02892	Down	6.40956e-10	1.1939e-08	-	K06892|1|1e-101|367|pop:POPTR_550478|;K05278|3|2e-49|194|pop:POPTR_828087|flavonol synthase [EC:1.14.11.23]	-	GO:0003824//catalytic activity	GO:0008152//metabolic process	gi|414864457|tpg|DAA43014.1|/0/TPA: hypothetical protein ZEAMMB73_562821 [Zea mays]
GRMZM2G007185	1813	105	44	7.36	3.61	-1.02771	Down	4.0781e-05	0.000351813	-	K14413|1|4e-10|65.1|sbi:SORBI_10g008170|beta-1,3-galactosyltransferase [EC:2.4.1.-]	GO:0043231//intracellular membrane-bounded organelle;GO:0031224//intrinsic to membrane	GO:0016758//transferase activity, transferring hexosyl groups	GO:0006464//cellular protein modification process	gi|219362393|ref|NP_001136834.1|/0/uncharacterized protein LOC100216983 [Zea mays]
GRMZM2G111770	1317	105	44	10.21	5.01	-1.0271	Down	4.0781e-05	0.000351919	-	-	-	-	-	gi|413918661|gb|AFW58593.1|/0/putative NAC domain transcription factor superfamily protein [Zea mays]
GRMZM2G111987	952	462	193.58	62.8	30.82	-1.0269	Down	3.98132e-18	1.49785e-16	-	-	-	-	-	gi|413936129|gb|AFW70680.1|/7.0721e-23/hypothetical protein ZEAMMB73_103667 [Zea mays]
GRMZM2G135385	699	591	248	110.99	54.55	-1.02478	Down	1.52622e-22	7.39921e-21	-	K00360|1|1e-14|78.2|ppp:PHYPADRAFT_184973|nitrate reductase (NADH) [EC:1.7.1.1];K13076|2|1e-12|71.6|osa:4346776|delta8-fatty-acid desaturase [EC:1.14.19.4]	-	GO:0005506//iron ion binding	-	gi|195608192|gb|ACG25926.1|/5.02096e-61/cytochrome b5 [Zea mays]
GRMZM2G425629	1021.98	2196.81	923.36	277.53	136.58	-1.0229	Down	6.07096e-79	1.24717e-76	-	-	-	-	-	gi|226529441|ref|NP_001152689.1|/6.79416e-75/LOC100286330 [Zea mays]
GRMZM2G323287	506	528.24	222.14	139.94	68.93	-1.0216	Down	3.21018e-20	1.39523e-18	-	-	-	-	-	gi|413925007|gb|AFW64939.1|/1.45614e-21/hypothetical protein ZEAMMB73_014741 [Zea mays]
GRMZM2G081536	633	416.08	175.13	86.78	42.78	-1.02043	Down	3.11294e-16	1.03965e-14	-	-	-	-	-	gi|308080302|ref|NP_001182858.1|/7.66785e-15/uncharacterized protein LOC100501116 [Zea mays]
GRMZM2G078526	1603	2881.03	1213.31	228.93	112.92	-1.01961	Down	1.38675e-102	3.77131e-100	-	K10666|1|4e-24|111|zma:100285907|E3 ubiquitin-protein ligase RNF5 [EC:6.3.2.19]	-	GO:0046914//transition metal ion binding	-	gi|212274431|ref|NP_001130966.1|/2.92834e-140/uncharacterized LOC100192071 [Zea mays]
GRMZM2G114557	2559.15	247.2	104.15	12.19	6.02	-1.01786	Down	3.36114e-10	6.48058e-09	-	K03100|1|1e-113|409|zma:100284377|signal peptidase I [EC:3.4.21.89]	GO:0031224//intrinsic to membrane;GO:0043231//intracellular membrane-bounded organelle;GO:0016020//membrane;GO:0043231//intracellular membrane-bounded organelle;GO:0031224//intrinsic to membrane;GO:0043231//intracellular membrane-bounded organelle	GO:0070011//peptidase activity, acting on L-amino acid peptides;GO:0008233//peptidase activity;GO:0070011//peptidase activity, acting on L-amino acid peptides	GO:0019538//protein metabolic process;GO:0019538//protein metabolic process	gi|413932960|gb|AFW67511.1|/0/hypothetical protein ZEAMMB73_615906 [Zea mays]
GRMZM2G157354	845.79	212	89	32.39	16.03	-1.01477	Down	5.33358e-09	8.90645e-08	-	-	GO:0031410//cytoplasmic vesicle;GO:0031410//cytoplasmic vesicle;GO:0031410//cytoplasmic vesicle	-	-	gi|413917911|gb|AFW57843.1|/4.94622e-74/nicotiana lesion-inducing like protein [Zea mays]
GRMZM5G881294	1463	1595	673.93	139.17	68.88	-1.01469	Down	2.4913e-57	3.52174e-55	-	-	-	-	-	gi|414587649|tpg|DAA38220.1|/1.74096e-43/TPA: hypothetical protein ZEAMMB73_512908 [Zea mays]
GRMZM2G577677	621	317	134	67.47	33.41	-1.01397	Down	1.36597e-12	3.38881e-11	-	K00391|1|5e-33|139|olu:OSTLU_9083|[EC:1.8.4.-];K07305|2|4e-27|119|vcn:VOLCADRAFT_76054|peptide-methionine (R)-S-oxide reductase [EC:1.8.4.12]	-	GO:0016671//oxidoreductase activity, acting on a sulfur group of donors, disulfide as acceptor;GO:0016671//oxidoreductase activity, acting on a sulfur group of donors, disulfide as acceptor	GO:0008152//metabolic process;GO:0008152//metabolic process	gi|226495783|ref|NP_001148386.1|/1.60311e-78/LOC100281999 [Zea mays]
GRMZM2G094224	1040	193.79	86.64	25.4	12.58	-1.0137	Down	2.2395e-07	2.94831e-06	-	K02699|1|1e-67|177|zma:100281679|photosystem I subunit XI	GO:0031224//intrinsic to membrane;GO:0009534//chloroplast thylakoid;GO:0009522//photosystem I;GO:0031224//intrinsic to membrane;GO:0009534//chloroplast thylakoid;GO:0009522//photosystem I	-	GO:0044237//cellular metabolic process;GO:0044237//cellular metabolic process	gi|195612630|gb|ACG28145.1|/2.73364e-103/photosystem I reaction center subunit XI [Zea mays]
GRMZM2G029720	932	409	173	56.84	28.16	-1.01326	Down	8.3964e-16	2.71836e-14	-	-	-	-	-	gi|212722200|ref|NP_001131997.1|/4.45888e-22/hypothetical protein [Zea mays]
GRMZM2G020054	1296	136.99	57.98	13.54	6.71	-1.01284	Down	2.9341e-06	3.17722e-05	-	K09286|1|1e-13|75.9|zma:100283213|EREBP-like factor	-	-	GO:0006351//transcription, DNA-dependent	gi|413917083|gb|AFW57015.1|/1.0973e-38/putative AP2/EREBP transcription factor superfamily protein [Zea mays]
GRMZM2G144742	1439.68	286.28	122.19	25.62	12.7	-1.01244	Down	2.75758e-11	5.92496e-10	-	K01855|1|1e-06|54.7|vvi:100244254|tRNA pseudouridine38/39 synthase [EC:5.4.99.45]	GO:0043231//intracellular membrane-bounded organelle;GO:0009534//chloroplast thylakoid;GO:0009534//chloroplast thylakoid;GO:0043231//intracellular membrane-bounded organelle;GO:0043231//intracellular membrane-bounded organelle;GO:0009536//plastid;GO:0043231//intracellular membrane-bounded organelle	GO:0004629//phospholipase C activity;GO:0004629//phospholipase C activity;GO:0004629//phospholipase C activity;GO:0004629//phospholipase C activity;GO:0004629//phospholipase C activity	GO:0007165//signal transduction;GO:0044238//primary metabolic process;GO:0007165//signal transduction;GO:0044238//primary metabolic process;GO:0007165//signal transduction;GO:0044238//primary metabolic process;GO:0007165//signal transduction;GO:0044238//primary metabolic process;GO:0010467//gene expression;GO:0007165//signal transduction;GO:0009657//plastid organization;GO:0044238//primary metabo…	gi|413922987|gb|AFW62919.1|/9.14533e-64/hypothetical protein ZEAMMB73_700935 [Zea mays]
GRMZM2G037422	2627	194	82	9.32	4.62	-1.01244	Down	3.06546e-08	4.62166e-07	-	K08332|1|4e-15|82.0|vcn:VOLCADRAFT_41528|vacuolar protein 8	-	-	-	gi|414878707|tpg|DAA55838.1|/0/TPA: hypothetical protein ZEAMMB73_825189 [Zea mays]
GRMZM2G106526	953.98	200.95	84	26.93	13.35	-1.01237	Down	1.47168e-08	2.32819e-07	-	-	GO:0019866//organelle inner membrane;GO:0043231//intracellular membrane-bounded organelle;GO:0019866//organelle inner membrane;GO:0043231//intracellular membrane-bounded organelle;GO:0019866//organelle inner membrane;GO:0043231//intracellular membrane-bounded organelle	-	GO:0007005//mitochondrion organization;GO:0007005//mitochondrion organization;GO:0007005//mitochondrion organization	gi|226497838|ref|NP_001148847.1|/8.13015e-129/ATP10 protein [Zea mays]
GRMZM2G015605	803	5378	2279	873.06	433.34	-1.01058	Down	5.35186e-187	3.05645e-184	-	-	GO:0031224//intrinsic to membrane;GO:0031410//cytoplasmic vesicle	-	-	gi|210162064|gb|ACJ09630.1|/6.52158e-29/putative early drought-induced protein [Cupressus sempervirens]
GRMZM2G162868	792.64	422.32	179.42	69.63	34.58	-1.00977	Down	3.67478e-16	1.21874e-14	-	-	-	-	-	gi|413949694|gb|AFW82343.1|/1.37047e-31/hypothetical protein ZEAMMB73_544496 [Zea mays]
GRMZM2G086845	1626.8	1086.85	480.32	88.43	44.03	-1.00605	Down	1.46655e-35	1.21736e-33	frk1	K00847|1|2e-60|230|zma:542107|fructokinase [EC:2.7.1.4]	GO:0016020//membrane;GO:0031410//cytoplasmic vesicle;GO:0016020//membrane;GO:0031410//cytoplasmic vesicle;GO:0031410//cytoplasmic vesicle	GO:0004396//hexokinase activity;GO:0032559;GO:0004396//hexokinase activity;GO:0032559;GO:0004396//hexokinase activity;GO:0032559	GO:0019321//pentose metabolic process;GO:0006796//phosphate-containing compound metabolic process;GO:0019321//pentose metabolic process;GO:0006796//phosphate-containing compound metabolic process;GO:0019321//pentose metabolic process;GO:0006796//phosphate-containing compound metabolic process	gi|414879258|tpg|DAA56389.1|/1.10718e-128/TPA: hypothetical protein ZEAMMB73_295614 [Zea mays]
GRMZM2G173878	1388	366.14	155.66	33.72	16.79	-1.006	Down	2.93366e-14	8.31058e-13	-	K07976|1|3e-106|383|osa:4329809|Rab family, other;K07877|2|1e-102|372|aly:ARALYDRAFT_493160|Ras-related protein Rab-2A;K07878|4|3e-102|370|osa:4336117|Ras-related protein Rab-2B	GO:0005793//endoplasmic reticulum-Golgi intermediate compartment;GO:0043231//intracellular membrane-bounded organelle;GO:0016020//membrane	GO:0032561//guanyl ribonucleotide binding	GO:0035556//intracellular signal transduction;GO:0048193//Golgi vesicle transport	gi|163838698|ref|NP_001106234.1|/3.94341e-106/ras-related protein Rab-2-B [Zea mays]
GRMZM2G141071	810	216	92	34.75	17.33	-1.00374	Down	6.91308e-09	1.14304e-07	-	-	-	-	-	gi|413917227|gb|AFW57159.1|/4.84714e-64/hypothetical protein ZEAMMB73_368747 [Zea mays]
GRMZM2G352618	871	1005	428	149.86	74.75	-1.00347	Down	5.26336e-36	4.48643e-34	-	-	-	-	-	gi|413944670|gb|AFW77319.1|/6.8248e-38/hypothetical protein ZEAMMB73_320155 [Zea mays]
AC200209.1_FG001	1326	122	52	11.78	5.88	-1.00245	Down	1.42627e-05	0.000135037	-	-	-	-	-	gi|413915808|gb|AFW21572.1|/0/hypothetical protein ZEAMMB73_234264 [Zea mays]
GRMZM2G152175	1680	1037	442	78.54	39.21	-1.00221	Down	4.99252e-37	4.3865e-35	-	K13082|1|8e-46|183|rcu:RCOM_1595070|bifunctional dihydroflavonol 4-reductase/flavanone 4-reductase [EC:1.1.1.219 1.1.1.234]	-	GO:0048037//cofactor binding;GO:0016616//oxidoreductase activity, acting on the CH-OH group of donors, NAD or NADP as acceptor	GO:0008152//metabolic process	gi|226504546|ref|NP_001150871.1|/1.58252e-176/dihydroflavonol-4-reductase [Zea mays]
GRMZM2G097132	1299	143	61	14.1	7.04	-1.00205	Down	2.63086e-06	2.87722e-05	-	K04124|1|1e-09|62.8|vvi:100265167|gibberellin 3-beta-dioxygenase [EC:1.14.11.15];K06892|4|1e-06|53.1|aly:ARALYDRAFT_479418|	-	GO:0016491//oxidoreductase activity;GO:0003824//catalytic activity	GO:0008152//metabolic process;GO:0008152//metabolic process	gi|413946637|gb|AFW79286.1|/8.96994e-152/hypothetical protein ZEAMMB73_757775 [Zea mays]
GRMZM2G355610	2330	139.04	59.24	7.55	3.77	-1.00191	Down	3.19096e-06	3.4242e-05	-	-	-	-	-	gi|413948350|gb|AFW80999.1|/0/putative CRAL/TRIO domain containing, Sec14p-like phosphatidylinositol transfer family protein [Zea mays]
GRMZM2G024331	1921	157	67	10.37	5.18	-1.00139	Down	8.57068e-07	1.02186e-05	-	K10717|1|1e-83|309|bdi:100829850|cytokinin trans-hydroxylase	GO:0031410//cytoplasmic vesicle	GO:0016491//oxidoreductase activity;GO:0005506//iron ion binding	GO:0008152//metabolic process	gi|413923990|gb|AFW63922.1|/0/putative cytochrome P450 superfamily protein [Zea mays]
GRMZM2G408967	1085.42	962	406	112.84	56.42	-1	Down	3.0745e-35	2.51554e-33	-	-	-	-	-	gi|226492666|ref|NP_001142687.1|/1.52839e-78/uncharacterized protein LOC100274988 [Zea mays]
