# Supplementary material for: Transcriptome Analysis of Chilling-Imbibed Embryo Revealed Membrane Recovery Related Genes in Maize
Source: Front Plant Sci. 2017 Jan 4;7:1978. doi: 10.3389/fpls.2016.01978 (PMC5209358; doi:10.3389/fpls.2016.01978)
Supplement: Supplementary file 6 [file DataSheet6.xlsx]

## Sheet: Sheet1
geneID	geneLength	CK0-Expression	LT3-Expression	CK0-FPKM	LT3-FPKM	log2 Ratio(LT3/CK0)	Up-Down-Regulation(LT3/CK0)	P-value	FDR	Description	KEGG Orthology	GO Component	GO Function	GO Process	Blast nr
GRMZM2G147041	1209	0	79.53	0.01	9.89	9.94983	Up	3.7892e-25	3.77517e-23	-	-	GO:0043231//intracellular membrane-bounded organelle	-	-	gi|413923698|gb|AFW63630.1|/2.39865e-141/sucrose cleavage protein-like protein [Zea mays]
GRMZM5G817310	1190.07	0	51.76	0.01	6.54	9.35315	Up	1.70379e-16	9.85086e-15	-	-	GO:0044464//cell part;GO:0044464//cell part;GO:0044464//cell part;GO:0044464//cell part;GO:0044464//cell part	-	-	gi|413950497|gb|AFW83146.1|/1.09971e-47/hypothetical protein ZEAMMB73_175969, partial [Zea mays]
GRMZM2G177862	624	0	17.45	0.01	4.33	8.75822	Up	5.4761e-06	8.10243e-05	-	K02987|1|2e-14|77.0|sbi:SORBI_01g001850|small subunit ribosomal protein S4e	-	-	-	gi|414869820|tpg|DAA48377.1|/2.77152e-110/TPA: putative ribosomal protein S4 (RPS4A) family protein [Zea mays]
GRMZM2G116858	2198	0	59.31	0.01	4	8.64386	Up	5.74338e-19	3.97522e-17	-	K12196|1|2e-17|89.7|cre:CHLREDRAFT_181992|vacuolar protein-sorting-associated protein 4;K13525|2|2e-17|89.4|vcn:VOLCADRAFT_78972|transitional endoplasmic reticulum ATPase	GO:0043231//intracellular membrane-bounded organelle;GO:0043231//intracellular membrane-bounded organelle	GO:0032559;GO:0042623//ATPase activity, coupled;GO:0016887//ATPase activity;GO:0032559	-	gi|413938478|gb|AFW73029.1|/6.33665e-141/hypothetical protein ZEAMMB73_068001 [Zea mays]
GRMZM2G013042	1704	0	40	0.01	3.5	8.45121	Up	4.27324e-13	1.81742e-11	-	K09841|1|4e-11|68.2|bdi:100827045|xanthoxin dehydrogenase [EC:1.1.1.288];K08081|3|1e-10|66.6|ath:AT2G29150|tropine dehydrogenase [EC:1.1.1.206]	-	GO:0003824//catalytic activity	GO:0008152//metabolic process	gi|413932426|gb|AFW66977.1|/7.61047e-126/alcohol dehydrogenase [Zea mays]
GRMZM2G016180	1080	0	16.95	0.01	2.37	7.88874	Up	1.11558e-05	0.00015303	-	K02256|1|0.0|648|sbi:SobioMp23|cytochrome c oxidase subunit 1 [EC:1.9.3.1]	GO:0031224//intrinsic to membrane;GO:0005746//mitochondrial respiratory chain	GO:0015002//heme-copper terminal oxidase activity;GO:0005506//iron ion binding	GO:0022904//respiratory electron transport chain;GO:0051234//establishment of localization	gi|413922602|gb|AFW62534.1|/0/hypothetical protein ZEAMMB73_035148 [Zea mays]
GRMZM2G433616	1685	0	25.42	0.01	2.25	7.81378	Up	1.84596e-08	4.49289e-07	-	-	-	-	-	gi|413948552|gb|AFW81201.1|/0/hypothetical protein ZEAMMB73_355661 [Zea mays]
GRMZM2G172800	1125	0	16.63	0.01	2.23	7.8009	Up	1.11558e-05	0.000153103	-	K15336|1|4e-49|193|vvi:100259391|tRNA (cytosine38-C5)-methyltransferase [EC:2.1.1.204]	GO:0043231//intracellular membrane-bounded organelle	-	-	gi|414591141|tpg|DAA41712.1|/0/TPA: hypothetical protein ZEAMMB73_063178 [Zea mays]
GRMZM2G038252	1785	0	24.12	0.01	2.01	7.65105	Up	3.76058e-08	8.61403e-07	-	-	GO:0043231//intracellular membrane-bounded organelle;GO:0043231//intracellular membrane-bounded organelle	GO:0003677//DNA binding;GO:0001071//nucleic acid binding transcription factor activity;GO:0003677//DNA binding;GO:0001071//nucleic acid binding transcription factor activity	GO:0006351//transcription, DNA-dependent;GO:0006351//transcription, DNA-dependent	gi|414865514|tpg|DAA44071.1|/1.50388e-140/TPA: putative homeobox DNA-binding domain superfamily protein [Zea mays]
GRMZM2G429188	1552	0	16.79	0.01	1.62	7.33985	Up	1.11558e-05	0.000152884	-	-	-	-	-	gi|414591862|tpg|DAA42433.1|/7.33234e-72/TPA: hypothetical protein ZEAMMB73_373363 [Zea mays]
GRMZM2G077045	1581	0	16.61	0.01	1.57	7.29462	Up	1.11558e-05	0.000152957	-	K14765|1|1e-12|73.2|zma:100276800|U3 small nucleolar ribonucleoprotein protein LCP5;K13254|5|1e-07|56.2|ppp:PHYPADRAFT_114828|spastin [EC:3.6.4.3]	-	GO:0046914//transition metal ion binding;GO:0003676//nucleic acid binding	-	gi|414865458|tpg|DAA44015.1|/0/TPA: putative NAC domain transcription factor superfamily protein [Zea mays]
GRMZM2G083000	2035	0	21.23	0.01	1.55	7.27612	Up	3.17942e-07	6.14809e-06	-	-	-	-	-	gi|414591942|tpg|DAA42513.1|/0/TPA: F-box domain containing protein [Zea mays]
GRMZM2G332410	3186	0	28.46	0.01	1.32	7.04439	Up	2.18338e-09	6.06815e-08	-	K00888|1|0.0|709|sbi:SORBI_05g009420|phosphatidylinositol 4-kinase [EC:2.7.1.67]	-	GO:0016772//transferase activity, transferring phosphorus-containing groups	-	gi|413949740|gb|AFW82389.1|/0/putative DUF1692 domain containing protein [Zea mays]
GRMZM2G173833	2377	0	17.36	0.01	1.08	6.75489	Up	5.4761e-06	8.09827e-05	-	K02261|1|2e-127|454|sbi:SobioMp27|cytochrome c oxidase subunit 2	GO:0031410//cytoplasmic vesicle;GO:0005746//mitochondrial respiratory chain;GO:0019866//organelle inner membrane;GO:0043231//intracellular membrane-bounded organelle;GO:0031224//intrinsic to membrane;GO:0031410//cytoplasmic vesicle;GO:0031224//intrinsic to membrane;GO:0005746//mitochondrial respiratory chain;GO:0031410//cytoplasmic vesicle	GO:0046914//transition metal ion binding;GO:0015002//heme-copper terminal oxidase activity;GO:0005506//iron ion binding;GO:0015002//heme-copper terminal oxidase activity;GO:0015002//heme-copper terminal oxidase activity;GO:0005506//iron ion binding	GO:0006091//generation of precursor metabolites and energy;GO:0051234//establishment of localization;GO:0022900//electron transport chain;GO:0022904//respiratory electron transport chain;GO:0051234//establishment of localization	gi|414587695|tpg|DAA38266.1|/0/TPA: putative cytochrome C oxidase subunit II family protein [Zea mays]
GRMZM2G054687	4490	0	17.04	0.01	0.56	5.80735	Up	5.4761e-06	8.09411e-05	-	K00412|1|2e-129|462|sbi:SobioMp18|ubiquinol-cytochrome c reductase cytochrome b subunit	GO:0043231//intracellular membrane-bounded organelle;GO:0031224//intrinsic to membrane	GO:0043169//cation binding;GO:0003824//catalytic activity	GO:0051234//establishment of localization;GO:0022900//electron transport chain	gi|118428512|gb|ABK91466.1|/3.61185e-164/apocytochrome b [Pharus latifolius]
GRMZM2G069082	971	1	41	0.15	6.39	5.41278	Up	4.69518e-12	1.81705e-10	-	K09286|1|9e-12|69.3|ath:AT4G25480|EREBP-like factor	-	-	-	gi|226495929|ref|NP_001140448.1|/1.30468e-88/putative AP2/EREBP transcription factor superfamily protein [Zea mays]
GRMZM2G369472	1138	3	42.98	0.38	5.69	3.90436	Up	2.20428e-10	7.02078e-09	-	K09286|1|1e-15|82.4|aly:ARALYDRAFT_897996|EREBP-like factor	-	-	-	gi|414869885|tpg|DAA48442.1|/3.01875e-98/TPA: putative AP2/EREBP transcription factor superfamily protein [Zea mays]
GRMZM2G009282	3343	3	34	0.13	1.5	3.52838	Up	3.68846e-08	8.4623e-07	-	K15925|1|0.0|1846|sbi:SORBI_03g007230|alpha-D-xyloside xylohydrolase [EC:3.2.1.177]	GO:0031410//cytoplasmic vesicle	GO:0004558//alpha-glucosidase activity;GO:0005488//binding	GO:0044238//primary metabolic process	gi|414876507|tpg|DAA53638.1|/0/TPA: hypothetical protein ZEAMMB73_517361 [Zea mays]
GRMZM5G851838	331	2.01	19.06	0.96	9.42	3.29462	Up	8.65814e-05	0.000945369	-	K05715|1|4e-06|47.8|zma:100279125|2-phosphoglycerate kinase [EC:2.7.2.-]	-	-	-	gi|413921596|gb|AFW61528.1|/3.29585e-37/hypothetical protein ZEAMMB73_598082 [Zea mays]
GRMZM2G069146	825	9	76	1.6	14.05	3.13443	Up	3.80292e-15	1.95881e-13	-	K09286|1|3e-17|87.0|ath:AT4G25480|EREBP-like factor	GO:0043231//intracellular membrane-bounded organelle	-	-	gi|414886339|tpg|DAA62353.1|/1.06925e-98/TPA: putative AP2/EREBP transcription factor superfamily protein [Zea mays]
GRMZM2G051522	1453	6.08	43.98	0.6	4.53	2.91648	Up	1.59914e-08	3.94214e-07	-	-	-	-	-	gi|413947946|gb|AFW80595.1|/5.47679e-90/hypothetical protein ZEAMMB73_105834 [Zea mays]
GRMZM2G324676	438	8.02	54.18	2.8	19.66	2.81176	Up	4.07246e-10	1.25949e-08	-	-	GO:0030529//ribonucleoprotein complex;GO:0030529//ribonucleoprotein complex	GO:0005198//structural molecule activity;GO:0005198//structural molecule activity	GO:0010467//gene expression;GO:0010467//gene expression	gi|413954010|gb|AFW86659.1|/1.46514e-51/hypothetical protein ZEAMMB73_420910 [Zea mays]
GRMZM2G357349	1708	7.33	48.79	0.62	4.26	2.78051	Up	3.41202e-09	9.20734e-08	-	K06100|1|3e-08|58.5|sbi:SORBI_02g044000|symplekin;K13459|2|4e-06|51.6|sbi:SORBI_03g036800|disease resistance protein RPS2	-	-	-	gi|414885220|tpg|DAA61234.1|/0/TPA: hypothetical protein ZEAMMB73_436410 [Zea mays]
GRMZM2G469721	519	4.02	26.11	1.17	7.88	2.75169	Up	2.2076e-05	0.000280633	-	K13457|1|3e-10|62.8|vvi:100252764|disease resistance protein RPM1	-	-	-	gi|413917876|gb|AFW57808.1|/7.61703e-77/hypothetical protein ZEAMMB73_698575 [Zea mays]
GRMZM2G055467	1592	4	24	0.36	2.25	2.64386	Up	6.99356e-05	0.000782914	-	K01757|1|1e-39|162|aly:ARALYDRAFT_476541|strictosidine synthase [EC:4.3.3.2]	-	GO:0016843	GO:0008152//metabolic process	gi|212722844|ref|NP_001132695.1|/0/Strictosidine synthase 3 precursor [Zea mays]
GRMZM2G177169	2903	8	38	0.39	1.93	2.30705	Up	3.09538e-06	4.87023e-05	-	K15336|1|5e-58|224|vvi:100259391|tRNA (cytosine38-C5)-methyltransferase [EC:2.1.1.204]	-	-	-	gi|254939549|ref|NP_001157212.1|/0/pentatricopeptide repeat10 [Zea mays]
GRMZM2G064701	2230.43	66.55	314.97	4.28	20.93	2.28989	Up	5.13474e-42	9.53836e-40	-	-	-	GO:0016705//oxidoreductase activity, acting on paired donors, with incorporation or reduction of molecular oxygen	GO:0044238//primary metabolic process	gi|413923683|gb|AFW63615.1|/7.18958e-92/hypothetical protein ZEAMMB73_236801 [Zea mays]
GRMZM2G022820	1383	11	47	1.15	5.09	2.14603	Up	6.19708e-07	1.12434e-05	-	-	GO:0016020//membrane;GO:0030312//external encapsulating structure;GO:0043231//intracellular membrane-bounded organelle	GO:0003779//actin binding	GO:0007010//cytoskeleton organization	gi|413942440|gb|AFW75089.1|/0/hypothetical protein ZEAMMB73_662514 [Zea mays]
GRMZM2G034651	1415	20.1	83.68	2.05	8.85	2.11005	Up	4.95234e-11	1.73682e-09	-	K12817|1|7e-149|525|zma:100216989|pre-mRNA-splicing factor 18	GO:0030529//ribonucleoprotein complex	-	GO:0006396//RNA processing	gi|413918959|gb|AFW58891.1|/1.46312e-164/hypothetical protein ZEAMMB73_476784 [Zea mays]
GRMZM2G070515	3115	8.64	35.27	0.39	1.67	2.0983	Up	1.50166e-05	0.000199802	-	-	-	-	-	gi|414886191|tpg|DAA62205.1|/0/TPA: hypothetical protein ZEAMMB73_221901 [Zea mays]
AC233871.1_FG003	1620	13.77	56.61	1.22	5.21	2.0944	Up	4.51106e-08	1.02354e-06	-	K13412|1|0.0|1026|zma:100285166|calcium-dependent protein kinase [EC:2.7.11.1]	-	GO:0046872//metal ion binding;GO:0004674//protein serine/threonine kinase activity;GO:0032559	GO:0006464//cellular protein modification process	gi|413941584|gb|AFW74233.1|/0/putative calcium-dependent protein kinase family protein [Zea mays]
GRMZM2G030688	1053	8.04	33.01	1.11	4.73	2.09128	Up	4.20784e-05	0.000499614	-	-	-	-	-	gi|413951552|gb|AFW84201.1|/2.99646e-49/hypothetical protein ZEAMMB73_340269 [Zea mays]
GRMZM2G302295	1600	12.37	50.76	1.11	4.73	2.09128	Up	3.586e-07	6.89264e-06	-	-	-	-	-	gi|259490144|ref|NP_001158995.1|/1.92437e-83/uncharacterized protein LOC100303985 [Zea mays]
GRMZM2G124963	1999	10	36.99	0.66	2.75	2.05889	Up	5.90086e-05	0.000674756	-	-	GO:0009536//plastid	GO:0046914//transition metal ion binding;GO:0047635;GO:0016846//carbon-sulfur lyase activity;GO:0048037//cofactor binding;GO:0032559;GO:0048037//cofactor binding;GO:0016846//carbon-sulfur lyase activity;GO:0047635	GO:0010038//response to metal ion;GO:0042853//L-alanine catabolic process;GO:0008652//cellular amino acid biosynthetic process;GO:0006950//response to stress;GO:0008652//cellular amino acid biosynthetic process	gi|242050886|ref|XP_002463187.1|/0/hypothetical protein SORBIDRAFT_02g039340 [Sorghum bicolor]
GRMZM2G012143	1487	10.67	41.91	1.03	4.21	2.03118	Up	4.96002e-06	7.43822e-05	-	K06041|1|0.0|749|zma:100384615|arabinose-5-phosphate isomerase [EC:5.3.1.13]	-	GO:0030246//carbohydrate binding;GO:0016861//intramolecular oxidoreductase activity, interconverting aldoses and ketoses	GO:0044238//primary metabolic process	gi|293333190|ref|NP_001170584.1|/0/hypothetical protein [Zea mays]
GRMZM2G085022	917	21.1	83.12	3.37	13.76	2.02966	Up	1.27889e-10	4.22282e-09	-	-	-	GO:0005515//protein binding	-	gi|212721018|ref|NP_001132349.1|/2.78004e-61/uncharacterized protein LOC100193792 [Zea mays]
GRMZM2G147869	1607	45	172	4.02	15.97	1.9901	Up	6.30594e-20	4.59663e-18	-	K13457|1|2e-22|105|pop:POPTR_755797|disease resistance protein RPM1	-	-	-	gi|413944688|gb|AFW77337.1|/0/hypothetical protein ZEAMMB73_320025 [Zea mays]
GRMZM2G354373	2943	18	68	0.87	3.41	1.97068	Up	1.27536e-08	3.17111e-07	-	-	GO:0031410//cytoplasmic vesicle	GO:0004175//endopeptidase activity;GO:0005515//protein binding	GO:0019538//protein metabolic process;GO:0044092//negative regulation of molecular function	gi|413921942|gb|AFW61874.1|/0/putative subtilase family protein [Zea mays]
GRMZM2G033356	2047	8.75	32.7	0.61	2.37	1.95801	Up	6.99182e-05	0.000783024	-	K13422|1|1e-12|73.6|rcu:RCOM_0864470|transcription factor MYC2	-	-	-	gi|413920949|gb|AFW60881.1|/0/putative HLH DNA-binding domain superfamily protein [Zea mays]
GRMZM2G372068	1738	26	96	2.15	8.23	1.93656	Up	2.10932e-11	7.63945e-10	-	K08237|1|3e-162|570|sbi:SORBI_05g023240|hydroquinone glucosyltransferase [EC:2.4.1.218]	-	GO:0016757//transferase activity, transferring glycosyl groups	-	gi|195612070|gb|ACG27865.1|/0/hydroquinone glucosyltransferase [Zea mays]
GRMZM2G075496	1637.24	12.81	46	1.12	4.19	1.90345	Up	2.64976e-06	4.22217e-05	-	-	-	-	-	gi|413921585|gb|AFW61517.1|/0/oxysterol-binding protein OBPa [Zea mays]
GRMZM2G112336	3908.85	16.01	58.32	0.59	2.2	1.89872	Up	2.72094e-07	5.3259e-06	CesA-1	K10999|1|0.0|2070|zma:541802|cellulose synthase A [EC:2.4.1.12]	GO:0031224//intrinsic to membrane;GO:0031224//intrinsic to membrane	GO:0016759//cellulose synthase activity;GO:0046914//transition metal ion binding;GO:0016759//cellulose synthase activity;GO:0046914//transition metal ion binding	GO:0045229//external encapsulating structure organization;GO:0009250//glucan biosynthetic process;GO:0045229//external encapsulating structure organization;GO:0009250//glucan biosynthetic process	gi|413948739|gb|AFW81388.1|/0/cellulose synthase1 [Zea mays]
GRMZM2G016480	2326	11	39	0.67	2.48	1.88811	Up	3.29146e-05	0.000401062	-	K10576|1|4e-79|294|vvi:100250088|ubiquitin-conjugating enzyme E2 H [EC:6.3.2.19];K13415|2|7e-68|257|aly:ARALYDRAFT_912402|protein brassinosteroid insensitive 1 [EC:2.7.10.1 2.7.11.1]	GO:0031410//cytoplasmic vesicle	GO:0000166//nucleotide binding	-	gi|293333446|ref|NP_001168611.1|/0/uncharacterized protein LOC100382395 precursor [Zea mays]
GRMZM2G100288	3368	37.55	127.88	1.58	5.6	1.8255	Up	1.11053e-13	4.98839e-12	-	K04733|1|0.0|686|ath:AT5G38990|interleukin-1 receptor-associated kinase 4 [EC:2.7.11.1];K00924|3|4e-64|245|aly:ARALYDRAFT_486409|[EC:2.7.1.-]	GO:0044426;GO:0031410//cytoplasmic vesicle;GO:0016020//membrane	GO:0004672//protein kinase activity;GO:0032559	GO:0006952//defense response;GO:0006468//protein phosphorylation;GO:0009856//pollination;GO:0007275//multicellular organismal development	gi|414866660|tpg|DAA45217.1|/0/TPA: putative receptor-like protein kinase family protein [Zea mays]
GRMZM2G150289	1207	13	44	1.56	5.48	1.81263	Up	1.64179e-05	0.000215657	-	-	-	GO:0046914//transition metal ion binding	-	gi|413942402|gb|AFW75051.1|/2.83255e-118/putative regulator of chromosome condensation (RCC1) family protein [Zea mays]
GRMZM2G001426	2082	18	59	1.24	4.21	1.76348	Up	8.92216e-07	1.56739e-05	-	K14494|1|1e-109|395|rcu:RCOM_0826140|DELLA protein	-	-	-	gi|414877452|tpg|DAA54583.1|/0/TPA: hypothetical protein ZEAMMB73_529381 [Zea mays]
GRMZM2G095898	1387	18.3	60.56	1.93	6.54	1.76069	Up	5.63846e-07	1.03209e-05	-	K06890|1|1e-83|308|sbi:SORBI_05g022690|	GO:0031224//intrinsic to membrane;GO:0031224//intrinsic to membrane	-	-	gi|413925384|gb|AFW65316.1|/1.76482e-106/hypothetical protein ZEAMMB73_585427 [Zea mays]
GRMZM2G161368	2282	15.99	52	1	3.38	1.75702	Up	2.00796e-06	3.28869e-05	-	K15078|1|1e-108|392|vvi:100250139|structure-specific endonuclease subunit SLX1 [EC:3.6.1.-];K03798|4|2e-72|272|rcu:RCOM_0340700|cell division protease FtsH [EC:3.4.24.-]	-	-	-	gi|414870414|tpg|DAA48971.1|/0/TPA: selenium-binding protein-like protein [Zea mays]
AC205419.3_FG001	3099	38.7	124.9	1.78	5.95	1.74101	Up	9.70698e-13	3.99847e-11	-	-	-	-	-	gi|413956348|gb|AFW88997.1|/0/putative DUF869 domain containing family protein [Zea mays]
AC204254.3_FG001	447	16.08	51.47	5.5	18.26	1.73118	Up	7.11098e-06	0.00010222	-	-	-	-	-	gi|226493096|ref|NP_001143852.1|/2.45529e-20/uncharacterized protein LOC100276643 precursor [Zea mays]
GRMZM2G006080	3172	73.45	227.12	3.29	10.56	1.68245	Up	5.54748e-21	4.28227e-19	-	K04733|1|0.0|691|ath:AT5G38990|interleukin-1 receptor-associated kinase 4 [EC:2.7.11.1];K00924|3|3e-63|242|aly:ARALYDRAFT_486409|[EC:2.7.1.-];K13430|5|3e-62|239|pop:POPTR_413452|serine/threonine-protein kinase PBS1 [EC:2.7.11.1]	GO:0044426;GO:0031410//cytoplasmic vesicle;GO:0016020//membrane	GO:0004672//protein kinase activity;GO:0032559	GO:0006952//defense response;GO:0006468//protein phosphorylation;GO:0009856//pollination;GO:0007275//multicellular organismal development	gi|413955819|gb|AFW88468.1|/0/putative receptor-like protein kinase family protein [Zea mays]
GRMZM2G109550	3929	32	99	1.16	3.71	1.67729	Up	6.75796e-10	2.03113e-08	-	K02878|1|1e-20|100|aly:ARALYDRAFT_675788|large subunit ribosomal protein L16	GO:0000314//organellar small ribosomal subunit;GO:0009536//plastid	GO:0003723//RNA binding;GO:0005198//structural molecule activity	GO:0010467//gene expression	gi|255590603|ref|XP_002535312.1|/0/60S ribosomal protein L16, putative [Ricinus communis]
GRMZM2G091088	2657	26	79	1.39	4.4	1.66242	Up	5.1491e-08	1.15286e-06	-	K13457|1|9e-82|303|vvi:100252764|disease resistance protein RPM1	-	GO:0016462//pyrophosphatase activity;GO:0032559	GO:0006950//response to stress;GO:0012501//programmed cell death	gi|293333604|ref|NP_001168696.1|/0/uncharacterized protein LOC100382486 [Zea mays]
GRMZM2G466545	3574	25	76	0.99	3.13	1.66066	Up	9.18328e-08	1.96153e-06	-	-	GO:0031224//intrinsic to membrane	-	GO:0009267//cellular response to starvation	gi|413924111|gb|AFW64043.1|/0/hypothetical protein ZEAMMB73_807333 [Zea mays]
GRMZM2G154119	2555	15.22	45.98	0.85	2.66	1.64589	Up	4.89298e-05	0.000572465	-	-	GO:0009536//plastid	GO:0003676//nucleic acid binding;GO:0034061	GO:0006260//DNA replication;GO:0006396//RNA processing	gi|414864913|tpg|DAA43470.1|/0/TPA: hypothetical protein ZEAMMB73_503337 [Zea mays]
GRMZM2G160444	1561.16	20.97	56.15	1.72	5.37	1.64251	Up	1.44532e-05	0.00019293	-	-	-	-	-	gi|413952398|gb|AFW85047.1|/2.4305e-152/hypothetical protein ZEAMMB73_257497 [Zea mays]
GRMZM2G138029	1008	17	51	2.46	7.65	1.6368	Up	1.50581e-05	0.000199893	-	-	-	-	-	gi|413948084|gb|AFW80733.1|/3.82113e-38/hypothetical protein ZEAMMB73_533242 [Zea mays]
GRMZM2G090528	1862.94	46.99	138.99	3.61	11.1	1.62049	Up	8.20776e-13	3.40527e-11	-	K05391|1|4e-77|285|osa:4339240|cyclic nucleotide gated channel, other eukaryote	GO:0031224//intrinsic to membrane;GO:0043231//intracellular membrane-bounded organelle;GO:0031224//intrinsic to membrane;GO:0043231//intracellular membrane-bounded organelle;GO:0031224//intrinsic to membrane;GO:0043231//intracellular membrane-bounded organelle	GO:0015075//ion transmembrane transporter activity;GO:0015075//ion transmembrane transporter activity;GO:0015075//ion transmembrane transporter activity	GO:0006810//transport;GO:0006810//transport;GO:0006810//transport	gi|413952243|gb|AFW84892.1|/1.58279e-119/hypothetical protein ZEAMMB73_103551 [Zea mays]
GRMZM2G005652	3247	55.18	162.45	2.41	7.38	1.61459	Up	1.74537e-14	8.43196e-13	-	-	-	-	-	gi|414869546|tpg|DAA48103.1|/0/TPA: hypothetical protein ZEAMMB73_925359 [Zea mays]
GRMZM2G132093	1138.35	13	41	1.78	5.42	1.60642	Up	6.5382e-05	0.000737096	gst2	K00799|1|2e-42|171|bdi:100837677|glutathione S-transferase [EC:2.5.1.18]	-	GO:0016765//transferase activity, transferring alkyl or aryl (other than methyl) groups;GO:0016765//transferase activity, transferring alkyl or aryl (other than methyl) groups;GO:0016765//transferase activity, transferring alkyl or aryl (other than methyl) groups	-	gi|162460024|ref|NP_001105366.1|/3.7386e-125/glutathione S-transferase 4 [Zea mays]
AC210013.4_FG003	1489	24.1	70.14	2.33	7.04	1.59525	Up	6.00982e-07	1.09243e-05	-	K00559|1|0.0|748|zma:100286381|sterol 24-C-methyltransferase [EC:2.1.1.41]	-	GO:0008168//methyltransferase activity	GO:0006730//one-carbon metabolic process;GO:0008202//steroid metabolic process	gi|226495721|ref|NP_001152740.1|/0/cycloartenol-C-24-methyltransferase 1 [Zea mays]
GRMZM2G108981	2055.55	16	46	1.1	3.32	1.59368	Up	6.47252e-05	0.000731123	-	K15336|1|5e-31|134|vvi:100259391|tRNA (cytosine38-C5)-methyltransferase [EC:2.1.1.204]	GO:0043231//intracellular membrane-bounded organelle;GO:0043231//intracellular membrane-bounded organelle	-	-	gi|259490098|ref|NP_001159276.1|/0/uncharacterized protein LOC100304366 [Zea mays]
GRMZM2G329484	1005	24.51	70.79	3.55	10.65	1.58496	Up	6.00982e-07	1.09312e-05	-	K13420|1|4e-08|57.4|osa:4337016|LRR receptor-like serine/threonine-protein kinase FLS2 [EC:2.7.11.1];K13415|3|2e-07|54.7|sbi:SORBI_03g032990|protein brassinosteroid insensitive 1 [EC:2.7.10.1 2.7.11.1]	GO:0031410//cytoplasmic vesicle	-	-	gi|242051837|ref|XP_002455064.1|/9.42234e-88/hypothetical protein SORBIDRAFT_03g003730 [Sorghum bicolor]
GRMZM2G019515	1559	21	60	1.94	5.75	1.56751	Up	5.27922e-06	7.86366e-05	-	K11816|1|1e-85|315|zma:100281570|YUCCA family monooxygenase [EC:1.14.13.-]	-	GO:0000166//nucleotide binding;GO:0050662//coenzyme binding;GO:0016709//oxidoreductase activity, acting on paired donors, with incorporation or reduction of molecular oxygen, NAD(P)H as one donor, and incorporation of one atom of oxygen	GO:0008152//metabolic process	gi|226491544|ref|NP_001147115.1|/0/disulfide oxidoreductase/ monooxygenase/ oxidoreductase [Zea mays]
GRMZM2G414141	4426	26	74	0.83	2.46	1.56748	Up	4.4073e-07	8.2995e-06	-	K10728|1|4e-09|62.4|smo:SELMODRAFT_437359|topoisomerase (DNA) II binding protein 1	GO:0044464//cell part;GO:0044464//cell part	GO:0046914//transition metal ion binding;GO:0046914//transition metal ion binding	-	gi|414888215|tpg|DAA64229.1|/0/TPA: hypothetical protein ZEAMMB73_629903 [Zea mays]
GRMZM2G113174	1957	26	74	1.9	5.62	1.56457	Up	4.4073e-07	8.30493e-06	-	K05749|1|0.0|967|sbi:SORBI_01g047340|cytoplasmic FMR1 interacting protein	GO:0043234//protein complex;GO:0044424//intracellular part	-	GO:0007015//actin filament organization;GO:0000904//cell morphogenesis involved in differentiation	gi|242042257|ref|XP_002468523.1|/0/hypothetical protein SORBIDRAFT_01g047340 [Sorghum bicolor]
GRMZM2G373341	3040.67	34.17	96.02	1.59	4.66	1.5513	Up	1.01066e-08	2.53925e-07	-	-	-	GO:0016787//hydrolase activity;GO:0032561//guanyl ribonucleotide binding	-	gi|414867644|tpg|DAA46201.1|/0/TPA: hypothetical protein ZEAMMB73_773587 [Zea mays]
GRMZM2G065596	3321	81	227	3.46	10.08	1.54265	Up	1.53842e-18	1.04718e-16	-	-	GO:0043231//intracellular membrane-bounded organelle	-	-	gi|94502659|ref|YP_588302.1|/2.18639e-61/hypothetical protein ZeamMp040 [Zea mays subsp. mays]
GRMZM2G017400	1474	58.45	162.79	5.71	16.51	1.53178	Up	1.35932e-13	6.07745e-12	-	-	-	-	-	gi|414866417|tpg|DAA44974.1|/3.56993e-137/TPA: hypothetical protein ZEAMMB73_763045 [Zea mays]
GRMZM2G300955	4148	30	83	1.03	2.94	1.51317	Up	1.52931e-07	3.12959e-06	-	K11420|1|3e-108|392|bdi:100843697|euchromatic histone-lysine N-methyltransferase [EC:2.1.1.43];K10638|4|2e-10|67.4|mtr:MTR_5g098680|E3 ubiquitin-protein ligase UHRF1 [EC:6.3.2.19];K11423|5|3e-10|66.6|olu:OSTLU_18587|histone-lysine N-methyltransferase SETD2 [EC:2.1.1.43]	GO:0043231//intracellular membrane-bounded organelle	GO:0008168//methyltransferase activity	GO:0016568//chromatin modification;GO:0032259//methylation	gi|414589384|tpg|DAA39955.1|/0/TPA: putative histone-lysine N-methyltransferase family protein [Zea mays]
GRMZM2G064708	2982	27.11	72.99	1.29	3.61	1.48463	Up	1.95544e-06	3.20997e-05	-	K15336|1|8e-146|516|vvi:100259391|tRNA (cytosine38-C5)-methyltransferase [EC:2.1.1.204]	-	-	-	gi|414881815|tpg|DAA58946.1|/0/TPA: hypothetical protein ZEAMMB73_360564 [Zea mays]
GRMZM2G012030	6854.44	39.97	106.99	0.82	2.29	1.48165	Up	4.514e-09	1.19679e-07	-	K10400|1|2e-25|118|bdi:100844828|kinesin family member 15	-	-	-	gi|413934179|gb|AFW68730.1|/0/hypothetical protein ZEAMMB73_143161 [Zea mays]
AC217050.4_FG001	1410	53.1	142.81	5.43	15.16	1.48125	Up	1.76819e-11	6.45267e-10	-	K11493|1|5e-28|124|ota:Ot03g05690|regulator of chromosome condensation;K10615|4|3e-14|78.2|cme:CMB070C|E3 ubiquitin-protein ligase HERC4 [EC:6.3.2.19]	-	GO:0017016//Ras GTPase binding	-	gi|414870472|tpg|DAA49029.1|/0/TPA: putative regulator of chromosome condensation (RCC1) family protein [Zea mays]
GRMZM5G838388	1931	25	67	1.85	5.16	1.47985	Up	4.13298e-06	6.3097e-05	-	K15336|1|2e-15|82.4|vvi:100259391|tRNA (cytosine38-C5)-methyltransferase [EC:2.1.1.204]	-	-	-	gi|413951210|gb|AFW83859.1|/0/hypothetical protein ZEAMMB73_953172 [Zea mays]
GRMZM2G130558	2024	19.47	52.29	1.38	3.84	1.47644	Up	3.94368e-05	0.00047293	-	K15280|1|5e-25|114|cme:CMK248C|solute carrier family 35, member C2	GO:0031224//intrinsic to membrane	-	-	gi|414880098|tpg|DAA57229.1|/8.34943e-167/TPA: plastidic phosphate translocator-like protein1 [Zea mays]
GRMZM2G028745	1555	51	136	4.72	13.06	1.4683	Up	5.4932e-11	1.91021e-09	-	K03879|1|5e-26|117|sbi:SobioMp21|NADH-ubiquinone oxidoreductase chain 2 [EC:1.6.5.3]	GO:0031410//cytoplasmic vesicle;GO:0005746//mitochondrial respiratory chain	-	GO:0008152//metabolic process	gi|357436153|ref|XP_003588352.1|/4.37704e-51/NADH dehydrogenase subunit [Medicago truncatula]
GRMZM2G100090	2539	60.43	160.46	3.39	9.35	1.46368	Up	1.11729e-12	4.55666e-11	-	K08332|1|3e-08|59.3|vcn:VOLCADRAFT_41528|vacuolar protein 8	GO:0043234//protein complex;GO:0043231//intracellular membrane-bounded organelle	GO:0019787//small conjugating protein ligase activity	GO:0032446//protein modification by small protein conjugation	gi|226531115|ref|NP_001147466.1|/0/ubiquitin-protein ligase [Zea mays]
GRMZM2G072569	3880	32	84	1.17	3.19	1.44705	Up	3.70098e-07	7.05244e-06	-	K00924|1|0.0|920|aly:ARALYDRAFT_476729|[EC:2.7.1.-];K08286|5|5e-169|593|ath:AT4G28490|protein-serine/threonine kinase [EC:2.7.11.-]	GO:0031224//intrinsic to membrane;GO:0031410//cytoplasmic vesicle	GO:0004871//signal transducer activity;GO:0016491//oxidoreductase activity;GO:0004674//protein serine/threonine kinase activity;GO:0032559	GO:0006464//cellular protein modification process	gi|414873109|tpg|DAA51666.1|/0/TPA: putative leucine-rich repeat receptor-like protein kinase family protein [Zea mays]
GRMZM2G066153	3012	44.63	117.36	2.11	5.75	1.44632	Up	1.3117e-09	3.77678e-08	-	-	GO:0009536//plastid	GO:0003824//catalytic activity	-	gi|413945550|gb|AFW78199.1|/0/phosphoribosylanthranilate transferase [Zea mays]
GRMZM2G142019	3691	27	70	1.04	2.79	1.42368	Up	4.36916e-06	6.62112e-05	-	K10400|1|4e-15|82.8|rcu:RCOM_0773970|kinesin family member 15;K09291|3|2e-13|77.4|vvi:100251875|nucleoprotein TPR;K11498|4|3e-13|76.6|ath:AT3G10180|centromeric protein E	-	-	-	gi|413916256|gb|AFW56188.1|/0/putative DUF869 domain containing family protein [Zea mays]
GRMZM2G035821	1371.37	26	63	2.57	6.88	1.42064	Up	3.68936e-05	0.000445773	-	-	-	-	-	gi|413933461|gb|AFW68012.1|/4.91262e-139/putative RING zinc finger domain superfamily protein [Zea mays]
GRMZM2G071645	2248	21	54	1.33	3.56	1.42045	Up	6.28098e-05	0.000712001	-	-	-	-	-	gi|414880064|tpg|DAA57195.1|/0/TPA: hypothetical protein ZEAMMB73_455150 [Zea mays]
GRMZM2G013318	2511	1024.47	2637.13	58.16	155.39	1.41779	Up	5.0588e-175	5.20207e-172	-	K06943|1|0.0|1057|bdi:100839587|nucleolar GTP-binding protein	-	GO:0032561//guanyl ribonucleotide binding	-	gi|413952808|gb|AFW85457.1|/0/hypothetical protein ZEAMMB73_677336 [Zea mays]
GRMZM2G165944	3546.47	55.3	123.1	1.92	5.11	1.41222	Up	7.19212e-08	1.56407e-06	-	-	-	-	-	gi|414865813|tpg|DAA44370.1|/0/TPA: putative DUF869 domain containing family protein [Zea mays]
GRMZM2G379005	2252.57	35.28	90.61	2.24	5.96	1.41181	Up	2.1942e-07	4.37821e-06	-	-	GO:0043231//intracellular membrane-bounded organelle;GO:0043231//intracellular membrane-bounded organelle;GO:0043231//intracellular membrane-bounded organelle;GO:0043231//intracellular membrane-bounded organelle;GO:0043231//intracellular membrane-bounded organelle	GO:0046914//transition metal ion binding;GO:0003677//DNA binding;GO:0001071//nucleic acid binding transcription factor activity;GO:0046914//transition metal ion binding;GO:0003677//DNA binding;GO:0001071//nucleic acid binding transcription factor activity;GO:0046914//transition metal ion binding;GO:0003677//DNA binding;GO:0001071//nucleic acid binding transcription factor activity;GO:0046914//tra…	GO:0006351//transcription, DNA-dependent;GO:0006351//transcription, DNA-dependent;GO:0006351//transcription, DNA-dependent;GO:0006351//transcription, DNA-dependent;GO:0006351//transcription, DNA-dependent	gi|413924151|gb|AFW64083.1|/3.43194e-118/putative GATA transcription factor family protein [Zea mays]
GRMZM2G138268	1346.14	55	113	4.74	12.58	1.40817	Up	2.13282e-06	3.48131e-05	-	K14484|1|9e-25|112|aly:ARALYDRAFT_319024|auxin-responsive protein IAA	GO:0043231//intracellular membrane-bounded organelle;GO:0043231//intracellular membrane-bounded organelle	GO:0005515//protein binding;GO:0005515//protein binding	GO:0009755//hormone-mediated signaling pathway;GO:0009755//hormone-mediated signaling pathway;GO:0009725//response to hormone stimulus	gi|414877935|tpg|DAA55066.1|/7.23843e-100/TPA: IAA30-auxin-responsive Aux/IAA family member [Zea mays]
GRMZM2G134982	3579	56	143	2.22	5.89	1.40771	Up	7.62552e-11	2.59529e-09	-	K14536|1|0.0|1911|sbi:SORBI_01g013210|ribosome assembly protein 1 [EC:3.6.5.-]	-	GO:0017111//nucleoside-triphosphatase activity;GO:0008135//translation factor activity, nucleic acid binding;GO:0032561//guanyl ribonucleotide binding	GO:0009207	gi|414872123|tpg|DAA50680.1|/0/TPA: putative translation elongation factor family protein [Zea mays]
GRMZM2G163860	2454.78	66	152	3.48	9.16	1.39626	Up	7.49794e-10	2.23487e-08	-	K03013|1|8e-46|184|vvi:100258335|DNA-directed RNA polymerases I, II, and III subunit RPABC1;K13457|2|7e-32|137|osa:4342596|disease resistance protein RPM1	-	GO:0016462//pyrophosphatase activity;GO:0032559	GO:0012501//programmed cell death;GO:0006950//response to stress	gi|242048974|ref|XP_002462231.1|/0/hypothetical protein SORBIDRAFT_02g022180 [Sorghum bicolor]
GRMZM2G340251	2285.31	5060.34	12780.4	315.43	828.65	1.39344	Up	0	0	-	K03283|1|0.0|935|sbi:SORBI_08g018750|heat shock 70kDa protein 1/8	-	GO:0016628//oxidoreductase activity, acting on the CH-CH group of donors, NAD or NADP as acceptor;GO:0032559;GO:0016628//oxidoreductase activity, acting on the CH-CH group of donors, NAD or NADP as acceptor;GO:0032559;GO:0016628//oxidoreductase activity, acting on the CH-CH group of donors, NAD or NADP as acceptor;GO:0032559;GO:0016628//oxidoreductase activity, acting on the CH-CH group of donors…	GO:0008152//metabolic process;GO:0050896//response to stimulus;GO:0008152//metabolic process;GO:0050896//response to stimulus;GO:0008152//metabolic process;GO:0050896//response to stimulus;GO:0008152//metabolic process;GO:0050896//response to stimulus	gi|414878060|tpg|DAA55191.1|/0/TPA: heat shock protein70-4 isoform 1 [Zea mays]
GRMZM2G165422	3045	58	169	3.15	8.19	1.37851	Up	7.37362e-15	3.70521e-13	-	K04733|1|3e-16|84.3|ath:AT5G38990|interleukin-1 receptor-associated kinase 4 [EC:2.7.11.1]	GO:0031410//cytoplasmic vesicle;GO:0031410//cytoplasmic vesicle	GO:0004672//protein kinase activity;GO:0032559;GO:0004672//protein kinase activity;GO:0032559	GO:0006464//cellular protein modification process;GO:0006464//cellular protein modification process	gi|414864484|tpg|DAA43041.1|/1.05945e-98/TPA: putative receptor-like protein kinase family protein, partial [Zea mays]
GRMZM2G323309	2166	26	65	1.72	4.45	1.3714	Up	1.70589e-05	0.000222858	-	K15336|1|2e-60|232|vvi:100259391|tRNA (cytosine38-C5)-methyltransferase [EC:2.1.1.204]	-	-	-	gi|414586743|tpg|DAA37314.1|/0/TPA: hypothetical protein ZEAMMB73_981845 [Zea mays]
GRMZM2G107532	3222	85	212	3.75	9.7	1.37109	Up	6.98772e-15	3.52978e-13	-	-	-	-	-	gi|414864766|tpg|DAA43323.1|/0/TPA: hypothetical protein ZEAMMB73_972996 [Zea mays]
GRMZM2G135277	1632	24.35	59.88	2.14	5.47	1.35393	Up	5.36342e-05	0.000619699	-	K00079|1|8e-41|165|pop:POPTR_929217|carbonyl reductase 1 [EC:1.1.1.184 1.1.1.189 1.1.1.197]	-	GO:0003824//catalytic activity;GO:0003824//catalytic activity	GO:0008152//metabolic process;GO:0008152//metabolic process	gi|293336969|ref|NP_001169234.1|/1.02005e-79/hypothetical protein [Zea mays]
GRMZM2G172956	2055.57	85.33	209.68	5.93	15.14	1.35226	Up	2.16712e-14	1.03308e-12	-	K11131|1|0.0|838|sbi:SORBI_03g009870|H/ACA ribonucleoprotein complex subunit 4 [EC:5.4.99.-]	-	GO:0003676//nucleic acid binding;GO:0016866//intramolecular transferase activity;GO:0003676//nucleic acid binding;GO:0016866//intramolecular transferase activity	GO:0010467//gene expression;GO:0009451//RNA modification;GO:0010467//gene expression;GO:0009451//RNA modification	gi|414876855|tpg|DAA53986.1|/0/TPA: hypothetical protein ZEAMMB73_001838 [Zea mays]
GRMZM2G408458	1191	54	132	6.57	16.67	1.34329	Up	1.58021e-09	4.49594e-08	-	K13230|1|6e-157|551|zma:100147731|2,4,7-trihydroxy-1,4-benzoxazin-3-one-glucoside 7-O-methyltransferase [EC:2.1.1.241];K16040|2|4e-53|207|vvi:100233030|trans-resveratrol di-O-methyltransferase [EC:2.1.1.240];K05279|3|8e-21|99.8|sbi:SORBI_07g003860|flavonol 3-O-methyltransferase [EC:2.1.1.76]	-	GO:0008168//methyltransferase activity	-	gi|413920822|gb|AFW60754.1|/0/hypothetical protein ZEAMMB73_626448 [Zea mays]
GRMZM2G345667	2703.15	70	164	3.55	8.97	1.33729	Up	8.41958e-11	2.84871e-09	-	K15336|1|6e-22|104|vvi:100259391|tRNA (cytosine38-C5)-methyltransferase [EC:2.1.1.204];K03457|4|1e-09|63.5|ath:AT5G03560|nucleobase:cation symporter-1, NCS1 family;K15271|5|3e-09|62.4|rcu:RCOM_1095670|ATP-dependent DNA helicase HFM1/MER3 [EC:3.6.4.12]	GO:0043231//intracellular membrane-bounded organelle;GO:0043231//intracellular membrane-bounded organelle	-	-	gi|414585491|tpg|DAA36062.1|/0/TPA: hypothetical protein ZEAMMB73_917988 [Zea mays]
GRMZM2G151564	3174	61.35	148.73	2.75	6.91	1.32925	Up	2.10056e-10	6.73513e-09	-	K09667|1|7e-13|75.1|smo:SELMODRAFT_452925|polypeptide N-acetylglucosaminyltransferase [EC:2.4.1.-]	-	GO:0046914//transition metal ion binding	-	gi|226506424|ref|NP_001147573.1|/0/calcium ion binding protein [Zea mays]
GRMZM2G041765	1765.69	66	155	5.22	13.07	1.32414	Up	2.53818e-10	8.02215e-09	-	-	-	-	-	gi|413953575|gb|AFW86224.1|/2.25639e-84/hypothetical protein ZEAMMB73_904543 [Zea mays]
GRMZM2G155111	3215.61	186.79	444.59	8.2	20.39	1.31417	Up	1.52932e-27	1.70673e-25	-	-	GO:0044464//cell part;GO:0044464//cell part;GO:0044464//cell part	-	-	gi|413919838|gb|AFW59770.1|/0/hypothetical protein ZEAMMB73_936225 [Zea mays]
GRMZM2G056039	2498	4205.55	10013.8	240.02	593.18	1.30532	Up	0	0	-	K03283|1|0.0|1155|sbi:SORBI_08g018750|heat shock 70kDa protein 1/8	-	GO:0016628//oxidoreductase activity, acting on the CH-CH group of donors, NAD or NADP as acceptor;GO:0032559	GO:0008152//metabolic process;GO:0050896//response to stimulus	gi|414868557|tpg|DAA47114.1|/0/TPA: heat shock protein 70 [Zea mays]
GRMZM2G087161	2552	57	135	3.18	7.83	1.29999	Up	2.78452e-09	7.61393e-08	-	K10863|1|0.0|1129|sbi:SORBI_01g038370|aprataxin [EC:3.-.-.-]	-	GO:0016819	GO:0006351//transcription, DNA-dependent;GO:0006163//purine nucleotide metabolic process	gi|414866300|tpg|DAA44857.1|/0/TPA: hypothetical protein ZEAMMB73_940063 [Zea mays]
GRMZM2G351937	2848	38.26	90.56	1.91	4.7	1.29909	Up	1.25906e-06	2.15529e-05	-	K13418|1|5e-57|221|aly:ARALYDRAFT_895025|somatic embryogenesis receptor kinase 1 [EC:2.7.10.1 2.7.11.1]	-	GO:0004672//protein kinase activity;GO:0032559	GO:0006464//cellular protein modification process	gi|413950116|gb|AFW82765.1|/0/putative lectin-domain receptor-like protein kinase family protein [Zea mays]
GRMZM2G042443	3034.1	172	338	6.7	16.44	1.29498	Up	5.33758e-15	2.71049e-13	mop1	-	-	GO:0034062//RNA polymerase activity;GO:0005488//binding;GO:0034062//RNA polymerase activity;GO:0005488//binding	-	gi|308080784|ref|NP_001183867.1|/0/uncharacterized protein LOC100502460 [Zea mays]
GRMZM2G173429	2287	23.43	60.21	1.59	3.9	1.29445	Up	1.97105e-05	0.000254267	-	K14494|1|6e-30|130|gmx:100799695|DELLA protein	-	-	-	gi|413919182|gb|AFW59114.1|/0/hypothetical protein ZEAMMB73_148543 [Zea mays]
GRMZM2G324231	1671	34	80	2.92	7.14	1.28996	Up	5.6092e-06	8.25694e-05	-	-	-	-	-	gi|413916093|gb|AFW56025.1|/0/hypothetical protein ZEAMMB73_969255 [Zea mays]
AC188838.3_FG005	1632	158.48	372.49	13.95	34.04	1.28697	Up	8.02388e-23	7.00096e-21	-	K00764|1|0.0|948|sbi:SORBI_09g021310|amidophosphoribosyltransferase [EC:2.4.2.14]	GO:0043231//intracellular membrane-bounded organelle	GO:0016763//transferase activity, transferring pentosyl groups;GO:0043169//cation binding;GO:0051540	GO:0006144//purine nucleobase metabolic process;GO:0006163//purine nucleotide metabolic process	gi|413945538|gb|AFW78187.1|/0/hypothetical protein ZEAMMB73_250419 [Zea mays]
GRMZM2G104542	2342	44.65	104.3	2.72	6.6	1.27886	Up	1.95735e-07	3.93561e-06	-	K14638|1|1e-97|355|smo:SELMODRAFT_135522|solute carrier family 15 (peptide/histidine transporter), member 3/4	GO:0044464//cell part;GO:0044464//cell part	-	GO:0015833//peptide transport;GO:0015833//peptide transport	gi|414872142|tpg|DAA50699.1|/0/TPA: hypothetical protein ZEAMMB73_457708 [Zea mays]
GRMZM2G125424	3889.07	87	187	2.93	7.08	1.27285	Up	1.57545e-10	5.11408e-09	-	K05658|1|0.0|2141|zma:100383541|ATP-binding cassette, subfamily B (MDR/TAP), member 1	GO:0016020//membrane;GO:0016020//membrane;GO:0016020//membrane;GO:0031224//intrinsic to membrane	GO:0042626//ATPase activity, coupled to transmembrane movement of substances;GO:0000166//nucleotide binding;GO:0000166//nucleotide binding;GO:0015562//efflux transmembrane transporter activity;GO:0042626//ATPase activity, coupled to transmembrane movement of substances;GO:0016887//ATPase activity;GO:0000166//nucleotide binding;GO:0015405;GO:0042626//ATPase activity, coupled to transmembrane movem…	GO:0009987//cellular process;GO:0006810//transport;GO:0009630//gravitropism;GO:0043479;GO:0009639//response to red or far red light;GO:0009734//auxin mediated signaling pathway;GO:0032535//regulation of cellular component size;GO:0009926//auxin polar transport;GO:0048528//post-embryonic root development;GO:0048437//floral organ development;GO:0009987//cellular process;GO:0006810//transport;GO:000…	gi|413918540|gb|AFW58472.1|/0/hypothetical protein ZEAMMB73_248443 [Zea mays]
GRMZM2G407044	2097	72.08	167.09	4.91	11.82	1.26744	Up	8.33706e-11	2.82411e-09	-	K01653|1|8e-22|102|zma:100284799|acetolactate synthase I/III small subunit [EC:2.2.1.6]	GO:0009536//plastid;GO:0009536//plastid;GO:0009536//plastid	GO:0031406//carboxylic acid binding;GO:0016744;GO:0031406//carboxylic acid binding;GO:0016744;GO:0031406//carboxylic acid binding;GO:0016744	GO:0008652//cellular amino acid biosynthetic process;GO:0008652//cellular amino acid biosynthetic process;GO:0008652//cellular amino acid biosynthetic process	gi|413922968|gb|AFW62900.1|/2.50605e-29/hypothetical protein ZEAMMB73_432211 [Zea mays]
GRMZM2G443785	2113	30.09	69.78	2.04	4.9	1.26421	Up	3.6332e-05	0.000439541	-	K13648|1|7e-18|90.9|gmx:100805886|alpha-1,4-galacturonosyltransferase [EC:2.4.1.43]	GO:0031410//cytoplasmic vesicle	GO:0016740//transferase activity	-	gi|212275812|ref|NP_001130691.1|/5.14485e-175/uncharacterized protein LOC100191794 precursor [Zea mays]
GRMZM2G095905	2562	98.47	227.36	5.48	13.13	1.26062	Up	3.81222e-14	1.78771e-12	-	K04728|1|2e-12|73.6|ath:AT3G48190|ataxia telangiectasia mutated family protein [EC:2.7.11.1]	-	GO:0003676//nucleic acid binding;GO:0003824//catalytic activity	-	gi|413949606|gb|AFW82255.1|/0/putative PWWP domain family protein, partial [Zea mays]
GRMZM2G095921	3253	304.99	702.98	13.32	31.87	1.2586	Up	2.78684e-40	4.89277e-38	-	K02357|1|1e-06|54.3|vvi:100262932|elongation factor Ts	-	-	-	gi|413949607|gb|AFW82256.1|/0/hypothetical protein ZEAMMB73_244067 [Zea mays]
GRMZM2G320799	2210	76.12	175.28	4.92	11.76	1.25716	Up	3.9573e-11	1.39635e-09	-	-	-	-	-	gi|413950361|gb|AFW83010.1|/0/hypothetical protein ZEAMMB73_581703 [Zea mays]
GRMZM2G059308	1921	32.34	78.46	2.54	6.07	1.25687	Up	3.84894e-06	5.90109e-05	-	K04122|1|0.0|935|zma:100274015|ent-kaurene oxidase [EC:1.14.13.78]	-	GO:0016491//oxidoreductase activity;GO:0005506//iron ion binding;GO:0016491//oxidoreductase activity;GO:0005506//iron ion binding	GO:0008152//metabolic process;GO:0008152//metabolic process	gi|195638050|gb|ACG38493.1|/0/ent-kaurene oxidase [Zea mays]
GRMZM2G177165	3178	30	69	1.34	3.2	1.25584	Up	3.6332e-05	0.000439726	-	K11654|1|4e-127|454|bdi:100822641|SWI/SNF-related matrix-associated actin-dependent regulator of chromatin subfamily A member 5 [EC:3.6.4.-]	-	GO:0017111//nucleoside-triphosphatase activity;GO:0003676//nucleic acid binding;GO:0032559	-	gi|414592147|tpg|DAA42718.1|/0/TPA: chromatin complex subunit A101 [Zea mays]
GRMZM2G024533	4239	118.13	271.59	3.95	9.42	1.25387	Up	2.26408e-16	1.29345e-14	-	K11671|1|0.0|687|zma:100193885|nuclear factor related to kappa-B-binding protein	-	-	-	gi|413942149|gb|AFW74798.1|/0/hypothetical protein ZEAMMB73_397914 [Zea mays]
GRMZM2G348909	2962	161.21	367.41	7.74	18.31	1.24223	Up	2.3167e-21	1.82253e-19	-	-	-	-	-	gi|414584954|tpg|DAA35525.1|/0/TPA: hypothetical protein ZEAMMB73_713991 [Zea mays]
GRMZM2G069651	2475.4	4266.2	9232.15	235.33	551.94	1.22983	Up	0	0	-	K04079|1|0.0|798|sbi:SORBI_02g028050|molecular chaperone HtpG	GO:0044424//intracellular part;GO:0044424//intracellular part;GO:0044424//intracellular part;GO:0044424//intracellular part;GO:0044424//intracellular part	GO:0005515//protein binding;GO:0032559;GO:0005515//protein binding;GO:0032559;GO:0005515//protein binding;GO:0032559;GO:0005515//protein binding;GO:0032559;GO:0005515//protein binding;GO:0032559	GO:0044267//cellular protein metabolic process;GO:0050896//response to stimulus;GO:0044267//cellular protein metabolic process;GO:0050896//response to stimulus;GO:0044267//cellular protein metabolic process;GO:0050896//response to stimulus;GO:0044267//cellular protein metabolic process;GO:0050896//response to stimulus;GO:0044267//cellular protein metabolic process;GO:0050896//response to stimulus	gi|414885977|tpg|DAA61991.1|/0/TPA: putative heat shock protein 90 family protein [Zea mays]
GRMZM2G313448	2232	30	72	2.04	4.78	1.22844	Up	1.1918e-05	0.000162249	-	K11498|1|3e-06|52.4|rcu:RCOM_0072440|centromeric protein E	GO:0043231//intracellular membrane-bounded organelle;GO:0043231//intracellular membrane-bounded organelle	-	-	gi|413942121|gb|AFW74770.1|/0/hypothetical protein ZEAMMB73_196374 [Zea mays]
GRMZM5G855311	5160	43	97	1.18	2.76	1.22588	Up	1.44944e-06	2.44343e-05	-	K12818|1|1e-85|317|bdi:100835731|ATP-dependent RNA helicase DHX8/PRP22 [EC:3.6.4.13]	GO:0044464//cell part	GO:0046914//transition metal ion binding;GO:0032559;GO:0042623//ATPase activity, coupled	-	gi|414887633|tpg|DAA63647.1|/0/TPA: putative RNA helicase family protein [Zea mays]
GRMZM2G156986	2458	328.53	739.87	19.06	44.55	1.22488	Up	1.57126e-40	2.81002e-38	-	K06943|1|0.0|1073|bdi:100839587|nucleolar GTP-binding protein	-	GO:0032561//guanyl ribonucleotide binding	-	gi|413943977|gb|AFW76626.1|/0/hypothetical protein ZEAMMB73_404421 [Zea mays]
GRMZM2G477741	1895	250.93	562.02	18.96	44.09	1.21749	Up	4.24468e-31	5.45612e-29	-	K14689|1|1e-94|345|zma:100282686|solute carrier family 30 (zinc transporter), member 2	GO:0044464//cell part;GO:0044464//cell part;GO:0044464//cell part	GO:0015075//ion transmembrane transporter activity;GO:0015075//ion transmembrane transporter activity;GO:0015075//ion transmembrane transporter activity	GO:0006811//ion transport;GO:0006811//ion transport;GO:0006811//ion transport	gi|226503757|ref|NP_001149065.1|/1.49544e-93/metal tolerance protein A2 [Zea mays]
GRMZM2G360352	2030	33	74	2.33	5.41	1.2153	Up	2.91562e-05	0.000359835	-	-	-	-	-	gi|413921540|gb|AFW61472.1|/0/hypothetical protein ZEAMMB73_985679 [Zea mays]
GRMZM2G076307	1373	35	78	3.68	8.51	1.20945	Up	1.97528e-05	0.000254585	-	-	-	-	-	gi|414591279|tpg|DAA41850.1|/5.21349e-127/TPA: hypothetical protein ZEAMMB73_792489 [Zea mays]
GRMZM2G123122	4394	71	158	2.29	5.29	1.20792	Up	1.19789e-09	3.46295e-08	-	-	GO:0044464//cell part	GO:0003824//catalytic activity	-	gi|414586231|tpg|DAA36802.1|/0/TPA: hypothetical protein ZEAMMB73_778251 [Zea mays]
GRMZM2G026991	6849	1101.07	2430.09	22.71	52.02	1.19574	Up	2.6929e-124	2.09559e-121	-	K12854|1|0.0|3838|sbi:SORBI_02g040700|pre-mRNA-splicing helicase BRR2 [EC:3.6.4.13]	-	GO:0032559;GO:0042623//ATPase activity, coupled	-	gi|414887828|tpg|DAA63842.1|/0/TPA: hypothetical protein ZEAMMB73_506422 [Zea mays]
GRMZM2G083572	2406	35.71	78.43	2.12	4.83	1.18796	Up	1.97528e-05	0.000254699	-	-	-	-	-	gi|293331155|ref|NP_001168062.1|/0/hypothetical protein [Zea mays]
GRMZM2G154752	1780	31	68	2.5	5.69	1.1865	Up	8.77576e-05	0.000957123	-	K16084|1|8e-119|426|osa:4329723|cytochrome P450, family 76, subfamily M, polypeptide 7 (ent-cassa-12,15-diene 11-hydroxylase) [EC:1.14.13.145];K00517|2|2e-98|358|osa:4348172|[EC:1.14.-.-];K05280|4|2e-78|291|sbi:SORBI_04g024710|flavonoid 3'-monooxygenase [EC:1.14.13.21]	GO:0031410//cytoplasmic vesicle	GO:0016491//oxidoreductase activity;GO:0005506//iron ion binding	GO:0006091//generation of precursor metabolites and energy	gi|226509708|ref|NP_001141409.1|/0/putative cytochrome P450 superfamily protein [Zea mays]
GRMZM2G074094	3013.8	67	128	2.76	6.27	1.1838	Up	3.39088e-06	5.26327e-05	-	K11420|1|4e-90|331|bdi:100843697|euchromatic histone-lysine N-methyltransferase [EC:2.1.1.43];K11423|2|1e-12|74.3|olu:OSTLU_18587|histone-lysine N-methyltransferase SETD2 [EC:2.1.1.43];K11422|5|6e-09|62.0|smo:SELMODRAFT_438147|histone-lysine N-methyltransferase SETD1 [EC:2.1.1.43]	GO:0043231//intracellular membrane-bounded organelle;GO:0043231//intracellular membrane-bounded organelle	GO:0046914//transition metal ion binding;GO:0016279//protein-lysine N-methyltransferase activity;GO:0008168//methyltransferase activity	GO:0016571//histone methylation;GO:0016568//chromatin modification;GO:0032259//methylation	gi|414870612|tpg|DAA49169.1|/0/TPA: putative histone-lysine N-methyltransferase family protein [Zea mays]
GRMZM2G060167	3506	31.07	68.07	1.26	2.86	1.18259	Up	8.77576e-05	0.000956761	-	-	-	-	-	gi|413936486|gb|AFW71037.1|/0/hypothetical protein ZEAMMB73_498308 [Zea mays]
GRMZM2G180575	2327	103.13	225.61	6.33	14.36	1.18178	Up	9.81308e-13	4.03064e-11	-	-	GO:0031224//intrinsic to membrane;GO:0031410//cytoplasmic vesicle;GO:0031224//intrinsic to membrane;GO:0031410//cytoplasmic vesicle	-	-	gi|414870151|tpg|DAA48708.1|/4.33938e-51/TPA: hypothetical protein ZEAMMB73_133092 [Zea mays]
GRMZM2G015908	1235	37.52	81.88	4.4	9.96	1.17864	Up	1.90095e-05	0.000245885	-	K13248|1|4e-85|313|gmx:100785878|pyridoxal phosphate phosphatase PHOSPHO2 [EC:3.1.3.74]	-	GO:0042578//phosphoric ester hydrolase activity	GO:0006796//phosphate-containing compound metabolic process	gi|226529417|ref|NP_001151156.1|/2.0846e-148/LOC100284789 [Zea mays]
GRMZM2G553687	5724	252	549	6.23	14.08	1.17634	Up	9.60712e-29	1.12446e-26	-	K08332|1|6e-15|82.8|vcn:VOLCADRAFT_41528|vacuolar protein 8	-	GO:0003824//catalytic activity	-	gi|413944120|gb|AFW76769.1|/0/putative ARM repeat-containing protein containing family protein [Zea mays]
GRMZM2G155889	1872	132	287	10.1	22.8	1.17468	Up	1.03887e-15	5.60153e-14	-	-	-	GO:0003676//nucleic acid binding	-	gi|413950075|gb|AFW82724.1|/1.69901e-166/hypothetical protein ZEAMMB73_548849 [Zea mays]
GRMZM2G071333	3661	336.68	730.49	13.05	29.39	1.17128	Up	1.75062e-37	2.78484e-35	-	K01869|1|0.0|1966|sbi:SORBI_01g038510|leucyl-tRNA synthetase [EC:6.1.1.4]	GO:0044424//intracellular part	GO:0004812//aminoacyl-tRNA ligase activity;GO:0032559	GO:0006418//tRNA aminoacylation for protein translation	gi|414584924|tpg|DAA35495.1|/0/TPA: hypothetical protein ZEAMMB73_869327 [Zea mays]
GRMZM2G105631	2024.21	36	89	2.9	6.53	1.17103	Up	5.88108e-07	1.07445e-05	-	K13680|1|8e-158|555|zma:100192112|beta-mannan synthase [EC:2.4.1.32]	GO:0044464//cell part;GO:0044464//cell part;GO:0044464//cell part;GO:0044464//cell part;GO:0044464//cell part	GO:0016740//transferase activity;GO:0016740//transferase activity;GO:0019187//beta-1,4-mannosyltransferase activity;GO:0016759//cellulose synthase activity;GO:0016759//cellulose synthase activity	GO:0051707//response to other organism;GO:0009292//genetic transfer	gi|212275782|ref|NP_001131007.1|/1.27235e-180/uncharacterized protein LOC100192112 [Zea mays]
GRMZM2G011742	2410	250.8	543.27	14.84	33.37	1.16906	Up	2.73718e-28	3.12745e-26	-	-	-	-	-	gi|414883707|tpg|DAA59721.1|/1.14219e-158/TPA: hypothetical protein ZEAMMB73_037297 [Zea mays]
GRMZM2G084767	3161	71.26	153.54	3.2	7.17	1.1639	Up	6.65864e-09	1.72103e-07	-	K14293|1|0.0|1583|sbi:SORBI_09g016470|importin subunit beta-1	-	GO:0022892	GO:0015031//protein transport	gi|413945127|gb|AFW77776.1|/0/hypothetical protein ZEAMMB73_295612 [Zea mays]
GRMZM2G156422	1860	40.81	87.63	3.14	7.01	1.15865	Up	1.05696e-05	0.000145822	-	-	GO:0016020//membrane;GO:0031410//cytoplasmic vesicle	-	-	gi|226493307|ref|NP_001140910.1|/0/uncharacterized LOC100272987 precursor [Zea mays]
GRMZM2G015100	2874	296.48	637.44	14.68	32.76	1.15808	Up	2.45104e-32	3.26726e-30	-	K14763|1|0.0|795|sbi:SORBI_09g024800|H/ACA ribonucleoprotein complex non-core subunit NAF1	-	-	-	gi|413945928|gb|AFW78577.1|/0/hypothetical protein ZEAMMB73_172039 [Zea mays]
GRMZM2G066575	4309	186.54	398.67	6.13	13.61	1.15071	Up	1.38382e-20	1.04305e-18	-	K04728|1|3e-13|76.6|ath:AT3G48190|ataxia telangiectasia mutated family protein [EC:2.7.11.1]	-	-	-	gi|413945646|gb|AFW78295.1|/0/putative PWWP domain family protein [Zea mays]
GRMZM2G008490	3415	138.26	293.04	5.75	12.65	1.1375	Up	2.4614e-15	1.28157e-13	-	-	-	-	-	gi|414866500|tpg|DAA45057.1|/0/TPA: hypothetical protein ZEAMMB73_900156 [Zea mays]
GRMZM2G057000	1861.68	551	1122	40.94	89.63	1.13047	Up	8.5116e-50	1.9606e-47	DWF1	K09828|1|0.0|824|zma:542549|delta24-sterol reductase [EC:1.3.1.72]	GO:0031090//organelle membrane;GO:0031224//intrinsic to membrane;GO:0031090//organelle membrane;GO:0031224//intrinsic to membrane;GO:0031090//organelle membrane;GO:0031224//intrinsic to membrane;GO:0031090//organelle membrane;GO:0031224//intrinsic to membrane;GO:0031090//organelle membrane;GO:0031224//intrinsic to membrane	GO:0005515//protein binding;GO:0050662//coenzyme binding;GO:0003824//catalytic activity;GO:0005515//protein binding;GO:0050662//coenzyme binding;GO:0003824//catalytic activity;GO:0005515//protein binding;GO:0050662//coenzyme binding;GO:0003824//catalytic activity;GO:0005515//protein binding;GO:0050662//coenzyme binding;GO:0003824//catalytic activity;GO:0005515//protein binding;GO:0050662//coenzym…	GO:0016129;GO:0009314//response to radiation;GO:0000902//cell morphogenesis;GO:0016129;GO:0009314//response to radiation;GO:0000902//cell morphogenesis;GO:0016129;GO:0009314//response to radiation;GO:0000902//cell morphogenesis;GO:0016129;GO:0009314//response to radiation;GO:0000902//cell morphogenesis;GO:0016129;GO:0009314//response to radiation;GO:0000902//cell morphogenesis	gi|413935089|gb|AFW69640.1|/0/DWF1 like1 isoform 1 [Zea mays]
GRMZM2G169998	1978	79	166	5.72	12.47	1.12437	Up	3.87962e-09	1.03816e-07	-	-	-	GO:0005488//binding	-	gi|226492471|ref|NP_001140985.1|/0/uncharacterized protein LOC100273064 [Zea mays]
GRMZM2G424832	4055	85.39	179.34	2.99	6.51	1.12251	Up	8.76804e-10	2.58137e-08	CesA-4	K10999|1|0.0|1548|zma:542624|cellulose synthase A [EC:2.4.1.12]	GO:0031224//intrinsic to membrane;GO:0031224//intrinsic to membrane	GO:0016759//cellulose synthase activity;GO:0046914//transition metal ion binding;GO:0016759//cellulose synthase activity;GO:0046914//transition metal ion binding	GO:0045229//external encapsulating structure organization;GO:0009250//glucan biosynthetic process;GO:0045229//external encapsulating structure organization;GO:0009250//glucan biosynthetic process	gi|414883975|tpg|DAA59989.1|/0/TPA: putative cellulose synthase family protein [Zea mays]
GRMZM2G358827	3647	2643	5529	102.85	223.3	1.11844	Up	5.82422e-252	9.31649e-249	-	-	-	-	-	gi|413920391|gb|AFW60323.1|/0/hypothetical protein ZEAMMB73_315072 [Zea mays]
GRMZM2G111304	2774	56	117	2.87	6.23	1.11818	Up	9.0879e-07	1.59456e-05	-	K03453|1|1e-09|64.3|vcn:VOLCADRAFT_102664|bile acid:Na+ symporter, BASS family	-	-	-	gi|413926535|gb|AFW66467.1|/5.16624e-15/hypothetical protein ZEAMMB73_469695 [Zea mays]
GRMZM2G039857	2224	50.1	104.73	3.22	6.98	1.11617	Up	4.09968e-06	6.2655e-05	-	-	-	-	-	gi|413917671|gb|AFW57603.1|/0/hypothetical protein ZEAMMB73_144408 [Zea mays]
GRMZM2G072850	3612.9	61.41	134.01	2.52	5.46	1.11548	Up	3.23042e-08	7.48901e-07	-	K05658|1|0.0|1763|sbi:SORBI_06g030350|ATP-binding cassette, subfamily B (MDR/TAP), member 1	GO:0031224//intrinsic to membrane;GO:0016020//membrane	GO:0042626//ATPase activity, coupled to transmembrane movement of substances;GO:0032559;GO:0042626//ATPase activity, coupled to transmembrane movement of substances;GO:0000166//nucleotide binding	GO:0006810//transport;GO:0009207;GO:0009987//cellular process;GO:0006810//transport	gi|414585175|tpg|DAA35746.1|/0/TPA: hypothetical protein ZEAMMB73_634725 [Zea mays]
GRMZM2G071790	1823	166.56	346.86	13.1	28.31	1.11174	Up	3.1528e-17	1.93558e-15	-	K07375|1|0.0|849|zma:100381281|tubulin beta	GO:0032991//macromolecular complex;GO:0015630//microtubule cytoskeleton;GO:0032991//macromolecular complex;GO:0015630//microtubule cytoskeleton;GO:0032991//macromolecular complex;GO:0015630//microtubule cytoskeleton;GO:0032991//macromolecular complex;GO:0015630//microtubule cytoskeleton;GO:0032991//macromolecular complex;GO:0015630//microtubule cytoskeleton	GO:0017111//nucleoside-triphosphatase activity;GO:0032561//guanyl ribonucleotide binding;GO:0017111//nucleoside-triphosphatase activity;GO:0032561//guanyl ribonucleotide binding;GO:0017111//nucleoside-triphosphatase activity;GO:0032561//guanyl ribonucleotide binding;GO:0017111//nucleoside-triphosphatase activity;GO:0032561//guanyl ribonucleotide binding;GO:0017111//nucleoside-triphosphatase activ…	GO:0043623//cellular protein complex assembly;GO:0009207;GO:0007017//microtubule-based process;GO:0043623//cellular protein complex assembly;GO:0009207;GO:0007017//microtubule-based process;GO:0043623//cellular protein complex assembly;GO:0009207;GO:0007017//microtubule-based process;GO:0043623//cellular protein complex assembly;GO:0009207;GO:0007017//microtubule-based process;GO:0043623//cellula…	gi|414880071|tpg|DAA57202.1|/0/TPA: beta tubulin6 [Zea mays]
GRMZM2G160994	1504	163	339	15.6	33.68	1.11035	Up	7.71952e-17	4.52685e-15	-	-	GO:0043231//intracellular membrane-bounded organelle	-	-	gi|414586983|tpg|DAA37554.1|/0/TPA: hypothetical protein ZEAMMB73_139718 [Zea mays]
GRMZM2G057394	2657.72	234.81	494.78	12.75	27.52	1.10998	Up	1.55644e-24	1.47903e-22	-	K12858|1|0.0|1097|zma:100286176|ATP-dependent RNA helicase DDX23/PRP28 [EC:3.6.4.13]	-	GO:0032559;GO:0042623//ATPase activity, coupled;GO:0032559;GO:0042623//ATPase activity, coupled	-	gi|226490952|ref|NP_001152536.1|/0/ATP-dependent RNA helicase DDX23 [Zea mays]
GRMZM2G089713	2802	217	447	10.92	23.57	1.10998	Up	2.61226e-21	2.04945e-19	SH-1	K00695|1|0.0|1544|zma:542365|sucrose synthase [EC:2.4.1.13]	GO:0043231//intracellular membrane-bounded organelle;GO:0043231//intracellular membrane-bounded organelle;GO:0043231//intracellular membrane-bounded organelle;GO:0043231//intracellular membrane-bounded organelle;GO:0043231//intracellular membrane-bounded organelle;GO:0043231//intracellular membrane-bounded organelle	GO:0035251//UDP-glucosyltransferase activity;GO:0035251//UDP-glucosyltransferase activity;GO:0035251//UDP-glucosyltransferase activity;GO:0035251//UDP-glucosyltransferase activity;GO:0035251//UDP-glucosyltransferase activity;GO:0035251//UDP-glucosyltransferase activity;GO:0035251//UDP-glucosyltransferase activity	GO:0005984//disaccharide metabolic process;GO:0005984//disaccharide metabolic process;GO:0005984//disaccharide metabolic process;GO:0005984//disaccharide metabolic process;GO:0005984//disaccharide metabolic process;GO:0005984//disaccharide metabolic process;GO:0005984//disaccharide metabolic process	gi|413952826|gb|AFW85475.1|/0/shrunken1 isoform 1 [Zea mays]
GRMZM2G046911	1688	182.97	380.4	15.56	33.58	1.10976	Up	7.82492e-19	5.37716e-17	-	-	GO:0044464//cell part	-	-	gi|414880114|tpg|DAA57245.1|/4.84288e-141/TPA: hypothetical protein ZEAMMB73_755605 [Zea mays]
GRMZM2G019356	1759	39	81	3.18	6.86	1.10918	Up	5.01778e-05	0.000584454	-	-	GO:0031410//cytoplasmic vesicle;GO:0005618//cell wall	-	GO:0009628//response to abiotic stimulus	gi|413953345|gb|AFW85994.1|/4.16247e-159/hypothetical protein ZEAMMB73_077448 [Zea mays]
GRMZM2G107721	2434	127.11	263.95	7.45	16.05	1.10726	Up	2.74196e-13	1.18365e-11	-	-	-	-	-	gi|413949100|gb|AFW81749.1|/0/hypothetical protein ZEAMMB73_372567 [Zea mays]
GRMZM5G887303	2773	501.32	1037.47	25.74	55.28	1.10275	Up	9.6055e-48	2.11123e-45	-	K01869|1|0.0|1558|sbi:SORBI_01g038510|leucyl-tRNA synthetase [EC:6.1.1.4]	GO:0044424//intracellular part	GO:0004812//aminoacyl-tRNA ligase activity;GO:0032559	GO:0006418//tRNA aminoacylation for protein translation	gi|414584924|tpg|DAA35495.1|/0/TPA: hypothetical protein ZEAMMB73_869327 [Zea mays]
GRMZM2G345055	2158.39	552.46	1049.94	33.61	72.15	1.10211	Up	4.8277e-40	8.42448e-38	-	-	-	-	-	gi|413926027|gb|AFW65959.1|/0/hypothetical protein ZEAMMB73_842312 [Zea mays]
GRMZM2G154146	2930	45.12	93.2	2.19	4.7	1.10173	Up	1.52812e-05	0.000202202	-	K00360|1|1e-09|63.9|ppp:PHYPADRAFT_184973|nitrate reductase (NADH) [EC:1.7.1.1];K06100|2|6e-08|58.5|sbi:SORBI_02g044000|symplekin	-	-	-	gi|414585145|tpg|DAA35716.1|/0/TPA: hypothetical protein ZEAMMB73_221224 [Zea mays]
GRMZM2G074805	2772	128	264	6.57	14.07	1.09866	Up	3.12302e-13	1.33811e-11	-	K15336|1|2e-41|169|vvi:100259391|tRNA (cytosine38-C5)-methyltransferase [EC:2.1.1.204]	GO:0043231//intracellular membrane-bounded organelle	-	-	gi|212275340|ref|NP_001130930.1|/0/uncharacterized protein LOC100192035 [Zea mays]
GRMZM2G029258	3926	425.43	877.6	15.37	32.9	1.09797	Up	2.16698e-40	3.82784e-38	-	K12818|1|0.0|1836|sbi:SORBI_01g044300|ATP-dependent RNA helicase DHX8/PRP22 [EC:3.6.4.13]	GO:0043231//intracellular membrane-bounded organelle;GO:0044444//cytoplasmic part	GO:0003724//RNA helicase activity;GO:0003676//nucleic acid binding;GO:0042623//ATPase activity, coupled;GO:0032559	-	gi|413936269|gb|AFW70820.1|/0/putative RNA helicase family protein [Zea mays]
GRMZM2G140201	2120	74.3	153.03	5.01	10.71	1.09608	Up	2.73002e-08	6.41154e-07	-	-	GO:0031410//cytoplasmic vesicle	GO:0016798//hydrolase activity, acting on glycosyl bonds;GO:0043167//ion binding	GO:0044238//primary metabolic process	gi|212275656|ref|NP_001130322.1|/0/uncharacterized protein LOC100191416 [Zea mays]
GRMZM2G445602	2435	146	299.99	8.55	18.24	1.09311	Up	1.36432e-14	6.6581e-13	-	K15397|1|0.0|953|sbi:SORBI_01g045150|3-ketoacyl-CoA synthase [EC:2.3.1.-]	GO:0044464//cell part	GO:0016747//transferase activity, transferring acyl groups other than amino-acyl groups	GO:0006631//fatty acid metabolic process	gi|223943375|gb|ACN25771.1|/0/unknown [Zea mays]
GRMZM2G143777	1484	149	306	14.46	30.82	1.0918	Up	5.58394e-15	2.83061e-13	-	-	GO:0043231//intracellular membrane-bounded organelle	-	-	gi|223974825|gb|ACN31600.1|/4.38911e-137/unknown [Zea mays]
GRMZM2G112165	2919	5718.76	11719.2	278.73	592.83	1.08875	Up	0	0	-	K04079|1|6e-150|529|sbi:SORBI_02g028050|molecular chaperone HtpG	GO:0044424//intracellular part;GO:0044424//intracellular part	GO:0005515//protein binding;GO:0032559;GO:0005515//protein binding;GO:0032559	GO:0044267//cellular protein metabolic process;GO:0050896//response to stimulus;GO:0044267//cellular protein metabolic process;GO:0050896//response to stimulus	gi|414589796|tpg|DAA40367.1|/7.84034e-175/TPA: putative heat shock protein 90 family protein [Zea mays]
GRMZM2G035477	2522	135	276	7.63	16.19	1.08535	Up	1.54541e-13	6.86683e-12	-	K15336|1|7e-12|71.2|vvi:100259391|tRNA (cytosine38-C5)-methyltransferase [EC:2.1.1.204]	GO:0043231//intracellular membrane-bounded organelle	-	-	gi|212274517|ref|NP_001130401.1|/0/uncharacterized protein LOC100191497 [Zea mays]
GRMZM2G139160	1675.19	48.49	98.93	4.16	8.8	1.08092	Up	1.17246e-05	0.000159918	-	-	GO:0044464//cell part;GO:0044464//cell part	GO:0046914//transition metal ion binding;GO:0046914//transition metal ion binding	-	gi|226493319|ref|NP_001146839.1|/2.32649e-101/MRP interacting1 [Zea mays]
GRMZM2G088290	834	58	118	10.21	21.57	1.07904	Up	1.63732e-06	2.72505e-05	-	-	-	-	-	gi|414876025|tpg|DAA53156.1|/7.13423e-66/TPA: hypothetical protein ZEAMMB73_187025 [Zea mays]
GRMZM2G180205	1948.29	43	87	3.15	6.64	1.07583	Up	4.37212e-05	0.000516987	-	K14320|1|0.0|916|zma:100383460|aladin	GO:0012505//endomembrane system;GO:0012505//endomembrane system;GO:0012505//endomembrane system;GO:0012505//endomembrane system	GO:0005488//binding;GO:0005488//binding;GO:0005488//binding;GO:0005488//binding	-	gi|293333452|ref|NP_001169579.1|/0/uncharacterized protein LOC100383460 [Zea mays]
GRMZM2G126204	3735	39.52	80.11	1.5	3.16	1.07496	Up	6.99096e-05	0.000783232	-	-	GO:0030529//ribonucleoprotein complex	GO:0005198//structural molecule activity	GO:0010467//gene expression	gi|413954005|gb|AFW86654.1|/0/hypothetical protein ZEAMMB73_755970 [Zea mays]
GRMZM2G065566	2616	58.24	118.06	3.17	6.67	1.0732	Up	1.63732e-06	2.72348e-05	-	K07195|1|2e-117|421|aly:ARALYDRAFT_470722|exocyst complex component 7	GO:0043234//protein complex;GO:0043231//intracellular membrane-bounded organelle;GO:0031988//membrane-bounded vesicle;GO:0044444//cytoplasmic part;GO:0016020//membrane	-	GO:0016192//vesicle-mediated transport	gi|413949651|gb|AFW82300.1|/0/protein binding protein [Zea mays]
GRMZM2G351125	4361	384.07	777.47	12.48	26.22	1.07105	Up	1.49569e-34	2.19721e-32	-	-	GO:0009527//plastid outer membrane	GO:0005488//binding;GO:0016817//hydrolase activity, acting on acid anhydrides	GO:0006605//protein targeting;GO:0009207	gi|413915804|gb|AFW21568.1|/0/hypothetical protein ZEAMMB73_384791 [Zea mays]
GRMZM2G164018	2771.54	41	87	2.21	4.64	1.07008	Up	1.7239e-05	0.000224904	-	K15336|1|5e-33|141|vvi:100259391|tRNA (cytosine38-C5)-methyltransferase [EC:2.1.1.204]	GO:0043231//intracellular membrane-bounded organelle;GO:0043231//intracellular membrane-bounded organelle	-	-	gi|212275818|ref|NP_001130642.1|/0/uncharacterized protein LOC100191742 [Zea mays]
GRMZM2G135655	2799	156.43	316.34	7.96	16.7	1.06901	Up	5.18968e-15	2.64472e-13	-	K09518|1|7e-16|84.7|aly:ARALYDRAFT_494970|DnaJ homolog subfamily B member 12	-	GO:0005515//protein binding	-	gi|413918531|gb|AFW58463.1|/0/hypothetical protein ZEAMMB73_064399 [Zea mays]
GRMZM2G179217	3804	49.61	100.2	1.85	3.88	1.06853	Up	9.62332e-06	0.000134572	-	-	-	-	-	gi|413951092|gb|AFW83741.1|/0/hypothetical protein ZEAMMB73_439096 [Zea mays]
GRMZM2G066142	1632	392	790	34.51	72.19	1.06478	Up	8.32696e-35	1.24874e-32	-	K15400|1|4e-14|78.2|vvi:100245819|omega-hydroxypalmitate O-feruloyl transferase [EC:2.3.1.188];K13065|5|5e-13|74.3|vvi:100265530|shikimate O-hydroxycinnamoyltransferase [EC:2.3.1.133]	-	GO:0016746//transferase activity, transferring acyl groups	-	gi|413915856|gb|AFW55788.1|/0/agmatine coumaroyltransferase [Zea mays]
GRMZM2G025387	2014	44.17	88.56	3.14	6.53	1.05632	Up	4.94714e-05	0.000577628	-	K13412|1|1e-165|581|zma:100286149|calcium-dependent protein kinase [EC:2.7.11.1]	-	GO:0046872//metal ion binding;GO:0004672//protein kinase activity;GO:0032559;GO:0046872//metal ion binding;GO:0004672//protein kinase activity;GO:0032559;GO:0046872//metal ion binding;GO:0004672//protein kinase activity;GO:0032559	GO:0006464//cellular protein modification process;GO:0006464//cellular protein modification process;GO:0006464//cellular protein modification process	gi|226507862|ref|NP_001152509.1|/0/calcium-dependent protein kinase, isoform 2 [Zea mays]
GRMZM2G164787	1424	83	166	8.4	17.44	1.05394	Up	2.34824e-08	5.61569e-07	-	K08770|1|8e-36|149|bdi:100831055|ubiquitin C	-	-	-	gi|223942441|gb|ACN25304.1|/1.78324e-178/unknown [Zea mays]
GRMZM2G109332	1036	82.18	164.37	11.55	23.97	1.05334	Up	2.85212e-08	6.68194e-07	cox2	K02261|1|8e-72|268|osa:6450161|cytochrome c oxidase subunit 2	GO:0031224//intrinsic to membrane;GO:0005746//mitochondrial respiratory chain;GO:0031410//cytoplasmic vesicle;GO:0031224//intrinsic to membrane;GO:0005746//mitochondrial respiratory chain;GO:0031410//cytoplasmic vesicle	GO:0015002//heme-copper terminal oxidase activity;GO:0005506//iron ion binding;GO:0015002//heme-copper terminal oxidase activity;GO:0005506//iron ion binding	GO:0022904//respiratory electron transport chain;GO:0051234//establishment of localization;GO:0022904//respiratory electron transport chain;GO:0051234//establishment of localization	gi|414587696|tpg|DAA38267.1|/3.24449e-72/TPA: putative cytochrome C oxidase subunit II family protein [Zea mays]
AC197056.3_FG005	1665	55.21	110.16	4.76	9.86	1.05063	Up	5.60526e-06	8.25536e-05	-	K09522|1|4e-102|370|sbi:SORBI_06g013250|DnaJ homolog subfamily C member 2	-	GO:0003676//nucleic acid binding;GO:0005515//protein binding	GO:0044267//cellular protein metabolic process	gi|414587660|tpg|DAA38231.1|/0/TPA: hypothetical protein ZEAMMB73_034899, partial [Zea mays]
GRMZM2G397785	2769	67	133	3.44	7.1	1.04541	Up	7.28134e-07	1.30299e-05	-	K13457|1|4e-64|244|pop:POPTR_755797|disease resistance protein RPM1	-	-	-	gi|413917873|gb|AFW57805.1|/0/hypothetical protein ZEAMMB73_840527 [Zea mays]
GRMZM2G391794	3104.85	258	507	11.72	24.09	1.03946	Up	9.77764e-22	7.82021e-20	-	K00924|1|1e-58|226|aly:ARALYDRAFT_473063|[EC:2.7.1.-];K08286|3|4e-56|218|aly:ARALYDRAFT_491919|protein-serine/threonine kinase [EC:2.7.11.-]	GO:0031410//cytoplasmic vesicle;GO:0044462;GO:0016020//membrane;GO:0031410//cytoplasmic vesicle;GO:0044462;GO:0016020//membrane	GO:0004672//protein kinase activity;GO:0000166//nucleotide binding;GO:0004672//protein kinase activity;GO:0000166//nucleotide binding	GO:0006468//protein phosphorylation;GO:0032501//multicellular organismal process;GO:0006950//response to stress;GO:0006468//protein phosphorylation;GO:0032501//multicellular organismal process;GO:0006950//response to stress	gi|414877632|tpg|DAA54763.1|/0/TPA: putative leucine-rich repeat receptor-like protein kinase family protein [Zea mays]
GRMZM2G159032	1397.15	1121.89	2218.85	115.69	237.74	1.03912	Up	8.90858e-91	5.0295e-88	hdt103	-	GO:0031981//nuclear lumen;GO:0031981//nuclear lumen;GO:0031981//nuclear lumen;GO:0031981//nuclear lumen	GO:0046914//transition metal ion binding;GO:0003824//catalytic activity;GO:0046914//transition metal ion binding;GO:0003824//catalytic activity;GO:0046914//transition metal ion binding;GO:0003824//catalytic activity;GO:0046914//transition metal ion binding;GO:0003824//catalytic activity	GO:0006325//chromatin organization;GO:0006325//chromatin organization;GO:0006325//chromatin organization;GO:0006325//chromatin organization	gi|195606718|gb|ACG25189.1|/1.32539e-100/histone deacetylase 2b [Zea mays]
GRMZM2G048411	4184	88	174	2.98	6.12	1.03822	Up	1.65953e-08	4.07008e-07	-	-	GO:0044464//cell part	GO:0046914//transition metal ion binding;GO:0003676//nucleic acid binding	-	gi|194306587|ref|NP_001123600.1|/0/LOC100170247 [Zea mays]
GRMZM2G028156	2843	243.88	481.25	12.21	25	1.03386	Up	5.0517e-21	3.91004e-19	-	K12825|1|0.0|1115|zma:100383468|splicing factor 3A subunit 1	-	-	-	gi|413946962|gb|AFW79611.1|/0/hypothetical protein ZEAMMB73_491828 [Zea mays]
GRMZM2G006474	3939.06	117	220	4.02	8.22	1.03194	Up	2.24118e-09	6.21081e-08	-	-	GO:0044464//cell part	GO:0005083//small GTPase regulator activity;GO:0042802//identical protein binding;GO:0005488//binding	GO:0033205//cell cycle cytokinesis;GO:0009926//auxin polar transport;GO:0000902//cell morphogenesis;GO:0045229//external encapsulating structure organization;GO:0032011//ARF protein signal transduction;GO:0001738//morphogenesis of a polarized epithelium;GO:0048764;GO:0032386//regulation of intracellular transport;GO:0048527//lateral root development;GO:0003006//developmental process involved in r…	gi|413933487|gb|AFW68038.1|/2.19899e-103/hypothetical protein ZEAMMB73_440959 [Zea mays]
GRMZM2G126682	1880	100.99	198.89	7.7	15.73	1.03059	Up	1.62094e-09	4.60728e-08	-	K08242|1|0.0|741|zma:100282753|24-methylenesterol C-methyltransferase [EC:2.1.1.143]	-	GO:0008757//S-adenosylmethionine-dependent methyltransferase activity	GO:0006730//one-carbon metabolic process;GO:0008202//steroid metabolic process	gi|413956961|gb|AFW89610.1|/0/24-methylenesterol C-methyltransferase 2 [Zea mays]
GRMZM2G114584	3075.16	275	544	12.78	26.1	1.03016	Up	1.54016e-23	1.39892e-21	-	K13103|1|0.0|1256|sbi:SORBI_08g021110|tuftelin-interacting protein 11	GO:0005667//transcription factor complex;GO:0005667//transcription factor complex;GO:0043231//intracellular membrane-bounded organelle	GO:0003676//nucleic acid binding;GO:0001071//nucleic acid binding transcription factor activity;GO:0003676//nucleic acid binding;GO:0001071//nucleic acid binding transcription factor activity	GO:0006352//DNA-dependent transcription, initiation;GO:0006352//DNA-dependent transcription, initiation;GO:0010467//gene expression	gi|414877984|tpg|DAA55115.1|/5.12958e-77/TPA: hypothetical protein ZEAMMB73_975351, partial [Zea mays]
GRMZM2G178038	2930.18	78.59	135.32	3.34	6.82	1.02992	Up	2.85916e-05	0.000353929	-	-	-	GO:0046914//transition metal ion binding;GO:0046914//transition metal ion binding	-	gi|413939398|gb|AFW73949.1|/0/putative RING zinc finger and VWF domain family protein [Zea mays]
GRMZM2G430601	1497	79.01	155.03	7.6	15.48	1.02633	Up	1.30183e-07	2.7064e-06	-	K14763|1|2e-48|191|zma:100279480|H/ACA ribonucleoprotein complex non-core subunit NAF1;K01757|3|5e-13|74.3|ath:AT1G74010|strictosidine synthase [EC:4.3.3.2]	GO:0031410//cytoplasmic vesicle	GO:0016843	GO:0008152//metabolic process	gi|226528168|ref|NP_001142013.1|/1.95734e-98/uncharacterized protein LOC100274166 precursor [Zea mays]
GRMZM2G142502	2589.1	42.43	84.78	2.38	4.84	1.02405	Up	7.36892e-05	0.000820787	-	-	-	-	-	gi|414589024|tpg|DAA39595.1|/0/TPA: hypothetical protein ZEAMMB73_571549 [Zea mays]
GRMZM2G105221	2697	181	354	9.56	19.4	1.02097	Up	1.74866e-15	9.20462e-14	-	-	-	GO:0016740//transferase activity	-	gi|226507655|ref|NP_001142280.1|/0/uncharacterized protein LOC100274449 [Zea mays]
GRMZM2G136996	1938	226.02	441.76	16.7	33.87	1.02016	Up	7.9859e-19	5.47471e-17	-	K06694|1|4e-12|71.6|vvi:100257739|26S proteasome non-ATPase regulatory subunit 10	GO:0031410//cytoplasmic vesicle;GO:0016020//membrane;GO:0031410//cytoplasmic vesicle	-	-	gi|413923906|gb|AFW63838.1|/0/protein binding protein [Zea mays]
GRMZM2G408359	3492	54	105.55	2.2	4.45	1.0163	Up	1.75034e-05	0.00022794	-	-	GO:0043231//intracellular membrane-bounded organelle	GO:0016772//transferase activity, transferring phosphorus-containing groups	-	gi|413953708|gb|AFW86357.1|/0/hypothetical protein ZEAMMB73_818102 [Zea mays]
GRMZM2G052650	2397.46	89.99	170.87	5.22	10.55	1.01512	Up	8.49836e-08	1.8288e-06	-	K08857|1|9e-11|47.0|sbi:SORBI_01g013950|NIMA (never in mitosis gene a)-related kinase [EC:2.7.11.1]	-	GO:0004672//protein kinase activity;GO:0032559;GO:0004672//protein kinase activity;GO:0032559;GO:0004672//protein kinase activity;GO:0032559;GO:0004672//protein kinase activity;GO:0032559;GO:0004672//protein kinase activity;GO:0000166//nucleotide binding;GO:0004672//protein kinase activity;GO:0032559	GO:0006464//cellular protein modification process;GO:0006464//cellular protein modification process;GO:0006464//cellular protein modification process;GO:0006464//cellular protein modification process;GO:0006464//cellular protein modification process	gi|414868866|tpg|DAA47423.1|/0/TPA: putative LSTK-1-like/NimA-related protein kinase family protein [Zea mays]
GRMZM2G123394	1901	161.06	313.41	12.13	24.51	1.01479	Up	1.08934e-13	4.9085e-12	-	-	-	-	-	gi|413951868|gb|AFW84517.1|/0/hypothetical protein ZEAMMB73_545725 [Zea mays]
GRMZM2G018238	2007	120.52	234.51	8.59	17.35	1.01421	Up	1.16063e-10	3.8589e-09	-	K00764|1|0.0|966|sbi:SORBI_09g021310|amidophosphoribosyltransferase [EC:2.4.2.14]	GO:0043231//intracellular membrane-bounded organelle;GO:0030312//external encapsulating structure	GO:0016763//transferase activity, transferring pentosyl groups;GO:0043169//cation binding;GO:0051540	GO:0006144//purine nucleobase metabolic process;GO:0006163//purine nucleotide metabolic process	gi|413949196|gb|AFW81845.1|/0/hypothetical protein ZEAMMB73_237367 [Zea mays]
GRMZM2G375222	3458.88	577.1	1065.39	22.48	45.39	1.01373	Up	7.08698e-38	1.13997e-35	-	-	-	-	-	gi|413949802|gb|AFW82451.1|/0/hypothetical protein ZEAMMB73_133619 [Zea mays]
GRMZM5G851807	2558	57	111	3.18	6.42	1.01355	Up	9.68206e-06	0.000135197	-	-	GO:0044428//nuclear part	GO:0005488//binding;GO:0003824//catalytic activity	GO:0009987//cellular process;GO:0006807//nitrogen compound metabolic process;GO:0010467//gene expression	gi|413926575|gb|AFW66507.1|/0/putative DNA-directed RNA polymerase family protein [Zea mays]
GRMZM2G119261	2903.27	61	121	3.05	6.15	1.01178	Up	2.3615e-06	3.80496e-05	-	K11649|1|0.0|924|zma:100279196|SWI/SNF related-matrix-associated actin-dependent regulator of chromatin subfamily C	GO:0043231//intracellular membrane-bounded organelle;GO:0043231//intracellular membrane-bounded organelle;GO:0043231//intracellular membrane-bounded organelle;GO:0043231//intracellular membrane-bounded organelle	GO:0046914//transition metal ion binding;GO:0003676//nucleic acid binding;GO:0046914//transition metal ion binding;GO:0003676//nucleic acid binding;GO:0046914//transition metal ion binding;GO:0003676//nucleic acid binding;GO:0046914//transition metal ion binding;GO:0003676//nucleic acid binding	-	gi|414588189|tpg|DAA38760.1|/0/TPA: hypothetical protein ZEAMMB73_173191 [Zea mays]
GRMZM2G453919	663	61.25	118.84	13.73	27.64	1.00943	Up	5.99312e-06	8.73279e-05	-	-	-	-	-	gi|414884704|tpg|DAA60718.1|/1.55473e-109/TPA: hypothetical protein ZEAMMB73_376449 [Zea mays]
GRMZM2G389118	4259	615.93	1193.53	20.49	41.22	1.00842	Up	1.63867e-47	3.57441e-45	-	-	GO:0009527//plastid outer membrane	GO:0005488//binding;GO:0016817//hydrolase activity, acting on acid anhydrides	GO:0006605//protein targeting;GO:0009207	gi|413949954|gb|AFW82603.1|/0/hypothetical protein ZEAMMB73_296083 [Zea mays]
AC203535.4_FG001	2778	380	736	19.47	39.15	1.00776	Up	7.42586e-30	9.09842e-28	myb2	K12860|1|0.0|1534|zma:541962|pre-mRNA-splicing factor CDC5/CEF1	GO:0043231//intracellular membrane-bounded organelle	GO:0003676//nucleic acid binding	-	gi|414878917|tpg|DAA56048.1|/0/TPA: myb transcription factor2 [Zea mays]
GRMZM2G129777	1846	525.73	1016.06	40.81	81.87	1.00441	Up	1.68225e-40	2.98995e-38	-	K09286|1|1e-08|60.1|aly:ARALYDRAFT_897690|EREBP-like factor	GO:0043231//intracellular membrane-bounded organelle;GO:0031410//cytoplasmic vesicle	GO:0003676//nucleic acid binding;GO:0001071//nucleic acid binding transcription factor activity	GO:0006351//transcription, DNA-dependent	gi|414876501|tpg|DAA53632.1|/2.15952e-81/TPA: putative AP2/EREBP transcription factor superfamily protein [Zea mays]
AC197672.3_FG002	6978	180.55	348.39	3.65	7.32	1.00395	Up	7.05122e-15	3.5494e-13	-	K11262|1|0.0|4368|sbi:SORBI_06g003090|acetyl-CoA carboxylase / biotin carboxylase [EC:6.4.1.2 6.3.4.14]	-	GO:0016421//CoA carboxylase activity;GO:0016879//ligase activity, forming carbon-nitrogen bonds;GO:0032559	GO:0006631//fatty acid metabolic process	gi|413917885|gb|AFW57817.1|/0/hypothetical protein ZEAMMB73_232525 [Zea mays]
GRMZM5G899349	2004	94	180.79	6.69	13.4	1.00215	Up	3.22372e-08	7.4795e-07	-	K05917|1|0.0|986|zma:100382691|cytochrome P450, family 51 (sterol 14-demethylase) [EC:1.14.13.70]	GO:0031224//intrinsic to membrane;GO:0031224//intrinsic to membrane	GO:0016709//oxidoreductase activity, acting on paired donors, with incorporation or reduction of molecular oxygen, NAD(P)H as one donor, and incorporation of one atom of oxygen;GO:0005506//iron ion binding;GO:0016741;GO:0016709//oxidoreductase activity, acting on paired donors, with incorporation or reduction of molecular oxygen, NAD(P)H as one donor, and incorporation of one atom of oxygen;GO:00…	GO:0006694//steroid biosynthetic process;GO:0006730//one-carbon metabolic process;GO:0006694//steroid biosynthetic process;GO:0006730//one-carbon metabolic process	gi|293333061|ref|NP_001168886.1|/0/uncharacterized protein LOC100382691 [Zea mays]
GRMZM2G092652	1913.6	318.01	589.02	22.85	45.75	1.00158	Up	7.40264e-22	5.97043e-20	-	K09561|1|2e-07|55.5|ath:AT3G07370|STIP1 homology and U-box containing protein 1 [EC:6.3.2.19]	-	-	-	gi|414878054|tpg|DAA55185.1|/3.03557e-134/TPA: putative ARM repeat-containing protein containing family protein [Zea mays]
GRMZM2G122488	590	86.96	0	22.06	0.01	-11.1072	Down	6.23616e-26	6.3448e-24	-	K00799|1|3e-65|232|bdi:100842114|glutathione S-transferase [EC:2.5.1.18]	GO:0042579//microbody	GO:0016765//transferase activity, transferring alkyl or aryl (other than methyl) groups	GO:0009404//toxin metabolic process	gi|414865253|tpg|DAA43810.1|/7.17816e-70/TPA: hypothetical protein ZEAMMB73_384133 [Zea mays]
GRMZM2G072621	255	31.21	0	20.02	0.01	-10.9672	Down	8.30752e-10	2.45836e-08	-	-	-	-	-	gi|195638502|gb|ACG38719.1|/8.53537e-42/hypothetical protein [Zea mays]
GRMZM2G454637	324	18.67	0	9.11	0.01	-9.83131	Down	5.37934e-06	7.988e-05	-	K08955|1|2e-10|62.4|pop:POPTR_1081399|ATP-dependent metalloprotease [EC:3.4.24.-]	-	-	-	gi|414587427|tpg|DAA37998.1|/4.68252e-32/TPA: hypothetical protein ZEAMMB73_310689 [Zea mays]
AC225555.3_FG007	750	41.22	0	8.11	0.01	-9.66356	Down	9.72152e-13	3.99874e-11	-	-	-	GO:0005515//protein binding	-	gi|212721018|ref|NP_001132349.1|/1.98198e-61/uncharacterized protein LOC100193792 [Zea mays]
GRMZM2G701047	936	36.29	0	5.67	0.01	-9.1472	Down	2.84186e-11	1.019e-09	-	-	-	-	-	gi|413943890|gb|AFW76539.1|/3.37712e-78/hypothetical protein ZEAMMB73_352289 [Zea mays]
AC190549.3_FG004	423	14.39	0	5.22	0.01	-9.02791	Down	8.00616e-05	0.000882885	-	-	-	-	-	gi|414875922|tpg|DAA53053.1|/1.729e-74/TPA: hypothetical protein ZEAMMB73_985407 [Zea mays]
GRMZM2G070113	1604.09	47.52	0	4.26	0.01	-8.73471	Down	1.69314e-14	8.19337e-13	-	K14948|1|3e-134|476|sbi:SORBI_09g021560|olypyrimidine tract-binding protein 2	GO:0043231//intracellular membrane-bounded organelle;GO:0043231//intracellular membrane-bounded organelle;GO:0043231//intracellular membrane-bounded organelle;GO:0043231//intracellular membrane-bounded organelle;GO:0030529//ribonucleoprotein complex	GO:0003676//nucleic acid binding;GO:0003676//nucleic acid binding;GO:0003676//nucleic acid binding;GO:0003676//nucleic acid binding	GO:0006396//RNA processing;GO:0006396//RNA processing;GO:0006396//RNA processing;GO:0010468//regulation of gene expression;GO:0006412//translation;GO:0006396//RNA processing	gi|413945516|gb|AFW78165.1|/0/hypothetical protein ZEAMMB73_011466 [Zea mays]
GRMZM2G145599	2229	58.13	0	3.72	0.01	-8.53916	Down	1.00875e-17	6.49772e-16	-	K12196|1|3e-06|52.4|cre:CHLREDRAFT_181992|vacuolar protein-sorting-associated protein 4	GO:0043231//intracellular membrane-bounded organelle;GO:0043231//intracellular membrane-bounded organelle	GO:0016887//ATPase activity;GO:0032559;GO:0032559;GO:0042623//ATPase activity, coupled	-	gi|413938478|gb|AFW73029.1|/6.33665e-141/hypothetical protein ZEAMMB73_068001 [Zea mays]
GRMZM2G476902	958	23.79	0	3.62	0.01	-8.49985	Down	1.84018e-07	3.72343e-06	-	-	-	-	-	gi|413924762|gb|AFW64694.1|/7.70156e-110/putative ARM repeat-containing protein containing family protein [Zea mays]
GRMZM2G004119	817	19.75	0	3.55	0.01	-8.47168	Down	2.73878e-06	4.35197e-05	-	-	GO:0044464//cell part	GO:0046914//transition metal ion binding	-	gi|413956747|gb|AFW89396.1|/1.47909e-84/putative RING zinc finger domain superfamily protein [Zea mays]
GRMZM2G146097	1668	37	0	3.19	0.01	-8.31741	Down	1.44687e-11	5.34099e-10	-	K09841|1|4e-11|68.2|bdi:100827045|xanthoxin dehydrogenase [EC:1.1.1.288];K08081|3|1e-10|66.6|ath:AT2G29150|tropine dehydrogenase [EC:1.1.1.206]	-	GO:0003824//catalytic activity	GO:0008152//metabolic process	gi|413932426|gb|AFW66977.1|/3.32875e-110/alcohol dehydrogenase [Zea mays]
GRMZM2G332918	1050	22.63	0	3.14	0.01	-8.29462	Down	3.61438e-07	6.92407e-06	-	K02894|1|1e-13|75.9|gmx:100306699|large subunit ribosomal protein L23e	GO:0015934//large ribosomal subunit	GO:0016757//transferase activity, transferring glycosyl groups;GO:0005198//structural molecule activity	GO:0003006//developmental process involved in reproduction;GO:0010467//gene expression	gi|21618149|gb|AAM67199.1|/4.49917e-13/putative 60S ribosomal protein L17 [Arabidopsis thaliana]
GRMZM2G034709	1375	26.6	0	2.79	0.01	-8.12412	Down	2.42852e-08	5.78844e-07	-	K12817|1|5e-153|539|zma:100216989|pre-mRNA-splicing factor 18	GO:0030529//ribonucleoprotein complex	-	GO:0006396//RNA processing	gi|413918959|gb|AFW58891.1|/6.3142e-157/hypothetical protein ZEAMMB73_476784 [Zea mays]
GRMZM2G456997	813	14	0	2.53	0.01	-7.98299	Down	8.00616e-05	0.000883224	-	K13449|1|7e-54|208|vvi:100258414|pathogenesis-related protein 1	-	-	-	gi|414883463|tpg|DAA59477.1|/1.79177e-90/TPA: hypothetical protein ZEAMMB73_881711 [Zea mays]
GRMZM2G048150	1399	21.76	0	2.24	0.01	-7.80735	Down	7.09918e-07	1.27119e-05	-	-	-	-	-	gi|413933759|gb|AFW68310.1|/7.92638e-50/hypothetical protein ZEAMMB73_995651 [Zea mays]
GRMZM2G077162	1039	15.02	0	2.1	0.01	-7.71425	Down	4.07616e-05	0.000486587	-	-	-	-	-	gi|226510345|ref|NP_001142608.1|/2.24665e-89/uncharacterized protein LOC100274876 [Zea mays]
GRMZM2G035726	1101	15.28	0	2.02	0.01	-7.65821	Down	4.07616e-05	0.000486789	-	K01376|1|2e-58|224|ath:AT5G43060|[EC:3.4.22.-];K01365|4|3e-50|197|smo:SELMODRAFT_428615|cathepsin L [EC:3.4.22.15]	-	GO:0004175//endopeptidase activity	GO:0019538//protein metabolic process	gi|414879924|tpg|DAA57055.1|/0/TPA: hypothetical protein ZEAMMB73_175573 [Zea mays]
GRMZM2G447005	1086.16	14.13	0	1.89	0.01	-7.56224	Down	8.00616e-05	0.000882547	-	-	-	-	-	gi|413949113|gb|AFW81762.1|/0/hypothetical protein ZEAMMB73_415028 [Zea mays]
AC195596.3_FG002	1320	16.45	0	1.8	0.01	-7.49185	Down	2.07528e-05	0.000265689	-	-	-	-	-	gi|414587933|tpg|DAA38504.1|/4.81789e-90/TPA: hypothetical protein ZEAMMB73_796160 [Zea mays]
AC199182.3_FG003	1320	16.45	0	1.8	0.01	-7.49185	Down	2.07528e-05	0.000265571	-	-	-	-	-	gi|414587933|tpg|DAA38504.1|/4.81789e-90/TPA: hypothetical protein ZEAMMB73_796160 [Zea mays]
GRMZM2G171110	1767	21.83	0	1.77	0.01	-7.46761	Down	7.09918e-07	1.27198e-05	-	K10576|1|8e-18|90.5|vvi:100250088|ubiquitin-conjugating enzyme E2 H [EC:6.3.2.19];K13420|3|1e-13|76.6|aly:ARALYDRAFT_356368|LRR receptor-like serine/threonine-protein kinase FLS2 [EC:2.7.11.1]	-	GO:0016301//kinase activity;GO:0000166//nucleotide binding	-	gi|414868035|tpg|DAA46592.1|/0/TPA: putative leucine-rich repeat receptor-like protein kinase family protein [Zea mays]
GRMZM2G026546	1570	17.86	0	1.64	0.01	-7.35755	Down	1.05658e-05	0.00014584	-	-	-	-	-	gi|414884846|tpg|DAA60860.1|/1.71299e-84/TPA: hypothetical protein ZEAMMB73_372365 [Zea mays]
GRMZM2G398341	3213	35.95	0	1.59	0.01	-7.31288	Down	5.58184e-11	1.9387e-09	-	K00888|1|0.0|668|sbi:SORBI_05g009420|phosphatidylinositol 4-kinase [EC:2.7.1.67]	-	GO:0016301//kinase activity	GO:0009987//cellular process	gi|413953324|gb|AFW85973.1|/0/putative DUF1692 domain containing protein [Zea mays]
GRMZM2G082972	1423.55	15.64	0	1.58	0.01	-7.30378	Down	4.07616e-05	0.000486991	-	-	-	-	-	gi|413947165|gb|AFW79814.1|/3.43242e-78/hypothetical protein ZEAMMB73_499597 [Zea mays]
GRMZM2G004582	1611.01	16.34	0	1.46	0.01	-7.18982	Down	2.07528e-05	0.000265808	-	K04460|1|5e-47|187|pop:POPTR_732039|protein phosphatase 5 [EC:3.1.3.16]	GO:0043231//intracellular membrane-bounded organelle;GO:0043231//intracellular membrane-bounded organelle;GO:0043231//intracellular membrane-bounded organelle;GO:0043231//intracellular membrane-bounded organelle;GO:0043231//intracellular membrane-bounded organelle;GO:0043231//intracellular membrane-bounded organelle;GO:0043231//intracellular membrane-bounded organelle;GO:0043231//intracellular me…	GO:0004721//phosphoprotein phosphatase activity;GO:0004721//phosphoprotein phosphatase activity;GO:0004721//phosphoprotein phosphatase activity;GO:0004721//phosphoprotein phosphatase activity;GO:0004721//phosphoprotein phosphatase activity;GO:0004721//phosphoprotein phosphatase activity;GO:0004721//phosphoprotein phosphatase activity;GO:0004721//phosphoprotein phosphatase activity	GO:0006950//response to stress;GO:0030522//intracellular receptor mediated signaling pathway;GO:0006950//response to stress;GO:0030522//intracellular receptor mediated signaling pathway;GO:0006950//response to stress;GO:0030522//intracellular receptor mediated signaling pathway;GO:0006950//response to stress;GO:0030522//intracellular receptor mediated signaling pathway;GO:0006950//response to str…	gi|414869470|tpg|DAA48027.1|/0/TPA: putative serine/threonine protein phosphatase superfamily protein isoform 1 [Zea mays]
GRMZM2G077340	3835	37.99	0	1.41	0.01	-7.13955	Down	1.44687e-11	5.34785e-10	-	-	GO:0030529//ribonucleoprotein complex;GO:0030529//ribonucleoprotein complex	GO:0005198//structural molecule activity;GO:0005198//structural molecule activity	GO:0010467//gene expression;GO:0010467//gene expression	gi|414885419|tpg|DAA61433.1|/0/TPA: hypothetical protein ZEAMMB73_873749 [Zea mays]
GRMZM2G117685	2658	25.18	0	1.35	0.01	-7.07682	Down	4.76994e-08	1.07718e-06	-	-	-	-	-	gi|414881536|tpg|DAA58667.1|/0/TPA: hypothetical protein ZEAMMB73_759820 [Zea mays]
GRMZM2G300965	3069	26	0	1.2	0.01	-6.90689	Down	2.42852e-08	5.78365e-07	-	K13447|1|0.0|1063|sbi:SORBI_03g014430|respiratory burst oxidase [EC:1.6.3.- 1.11.1.-]	GO:0031224//intrinsic to membrane	GO:0046914//transition metal ion binding;GO:0016651//oxidoreductase activity, acting on NAD(P)H;GO:0016209//antioxidant activity;GO:0050662//coenzyme binding	GO:0008152//metabolic process	gi|413916577|gb|AFW56509.1|/0/hypothetical protein ZEAMMB73_659141 [Zea mays]
GRMZM2G112030	4752	18.97	0	0.57	0.01	-5.83289	Down	5.37934e-06	7.99212e-05	cob	K00412|1|0.0|696|sbi:SobioMp18|ubiquinol-cytochrome c reductase cytochrome b subunit	GO:0005618//cell wall;GO:0005746//mitochondrial respiratory chain;GO:0009986//cell surface;GO:0031225//anchored to membrane	GO:0043169//cation binding;GO:0015078//hydrogen ion transmembrane transporter activity;GO:0003824//catalytic activity	GO:0022900//electron transport chain;GO:0016049//cell growth;GO:0045333//cellular respiration;GO:0006970//response to osmotic stress;GO:0051234//establishment of localization;GO:0030198//extracellular matrix organization	gi|89280714|ref|YP_514668.1|/0/apocytochrome b [Oryza sativa Indica Group]
GRMZM2G152516	1400	14.72	0.24	1.52	0.03	-5.66297	Down	8.00616e-05	0.00088221	-	-	-	-	-	gi|414588674|tpg|DAA39245.1|/1.17192e-73/TPA: hypothetical protein ZEAMMB73_653719 [Zea mays]
GRMZM2G471253	450	14.07	0.29	4.78	0.1	-5.57894	Down	8.00616e-05	0.000881872	-	-	GO:0043231//intracellular membrane-bounded organelle	-	-	gi|414865410|tpg|DAA43967.1|/3.02805e-82/TPA: hypothetical protein ZEAMMB73_124387 [Zea mays]
GRMZM2G098346	1685	38	1	3.24	0.09	-5.16993	Down	1.48389e-10	4.84418e-09	adh2	K00001|1|0.0|751|zma:542364|alcohol dehydrogenase [EC:1.1.1.1]	GO:0044424//intracellular part	GO:0046914//transition metal ion binding;GO:0016616//oxidoreductase activity, acting on the CH-OH group of donors, NAD or NADP as acceptor	GO:0008152//metabolic process	gi|195613268|gb|ACG28464.1|/0/alcohol dehydrogenase 2 [Zea mays]
GRMZM5G885274	1696	35.81	1.83	3.03	0.16	-4.24317	Down	1.04221e-09	3.05583e-08	-	K14494|1|2e-56|218|vvi:100232937|DELLA protein	-	-	-	gi|413938737|gb|AFW73288.1|/0/hypothetical protein ZEAMMB73_933094 [Zea mays]
GRMZM2G316362	1502	138	8	13.23	0.8	-4.04767	Down	5.6598e-31	7.21074e-29	-	K03921|1|3e-98|356|zma:100273826|acyl-[acyl-carrier-protein] desaturase [EC:1.14.19.2]	GO:0009536//plastid;GO:0009536//plastid;GO:0009536//plastid	GO:0046872//metal ion binding;GO:0016717//oxidoreductase activity, acting on paired donors, with oxidation of a pair of donors resulting in the reduction of molecular oxygen to two molecules of water;GO:0046872//metal ion binding;GO:0016717//oxidoreductase activity, acting on paired donors, with oxidation of a pair of donors resulting in the reduction of molecular oxygen to two molecules of water…	GO:0006631//fatty acid metabolic process;GO:0006631//fatty acid metabolic process;GO:0006631//fatty acid metabolic process	gi|239052653|ref|NP_001141697.2|/0/uncharacterized protein LOC100273826 [Zea mays]
GRMZM2G131421	990	648.04	42.19	94.97	6.45	-3.8801	Down	4.3667e-136	3.81001e-133	-	-	-	-	-	gi|224035209|gb|ACN36680.1|/1.77608e-48/unknown [Zea mays]
GRMZM2G129300	1048	404.3	26.92	56.14	3.88	-3.8549	Down	1.31003e-85	6.50341e-83	-	-	-	-	-	gi|414585969|tpg|DAA36540.1|/2.60763e-37/TPA: hypothetical protein ZEAMMB73_759096 [Zea mays]
GRMZM2G166141	786	27.39	2	5.13	0.39	-3.71741	Down	1.39187e-06	2.3602e-05	-	-	GO:0005576//extracellular region;GO:0031410//cytoplasmic vesicle	GO:0046914//transition metal ion binding	-	gi|413917956|gb|AFW57888.1|/5.62589e-110/hypothetical protein ZEAMMB73_295043, partial [Zea mays]
GRMZM2G448344	5479	32.31	2.77	0.83	0.07	-3.56768	Down	6.44484e-08	1.4133e-06	rbcL	K02112|1|0.0|947|zma:845170|F-type H+-transporting ATPase subunit beta [EC:3.6.3.14];K01601|3|0.0|944|zma:845212|ribulose-bisphosphate carboxylase large chain [EC:4.1.1.39]	GO:0033178//proton-transporting two-sector ATPase complex, catalytic domain;GO:0005753//mitochondrial proton-transporting ATP synthase complex;GO:0009534//chloroplast thylakoid	GO:0019829//cation-transporting ATPase activity;GO:0016491//oxidoreductase activity;GO:0015078//hydrogen ion transmembrane transporter activity;GO:0046872//metal ion binding;GO:0032559;GO:0016831//carboxy-lyase activity;GO:0015662//ATPase activity, coupled to transmembrane movement of ions, phosphorylative mechanism	GO:0015988//energy coupled proton transmembrane transport, against electrochemical gradient;GO:0043094;GO:0009207;GO:0015986//ATP synthesis coupled proton transport;GO:0015977//carbon fixation	gi|357502813|ref|XP_003621695.1|/0/ATP synthase subunit beta [Medicago truncatula]
GRMZM2G580456	913	26.58	2.17	4.26	0.36	-3.56478	Down	2.55808e-06	4.09193e-05	-	-	-	-	-	gi|413917631|gb|AFW57563.1|/1.48306e-22/hypothetical protein ZEAMMB73_357507 [Zea mays]
GRMZM2G088613	3099	23.6	2.35	1.08	0.11	-3.29546	Down	1.5654e-05	0.000206377	-	-	-	-	-	gi|414868774|tpg|DAA47331.1|/0/TPA: hypothetical protein ZEAMMB73_372324 [Zea mays]
GRMZM2G427351	1265	21.79	2.58	2.49	0.31	-3.00581	Down	5.16544e-05	0.000599954	-	K15889|1|2e-66|251|osa:4339700|prenylcysteine alpha-carboxyl methylesterase [EC:3.1.1.-]	GO:0043231//intracellular membrane-bounded organelle	GO:0051723	-	gi|413916837|gb|AFW56769.1|/4.61346e-175/hypothetical protein ZEAMMB73_720605 [Zea mays]
GRMZM2G050384	755	25	3	4.89	0.61	-3.00295	Down	2.31734e-05	0.000293031	-	-	-	-	-	gi|308080157|ref|NP_001183448.1|/1.06902e-30/uncharacterized protein LOC100501879 [Zea mays]
GRMZM2G014813	1669	23	3	2.07	0.27	-2.9386	Down	7.22442e-05	0.000806563	-	K00020|1|3e-45|181|zma:100283587|3-hydroxyisobutyrate dehydrogenase [EC:1.1.1.31]	GO:0043231//intracellular membrane-bounded organelle;GO:0043231//intracellular membrane-bounded organelle;GO:0043231//intracellular membrane-bounded organelle;GO:0043231//intracellular membrane-bounded organelle;GO:0043231//intracellular membrane-bounded organelle;GO:0043231//intracellular membrane-bounded organelle	GO:0016616//oxidoreductase activity, acting on the CH-OH group of donors, NAD or NADP as acceptor;GO:0048037//cofactor binding;GO:0000166//nucleotide binding;GO:0016616//oxidoreductase activity, acting on the CH-OH group of donors, NAD or NADP as acceptor;GO:0048037//cofactor binding;GO:0000166//nucleotide binding;GO:0016616//oxidoreductase activity, acting on the CH-OH group of donors, NAD or NA…	GO:0009081//branched-chain amino acid metabolic process;GO:0006007//glucose catabolic process;GO:0009081//branched-chain amino acid metabolic process;GO:0006007//glucose catabolic process;GO:0009081//branched-chain amino acid metabolic process;GO:0006007//glucose catabolic process;GO:0009081//branched-chain amino acid metabolic process;GO:0006007//glucose catabolic process;GO:0034641//cellular ni…	gi|413934445|gb|AFW68996.1|/0/3-hydroxyisobutyrate dehydrogenase isoform 1 [Zea mays]
GRMZM5G822947	693	38	5	8.13	1.11	-2.8727	Down	2.60782e-07	5.12539e-06	-	-	GO:0031224//intrinsic to membrane	-	-	gi|226510220|ref|NP_001143955.1|/4.08933e-47/uncharacterized protein LOC100276769 [Zea mays]
GRMZM2G098606	1228.78	42.11	6.95	5.78	0.85	-2.76553	Down	1.12253e-07	2.3592e-06	-	-	-	GO:0003676//nucleic acid binding;GO:0016779//nucleotidyltransferase activity	GO:0006139//nucleobase-containing compound metabolic process	gi|413954822|gb|AFW87471.1|/9.98896e-40/hypothetical protein ZEAMMB73_085187 [Zea mays]
GRMZM2G026780	1001	97	14	14.12	2.12	-2.7356	Down	4.92198e-16	2.73061e-14	-	-	-	-	-	gi|226507749|ref|NP_001142527.1|/1.34611e-35/uncharacterized protein LOC100274767 [Zea mays]
GRMZM2G495613	452	18.39	1.55	3.58	0.54	-2.72893	Down	5.55502e-05	0.000638251	-	-	-	-	-	gi|223975247|gb|ACN31811.1|/1.41976e-43/unknown [Zea mays]
GRMZM2G149171	278	26	4	15.1	2.41	-2.64744	Down	5.16946e-05	0.000600178	-	K16075|1|9e-14|73.2|zma:100283261|magnesium transporter	GO:0043231//intracellular membrane-bounded organelle	-	-	gi|413941820|gb|AFW74469.1|/9.90942e-38/hypothetical protein ZEAMMB73_308133 [Zea mays]
GRMZM2G164229	1778	41	11	5.3	0.92	-2.52629	Down	3.96966e-05	0.000475649	mtl1	-	GO:0043231//intracellular membrane-bounded organelle;GO:0043231//intracellular membrane-bounded organelle;GO:0043231//intracellular membrane-bounded organelle	-	-	gi|238009468|gb|ACR35769.1|/4.19916e-24/unknown [Zea mays]
GRMZM2G143202	2051	35	6	2.44	0.43	-2.50447	Down	4.89022e-06	7.33737e-05	-	K09837|1|2e-66|250|sbi:SORBI_01g030050|carotene epsilon-monooxygenase [EC:1.14.99.45]	GO:0009526//plastid envelope;GO:0043231//intracellular membrane-bounded organelle	GO:0005506//iron ion binding;GO:0016712//oxidoreductase activity, acting on paired donors, with incorporation or reduction of molecular oxygen, reduced flavin or flavoprotein as one donor, and incorporation of one atom of oxygen;GO:0072374;GO:0016491//oxidoreductase activity;GO:0005506//iron ion binding	GO:0016109;GO:0008152//metabolic process	gi|289657730|gb|ADD14593.1|/1.14354e-66/carotene epsilon-ring hydroxylase [Zea mays subsp. mays]
GRMZM2G117971	782	38.44	6.79	7.24	1.33	-2.44456	Down	9.88254e-07	1.72558e-05	-	-	GO:0031410//cytoplasmic vesicle	GO:0030246//carbohydrate binding	GO:0006952//defense response	gi|212275526|ref|NP_001130495.1|/2.0601e-72/uncharacterized protein LOC100191593 precursor [Zea mays]
GRMZM2G084779	2890	33	6	1.62	0.31	-2.38565	Down	1.39517e-05	0.000186842	-	K03549|1|5e-165|579|osa:4335729|KUP system potassium uptake protein	GO:0044464//cell part;GO:0044464//cell part	GO:0046873//metal ion transmembrane transporter activity;GO:0046873//metal ion transmembrane transporter activity	GO:0030001//metal ion transport;GO:0034220//ion transmembrane transport;GO:0030001//metal ion transport;GO:0034220//ion transmembrane transport	gi|414878853|tpg|DAA55984.1|/0/TPA: potasium ion uptake permease 1 [Zea mays]
GRMZM5G871631	330	32	6	15.29	2.98	-2.3592	Down	2.34282e-05	0.000295863	-	-	-	-	-	gi|308080678|ref|NP_001183294.1|/2.71004e-59/uncharacterized protein LOC100501690 [Zea mays]
GRMZM5G818655	1587	48.97	10.1	4.44	0.95	-2.22456	Down	5.50944e-07	1.01298e-05	-	-	-	-	-	gi|414877294|tpg|DAA54425.1|/0/TPA: hypothetical protein ZEAMMB73_872770 [Zea mays]
GRMZM2G028389	773	30	6.68	5.72	1.32	-2.11548	Down	6.5228e-05	0.000735648	-	-	-	-	-	gi|414868044|tpg|DAA46601.1|/3.66427e-82/TPA: hypothetical protein ZEAMMB73_056404 [Zea mays]
GRMZM2G013761	866	49.42	10.82	8.14	1.9	-2.09903	Down	3.35004e-07	6.46499e-06	-	-	GO:0043231//intracellular membrane-bounded organelle	GO:0016787//hydrolase activity;GO:0005488//binding;GO:0003676//nucleic acid binding;GO:0032559;GO:0042623//ATPase activity, coupled	-	gi|413920916|gb|AFW60848.1|/0/hypothetical protein ZEAMMB73_467708 [Zea mays]
GRMZM2G038013	726	35	8	7.13	1.69	-2.07688	Down	4.25164e-05	0.000504191	-	K02961|1|5e-46|182|zma:542469|small subunit ribosomal protein S17	GO:0009526//plastid envelope;GO:0009532//plastid stroma;GO:0015935//small ribosomal subunit	GO:0003723//RNA binding;GO:0005198//structural molecule activity	GO:0010467//gene expression	gi|413920093|gb|AFW60025.1|/6.65076e-51/hypothetical protein ZEAMMB73_007047 [Zea mays]
GRMZM2G010539	549	55.9	13.13	15.31	3.73	-2.03723	Down	3.6873e-07	7.03102e-06	-	-	GO:0044464//cell part	-	-	gi|212720708|ref|NP_001131922.1|/8.05703e-30/uncharacterized protein LOC100193312 [Zea mays]
GRMZM2G051059	1511	55	13	5.29	1.29	-2.0359	Down	3.6873e-07	7.03568e-06	-	K00939|1|7e-09|60.5|bdi:100845101|adenylate kinase [EC:2.7.4.3]	GO:0009536//plastid;GO:0009536//plastid;GO:0009536//plastid	-	-	gi|226502772|ref|NP_001145920.1|/3.16701e-165/uncharacterized protein LOC100279441 [Zea mays]
GRMZM2G071630	1604.35	47.06	11.88	4.48	1.11	-2.01294	Down	2.44028e-06	3.91874e-05	-	K00134|1|0.0|637|zma:542333|glyceraldehyde 3-phosphate dehydrogenase [EC:1.2.1.12]	-	GO:0000166//nucleotide binding;GO:0000166//nucleotide binding	GO:0006007//glucose catabolic process;GO:0006007//glucose catabolic process	gi|162462949|ref|NP_001105385.1|/0/glyceraldehyde-3-phosphate dehydrogenase 3, cytosolic [Zea mays]
GRMZM2G106393	771	81.61	19.68	15.6	3.9	-2	Down	5.20692e-10	1.58481e-08	-	-	-	-	-	gi|226494895|ref|NP_001146921.1|/5.1727e-44/LOC100280530 [Zea mays]
GRMZM2G428905	670	60.85	14.86	13.49	3.42	-1.97982	Down	8.96058e-08	1.91966e-06	-	-	-	-	-	gi|413936256|gb|AFW70807.1|/2.49192e-46/hypothetical protein ZEAMMB73_429534 [Zea mays]
GRMZM2G147399	966	412.96	103.81	62.39	16.28	-1.93821	Down	1.51078e-42	2.88079e-40	-	-	-	-	-	gi|413953270|gb|AFW85919.1|/1.76142e-19/hypothetical protein ZEAMMB73_224799 [Zea mays]
GRMZM2G050467	1461	50.99	12.94	5.03	1.32	-1.93002	Down	1.52023e-06	2.54785e-05	-	K02731|1|4e-124|443|sbi:SORBI_07g024900|20S proteasome subunit alpha 4 [EC:3.4.25.1]	GO:0005839//proteasome core complex;GO:0043231//intracellular membrane-bounded organelle	GO:0004175//endopeptidase activity	GO:0019941//modification-dependent protein catabolic process	gi|413925737|gb|AFW65669.1|/8.99452e-125/proteasome subunit alpha type [Zea mays]
GRMZM2G056431	849.24	97	26	17.71	4.66	-1.92616	Down	1.8553e-10	5.99548e-09	-	-	GO:0031410//cytoplasmic vesicle;GO:0031410//cytoplasmic vesicle;GO:0031410//cytoplasmic vesicle	GO:0043169//cation binding;GO:0043169//cation binding	GO:0006812//cation transport;GO:0006812//cation transport	gi|414870822|tpg|DAA49379.1|/3.27313e-15/TPA: hypothetical protein ZEAMMB73_221905 [Zea mays]
GRMZM2G116872	762	40.68	10.41	7.87	2.09	-1.91286	Down	2.60116e-05	0.000324784	-	K00030|1|1e-83|307|zma:100272953|isocitrate dehydrogenase (NAD+) [EC:1.1.1.41]	GO:0043231//intracellular membrane-bounded organelle	GO:0046872//metal ion binding;GO:0004448//isocitrate dehydrogenase activity;GO:0000166//nucleotide binding	GO:0009060//aerobic respiration	gi|413937590|gb|AFW72141.1|/4.19049e-91/hypothetical protein ZEAMMB73_256432 [Zea mays]
GRMZM2G145370	2348	56.7	16.01	3.8	1.01	-1.91164	Down	3.22842e-06	5.0547e-05	-	-	-	-	-	gi|414587870|tpg|DAA38441.1|/0/TPA: hypothetical protein ZEAMMB73_050966 [Zea mays]
GRMZM2G019361	2456	108.13	28.23	6.28	1.7	-1.88523	Down	7.57558e-12	2.88523e-10	-	-	GO:0031410//cytoplasmic vesicle;GO:0031410//cytoplasmic vesicle;GO:0031410//cytoplasmic vesicle	GO:0017111//nucleoside-triphosphatase activity;GO:0032561//guanyl ribonucleotide binding;GO:0017111//nucleoside-triphosphatase activity;GO:0032561//guanyl ribonucleotide binding;GO:0017111//nucleoside-triphosphatase activity;GO:0032561//guanyl ribonucleotide binding	GO:0009207;GO:0009207;GO:0009207	gi|414873374|tpg|DAA51931.1|/0/TPA: hypothetical protein ZEAMMB73_098325 [Zea mays]
GRMZM2G139478	1064	45	12	6.15	1.7	-1.85505	Down	1.5323e-05	0.000202662	-	-	-	-	-	gi|413921668|gb|AFW61600.1|/1.37225e-41/hypothetical protein ZEAMMB73_083412 [Zea mays]
GRMZM2G581326	1220	59.01	16	7	1.97	-1.82916	Down	8.5965e-07	1.51666e-05	-	K12178|1|3e-06|51.2|zma:100192688|COP9 signalosome complex subunit 4	-	-	-	gi|414871394|tpg|DAA49951.1|/4.65847e-76/TPA: hypothetical protein ZEAMMB73_717434 [Zea mays]
GRMZM2G059836	831	984.51	268.83	174.01	49.32	-1.81893	Down	5.55854e-91	3.26627e-88	-	K07213|1|2e-09|61.2|sbi:SORBI_08g022260|copper chaperone	-	GO:0043169//cation binding	GO:0006812//cation transport	gi|226494452|ref|NP_001148035.1|/2.27482e-72/LOC100281644 [Zea mays]
GRMZM2G368738	762	48.89	13.66	9.46	2.74	-1.78766	Down	9.31164e-06	0.000130722	-	K12845|1|6e-23|105|zma:100303837|U4/U6 small nuclear ribonucleoprotein SNU13	GO:0044424//intracellular part	-	-	gi|414878702|tpg|DAA55833.1|/7.69516e-93/TPA: hypothetical protein ZEAMMB73_814964 [Zea mays]
GRMZM2G548261	1196	90.27	25.23	10.93	3.17	-1.78574	Down	1.76214e-09	4.97423e-08	-	-	-	-	-	gi|293333971|ref|NP_001168651.1|/1.36557e-64/uncharacterized protein LOC100382438 [Zea mays]
GRMZM5G845782	1202	239.27	85.39	36.16	10.68	-1.75948	Down	4.78224e-17	2.88669e-15	-	-	-	-	-	gi|413955721|gb|AFW88370.1|/2.26809e-85/hypothetical protein ZEAMMB73_059947, partial [Zea mays]
GRMZM2G125531	1926	94	34	8.87	2.62	-1.75937	Down	2.23084e-07	4.44209e-06	-	K13095|1|2e-58|164|osa:4334557|splicing factor 1	GO:0043231//intracellular membrane-bounded organelle;GO:0043231//intracellular membrane-bounded organelle;GO:0043231//intracellular membrane-bounded organelle	GO:0003676//nucleic acid binding;GO:0003676//nucleic acid binding;GO:0003676//nucleic acid binding	-	gi|414879338|tpg|DAA56469.1|/1.33315e-137/TPA: hypothetical protein ZEAMMB73_282873 [Zea mays]
GRMZM2G153184	1503	48.34	13.79	4.63	1.37	-1.75684	Down	9.31164e-06	0.000130785	-	K08910|1|2e-131|467|zma:100284001|light-harvesting complex I chlorophyll a/b binding protein 4	GO:0009536//plastid	-	GO:0006091//generation of precursor metabolites and energy	gi|195613086|gb|ACG28373.1|/5.11712e-131/chlorophyll a-b binding protein 4 [Zea mays]
GRMZM2G165919	1994	294.07	84.04	21.1	6.26	-1.75301	Down	5.84096e-27	6.29883e-25	-	K00750|1|9e-15|80.5|rcu:RCOM_1590700|glycogenin glucosyltransferase [EC:2.4.1.186]	-	GO:0035250//UDP-galactosyltransferase activity	-	gi|195625444|gb|ACG34552.1|/0/galactinol synthase 3 [Zea mays]
GRMZM2G412161	674	84	24	18.5	5.49	-1.75265	Down	1.06266e-08	2.66525e-07	-	-	-	-	-	gi|413922444|gb|AFW62376.1|/4.91049e-42/hypothetical protein ZEAMMB73_641332 [Zea mays]
GRMZM2G136734	1689	53.81	14.37	4.25	1.27	-1.74263	Down	2.30458e-06	3.73205e-05	-	K12382|1|4e-28|124|pop:POPTR_825403|saposin;K10754|4|1e-16|84.3|gmx:100790070|replication factor C subunit 1	GO:0031410//cytoplasmic vesicle;GO:0031410//cytoplasmic vesicle	-	GO:0044238//primary metabolic process	gi|414885740|tpg|DAA61754.1|/8.27982e-141/TPA: hypothetical protein ZEAMMB73_818133 [Zea mays]
GRMZM2G013957	593.59	91.02	25	21.65	6.54	-1.727	Down	1.1364e-09	3.30843e-08	-	-	-	-	-	gi|212723106|ref|NP_001131487.1|/9.38417e-24/uncharacterized protein LOC100192824 [Zea mays]
GRMZM2G468473	1071	56.99	16.96	7.74	2.39	-1.69532	Down	3.22842e-06	5.05195e-05	-	K14777|1|3e-13|74.3|zma:100193011|ATP-dependent RNA helicase DDX47/RRP3 [EC:3.6.4.13]	-	-	-	gi|413944588|gb|AFW77237.1|/0/hypothetical protein ZEAMMB73_630715 [Zea mays]
GRMZM2G076768	948	31.83	6.89	3.55	1.1	-1.69032	Down	3.91778e-05	0.000470215	-	K00921|1|4e-08|40.0|ppp:PHYPADRAFT_210788|1-phosphatidylinositol-3-phosphate 5-kinase [EC:2.7.1.150]	-	GO:0046872//metal ion binding	-	gi|413942075|gb|AFW74724.1|/9.39351e-76/hypothetical protein ZEAMMB73_989714, partial [Zea mays]
GRMZM2G087870	961	50	15	7.6	2.36	-1.68721	Down	1.95368e-05	0.000252479	-	K02927|1|1e-26|115|sbi:SORBI_02g033890|large subunit ribosomal protein L40e	GO:0030529//ribonucleoprotein complex	GO:0005198//structural molecule activity	GO:0010467//gene expression	gi|414590330|tpg|DAA40901.1|/1.35144e-29/TPA: hypothetical protein ZEAMMB73_281833 [Zea mays]
GRMZM2G352708	923	56	17	8.87	2.8	-1.66351	Down	7.06534e-06	0.000101716	-	-	-	-	-	gi|414867184|tpg|DAA45741.1|/1.6402e-77/TPA: hypothetical protein ZEAMMB73_289903 [Zea mays]
GRMZM2G043657	436	47.62	14.51	16.73	5.29	-1.6611	Down	3.25302e-05	0.000397219	-	-	-	-	-	gi|413932684|gb|AFW67235.1|/7.25439e-25/hypothetical protein ZEAMMB73_027617, partial [Zea mays]
GRMZM2G172787	2129	66.97	20.6	4.5	1.44	-1.64386	Down	1.01551e-06	1.76887e-05	-	K03168|1|8e-94|343|olu:OSTLU_41359|DNA topoisomerase I [EC:5.99.1.2]	GO:0043232;GO:0043231//intracellular membrane-bounded organelle	GO:0003916//DNA topoisomerase activity	GO:0006261//DNA-dependent DNA replication	gi|413944331|gb|AFW76980.1|/0/hypothetical protein ZEAMMB73_987965, partial [Zea mays]
GRMZM2G477728	1071	44.39	13.94	6.03	1.96	-1.6213	Down	5.42176e-05	0.000625185	-	K00279|1|5e-17|87.0|zma:542056|cytokinin dehydrogenase [EC:1.5.99.12]	GO:0031410//cytoplasmic vesicle	GO:0016645//oxidoreductase activity, acting on the CH-NH group of donors;GO:0050662//coenzyme binding	GO:0006725//cellular aromatic compound metabolic process;GO:0006091//generation of precursor metabolites and energy	gi|414877636|tpg|DAA54767.1|/0/TPA: hypothetical protein ZEAMMB73_613387 [Zea mays]
GRMZM2G001799	1536	57.09	17.92	5.35	1.74	-1.62045	Down	4.62018e-06	6.97216e-05	-	K14484|1|2e-19|95.5|aly:ARALYDRAFT_319024|auxin-responsive protein IAA	GO:0043231//intracellular membrane-bounded organelle	GO:0005515//protein binding	GO:0009725//response to hormone stimulus;GO:0006412//translation	gi|413953020|gb|AFW85669.1|/5.69494e-93/hypothetical protein ZEAMMB73_459202 [Zea mays]
GRMZM2G179693	1373	48	15	5.04	1.64	-1.61973	Down	4.55044e-05	0.000536092	-	K01462|1|2e-109|394|sbi:SORBI_03g029040|peptide deformylase [EC:3.5.1.88]	GO:0009536//plastid;GO:0009536//plastid	GO:0016811//hydrolase activity, acting on carbon-nitrogen (but not peptide) bonds, in linear amides;GO:0046914//transition metal ion binding;GO:0016811//hydrolase activity, acting on carbon-nitrogen (but not peptide) bonds, in linear amides;GO:0046914//transition metal ion binding	GO:0010467//gene expression;GO:0010467//gene expression	gi|413950732|gb|AFW83381.1|/7.79052e-123/hypothetical protein ZEAMMB73_684024 [Zea mays]
GRMZM2G167686	1454	212.68	66.72	21.08	6.86	-1.61959	Down	4.59772e-18	3.0644e-16	-	-	-	-	-	gi|308081923|ref|NP_001183103.1|/5.56211e-34/uncharacterized protein LOC100501467 [Zea mays]
GRMZM2G112429	1869	66.11	20.99	5.07	1.67	-1.60214	Down	1.01551e-06	1.76994e-05	-	K06889|1|6e-12|70.9|cme:CMQ233C|	-	GO:0070011//peptidase activity, acting on L-amino acid peptides	GO:0019538//protein metabolic process	gi|413936010|gb|AFW70561.1|/0/hypothetical protein ZEAMMB73_695093 [Zea mays]
GRMZM2G090657	721	70.5	22.39	14.46	4.77	-1.60001	Down	8.51818e-07	1.50654e-05	-	-	-	-	-	gi|414868632|tpg|DAA47189.1|/1.24961e-33/TPA: hypothetical protein ZEAMMB73_855183 [Zea mays]
GRMZM2G378040	1197	97.43	30.99	11.79	3.89	-1.59972	Down	4.44014e-09	1.18047e-07	-	-	-	GO:0003824//catalytic activity	-	gi|413947126|gb|AFW79775.1|/3.49164e-177/hypothetical protein ZEAMMB73_365181 [Zea mays]
GRMZM5G844329	1624.37	62.89	20.06	5.57	1.84	-1.59797	Down	5.33948e-06	7.937e-05	-	-	-	-	-	gi|293336460|ref|NP_001170260.1|/0/uncharacterized protein LOC100384217 [Zea mays]
AC226723.2_FG001	1077	60.89	19.69	8.22	2.76	-1.57447	Down	5.89278e-06	8.60836e-05	-	K00029|1|2e-21|101|zma:542209|malate dehydrogenase (oxaloacetate-decarboxylating)(NADP+) [EC:1.1.1.40]	GO:0009536//plastid	GO:0043169//cation binding;GO:0004470//malic enzyme activity;GO:0000166//nucleotide binding	GO:0043648//dicarboxylic acid metabolic process	gi|413943741|gb|AFW76390.1|/4.08743e-150/hypothetical protein ZEAMMB73_592641 [Zea mays]
GRMZM2G180211	1627.96	105.14	38.96	10.47	3.57	-1.55227	Down	4.39158e-08	9.98001e-07	-	-	GO:0043231//intracellular membrane-bounded organelle;GO:0043231//intracellular membrane-bounded organelle;GO:0043231//intracellular membrane-bounded organelle	-	GO:0009987//cellular process;GO:0009987//cellular process;GO:0009987//cellular process	gi|413935766|gb|AFW70317.1|/0/hypothetical protein ZEAMMB73_640602 [Zea mays]
GRMZM2G037064	1418.51	80.73	27	8.33	2.85	-1.54735	Down	5.10812e-07	9.48891e-06	-	-	GO:0043231//intracellular membrane-bounded organelle;GO:0043231//intracellular membrane-bounded organelle;GO:0043231//intracellular membrane-bounded organelle	-	-	gi|413915962|gb|AFW55894.1|/2.49e-123/EMB2748 [Zea mays]
GRMZM2G060070	1309.96	123	39	13.02	4.46	-1.54561	Down	7.52438e-11	2.5639e-09	-	K03437|1|5e-73|251|pop:POPTR_1078096|RNA methyltransferase, TrmH family	GO:0043231//intracellular membrane-bounded organelle;GO:0043231//intracellular membrane-bounded organelle	GO:0003676//nucleic acid binding;GO:0008168//methyltransferase activity;GO:0003676//nucleic acid binding;GO:0008168//methyltransferase activity	GO:0010467//gene expression;GO:0009451//RNA modification;GO:0010467//gene expression;GO:0009451//RNA modification	gi|212723624|ref|NP_001132172.1|/8.97959e-178/uncharacterized protein LOC100193597 [Zea mays]
GRMZM2G027962	693	182.94	60.42	39.13	13.41	-1.54497	Down	1.10339e-14	5.44936e-13	-	-	-	-	-	gi|308081732|ref|NP_001183723.1|/2.70545e-59/uncharacterized protein LOC100502316 [Zea mays]
GRMZM2G066111	2408	108.89	36.34	6.45	2.23	-1.53226	Down	3.7305e-09	1.00292e-07	-	-	GO:0031224//intrinsic to membrane;GO:0005753//mitochondrial proton-transporting ATP synthase complex;GO:0033177//proton-transporting two-sector ATPase complex, proton-transporting domain	GO:0015077//monovalent inorganic cation transmembrane transporter activity	GO:0006818//hydrogen transport;GO:0006754//ATP biosynthetic process	gi|413954043|gb|AFW86692.1|/1.19064e-114/ATP synthase protein MI25 [Zea mays]
GRMZM2G084587	1222	69.93	23.32	8.29	2.87	-1.53032	Down	2.6037e-06	4.15798e-05	-	K13416|1|9e-60|229|vvi:100253855|brassinosteroid insensitive 1-associated receptor kinase 1 [EC:2.7.10.1 2.7.11.1];K13418|2|3e-59|227|aly:ARALYDRAFT_895025|somatic embryogenesis receptor kinase 1 [EC:2.7.10.1 2.7.11.1]	GO:0031410//cytoplasmic vesicle	GO:0016772//transferase activity, transferring phosphorus-containing groups;GO:0004871//signal transducer activity	GO:0006796//phosphate-containing compound metabolic process	gi|226506448|ref|NP_001148919.1|/1.3477e-107/BRASSINOSTEROID INSENSITIVE 1-associated receptor kinase 1 precursor [Zea mays]
GRMZM2G300828	1113	171.38	58.18	22.36	7.88	-1.50465	Down	2.10632e-13	9.18898e-12	-	K01580|1|3e-07|54.7|zma:100381655|glutamate decarboxylase [EC:4.1.1.15]	-	-	-	gi|414872118|tpg|DAA50675.1|/0/TPA: hypothetical protein ZEAMMB73_062055 [Zea mays]
GRMZM2G097015	1407.56	97	33	9.93	3.51	-1.50032	Down	3.68662e-08	8.46482e-07	-	-	GO:0043231//intracellular membrane-bounded organelle;GO:0031224//intrinsic to membrane;GO:0043231//intracellular membrane-bounded organelle;GO:0031224//intrinsic to membrane	-	-	gi|413937775|gb|AFW72326.1|/1.30859e-154/hypothetical protein ZEAMMB73_985944 [Zea mays]
GRMZM5G819140	662	363.33	124.11	81.55	28.91	-1.49612	Down	1.5649e-26	1.65655e-24	-	-	-	-	-	gi|414867925|tpg|DAA46482.1|/4.6412e-85/TPA: hypothetical protein ZEAMMB73_427747 [Zea mays]
GRMZM2G300990	1498.27	98	37.49	10.52	3.74	-1.49202	Down	3.17602e-07	6.14564e-06	-	-	GO:0009536//plastid;GO:0009536//plastid	GO:0016829//lyase activity;GO:0004672//protein kinase activity;GO:0032559;GO:0004672//protein kinase activity;GO:0032559;GO:0016829//lyase activity;GO:0004672//protein kinase activity;GO:0032559	GO:0006396//RNA processing;GO:0006779//porphyrin-containing compound biosynthetic process;GO:0006464//cellular protein modification process;GO:0006464//cellular protein modification process;GO:0006396//RNA processing;GO:0006779//porphyrin-containing compound biosynthetic process;GO:0006464//cellular protein modification process	gi|414872991|tpg|DAA51548.1|/1.03126e-115/TPA: putative protein kinase superfamily protein [Zea mays]
GRMZM2G364178	1492.79	172.29	60.32	16.85	6.04	-1.48013	Down	5.348e-13	2.26448e-11	-	-	-	-	-	gi|308080884|ref|NP_001182868.1|/2.01847e-61/uncharacterized protein LOC100501131 [Zea mays]
GRMZM2G129019	667.81	207.27	71.58	46.04	16.52	-1.47867	Down	1.07543e-15	5.77703e-14	-	-	-	-	-	gi|413951330|gb|AFW83979.1|/3.76729e-15/hypothetical protein ZEAMMB73_331716, partial [Zea mays]
GRMZM5G815851	1154.38	64.72	22.36	8.12	2.92	-1.47551	Down	9.56102e-06	0.000133831	-	K10609|1|3e-18|91.7|sbi:SORBI_01g005920|cullin 4	GO:0000151//ubiquitin ligase complex;GO:0000151//ubiquitin ligase complex	GO:0019899//enzyme binding;GO:0019899//enzyme binding	GO:0019941//modification-dependent protein catabolic process;GO:0019941//modification-dependent protein catabolic process	gi|413922175|gb|AFW62107.1|/1.32227e-47/hypothetical protein ZEAMMB73_286055 [Zea mays]
GRMZM2G149788	2177	80	34	6.35	2.32	-1.45263	Down	3.27196e-05	0.000399193	-	-	GO:0044464//cell part	-	-	gi|414879518|tpg|DAA56649.1|/3.7891e-16/TPA: hypothetical protein ZEAMMB73_944235, partial [Zea mays]
GRMZM2G027393	610	63.38	22.38	15.51	5.69	-1.4467	Down	1.41352e-05	0.000189125	-	-	-	-	-	gi|414589428|tpg|DAA39999.1|/8.04214e-35/TPA: hypothetical protein ZEAMMB73_227588 [Zea mays]
GRMZM2G145944	2929	73	26	3.55	1.31	-1.43825	Down	4.01222e-06	6.13836e-05	-	K01115|1|1e-175|613|sbi:SORBI_02g008130|phospholipase D [EC:3.1.4.4]	GO:0044464//cell part;GO:0044464//cell part	GO:0046872//metal ion binding;GO:0004620//phospholipase activity;GO:0046872//metal ion binding;GO:0004620//phospholipase activity	GO:0006650//glycerophospholipid metabolic process;GO:0006650//glycerophospholipid metabolic process	gi|414589216|tpg|DAA39787.1|/0/TPA: phospholipase D family protein [Zea mays]
GRMZM2G112626	931.13	71.32	24.23	10.7	3.95	-1.43769	Down	2.33228e-06	3.76631e-05	-	K09510|1|5e-16|83.2|cre:CHLREDRAFT_298|DnaJ homolog subfamily B member 4;K09517|2|8e-16|82.4|ppp:PHYPADRAFT_131806|DnaJ homolog subfamily B member 11	-	GO:0005515//protein binding;GO:0005515//protein binding;GO:0005515//protein binding	GO:0044267//cellular protein metabolic process;GO:0044267//cellular protein metabolic process;GO:0044267//cellular protein metabolic process	gi|226495593|ref|NP_001140350.1|/7.59497e-67/uncharacterized protein LOC100272398 [Zea mays]
GRMZM2G025671	2639	128.66	46.95	7.1	2.63	-1.43276	Down	1.18688e-09	3.43456e-08	-	-	GO:0009536//plastid;GO:0009536//plastid	-	GO:0003006//developmental process involved in reproduction;GO:0000741//karyogamy;GO:0003006//developmental process involved in reproduction;GO:0000741//karyogamy	gi|413923985|gb|AFW63917.1|/0/auxin-independent growth promoter protein [Zea mays]
GRMZM2G141136	1979.53	131.5	47.68	9.65	3.58	-1.43057	Down	7.2193e-10	2.15852e-08	-	-	-	-	-	gi|413917224|gb|AFW57156.1|/3.48126e-12/hypothetical protein ZEAMMB73_241281 [Zea mays]
GRMZM5G836683	1586.96	63.62	24.77	6.27	2.33	-1.42814	Down	4.95124e-05	0.000577872	-	K00559|1|5e-135|479|zma:100282501|sterol 24-C-methyltransferase [EC:2.1.1.41]	-	GO:0008169//C-methyltransferase activity;GO:0008168//methyltransferase activity;GO:0016741	GO:0006730//one-carbon metabolic process;GO:0008202//steroid metabolic process;GO:0006730//one-carbon metabolic process;GO:0008202//steroid metabolic process;GO:0006730//one-carbon metabolic process;GO:0008202//steroid metabolic process	gi|413932720|gb|AFW67271.1|/0/cycloartenol-C-24-methyltransferase 1 [Zea mays]
GRMZM2G104076	1475.4	112.73	40.63	11.02	4.12	-1.41941	Down	1.11028e-08	2.77744e-07	-	K01090|1|9e-83|305|sbi:SORBI_10g025800|protein phosphatase [EC:3.1.3.16]	GO:0043234//protein complex;GO:0043234//protein complex;GO:0043234//protein complex	GO:0004721//phosphoprotein phosphatase activity;GO:0043169//cation binding;GO:0004721//phosphoprotein phosphatase activity;GO:0043169//cation binding;GO:0004721//phosphoprotein phosphatase activity;GO:0043169//cation binding	GO:0006464//cellular protein modification process;GO:0006464//cellular protein modification process;GO:0006464//cellular protein modification process	gi|413954904|gb|AFW87553.1|/0/putative protein phosphatase 2C family protein [Zea mays]
GRMZM2G428216	587	362	131	92.32	34.67	-1.41296	Down	1.98896e-24	1.87151e-22	-	-	-	-	-	gi|226495283|ref|NP_001143921.1|/1.93871e-51/uncharacterized protein LOC100276732 [Zea mays]
GRMZM2G091201	908	149	54.19	24.01	9.06	-1.40605	Down	6.87654e-11	2.3571e-09	-	K12134|1|2e-06|51.2|aly:ARALYDRAFT_904154|circadian clock associated 1;K12133|2|4e-06|50.4|ath:AT1G01060|LATE ELONGATED HYPOCOTYL	GO:0043231//intracellular membrane-bounded organelle	GO:0003676//nucleic acid binding	-	gi|413945472|gb|AFW78121.1|/2.45562e-86/putative MYB DNA-binding domain superfamily protein [Zea mays]
GRMZM2G133716	995.87	57	20	8.03	3.04	-1.40133	Down	3.924e-05	0.000470766	-	K13216|1|5e-07|55.8|pop:POPTR_928448|nuclear inhibitor of protein phosphatase 1 [EC:3.1.4.-];K09578|2|9e-06|51.6|vcn:VOLCADRAFT_82005|peptidyl-prolyl cis-trans isomerase NIMA-interacting 1 [EC:5.2.1.8]	-	-	-	gi|414588451|tpg|DAA39022.1|/7.82998e-152/TPA: hypothetical protein ZEAMMB73_658424 [Zea mays]
GRMZM2G069694	1190.66	111	42.04	13.79	5.31	-1.37684	Down	5.48796e-08	1.22019e-06	-	-	-	-	-	gi|224029171|gb|ACN33661.1|/1.43933e-114/unknown [Zea mays]
GRMZM2G091743	875	157.34	58.6	26.35	10.19	-1.37065	Down	4.17298e-11	1.47066e-09	-	-	-	-	-	gi|195612498|gb|ACG28079.1|/1.42389e-19/hypothetical protein [Zea mays]
GRMZM2G464782	1496.65	169.25	63.99	16.52	6.39	-1.37033	Down	1.0628e-11	3.98974e-10	-	-	GO:0043231//intracellular membrane-bounded organelle;GO:0043231//intracellular membrane-bounded organelle;GO:0043231//intracellular membrane-bounded organelle;GO:0043231//intracellular membrane-bounded organelle	GO:0016462//pyrophosphatase activity;GO:0032559;GO:0016462//pyrophosphatase activity;GO:0032559;GO:0032559;GO:0042623//ATPase activity, coupled;GO:0032559;GO:0042623//ATPase activity, coupled	-	gi|238005928|gb|ACR33999.1|/3.30262e-68/unknown [Zea mays]
GRMZM5G846405	1490	75	28	7.25	2.81	-1.36741	Down	6.59028e-06	9.52102e-05	-	-	-	-	-	gi|242064538|ref|XP_002453558.1|/2.04199e-39/hypothetical protein SORBIDRAFT_04g008065 [Sorghum bicolor]
GRMZM2G129169	1686.53	94.97	43.07	9.83	3.81	-1.3674	Down	2.93452e-05	0.000361857	-	-	GO:0016020//membrane;GO:0016020//membrane;GO:0016020//membrane	GO:0019840//isoprenoid binding;GO:0019899//enzyme binding;GO:0019840//isoprenoid binding;GO:0019899//enzyme binding;GO:0019840//isoprenoid binding;GO:0019899//enzyme binding	GO:0009725//response to hormone stimulus;GO:0007275//multicellular organismal development;GO:0003006//developmental process involved in reproduction;GO:0009725//response to hormone stimulus;GO:0007275//multicellular organismal development;GO:0003006//developmental process involved in reproduction;GO:0009725//response to hormone stimulus;GO:0007275//multicellular organismal development;GO:0003006/…	gi|413919413|gb|AFW59345.1|/0/hypothetical protein ZEAMMB73_364791 [Zea mays]
GRMZM2G047546	846.82	129.72	51.39	23.83	9.24	-1.36681	Down	1.60976e-08	3.96492e-07	-	K13412|1|3e-93|276|sbi:SORBI_03g038870|calcium-dependent protein kinase [EC:2.7.11.1]	-	GO:0046872//metal ion binding;GO:0004672//protein kinase activity;GO:0032559	GO:0006464//cellular protein modification process	gi|413955530|gb|AFW88179.1|/3.364e-161/putative protein kinase superfamily protein [Zea mays]
GRMZM2G155274	1222.39	39.53	10.81	3.41	1.33	-1.35835	Down	4.1372e-05	0.000492445	-	K00895|1|2e-09|52.0|sbi:SORBI_04g030000|pyrophosphate--fructose-6-phosphate 1-phosphotransferase [EC:2.7.1.90]	GO:0043234//protein complex	GO:0004721//phosphoprotein phosphatase activity;GO:0043169//cation binding	GO:0006464//cellular protein modification process	gi|414587153|tpg|DAA37724.1|/1.80209e-156/TPA: hypothetical protein ZEAMMB73_858384 [Zea mays]
GRMZM2G385413	2118	101	38	6.82	2.66	-1.35835	Down	1.93098e-07	3.88803e-06	-	-	GO:0031410//cytoplasmic vesicle	-	-	gi|413917918|gb|AFW57850.1|/0/hypothetical protein ZEAMMB73_419317 [Zea mays]
AC203989.4_FG001	930	308	116	48.41	18.92	-1.35539	Down	7.99154e-20	5.79598e-18	-	K10712|1|5e-126|448|zma:100282770|cysteamine dioxygenase [EC:1.13.11.19]	-	-	-	gi|414869035|tpg|DAA47592.1|/4.62241e-128/TPA: hypothetical protein ZEAMMB73_943532 [Zea mays]
GRMZM2G070429	1444	87	33.02	8.68	3.42	-1.3437	Down	1.61953e-06	2.70168e-05	-	K01058|1|1e-12|73.2|gmx:100816744|phospholipase A1 [EC:3.1.1.32]	-	GO:0004091//carboxylesterase activity	GO:0044238//primary metabolic process	gi|413920298|gb|AFW60230.1|/0/lipase [Zea mays]
GRMZM2G305362	1902	234.03	88.9	17.62	6.95	-1.34213	Down	1.88162e-15	9.8684e-14	-	-	-	-	GO:0006351//transcription, DNA-dependent	gi|413948013|gb|AFW80662.1|/2.50894e-157/hypothetical protein ZEAMMB73_350135 [Zea mays]
GRMZM2G053338	2212.77	115.75	41.55	7.01	2.78	-1.33433	Down	6.74084e-09	1.73759e-07	-	K14487|1|0.0|1152|zma:100285387|auxin responsive GH3 gene family	-	-	GO:0009314//response to radiation;GO:0009725//response to hormone stimulus;GO:0009314//response to radiation;GO:0009725//response to hormone stimulus	gi|414887410|tpg|DAA63424.1|/0/TPA: indole-3-acetic acid-amido synthetase GH3.8 [Zea mays]
GRMZM2G137964	1035.51	61.82	21.89	8.04	3.19	-1.33364	Down	1.59192e-05	0.00020968	-	-	-	-	-	gi|414587658|tpg|DAA38229.1|/9.55997e-59/TPA: hypothetical protein ZEAMMB73_353755 [Zea mays]
GRMZM2G045241	1917	142	58	11.21	4.5	-1.31679	Down	8.43786e-09	2.14054e-07	-	K08829|1|0.0|780|zma:100272250|male germ cell-associated kinase [EC:2.7.11.22];K08830|2|2e-121|434|rcu:RCOM_1416820|renal tumor antigen [EC:2.7.11.22]	-	GO:0004674//protein serine/threonine kinase activity;GO:0032559;GO:0004674//protein serine/threonine kinase activity;GO:0032559;GO:0004674//protein serine/threonine kinase activity;GO:0032559;GO:0004674//protein serine/threonine kinase activity;GO:0032559;GO:0004674//protein serine/threonine kinase activity;GO:0032559;GO:0004674//protein serine/threonine kinase activity;GO:0004674//protein serine…	GO:0006464//cellular protein modification process;GO:0006464//cellular protein modification process;GO:0006464//cellular protein modification process;GO:0006464//cellular protein modification process;GO:0006464//cellular protein modification process;GO:0009987//cellular process;GO:0006464//cellular protein modification process	gi|226528383|ref|NP_001140217.1|/0/uncharacterized LOC100272250 [Zea mays]
GRMZM2G378106	2443.66	911.24	353.66	53.12	21.42	-1.3103	Down	5.28684e-53	1.32369e-50	-	K14487|1|0.0|901|zma:100280445|auxin responsive GH3 gene family	-	-	-	gi|414590728|tpg|DAA41299.1|/0/TPA: indole-3-acetic acid amido synthetase [Zea mays]
GRMZM2G070061	859	112.7	43.87	19.24	7.77	-1.30812	Down	6.88702e-08	1.50454e-06	-	K09550|1|1e-55|214|zma:542028|prefoldin subunit 4	GO:0043234//protein complex	GO:0005515//protein binding	GO:0044267//cellular protein metabolic process	gi|162464278|ref|NP_001105143.1|/1.336e-54/VIP3 protein [Zea mays]
GRMZM2G355610	2330	152.39	59.24	9.33	3.77	-1.30731	Down	4.56242e-10	1.40049e-08	-	-	-	-	-	gi|413948350|gb|AFW80999.1|/0/putative CRAL/TRIO domain containing, Sec14p-like phosphatidylinositol transfer family protein [Zea mays]
GRMZM2G120079	1476	159	62	15.48	6.28	-1.30157	Down	2.13194e-10	6.82055e-09	-	-	-	GO:0004175//endopeptidase activity;GO:0004175//endopeptidase activity	GO:0019538//protein metabolic process;GO:0019538//protein metabolic process	gi|414867074|tpg|DAA45631.1|/8.78473e-166/TPA: putative metacaspase family protein [Zea mays]
GRMZM2G174114	1969.59	204.43	79.32	14.74	5.98	-1.30152	Down	4.43344e-13	1.88277e-11	-	K07466|1|2e-13|75.9|pop:POPTR_783062|replication factor A1	-	-	-	gi|414888073|tpg|DAA64087.1|/0/TPA: hypothetical protein ZEAMMB73_996720 [Zea mays]
GRMZM2G176307	1430.41	416.77	167.12	42.99	17.48	-1.2983	Down	1.06461e-23	9.82476e-22	gpc4	K00134|1|0.0|639|zma:100037774|glyceraldehyde 3-phosphate dehydrogenase [EC:1.2.1.12]	-	GO:0000166//nucleotide binding;GO:0000166//nucleotide binding	GO:0006007//glucose catabolic process;GO:0006007//glucose catabolic process	gi|413937638|gb|AFW72189.1|/0/cytosolic glyceroldehyde-3-phosphate dehydrogenase GAPC4 isoform 1 [Zea mays]
GRMZM5G804181	744	334.51	131.09	66.39	27	-1.29801	Down	4.53602e-20	3.3233e-18	-	-	-	-	-	gi|413949947|gb|AFW82596.1|/3.10043e-75/hypothetical protein ZEAMMB73_777394 [Zea mays]
GRMZM2G408989	1320	67.56	26.59	7.39	3.02	-1.29103	Down	3.747e-05	0.000451412	-	K10949|1|2e-48|190|sbi:SORBI_09g026380|ER lumen protein retaining receptor	GO:0031224//intrinsic to membrane;GO:0031410//cytoplasmic vesicle;GO:0009526//plastid envelope;GO:0044431//Golgi apparatus part;GO:0031224//intrinsic to membrane;GO:0031410//cytoplasmic vesicle;GO:0009526//plastid envelope;GO:0044431//Golgi apparatus part;GO:0043231//intracellular membrane-bounded organelle;GO:0031224//intrinsic to membrane;GO:0031410//cytoplasmic vesicle	GO:0046923//ER retention sequence binding;GO:0004871//signal transducer activity;GO:0032559;GO:0046923//ER retention sequence binding;GO:0004871//signal transducer activity;GO:0005048//signal sequence binding;GO:0004871//signal transducer activity	GO:0035437//maintenance of protein localization in endoplasmic reticulum;GO:0006810//transport;GO:0010038//response to metal ion;GO:0044267//cellular protein metabolic process;GO:0006950//response to stress;GO:0035437//maintenance of protein localization in endoplasmic reticulum;GO:0006810//transport;GO:0010038//response to metal ion;GO:0044267//cellular protein metabolic process;GO:0006950//resp…	gi|413949904|gb|AFW82553.1|/1.62073e-57/hypothetical protein ZEAMMB73_121088, partial [Zea mays]
GRMZM2G094083	1232.8	73.31	28.65	8.53	3.49	-1.28932	Down	1.37312e-05	0.000184233	-	K03250|1|1e-62|149|zma:100284265|translation initiation factor 3 subunit E	GO:0044424//intracellular part;GO:0044424//intracellular part;GO:0043231//intracellular membrane-bounded organelle;GO:0031224//intrinsic to membrane;GO:0043231//intracellular membrane-bounded organelle;GO:0031224//intrinsic to membrane;GO:0043231//intracellular membrane-bounded organelle;GO:0031224//intrinsic to membrane;GO:0044424//intracellular part	GO:0008135//translation factor activity, nucleic acid binding;GO:0008135//translation factor activity, nucleic acid binding;GO:0005254//chloride channel activity;GO:0005254//chloride channel activity;GO:0005254//chloride channel activity;GO:0016859//cis-trans isomerase activity;GO:0008135//translation factor activity, nucleic acid binding	GO:0006412//translation;GO:0006412//translation;GO:0015698//inorganic anion transport;GO:0015698//inorganic anion transport;GO:0015698//inorganic anion transport;GO:0044267//cellular protein metabolic process;GO:0006412//translation	gi|413923066|gb|AFW62998.1|/2.62476e-110/putative eukaryotic translation initiation factor 3E subunit family protein [Zea mays]
GRMZM5G825978	1639	203	80	17.79	7.28	-1.28906	Down	1.10781e-12	4.52443e-11	-	-	-	-	-	gi|293335091|ref|NP_001168220.1|/9.16414e-105/uncharacterized protein LOC100381979 [Zea mays]
GRMZM2G034013	878	63.83	25.17	10.65	4.36	-1.28845	Down	8.86466e-05	0.000964626	-	-	-	-	-	gi|226504490|ref|NP_001152722.1|/6.22777e-15/LOC100286363 [Zea mays]
GRMZM2G030465	943.1	85	37	14.49	5.95	-1.2841	Down	2.87646e-05	0.000355764	-	K14484|1|6e-10|62.8|aly:ARALYDRAFT_470436|auxin-responsive protein IAA	-	-	-	gi|413939371|gb|AFW73922.1|/7.70518e-66/IAA9-auxin-responsive Aux/IAA family member [Zea mays]
GRMZM2G336789	1369.54	80.72	35.35	9.42	3.87	-1.28339	Down	5.43494e-05	0.000626203	-	K12394|1|2e-75|280|pop:POPTR_731013|AP-1 complex subunit sigma 1/2;K11827|2|8e-38|155|cre:CHLREDRAFT_195448|AP-2 complex subunit sigma-1	GO:0043234//protein complex;GO:0031410//cytoplasmic vesicle;GO:0043234//protein complex;GO:0031410//cytoplasmic vesicle;GO:0043234//protein complex;GO:0031410//cytoplasmic vesicle	GO:0022892;GO:0022892;GO:0022892	GO:0015031//protein transport;GO:0015031//protein transport;GO:0015031//protein transport	gi|414873202|tpg|DAA51759.1|/1.33931e-84/TPA: AP-1 complex subunit sigma-2 [Zea mays]
GRMZM5G863550	1269.59	75	31	8.89	3.66	-1.28034	Down	3.6644e-05	0.000443129	-	-	-	GO:0004721//phosphoprotein phosphatase activity;GO:0004721//phosphoprotein phosphatase activity	GO:0006796//phosphate-containing compound metabolic process;GO:0006464//cellular protein modification process;GO:0006796//phosphate-containing compound metabolic process;GO:0006464//cellular protein modification process	gi|242092004|ref|XP_002436492.1|/1.04113e-78/hypothetical protein SORBIDRAFT_10g003660 [Sorghum bicolor]
GRMZM2G388051	342	68	27	31.23	12.87	-1.27892	Down	4.65078e-05	0.000546348	-	K14488|1|9e-09|56.6|zma:100280843|SAUR family protein	-	-	-	gi|414585437|tpg|DAA36008.1|/5.22863e-47/TPA: hypothetical protein ZEAMMB73_308938 [Zea mays]
GRMZM2G112488	800	121.74	48.42	22.39	9.24	-1.27689	Down	4.92762e-08	1.10758e-06	-	-	-	-	GO:0006950//response to stress	gi|414866381|tpg|DAA44938.1|/3.41613e-86/TPA: pathogeneis protein 10 [Zea mays]
GRMZM2G077069	1553	122.88	49	11.38	4.71	-1.2727	Down	6.05984e-08	1.336e-06	-	-	-	-	-	gi|413919214|gb|AFW59146.1|/4.64494e-159/hypothetical protein ZEAMMB73_135212 [Zea mays]
GRMZM2G092474	1133	2564	1023	328.42	136	-1.27194	Down	9.34652e-139	8.40982e-136	-	-	GO:0031410//cytoplasmic vesicle	-	-	gi|414880031|tpg|DAA57162.1|/9.56742e-121/TPA: putative thaumatin domain family protein [Zea mays]
GRMZM2G479746	1617.29	80.01	30.12	6.71	2.78	-1.27123	Down	3.49144e-06	5.39898e-05	-	K01191|1|1e-55|112|osa:4348080|alpha-mannosidase [EC:3.2.1.24]	GO:0043231//intracellular membrane-bounded organelle;GO:0031410//cytoplasmic vesicle;GO:0031410//cytoplasmic vesicle;GO:0031410//cytoplasmic vesicle	GO:0016787//hydrolase activity;GO:0004091//carboxylesterase activity;GO:0046914//transition metal ion binding;GO:0015923//mannosidase activity;GO:0046914//transition metal ion binding;GO:0015923//mannosidase activity;GO:0046914//transition metal ion binding;GO:0015923//mannosidase activity	GO:0044238//primary metabolic process;GO:0019318//hexose metabolic process;GO:0019318//hexose metabolic process;GO:0019318//hexose metabolic process	gi|413942211|gb|AFW74860.1|/2.37719e-69/hypothetical protein ZEAMMB73_560315 [Zea mays]
GRMZM2G091245	1781	70	28	5.64	2.34	-1.26919	Down	4.02436e-05	0.000481402	-	-	GO:0009536//plastid	-	-	gi|226499244|ref|NP_001144871.1|/2.53606e-172/uncharacterized protein LOC100277966 [Zea mays]
GRMZM2G364145	1595.89	210.35	86.28	19.44	8.07	-1.26839	Down	2.6541e-12	1.05698e-10	-	-	-	-	-	gi|414865674|tpg|DAA44231.1|/5.50812e-45/TPA: hypothetical protein ZEAMMB73_783266 [Zea mays]
GRMZM2G439049	891	85	34	13.97	5.8	-1.26821	Down	5.89292e-06	8.6042e-05	-	-	-	-	-	gi|414864808|tpg|DAA43365.1|/4.40804e-157/TPA: hypothetical protein ZEAMMB73_728051 [Zea mays]
GRMZM2G343445	1496.87	78	33	7.92	3.29	-1.26741	Down	3.8089e-05	0.000458102	-	-	-	-	-	gi|219887575|gb|ACL54162.1|/1.23335e-128/unknown [Zea mays]
GRMZM2G306643	824	175.6	70.66	31.31	13.08	-1.25926	Down	7.06434e-11	2.41859e-09	-	-	GO:0043231//intracellular membrane-bounded organelle	-	-	gi|413918946|gb|AFW58878.1|/2.03531e-65/hypothetical protein ZEAMMB73_952839 [Zea mays]
GRMZM2G174441	884	646.72	260.64	107.16	44.82	-1.25755	Down	9.34114e-36	1.43064e-33	-	-	-	-	-	gi|413942799|gb|AFW75448.1|/3.49641e-90/hypothetical protein ZEAMMB73_535188 [Zea mays]
GRMZM2G152457	1776.48	315	150	29.88	12.57	-1.2492	Down	2.20176e-13	9.56188e-12	-	K01510|1|5e-109|392|zma:100281594|apyrase [EC:3.6.1.5]	-	GO:0003824//catalytic activity;GO:0003824//catalytic activity;GO:0003824//catalytic activity;GO:0003824//catalytic activity;GO:0003824//catalytic activity;GO:0003824//catalytic activity	-	gi|226508736|ref|NP_001147985.1|/1.08718e-107/LOC100281594 [Zea mays]
GRMZM5G820374	2245	152.78	61.95	9.72	4.09	-1.24886	Down	1.39926e-09	4.01283e-08	-	-	-	-	-	gi|413920686|gb|AFW60618.1|/6.8876e-101/hypothetical protein ZEAMMB73_166523 [Zea mays]
GRMZM2G165622	502	69	28	20.81	8.76	-1.24827	Down	5.7179e-05	0.000655657	-	K01738|1|2e-32|136|sbi:SORBI_01g042800|cysteine synthase A [EC:2.5.1.47]	-	GO:0016835//carbon-oxygen lyase activity;GO:0048037//cofactor binding	GO:0006563//L-serine metabolic process;GO:0000097//sulfur amino acid biosynthetic process	gi|414865538|tpg|DAA44095.1|/1.32792e-43/TPA: hypothetical protein ZEAMMB73_701168, partial [Zea mays]
GRMZM2G144782	1385.23	277	111	28.4	12	-1.24286	Down	2.45884e-16	1.3964e-14	-	K10144|1|2e-33|140|zma:100192978|RING finger and CHY zinc finger domain-containing protein 1 [EC:6.3.2.19]	-	GO:0046914//transition metal ion binding;GO:0046914//transition metal ion binding;GO:0046914//transition metal ion binding;GO:0046914//transition metal ion binding	-	gi|414871232|tpg|DAA49789.1|/2.78788e-57/TPA: putative RING zinc finger domain superfamily protein [Zea mays]
GRMZM2G124524	1777.5	211.99	90	17.81	7.54	-1.24005	Down	1.51064e-11	5.54793e-10	-	K09285|1|1e-170|598|sbi:SORBI_05g001790|AP2-like factor, ANT lineage	GO:0043231//intracellular membrane-bounded organelle;GO:0043231//intracellular membrane-bounded organelle;GO:0043231//intracellular membrane-bounded organelle	GO:0003676//nucleic acid binding;GO:0001071//nucleic acid binding transcription factor activity	GO:0006351//transcription, DNA-dependent;GO:0006351//transcription, DNA-dependent;GO:0006351//transcription, DNA-dependent	gi|219362363|ref|NP_001137064.1|/0/uncharacterized protein LOC100217237 [Zea mays]
GRMZM2G004352	1497	105	43	10.1	4.29	-1.23531	Down	8.0221e-07	1.42757e-05	-	-	GO:0043231//intracellular membrane-bounded organelle;GO:0043231//intracellular membrane-bounded organelle	-	-	gi|226498890|ref|NP_001140871.1|/1.22442e-148/hypothetical protein [Zea mays]
GRMZM2G035853	485	391.85	161.12	122.63	52.33	-1.2286	Down	1.96357e-21	1.55321e-19	-	-	-	-	-	gi|413953065|gb|AFW85714.1|/3.30279e-46/hypothetical protein ZEAMMB73_682406 [Zea mays]
GRMZM2G180596	759	156	66	31.19	13.31	-1.22857	Down	5.13832e-09	1.35607e-07	-	-	GO:0031410//cytoplasmic vesicle;GO:0031410//cytoplasmic vesicle	-	-	gi|413916160|gb|AFW56092.1|/6.7272e-55/hypothetical protein ZEAMMB73_768741, partial [Zea mays]
GRMZM2G014975	607	170.99	70	41.79	17.88	-1.22481	Down	3.88284e-10	1.20343e-08	-	K08341|1|2e-55|213|zma:100240698|GABA(A) receptor-associated protein (autophagy-related protein 8)	-	GO:0004871//signal transducer activity	-	gi|413921115|gb|AFW61047.1|/1.67099e-73/hypothetical protein ZEAMMB73_607937, partial [Zea mays]
GRMZM2G002165	1594.85	102	46	10.05	4.3	-1.22479	Down	9.79696e-06	0.00013647	-	-	GO:0043231//intracellular membrane-bounded organelle;GO:0043231//intracellular membrane-bounded organelle;GO:0043231//intracellular membrane-bounded organelle	-	-	gi|414880128|tpg|DAA57259.1|/4.81868e-140/TPA: hypothetical protein ZEAMMB73_612794 [Zea mays]
GRMZM2G379237	1490	132.06	54.48	12.76	5.46	-1.22466	Down	2.96312e-08	6.92509e-07	-	-	-	-	-	gi|414869862|tpg|DAA48419.1|/0/TPA: hypothetical protein ZEAMMB73_540771 [Zea mays]
GRMZM5G856681	2261.19	130.06	54.06	8.26	3.54	-1.22239	Down	5.82942e-08	1.28914e-06	-	-	-	-	-	gi|242093892|ref|XP_002437436.1|/0/hypothetical protein SORBIDRAFT_10g027040 [Sorghum bicolor]
GRMZM2G154442	1987.9	113.44	52.24	9.1	3.9	-1.22239	Down	5.22856e-06	7.80435e-05	-	-	-	-	-	gi|308044357|ref|NP_001183006.1|/1.81922e-69/hypothetical protein [Zea mays]
GRMZM2G029868	1511.2	170.17	68.94	15.9	6.82	-1.22118	Down	1.3191e-10	4.33078e-09	-	-	-	-	-	gi|226492535|ref|NP_001140682.1|/2.92884e-43/hypothetical protein [Zea mays]
GRMZM2G408376	1825	70	29	5.5	2.36	-1.22064	Down	6.96782e-05	0.000782162	-	K04733|1|1e-57|222|smo:SELMODRAFT_230241|interleukin-1 receptor-associated kinase 4 [EC:2.7.11.1];K13430|3|3e-52|204|sbi:SORBI_04g020990|serine/threonine-protein kinase PBS1 [EC:2.7.11.1];K00924|4|5e-52|204|ath:AT3G59420|[EC:2.7.1.-]	-	GO:0004702//receptor signaling protein serine/threonine kinase activity;GO:0032559	GO:0006464//cellular protein modification process	gi|413953707|gb|AFW86356.1|/0/putative protein kinase superfamily protein [Zea mays]
GRMZM5G820301	252	91.13	37.71	59.28	25.46	-1.21931	Down	3.8194e-06	5.86205e-05	-	-	-	-	-	gi|219885245|gb|ACL52997.1|/9.1483e-44/unknown [Zea mays]
GRMZM2G169220	931.46	256.37	106.62	40.27	17.37	-1.21311	Down	2.0416e-14	9.781e-13	-	-	-	-	-	gi|413942228|gb|AFW74877.1|/4.48559e-80/hypothetical protein ZEAMMB73_005493 [Zea mays]
GRMZM2G467756	489	120	50	37.22	16.1	-1.20902	Down	2.05238e-07	4.10947e-06	-	K11982|1|1e-10|63.9|bdi:100838213|E3 ubiquitin-protein ligase RNF115/126 [EC:6.3.2.19]	-	GO:0046872//metal ion binding	-	gi|413939333|gb|AFW73884.1|/6.92815e-55/putative RING zinc finger domain superfamily protein [Zea mays]
AC196082.3_FG001	819	72	30	12.92	5.59	-1.20869	Down	5.99528e-05	0.000683652	-	-	-	-	-	gi|413949142|gb|AFW81791.1|/1.74673e-109/hypothetical protein ZEAMMB73_165779 [Zea mays]
GRMZM2G001033	1929	128.42	53.7	9.56	4.14	-1.20738	Down	6.74604e-08	1.47598e-06	-	K15272|1|1e-29|77.4|osa:4343687|solute carrier family 35 (UDP-sugar transporter), member A1/2/3	GO:0012505//endomembrane system;GO:0031224//intrinsic to membrane;GO:0012505//endomembrane system;GO:0031224//intrinsic to membrane;GO:0012505//endomembrane system;GO:0031224//intrinsic to membrane;GO:0012505//endomembrane system;GO:0031224//intrinsic to membrane	GO:0005402//cation:sugar symporter activity;GO:0005402//cation:sugar symporter activity;GO:0005402//cation:sugar symporter activity;GO:0005402//cation:sugar symporter activity	GO:0071702;GO:0071702;GO:0008643//carbohydrate transport;GO:0071702	gi|195651661|gb|ACG45298.1|/0/nucleotide-sugar transporter/ sugar porter [Zea mays]
GRMZM2G154036	1139	146	61	18.6	8.07	-1.20466	Down	1.07148e-08	2.68504e-07	-	-	-	-	-	gi|195606456|gb|ACG25058.1|/8.27052e-52/hypothetical protein [Zea mays]
GRMZM5G869532	675	74.43	31.2	16.37	7.12	-1.20111	Down	5.15604e-05	0.000599587	-	K04733|1|2e-35|148|smo:SELMODRAFT_159261|interleukin-1 receptor-associated kinase 4 [EC:2.7.11.1];K13416|4|1e-26|119|aly:ARALYDRAFT_491347|brassinosteroid insensitive 1-associated receptor kinase 1 [EC:2.7.10.1 2.7.11.1]	GO:0044464//cell part;GO:0044464//cell part	GO:0015020//glucuronosyltransferase activity;GO:0015020//glucuronosyltransferase activity	-	gi|162459574|ref|NP_001105784.1|/1.92708e-78/glycosyltransferase [Zea mays]
GRMZM2G425629	1021.98	2201.92	923.36	313.97	136.58	-1.20088	Down	3.80026e-109	2.73552e-106	-	-	-	-	-	gi|226529441|ref|NP_001152689.1|/6.79416e-75/LOC100286330 [Zea mays]
GRMZM2G369340	1548.29	186.22	74.82	16.53	7.21	-1.19702	Down	1.43626e-11	5.31546e-10	-	-	GO:0044464//cell part;GO:0044464//cell part;GO:0044464//cell part;GO:0044464//cell part	-	GO:0023052//signaling;GO:0023052//signaling;GO:0023052//signaling;GO:0023052//signaling	gi|414886711|tpg|DAA62725.1|/1.27236e-170/TPA: hypothetical protein ZEAMMB73_696766 [Zea mays]
GRMZM2G092468	1030.14	76	31	10.43	4.55	-1.1968	Down	2.59518e-05	0.000324178	-	K12198|1|4e-117|419|zma:100284928|charged multivesicular body protein 5	-	-	GO:0006810//transport;GO:0006810//transport	gi|413942445|gb|AFW75094.1|/2.04288e-118/putative SNF domain containing family protein [Zea mays]
AC205077.3_FG003	603	802	338	198.75	86.94	-1.19286	Down	1.55897e-40	2.80547e-38	-	-	-	-	-	gi|414867925|tpg|DAA46482.1|/6.12028e-88/TPA: hypothetical protein ZEAMMB73_427747 [Zea mays]
GRMZM2G174427	1110.29	95	40.05	12.43	5.44	-1.19215	Down	4.84382e-06	7.27154e-05	-	-	-	-	-	gi|226507448|ref|NP_001142542.1|/3.48924e-35/hypothetical protein [Zea mays]
GRMZM2G148074	1359	83.89	38.02	9.57	4.19	-1.19157	Down	8.8462e-05	0.000963346	-	K09338|1|1e-28|78.2|aly:ARALYDRAFT_486512|homeobox-leucine zipper protein	GO:0043231//intracellular membrane-bounded organelle	GO:0003677//DNA binding;GO:0001071//nucleic acid binding transcription factor activity	GO:0006351//transcription, DNA-dependent	gi|414867746|tpg|DAA46303.1|/1.06642e-148/TPA: putative homeobox DNA-binding and leucine zipper domain family protein [Zea mays]
GRMZM2G328060	2117	85.01	36	5.74	2.52	-1.18763	Down	1.72846e-05	0.000225397	-	K00889|1|6e-07|54.7|cre:CHLREDRAFT_195580|1-phosphatidylinositol-4-phosphate 5-kinase [EC:2.7.1.68];K00921|2|4e-06|52.0|bdi:100840550|1-phosphatidylinositol-3-phosphate 5-kinase [EC:2.7.1.150]	-	GO:0046914//transition metal ion binding	-	gi|293332407|ref|NP_001169520.1|/0/uncharacterized protein LOC100383394 [Zea mays]
GRMZM5G886177	1062	338	143	46.29	20.33	-1.18709	Down	7.03746e-18	4.58438e-16	-	-	-	-	-	gi|414880642|tpg|DAA57773.1|/1.74344e-121/TPA: pathogen protein [Zea mays]
GRMZM2G075837	1215	122	52	14.54	6.43	-1.17714	Down	2.9676e-07	5.76559e-06	-	-	-	-	-	gi|226529145|ref|NP_001151676.1|/2.34254e-120/plant-specific domain TIGR01570 family protein [Zea mays]
GRMZM2G011523	717.35	5306	2303	1113.8	492.94	-1.17601	Down	1.53954e-243	2.33305e-240	-	-	-	GO:0004866//endopeptidase inhibitor activity;GO:0004866//endopeptidase inhibitor activity;GO:0004866//endopeptidase inhibitor activity;GO:0004866//endopeptidase inhibitor activity;GO:0004866//endopeptidase inhibitor activity	-	gi|226507751|ref|NP_001148335.1|/3.4969e-39/Bowman-Birk type wound-induced proteinase inhibitor WIP1 precursor [Zea mays]
GRMZM2G124051	2349	117	50	7.11	3.15	-1.1745	Down	5.56626e-07	1.02147e-05	-	K12603|1|0.0|1145|zma:100280629|CCR4-NOT transcription complex subunit 6	-	GO:0000175//3'-5'-exoribonuclease activity	-	gi|226508522|ref|NP_001147019.1|/0/CCR4-NOT transcription complex subunit 6 [Zea mays]
GRMZM2G169326	1007	75	32	10.85	4.81	-1.17359	Down	6.20378e-05	0.000704359	-	-	-	GO:0016740//transferase activity	-	gi|212720990|ref|NP_001131664.1|/2.68184e-108/uncharacterized protein LOC100193024 [Zea mays]
GRMZM2G131391	804	1049.18	450.26	191.96	85.5	-1.16681	Down	8.97344e-51	2.13531e-48	-	-	-	-	-	gi|238010696|gb|ACR36383.1|/1.06011e-79/unknown [Zea mays]
GRMZM2G145752	1929.38	82	33	5.68	2.54	-1.16106	Down	9.66016e-06	0.000135022	-	K13418|1|3e-11|69.3|ath:AT1G71830|somatic embryogenesis receptor kinase 1 [EC:2.7.10.1 2.7.11.1];K00924|5|2e-10|67.0|aly:ARALYDRAFT_313416|[EC:2.7.1.-]	GO:0031410//cytoplasmic vesicle;GO:0031410//cytoplasmic vesicle	-	-	gi|413949513|gb|AFW82162.1|/0/hypothetical protein ZEAMMB73_909570 [Zea mays]
GRMZM2G037420	1338	1316.03	569.8	142.03	63.82	-1.15412	Down	2.68728e-62	8.6938e-60	-	-	-	-	-	gi|413922181|gb|AFW62113.1|/3.44852e-43/hypothetical protein ZEAMMB73_947591 [Zea mays]
GRMZM2G085427	1533.17	90.79	38.72	8.36	3.77	-1.14894	Down	9.14412e-06	0.000128558	-	-	GO:0044464//cell part;GO:0043231//intracellular membrane-bounded organelle	GO:0004527//exonuclease activity;GO:0005488//binding;GO:0003676//nucleic acid binding	GO:0034641//cellular nitrogen compound metabolic process	gi|414865768|tpg|DAA44325.1|/1.35786e-126/TPA: putative MYB DNA-binding domain superfamily protein [Zea mays]
GRMZM5G859195	1669	78	34	6.71	3.04	-1.14224	Down	6.34716e-05	0.000718937	-	K00919|1|0.0|682|zma:100282760|4-diphosphocytidyl-2-C-methyl-D-erythritol kinase [EC:2.7.1.148]	GO:0009536//plastid;GO:0009536//plastid	GO:0016301//kinase activity;GO:0032559;GO:0016301//kinase activity;GO:0032559	GO:0006796//phosphate-containing compound metabolic process;GO:0006721//terpenoid metabolic process;GO:0006796//phosphate-containing compound metabolic process;GO:0006721//terpenoid metabolic process	gi|226508310|ref|NP_001149138.1|/0/LOC100282760 [Zea mays]
GRMZM5G808756	1241.96	505.18	233.59	62.28	28.25	-1.14052	Down	5.79932e-22	4.73031e-20	-	-	-	-	-	gi|293332269|ref|NP_001170052.1|/5.31732e-82/uncharacterized protein LOC100383968 [Zea mays]
GRMZM2G161452	1870	121.14	53	9.28	4.21	-1.1403	Down	6.77538e-07	1.2208e-05	-	K04733|1|2e-57|222|smo:SELMODRAFT_33807|interleukin-1 receptor-associated kinase 4 [EC:2.7.11.1];K13416|4|2e-54|212|ath:AT4G33430|brassinosteroid insensitive 1-associated receptor kinase 1 [EC:2.7.10.1 2.7.11.1]	-	GO:0004672//protein kinase activity;GO:0032559;GO:0004672//protein kinase activity;GO:0032559	GO:0006464//cellular protein modification process;GO:0006464//cellular protein modification process	gi|226529139|ref|NP_001142074.1|/0/uncharacterized LOC100274231 [Zea mays]
AC200209.1_FG001	1326	119	52	12.96	5.88	-1.14018	Down	7.89072e-07	1.40767e-05	-	-	-	-	-	gi|413915808|gb|AFW21572.1|/0/hypothetical protein ZEAMMB73_234264 [Zea mays]
GRMZM2G117281	1258.42	1922	841	221.07	100.33	-1.13975	Down	4.75866e-88	2.44672e-85	-	-	-	-	-	gi|223950291|gb|ACN29229.1|/1.32481e-09/unknown [Zea mays]
GRMZM2G110574	1467	116.65	51.04	11.45	5.2	-1.13876	Down	1.26807e-06	2.16815e-05	-	K09487|1|3e-75|280|zma:100285108|heat shock protein 90kDa beta	GO:0044432//endoplasmic reticulum part;GO:0031410//cytoplasmic vesicle;GO:0044432//endoplasmic reticulum part;GO:0031410//cytoplasmic vesicle	GO:0005515//protein binding;GO:0032559;GO:0005515//protein binding;GO:0032559	GO:0050896//response to stimulus;GO:0044267//cellular protein metabolic process;GO:0050896//response to stimulus;GO:0044267//cellular protein metabolic process	gi|414868178|tpg|DAA46735.1|/0/TPA: hypothetical protein ZEAMMB73_851694 [Zea mays]
GRMZM2G071626	1292.37	111.56	48.42	12.37	5.62	-1.1382	Down	1.44949e-06	2.44208e-05	-	K15131|1|7e-28|123|zma:100277150|mediator of RNA polymerase II transcription subunit 11	GO:0043234//protein complex;GO:0043234//protein complex	-	GO:0006355//regulation of transcription, DNA-dependent;GO:0006355//regulation of transcription, DNA-dependent	gi|224034395|gb|ACN36273.1|/3.06364e-52/unknown [Zea mays]
GRMZM2G127521	1357.17	480.25	217.71	52.83	24.03	-1.13652	Down	7.88316e-22	6.34022e-20	-	K02880|1|7e-85|312|zma:100194089|large subunit ribosomal protein L17e	GO:0030529//ribonucleoprotein complex;GO:0030529//ribonucleoprotein complex	GO:0005198//structural molecule activity;GO:0005198//structural molecule activity	GO:0010467//gene expression;GO:0010467//gene expression	gi|195605764|gb|ACG24712.1|/8.43277e-84/60S ribosomal protein L17 [Zea mays]
GRMZM2G170420	1574.69	219.63	93.68	19.5	8.88	-1.13484	Down	5.06412e-12	1.95457e-10	-	K00963|1|6e-59|226|bdi:100829721|UTP--glucose-1-phosphate uridylyltransferase [EC:2.7.7.9]	GO:0044424//intracellular part	GO:0051748//UTP-monosaccharide-1-phosphate uridylyltransferase activity;GO:0016772//transferase activity, transferring phosphorus-containing groups	-	gi|414878754|tpg|DAA55885.1|/4.87544e-132/TPA: putative ribosomal protein S4 (RPS4A) family protein [Zea mays]
GRMZM2G384090	1798.06	114	50	9.07	4.14	-1.13147	Down	1.47771e-06	2.48382e-05	-	-	-	-	-	gi|414876359|tpg|DAA53490.1|/1.16966e-175/TPA: hypothetical protein ZEAMMB73_823370 [Zea mays]
GRMZM2G061821	2950	78.91	34.71	3.81	1.74	-1.1307	Down	6.34716e-05	0.000718654	-	K15631|1|0.0|942|bdi:100833860|molybdenum cofactor sulfurtransferase [EC:2.8.1.9]	-	GO:0046914//transition metal ion binding;GO:0016846//carbon-sulfur lyase activity;GO:0048037//cofactor binding	GO:0006952//defense response;GO:0044249//cellular biosynthetic process;GO:0017038//protein import;GO:0009687//abscisic acid metabolic process;GO:0009756//carbohydrate mediated signaling;GO:0042040;GO:0006970//response to osmotic stress;GO:0009755//hormone-mediated signaling pathway	gi|413943417|gb|AFW76066.1|/0/hypothetical protein ZEAMMB73_255431 [Zea mays]
GRMZM2G097640	2459	96	43	5.67	2.59	-1.1304	Down	1.5645e-05	0.000206352	-	K14963|1|3e-19|95.9|ppp:PHYPADRAFT_167543|COMPASS component SWD3	-	-	-	gi|414871134|tpg|DAA49691.1|/2.176e-161/TPA: hypothetical protein ZEAMMB73_458845 [Zea mays]
GRMZM5G833066	1546	183	81	17.03	7.82	-1.12284	Down	1.42969e-09	4.09603e-08	-	-	-	-	-	gi|293335091|ref|NP_001168220.1|/7.08624e-83/uncharacterized protein LOC100381979 [Zea mays]
GRMZM2G336065	1550.2	246.71	118.68	24.85	11.43	-1.12042	Down	1.31862e-10	4.33412e-09	-	-	GO:0043231//intracellular membrane-bounded organelle	GO:0046914//transition metal ion binding;GO:0046914//transition metal ion binding;GO:0046914//transition metal ion binding;GO:0046914//transition metal ion binding;GO:0046914//transition metal ion binding	-	gi|239052910|ref|NP_001141614.2|/2.07871e-144/hypothetical protein [Zea mays]
GRMZM2G065899	1746.57	238.41	106.44	19.7	9.07	-1.11902	Down	6.80692e-12	2.59592e-10	-	-	GO:0043231//intracellular membrane-bounded organelle;GO:0043231//intracellular membrane-bounded organelle	GO:0046872//metal ion binding	-	gi|293334955|ref|NP_001168415.1|/1.30578e-109/uncharacterized protein LOC100382185 [Zea mays]
GRMZM2G080842	2473	178	79	10.26	4.73	-1.11712	Down	2.6529e-09	7.27476e-08	-	K15111|1|3e-39|162|mtr:MTR_8g092080|solute carrier family 25 (mitochondrial S-adenosylmethionine transporter), member 26	GO:0031224//intrinsic to membrane	-	GO:0006810//transport	gi|413923373|gb|AFW63305.1|/0/hypothetical protein ZEAMMB73_570589 [Zea mays]
AC205608.4_FG004	1545	81	36	7.54	3.48	-1.11548	Down	6.43038e-05	0.000726933	-	K14638|1|6e-118|422|sbi:SORBI_01g009890|solute carrier family 15 (peptide/histidine transporter), member 3/4	GO:0044464//cell part	-	GO:0015833//peptide transport	gi|414590827|tpg|DAA41398.1|/0/TPA: hypothetical protein ZEAMMB73_524020 [Zea mays]
GRMZM2G113771	2348	122.44	54.54	7.44	3.44	-1.11289	Down	8.00784e-07	1.42679e-05	-	K08789|1|1e-103|376|cre:CHLREDRAFT_115025|microtubule-associated serine/threonine kinase [EC:2.7.11.1];K12767|3|5e-81|300|ota:Ot09g04120|serine/threonine-protein kinase RIM15 [EC:2.7.11.1];K08286|4|1e-73|276|osa:4339288|protein-serine/threonine kinase [EC:2.7.11.-];K08790|5|1e-71|269|gmx:100783286|serine/threonine kinase 38 [EC:2.7.11.1]	-	GO:0004674//protein serine/threonine kinase activity;GO:0032559	GO:0006464//cellular protein modification process	gi|413933284|gb|AFW67835.1|/0/putative AGC protein kinase family protein [Zea mays]
AC214146.3_FG007	252	83	37	53.99	24.98	-1.11192	Down	5.49798e-05	0.000632202	-	-	-	-	-	gi|414868240|tpg|DAA46797.1|/2.25331e-42/TPA: hypothetical protein ZEAMMB73_575103 [Zea mays]
GRMZM2G016447	1510.84	982.56	465.68	99.47	46.05	-1.11106	Down	6.3313e-39	1.07868e-36	-	-	-	GO:0046914//transition metal ion binding;GO:0046914//transition metal ion binding;GO:0046914//transition metal ion binding;GO:0046914//transition metal ion binding;GO:0046914//transition metal ion binding	-	gi|413946384|gb|AFW79033.1|/3.2307e-46/hypothetical protein ZEAMMB73_716069 [Zea mays]
GRMZM2G065884	1218.06	144.82	65.67	17.48	8.1	-1.10971	Down	1.4754e-07	3.03221e-06	-	-	GO:0044464//cell part;GO:0044464//cell part;GO:0044464//cell part;GO:0044464//cell part;GO:0044464//cell part	-	-	gi|413950497|gb|AFW83146.1|/5.5259e-89/hypothetical protein ZEAMMB73_175969, partial [Zea mays]
GRMZM5G820343	817	94	42	16.91	7.84	-1.10895	Down	1.82851e-05	0.000237262	-	-	-	-	-	gi|293337283|ref|NP_001169683.1|/1.11487e-23/hypothetical protein [Zea mays]
GRMZM5G871727	927.66	174.27	84.5	29.71	13.82	-1.10419	Down	8.39326e-08	1.80889e-06	-	K03942|1|4e-07|54.3|zma:100273176|NADH dehydrogenase (ubiquinone) flavoprotein 1 [EC:1.6.5.3 1.6.99.3]	-	GO:0003677//DNA binding;GO:0001071//nucleic acid binding transcription factor activity;GO:0003677//DNA binding;GO:0001071//nucleic acid binding transcription factor activity	GO:0010467//gene expression;GO:0010467//gene expression	gi|413926696|gb|AFW66628.1|/8.8466e-39/hypothetical protein ZEAMMB73_366835 [Zea mays]
GRMZM2G081826	773.84	183.43	82.82	35.13	16.37	-1.10165	Down	2.29924e-09	6.36558e-08	-	-	GO:0043231//intracellular membrane-bounded organelle;GO:0043231//intracellular membrane-bounded organelle	-	-	gi|413937737|gb|AFW72288.1|/2.3087e-66/hypothetical protein ZEAMMB73_555188 [Zea mays]
GRMZM2G110988	1734	120.29	54.02	9.95	4.64	-1.10057	Down	1.50697e-06	2.52709e-05	-	-	-	-	-	gi|413955163|gb|AFW87812.1|/1.9487e-68/putative RING zinc finger domain superfamily protein [Zea mays]
GRMZM2G116520	783	136.71	61.59	25.72	12.02	-1.09745	Down	2.73156e-07	5.34306e-06	-	-	-	GO:0004866//endopeptidase inhibitor activity	-	gi|413917854|gb|AFW57786.1|/3.01027e-55/hypothetical protein ZEAMMB73_561258 [Zea mays]
GRMZM2G130425	2356.51	583.03	263	35.37	16.53	-1.09744	Down	2.74558e-26	2.85392e-24	-	K03363|1|0.0|964|zma:100384140|cell division cycle 20, cofactor of APC complex	-	-	GO:0009987//cellular process;GO:0009987//cellular process;GO:0009987//cellular process	gi|293331351|ref|NP_001170191.1|/0/uncharacterized protein LOC100384140 [Zea mays]
GRMZM2G106445	935	253.11	113.96	39.56	18.49	-1.0973	Down	1.73234e-12	6.99567e-11	-	-	-	-	-	gi|226492144|ref|NP_001151919.1|/1.30431e-21/wound induced protein [Zea mays]
GRMZM2G018022	1207	157.36	70.94	18.88	8.83	-1.09637	Down	2.6814e-08	6.3128e-07	-	K00963|1|4e-61|233|bdi:100829721|UTP--glucose-1-phosphate uridylyltransferase [EC:2.7.7.9]	-	GO:0016772//transferase activity, transferring phosphorus-containing groups	-	gi|414878754|tpg|DAA55885.1|/6.43345e-179/TPA: putative ribosomal protein S4 (RPS4A) family protein [Zea mays]
GRMZM2G019358	2176.65	162	73	10.6	4.97	-1.09275	Down	2.31576e-08	5.54262e-07	-	-	GO:0009536//plastid;GO:0009536//plastid;GO:0043231//intracellular membrane-bounded organelle;GO:0009536//plastid;GO:0043231//intracellular membrane-bounded organelle;GO:0009536//plastid	-	-	gi|413926052|gb|AFW65984.1|/0/hypothetical protein ZEAMMB73_939804 [Zea mays]
GRMZM2G311500	433	117	53	41.41	19.47	-1.08873	Down	2.40654e-06	3.86887e-05	-	-	-	-	-	gi|212722666|ref|NP_001131155.1|/5.7835e-14/uncharacterized protein LOC100192463 [Zea mays]
GRMZM2G040838	625	119.61	54.3	28.54	13.45	-1.08538	Down	2.0599e-06	3.36993e-05	-	-	-	-	-	gi|413954196|gb|AFW86845.1|/1.14364e-55/hypothetical protein ZEAMMB73_484224 [Zea mays]
GRMZM2G069198	2253.51	221	99	13.81	6.51	-1.08498	Down	4.99624e-11	1.74796e-09	-	-	GO:0016020//membrane;GO:0016020//membrane;GO:0044464//cell part;GO:0016020//membrane;GO:0044464//cell part	GO:0022890//inorganic cation transmembrane transporter activity;GO:0046915//transition metal ion transmembrane transporter activity;GO:0022890//inorganic cation transmembrane transporter activity;GO:0046915//transition metal ion transmembrane transporter activity;GO:0022890//inorganic cation transmembrane transporter activity;GO:0046915//transition metal ion transmembrane transporter activity;GO:…	GO:0015691//cadmium ion transport;GO:0006828//manganese ion transport;GO:0030003//cellular cation homeostasis;GO:0006826//iron ion transport;GO:0015691//cadmium ion transport;GO:0006828//manganese ion transport;GO:0030003//cellular cation homeostasis;GO:0006826//iron ion transport;GO:0051234//establishment of localization;GO:0015691//cadmium ion transport;GO:0006828//manganese ion transport;GO:00…	gi|413934453|gb|AFW69004.1|/1.36694e-77/hypothetical protein ZEAMMB73_198457, partial [Zea mays]
GRMZM2G401308	1275.78	1065	485	121	57.05	-1.08471	Down	9.50736e-46	1.95532e-43	-	K11275|1|1e-29|129|zma:541964|histone H1/5	GO:0000785//chromatin;GO:0043231//intracellular membrane-bounded organelle;GO:0000785//chromatin;GO:0043231//intracellular membrane-bounded organelle;GO:0000785//chromatin;GO:0043231//intracellular membrane-bounded organelle;GO:0000785//chromatin;GO:0043231//intracellular membrane-bounded organelle	GO:0003676//nucleic acid binding;GO:0003676//nucleic acid binding;GO:0003676//nucleic acid binding;GO:0003676//nucleic acid binding	GO:0034728//nucleosome organization;GO:0034728//nucleosome organization;GO:0034728//nucleosome organization;GO:0034728//nucleosome organization	gi|414883795|tpg|DAA59809.1|/1.41894e-46/TPA: putative histone H1/H5 domain family protein [Zea mays]
GRMZM2G178287	1381	122.91	55.92	12.84	6.06	-1.08326	Down	1.29075e-06	2.2043e-05	-	K12734|1|2e-32|138|sbi:SORBI_10g002010|peptidyl-prolyl cis-trans isomerase-like 3 [EC:5.2.1.8]	-	GO:0016859//cis-trans isomerase activity	GO:0044267//cellular protein metabolic process	gi|413956415|gb|AFW89064.1|/4.54767e-54/putative peptidyl-prolyl cis-trans isomerase family protein [Zea mays]
GRMZM2G060762	2445	96.2	43.74	5.61	2.65	-1.08201	Down	1.5645e-05	0.000206447	-	-	GO:0044464//cell part	-	-	gi|212724072|ref|NP_001132176.1|/0/hypothetical protein [Zea mays]
GRMZM5G819302	1720	454.82	207.41	37.95	17.96	-1.07931	Down	2.20154e-20	1.64647e-18	-	-	-	-	-	gi|414877139|tpg|DAA54270.1|/4.66982e-123/TPA: hypothetical protein ZEAMMB73_458397 [Zea mays]
GRMZM2G127139	2077.3	656.78	300.88	45.43	21.5	-1.07931	Down	1.42173e-28	1.63743e-26	-	K09838|1|0.0|997|zma:100285076|zeaxanthin epoxidase [EC:1.14.13.90]	GO:0009536//plastid;GO:0009536//plastid	GO:0016709//oxidoreductase activity, acting on paired donors, with incorporation or reduction of molecular oxygen, NAD(P)H as one donor, and incorporation of one atom of oxygen;GO:0016709//oxidoreductase activity, acting on paired donors, with incorporation or reduction of molecular oxygen, NAD(P)H as one donor, and incorporation of one atom of oxygen	GO:0009687//abscisic acid metabolic process;GO:0009687//abscisic acid metabolic process	gi|414586999|tpg|DAA37570.1|/0/TPA: zeaxanthin epoxidase [Zea mays]
GRMZM2G052908	1707	92	42	7.74	3.67	-1.07655	Down	3.436e-05	0.000417614	-	-	-	-	-	gi|414589826|tpg|DAA40397.1|/2.11471e-08/TPA: hypothetical protein ZEAMMB73_788482, partial [Zea mays]
GRMZM2G009719	1236	437	200	51.17	24.31	-1.07375	Down	1.56992e-19	1.11337e-17	-	-	-	-	GO:0050896//response to stimulus	gi|212720783|ref|NP_001132550.1|/2.20536e-81/uncharacterized protein LOC100194015 [Zea mays]
GRMZM2G006937	2794	85	39	4.33	2.06	-1.07172	Down	7.54732e-05	0.000837095	-	K01853|1|0.0|966|vvi:100243389|cycloartenol synthase [EC:5.4.99.8]	GO:0043231//intracellular membrane-bounded organelle	GO:0016853//isomerase activity	-	gi|413935564|gb|AFW70115.1|/0/cycloartenol synthase [Zea mays]
GRMZM2G077307	2318.11	1590	671	90.03	42.88	-1.0701	Down	1.94538e-78	8.36018e-76	-	K10144|1|3e-122|437|vvi:100252623|RING finger and CHY zinc finger domain-containing protein 1 [EC:6.3.2.19]	-	GO:0046914//transition metal ion binding;GO:0046914//transition metal ion binding;GO:0046914//transition metal ion binding;GO:0046914//transition metal ion binding;GO:0046914//transition metal ion binding;GO:0046914//transition metal ion binding	-	gi|226529357|ref|NP_001146901.1|/0/RING finger and CHY zinc finger domain-containing protein 1 [Zea mays]
GRMZM2G006507	1828.71	253.16	127.7	21.8	10.39	-1.06913	Down	7.18538e-10	2.15061e-08	-	-	GO:0043231//intracellular membrane-bounded organelle;GO:0043231//intracellular membrane-bounded organelle;GO:0043231//intracellular membrane-bounded organelle;GO:0043231//intracellular membrane-bounded organelle	-	-	gi|413922522|gb|AFW62454.1|/0/hypothetical protein ZEAMMB73_667064 [Zea mays]
GRMZM5G805874	891	829	381	136.24	64.99	-1.06786	Down	2.6162e-35	3.94389e-33	-	K03327|1|3e-138|437|sbi:SORBI_09g027830|multidrug resistance protein, MATE family	GO:0044464//cell part	GO:0015291//secondary active transmembrane transporter activity	GO:0015893//drug transport	gi|413948374|gb|AFW81023.1|/1.23937e-159/putative MATE efflux family protein [Zea mays]
GRMZM5G830632	373.23	778.07	375.44	340.36	162.37	-1.06778	Down	5.56532e-30	6.87735e-28	-	-	-	-	-	gi|414591458|tpg|DAA42029.1|/7.45418e-54/TPA: hypothetical protein ZEAMMB73_084659, partial [Zea mays]
GRMZM2G017290	1088.02	292.53	135.05	39.21	18.72	-1.06664	Down	2.80232e-13	1.20789e-11	-	K02694|1|6e-94|342|zma:100282027|photosystem I subunit III	GO:0009526//plastid envelope;GO:0009570//chloroplast stroma;GO:0009534//chloroplast thylakoid;GO:0009522//photosystem I;GO:0009526//plastid envelope;GO:0009570//chloroplast stroma;GO:0009534//chloroplast thylakoid;GO:0009522//photosystem I	-	GO:0044237//cellular metabolic process;GO:0044237//cellular metabolic process	gi|226532407|ref|NP_001148412.1|/1.20228e-92/photosystem I reaction center subunit III [Zea mays]
GRMZM2G164493	1588	98.19	45.88	9	4.31	-1.06224	Down	2.1406e-05	0.000273081	-	-	GO:0031224//intrinsic to membrane;GO:0031224//intrinsic to membrane;GO:0031224//intrinsic to membrane;GO:0031224//intrinsic to membrane;GO:0031224//intrinsic to membrane	-	-	gi|224029779|gb|ACN33965.1|/3.1494e-75/unknown [Zea mays]
GRMZM2G014994	2129.37	91.78	41.2	5.99	2.87	-1.06151	Down	2.93668e-05	0.000361968	-	-	GO:0042995//cell projection;GO:0031224//intrinsic to membrane;GO:0031410//cytoplasmic vesicle;GO:0044464//cell part;GO:0044464//cell part	-	GO:0051234//establishment of localization;GO:0051234//establishment of localization	gi|226531416|ref|NP_001148965.1|/1.59989e-86/LOC100282585 precursor [Zea mays]
GRMZM2G072894	2494	186	85	10.5	5.04	-1.05889	Down	3.66618e-09	9.88393e-08	-	-	-	GO:0016763//transferase activity, transferring pentosyl groups;GO:0016763//transferase activity, transferring pentosyl groups	-	gi|413932379|gb|AFW66930.1|/0/hypothetical protein ZEAMMB73_001485 [Zea mays]
GRMZM2G151807	1402.74	451.27	222.43	49.37	23.73	-1.05692	Down	3.19934e-17	1.95997e-15	-	-	-	-	-	gi|293332269|ref|NP_001170052.1|/9.16756e-79/uncharacterized protein LOC100383968 [Zea mays]
GRMZM2G007185	1813	95	44	7.51	3.61	-1.05681	Down	3.41432e-05	0.000415154	-	K14413|1|4e-10|65.1|sbi:SORBI_10g008170|beta-1,3-galactosyltransferase [EC:2.4.1.-]	GO:0043231//intracellular membrane-bounded organelle;GO:0031224//intrinsic to membrane	GO:0016758//transferase activity, transferring hexosyl groups	GO:0006464//cellular protein modification process	gi|219362393|ref|NP_001136834.1|/0/uncharacterized protein LOC100216983 [Zea mays]
GRMZM2G078806	1719.47	9685	4533	816.13	392.7	-1.05537	Down	0	0	-	-	-	-	-	gi|414867042|tpg|DAA45599.1|/0/TPA: hypothetical protein ZEAMMB73_055127 [Zea mays]
GRMZM2G071768	1680	110	51	9.38	4.52	-1.05327	Down	8.31462e-06	0.000117816	-	-	GO:0031090//organelle membrane;GO:0031090//organelle membrane;GO:0031090//organelle membrane;GO:0031090//organelle membrane	-	-	gi|226494692|ref|NP_001148795.1|/0/LOC100282412 [Zea mays]
GRMZM2G023711	1193.92	97	45	11.76	5.67	-1.05247	Down	2.91392e-05	0.000359779	-	-	-	GO:0015036//disulfide oxidoreductase activity	GO:0018904;GO:0019725//cellular homeostasis	gi|413939146|gb|AFW73697.1|/6.80173e-37/hypothetical protein ZEAMMB73_081186 [Zea mays]
GRMZM2G305211	928.41	312.95	146.96	49.69	24.02	-1.04872	Down	9.42152e-14	4.27877e-12	-	K06630|1|8e-64|243|zma:100273134|tyrosine 3-monooxygenase/tryptophan 5-monooxygenase activation protein	-	GO:0005515//protein binding;GO:0005515//protein binding	-	gi|414887256|tpg|DAA63270.1|/1.68167e-106/TPA: hypothetical protein ZEAMMB73_175908 [Zea mays]
GRMZM2G099052	1334.02	126	50	11.62	5.62	-1.04797	Down	2.62568e-08	6.207e-07	-	-	-	-	-	gi|226508992|ref|NP_001140884.1|/1.58273e-135/hypothetical protein [Zea mays]
GRMZM2G033634	1520.64	117.5	59.04	11.97	5.8	-1.0453	Down	3.22232e-05	0.000393804	-	-	GO:0009536//plastid;GO:0009536//plastid;GO:0009536//plastid;GO:0009536//plastid;GO:0009536//plastid;GO:0009536//plastid;GO:0009536//plastid	GO:0004551//nucleotide diphosphatase activity;GO:0004551//nucleotide diphosphatase activity;GO:0004551//nucleotide diphosphatase activity;GO:0004551//nucleotide diphosphatase activity;GO:0004551//nucleotide diphosphatase activity;GO:0004551//nucleotide diphosphatase activity;GO:0004551//nucleotide diphosphatase activity	-	gi|414886592|tpg|DAA62606.1|/2.41775e-114/TPA: nudix hydrolase 23 [Zea mays]
GRMZM2G452529	2382.56	145.47	66.11	8.48	4.11	-1.04493	Down	1.72377e-07	3.50264e-06	-	K00981|1|2e-68|258|zma:100284438|phosphatidate cytidylyltransferase [EC:2.7.7.41]	GO:0031224//intrinsic to membrane;GO:0031224//intrinsic to membrane;GO:0031224//intrinsic to membrane	GO:0070567;GO:0070567;GO:0070567	GO:0006644//phospholipid metabolic process	gi|226509604|ref|NP_001150805.1|/0/LOC100284438 [Zea mays]
GRMZM2G113355	1690	700	330	60.04	29.1	-1.0449	Down	1.705e-28	1.95586e-26	-	K10712|1|3e-94|315|zma:100191278|cysteamine dioxygenase [EC:1.13.11.19]	-	GO:0016702//oxidoreductase activity, acting on single donors with incorporation of molecular oxygen, incorporation of two atoms of oxygen;GO:0016702//oxidoreductase activity, acting on single donors with incorporation of molecular oxygen, incorporation of two atoms of oxygen	GO:0008152//metabolic process;GO:0008152//metabolic process	gi|212275668|ref|NP_001130184.1|/4.07086e-93/uncharacterized protein LOC100191278 [Zea mays]
GRMZM2G057258	1037.76	117	57	17.09	8.3	-1.04197	Down	1.42174e-05	0.000190048	-	K09775|1|5e-33|85.5|zma:100284364|hypothetical protein	GO:0044464//cell part;GO:0044464//cell part;GO:0044464//cell part;GO:0044464//cell part;GO:0044464//cell part	GO:0016209//antioxidant activity;GO:0016209//antioxidant activity;GO:0016209//antioxidant activity;GO:0016209//antioxidant activity;GO:0016209//antioxidant activity	-	gi|223945155|gb|ACN26661.1|/1.38343e-73/unknown [Zea mays]
GRMZM2G029720	932	369	173	57.87	28.16	-1.03917	Down	6.20844e-16	3.41144e-14	-	-	-	-	-	gi|212722200|ref|NP_001131997.1|/4.45888e-22/hypothetical protein [Zea mays]
GRMZM2G168888	1452.82	253	124	26.19	12.76	-1.03739	Down	2.16206e-10	6.89393e-09	-	K01011|1|8e-29|127|sbi:SORBI_04g004490|thiosulfate/3-mercaptopyruvate sulfurtransferase [EC:2.8.1.1 2.8.1.2]	GO:0043231//intracellular membrane-bounded organelle;GO:0043231//intracellular membrane-bounded organelle;GO:0043231//intracellular membrane-bounded organelle;GO:0043231//intracellular membrane-bounded organelle;GO:0043231//intracellular membrane-bounded organelle;GO:0043231//intracellular membrane-bounded organelle;GO:0043231//intracellular membrane-bounded organelle;GO:0009536//plastid;GO:00432…	GO:0016783//sulfurtransferase activity;GO:0016783//sulfurtransferase activity;GO:0016783//sulfurtransferase activity;GO:0016783//sulfurtransferase activity;GO:0016783//sulfurtransferase activity;GO:0016783//sulfurtransferase activity;GO:0016783//sulfurtransferase activity;GO:0016783//sulfurtransferase activity;GO:0016783//sulfurtransferase activity;GO:0016783//sulfurtransferase activity;GO:001678…	GO:0015698//inorganic anion transport;GO:0015698//inorganic anion transport;GO:0015698//inorganic anion transport;GO:0015698//inorganic anion transport;GO:0015698//inorganic anion transport;GO:0015698//inorganic anion transport;GO:0015698//inorganic anion transport;GO:0032502//developmental process;GO:0015698//inorganic anion transport;GO:0015698//inorganic anion transport;GO:0015698//inorganic a…	gi|219887421|gb|ACL54085.1|/1.08908e-180/unknown [Zea mays]
GRMZM2G022947	2238	366	172	23.36	11.39	-1.03627	Down	9.70882e-16	5.26452e-14	-	K00487|1|2e-18|93.2|bdi:100832881|trans-cinnamate 4-monooxygenase [EC:1.14.13.11];K00517|3|4e-17|88.6|ath:AT4G37310|[EC:1.14.-.-];K15639|5|9e-17|87.4|aly:ARALYDRAFT_901457|cytochrome P450, family 734, subfamily A, polypeptide 1 (PHYB activation tagged suppressor 1) [EC:1.14.-.-]	-	GO:0016491//oxidoreductase activity;GO:0005506//iron ion binding	GO:0008152//metabolic process	gi|414591033|tpg|DAA41604.1|/0/TPA: putative cytochrome P450 superfamily protein [Zea mays]
GRMZM2G131489	1202.94	98	48	12.3	6	-1.03562	Down	8.02636e-05	0.000883759	-	K14172|1|3e-138|350|sbi:SORBI_02g020290|light-harvesting complex II chlorophyll a/b binding protein 7	GO:0043234//protein complex;GO:0009536//plastid;GO:0043234//protein complex;GO:0009536//plastid;GO:0043234//protein complex;GO:0009536//plastid	GO:0046906//tetrapyrrole binding;GO:0046906//tetrapyrrole binding;GO:0046906//tetrapyrrole binding	GO:0009639//response to red or far red light;GO:0006091//generation of precursor metabolites and energy;GO:0009639//response to red or far red light;GO:0006091//generation of precursor metabolites and energy;GO:0009639//response to red or far red light;GO:0006091//generation of precursor metabolites and energy	gi|414884910|tpg|DAA60924.1|/1.14616e-126/TPA: hypothetical protein ZEAMMB73_235289 [Zea mays]
GRMZM2G050625	1449	593.23	279.33	58.99	28.83	-1.0329	Down	1.72906e-24	1.63766e-22	-	-	GO:0031410//cytoplasmic vesicle	GO:0046914//transition metal ion binding;GO:0003676//nucleic acid binding	-	gi|212722518|ref|NP_001131712.1|/1.44907e-167/uncharacterized protein LOC100193074 [Zea mays]
GRMZM2G103292	2230.3	139.01	70.82	9.63	4.71	-1.03181	Down	5.57742e-06	8.22698e-05	-	K02728|1|4e-12|72.4|zma:100191947|20S proteasome subunit alpha 3 [EC:3.4.25.1]	GO:0005840//ribosome;GO:0005839//proteasome core complex;GO:0043231//intracellular membrane-bounded organelle;GO:0005840//ribosome;GO:0005839//proteasome core complex;GO:0043231//intracellular membrane-bounded organelle;GO:0005840//ribosome;GO:0005839//proteasome core complex;GO:0043231//intracellular membrane-bounded organelle;GO:0031224//intrinsic to membrane;GO:0009536//plastid;GO:0005840//rib…	GO:0004175//endopeptidase activity;GO:0004175//endopeptidase activity;GO:0004175//endopeptidase activity;GO:0016779//nucleotidyltransferase activity;GO:0042625//ATPase activity, coupled to transmembrane movement of ions;GO:0032559;GO:0003824//catalytic activity;GO:0004175//endopeptidase activity;GO:0004175//endopeptidase activity	GO:0019941//modification-dependent protein catabolic process;GO:0010038//response to metal ion;GO:0019941//modification-dependent protein catabolic process;GO:0010038//response to metal ion;GO:0019941//modification-dependent protein catabolic process;GO:0010038//response to metal ion;GO:0006073//cellular glucan metabolic process;GO:0009206;GO:0006811//ion transport;GO:0009207;GO:0019941//modifica…	gi|219886711|gb|ACL53730.1|/5.90659e-30/unknown [Zea mays]
GRMZM2G147532	2230.3	139.01	70.82	9.63	4.71	-1.03181	Down	5.57742e-06	8.22277e-05	-	K02728|1|4e-12|72.4|zma:100191947|20S proteasome subunit alpha 3 [EC:3.4.25.1]	GO:0005840//ribosome;GO:0005839//proteasome core complex;GO:0043231//intracellular membrane-bounded organelle;GO:0005840//ribosome;GO:0005839//proteasome core complex;GO:0043231//intracellular membrane-bounded organelle;GO:0005840//ribosome;GO:0005839//proteasome core complex;GO:0043231//intracellular membrane-bounded organelle;GO:0031224//intrinsic to membrane;GO:0009536//plastid;GO:0005840//rib…	GO:0004175//endopeptidase activity;GO:0004175//endopeptidase activity;GO:0004175//endopeptidase activity;GO:0016779//nucleotidyltransferase activity;GO:0042625//ATPase activity, coupled to transmembrane movement of ions;GO:0032559;GO:0003824//catalytic activity;GO:0004175//endopeptidase activity;GO:0004175//endopeptidase activity	GO:0019941//modification-dependent protein catabolic process;GO:0010038//response to metal ion;GO:0019941//modification-dependent protein catabolic process;GO:0010038//response to metal ion;GO:0019941//modification-dependent protein catabolic process;GO:0010038//response to metal ion;GO:0006073//cellular glucan metabolic process;GO:0009206;GO:0006811//ion transport;GO:0009207;GO:0019941//modifica…	gi|414864970|tpg|DAA43527.1|/3.31512e-72/TPA: hypothetical protein ZEAMMB73_915404 [Zea mays]
GRMZM2G170412	2613	102	48	5.56	2.72	-1.03148	Down	2.45436e-05	0.000307923	-	K11380|1|5e-21|101|ppp:PHYPADRAFT_27586|NuA3 HAT complex component NTO1	GO:0043231//intracellular membrane-bounded organelle	GO:0016741;GO:0046914//transition metal ion binding	GO:0009292//genetic transfer;GO:0006730//one-carbon metabolic process	gi|413950797|gb|AFW83446.1|/0/hypothetical protein ZEAMMB73_198866 [Zea mays]
AC185415.3_FG005	1473	95.57	45.04	9.34	4.57	-1.03123	Down	5.35144e-05	0.000618563	-	K13093|1|5e-07|54.3|sbi:SORBI_05g002130|HIV Tat-specific factor 1	-	GO:0005488//binding	-	gi|414590139|tpg|DAA40710.1|/0/TPA: hypothetical protein ZEAMMB73_970290 [Zea mays]
GRMZM5G806309	1105	122.36	57.69	16.08	7.87	-1.03083	Down	3.23368e-06	5.05743e-05	-	K15174|1|3e-140|496|sbi:SORBI_07g003820|RNA polymerase II-associated factor 1	GO:0043231//intracellular membrane-bounded organelle	-	-	gi|413921265|gb|AFW61197.1|/2.58153e-139/hypothetical protein ZEAMMB73_933462 [Zea mays]
GRMZM2G057031	2751	229	108	11.85	5.8	-1.03076	Down	2.58836e-10	8.17178e-09	-	K10756|1|6e-65|247|ath:AT5G27740|replication factor C subunit 3/5	GO:0043231//intracellular membrane-bounded organelle	GO:0003676//nucleic acid binding	GO:0006259//DNA metabolic process;GO:0003006//developmental process involved in reproduction	gi|413923603|gb|AFW63535.1|/0/hypothetical protein ZEAMMB73_411986 [Zea mays]
AC233865.1_FG001	312	253.8	119.71	129.21	63.25	-1.03058	Down	2.62364e-11	9.45463e-10	-	K11254|1|1e-40|162|mtr:MTR_2g096100|histone H4	GO:0000785//chromatin;GO:0031090//organelle membrane;GO:0009536//plastid	GO:0003676//nucleic acid binding	GO:0034728//nucleosome organization	gi|470116831|ref|XP_004294578.1|/1.79947e-39/PREDICTED: histone H4-like [Fragaria vesca subsp. vesca]
GRMZM2G038606	980.41	100.26	49.61	15.62	7.66	-1.02798	Down	6.83414e-05	0.000768054	-	K12623|1|4e-48|188|bdi:100821596|U6 snRNA-associated Sm-like protein LSm4	GO:0032991//macromolecular complex;GO:0032991//macromolecular complex;GO:0030529//ribonucleoprotein complex;GO:0043231//intracellular membrane-bounded organelle;GO:0032991//macromolecular complex	GO:0005488//binding;GO:0005488//binding;GO:0005488//binding	GO:0003006//developmental process involved in reproduction	gi|414876860|tpg|DAA53991.1|/1.66236e-46/TPA: hypothetical protein ZEAMMB73_426325 [Zea mays]
GRMZM2G125747	1021.78	313.63	148.21	44.67	21.93	-1.0264	Down	1.67352e-13	7.39043e-12	-	-	-	-	-	gi|195657287|gb|ACG48111.1|/5.0615e-22/hypothetical protein [Zea mays]
GRMZM2G169929	1023	433	205	61.64	30.29	-1.02503	Down	4.62094e-18	3.07277e-16	-	-	GO:0031410//cytoplasmic vesicle	-	-	gi|414876124|tpg|DAA53255.1|/1.63223e-60/TPA: hypothetical protein ZEAMMB73_927067 [Zea mays]
GRMZM2G096753	1365	133.82	63.39	14.15	6.96	-1.02364	Down	1.69725e-06	2.81503e-05	-	K13412|1|2e-41|168|zma:542226|calcium-dependent protein kinase [EC:2.7.11.1]	-	GO:0004672//protein kinase activity;GO:0032559;GO:0004672//protein kinase activity;GO:0032559	GO:0006464//cellular protein modification process;GO:0006464//cellular protein modification process	gi|413937851|gb|AFW72402.1|/2.31524e-143/putative phosphoenolpyruvate carboxylase kinase family protein [Zea mays]
GRMZM2G177229	1582.98	1256	605	115.84	57.04	-1.02209	Down	1.94028e-47	4.20049e-45	-	K12836|1|1e-101|368|zma:100272749|splicing factor U2AF 35 kDa subunit	GO:0043231//intracellular membrane-bounded organelle;GO:0043231//intracellular membrane-bounded organelle;GO:0043231//intracellular membrane-bounded organelle;GO:0043231//intracellular membrane-bounded organelle;GO:0043231//intracellular membrane-bounded organelle;GO:0043231//intracellular membrane-bounded organelle;GO:0043231//intracellular membrane-bounded organelle;GO:0043231//intracellular me…	GO:0046914//transition metal ion binding;GO:0003676//nucleic acid binding;GO:0046914//transition metal ion binding;GO:0003676//nucleic acid binding;GO:0046914//transition metal ion binding;GO:0003676//nucleic acid binding;GO:0046914//transition metal ion binding;GO:0003676//nucleic acid binding;GO:0046914//transition metal ion binding;GO:0003676//nucleic acid binding;GO:0046914//transition metal …	-	gi|224034457|gb|ACN36304.1|/1.49734e-100/unknown [Zea mays]
GRMZM2G075315	1176	266.29	126.41	32.82	16.17	-1.02126	Down	1.19462e-11	4.46131e-10	-	-	-	GO:0004866//endopeptidase inhibitor activity;GO:0004866//endopeptidase inhibitor activity	-	gi|195623460|gb|ACG33560.1|/2.16034e-32/Bowman-Birk type trypsin inhibitor [Zea mays]
GRMZM2G086702	914.73	125.69	59.49	20.03	9.87	-1.02104	Down	3.18766e-06	4.99904e-05	-	K08233|1|1e-24|112|ath:AT2G23610|polyneuridine-aldehyde esterase [EC:3.1.1.78]	-	-	GO:0044238//primary metabolic process;GO:0044238//primary metabolic process	gi|413918006|gb|AFW57938.1|/4.05372e-106/hypothetical protein ZEAMMB73_010687 [Zea mays]
GRMZM2G092648	1784.67	127.37	66.25	11.22	5.53	-1.02072	Down	3.14502e-05	0.000384684	-	-	-	-	-	gi|239046656|ref|NP_001132609.2|/0/hypothetical protein [Zea mays]
GRMZM2G097812	3029	615	292	28.87	14.23	-1.02064	Down	7.6017e-25	7.47016e-23	-	-	-	-	-	gi|194697368|gb|ACF82768.1|/1.05638e-38/unknown [Zea mays]
GRMZM2G079559	927	620.93	294.97	97.92	48.28	-1.02018	Down	4.19542e-25	4.16547e-23	-	-	-	-	-	gi|413920792|gb|AFW60724.1|/2.72047e-96/octicosapeptide/Phox/Bem1p [Zea mays]
GRMZM2G160606	1279	191	91	21.59	10.68	-1.01545	Down	1.17391e-08	2.93406e-07	-	K06287|1|4e-56|217|sbi:SORBI_01g009640|septum formation protein	GO:0005737//cytoplasm	-	-	gi|413933208|gb|AFW67759.1|/1.39645e-70/hypothetical protein ZEAMMB73_345019 [Zea mays]
GRMZM5G831887	406	418.99	199.94	159.12	78.81	-1.01366	Down	2.76648e-17	1.70934e-15	-	K09487|1|6e-45|177|zma:100285108|heat shock protein 90kDa beta	GO:0044432//endoplasmic reticulum part;GO:0031410//cytoplasmic vesicle	GO:0005515//protein binding;GO:0032559	GO:0050896//response to stimulus;GO:0044267//cellular protein metabolic process	gi|413948841|gb|AFW81490.1|/1.97178e-46/hypothetical protein ZEAMMB73_031063, partial [Zea mays]
GRMZM2G039650	2755.12	211.97	97	10.49	5.2	-1.01243	Down	4.27524e-10	1.31795e-08	-	-	GO:0044464//cell part;GO:0044464//cell part;GO:0044464//cell part	GO:0016791//phosphatase activity;GO:0003723//RNA binding;GO:0016791//phosphatase activity;GO:0003723//RNA binding;GO:0016791//phosphatase activity;GO:0003723//RNA binding	GO:0006950//response to stress;GO:0009755//hormone-mediated signaling pathway;GO:0040007//growth;GO:0006796//phosphate-containing compound metabolic process;GO:0006950//response to stress;GO:0009755//hormone-mediated signaling pathway;GO:0040007//growth;GO:0006796//phosphate-containing compound metabolic process;GO:0006950//response to stress;GO:0009755//hormone-mediated signaling pathway;GO:0040…	gi|293334643|ref|NP_001168634.1|/0/uncharacterized protein LOC100382420 [Zea mays]
GRMZM2G497531	1249.63	254.87	122.43	29.66	14.71	-1.01172	Down	7.08998e-11	2.42449e-09	-	-	-	-	-	gi|195646048|gb|ACG42492.1|/1.52019e-98/hypothetical protein [Zea mays]
GRMZM2G052546	1367.76	97	46	10.16	5.04	-1.0114	Down	4.5614e-05	0.000536944	-	K14165|1|2e-13|75.9|cme:CMT465C|dual specificity phosphatase [EC:3.1.3.16 3.1.3.48]	GO:0043231//intracellular membrane-bounded organelle;GO:0043231//intracellular membrane-bounded organelle;GO:0043231//intracellular membrane-bounded organelle;GO:0043231//intracellular membrane-bounded organelle;GO:0043231//intracellular membrane-bounded organelle;GO:0043231//intracellular membrane-bounded organelle;GO:0043231//intracellular membrane-bounded organelle	GO:0016791//phosphatase activity;GO:0016791//phosphatase activity;GO:0016791//phosphatase activity;GO:0004721//phosphoprotein phosphatase activity;GO:0016791//phosphatase activity;GO:0016791//phosphatase activity;GO:0016791//phosphatase activity	GO:0006796//phosphate-containing compound metabolic process;GO:0006796//phosphate-containing compound metabolic process;GO:0006796//phosphate-containing compound metabolic process;GO:0006464//cellular protein modification process;GO:0006796//phosphate-containing compound metabolic process;GO:0006796//phosphate-containing compound metabolic process;GO:0006796//phosphate-containing compound metabol…	gi|219362899|ref|NP_001136639.1|/0/uncharacterized protein LOC100216768 [Zea mays]
GRMZM2G162486	1383	503.95	240.97	52.57	26.09	-1.01074	Down	2.16916e-20	1.62647e-18	-	K00799|1|7e-123|439|zma:100282747|glutathione S-transferase [EC:2.5.1.18]	GO:0044424//intracellular part	GO:0016765//transferase activity, transferring alkyl or aryl (other than methyl) groups	-	gi|413956118|gb|AFW88767.1|/1.09445e-132/IN2-1 protein [Zea mays]
GRMZM5G820808	774	504.97	241.61	96.15	47.75	-1.00979	Down	2.48076e-20	1.8457e-18	-	-	-	-	-	gi|414867925|tpg|DAA46482.1|/2.77595e-67/TPA: hypothetical protein ZEAMMB73_427747 [Zea mays]
GRMZM2G376918	3892	120	57	4.34	2.16	-1.00666	Down	5.8909e-06	8.60998e-05	-	K15271|1|6e-98|357|rcu:RCOM_1095670|ATP-dependent DNA helicase HFM1/MER3 [EC:3.6.4.12];K15078|4|3e-79|295|vvi:100250139|structure-specific endonuclease subunit SLX1 [EC:3.6.1.-]	GO:0043231//intracellular membrane-bounded organelle;GO:0043231//intracellular membrane-bounded organelle;GO:0043231//intracellular membrane-bounded organelle	-	-	gi|413953302|gb|AFW85951.1|/0/hypothetical protein ZEAMMB73_518426 [Zea mays]
GRMZM2G022979	1202	161.3	77.37	19.44	9.68	-1.00595	Down	1.88073e-07	3.80281e-06	-	-	-	-	-	gi|414885431|tpg|DAA61445.1|/2.82221e-118/TPA: hypothetical protein ZEAMMB73_559862 [Zea mays]
GRMZM2G112951	1316.76	141.12	68.13	15.57	7.76	-1.00464	Down	1.38952e-06	2.36038e-05	-	-	-	-	-	gi|212722602|ref|NP_001131713.1|/2.80692e-47/uncharacterized protein LOC100193075 [Zea mays]
GRMZM2G039396	2145	94.84	45.55	6.32	3.15	-1.00457	Down	7.2191e-05	0.000806282	-	K00231|1|0.0|936|zma:542554|oxygen-dependent protoporphyrinogen oxidase [EC:1.3.3.4]	GO:0043231//intracellular membrane-bounded organelle	GO:0016634	GO:0006778//porphyrin-containing compound metabolic process	gi|162458869|ref|NP_001105564.1|/0/protoporphyrinogen IX oxidase (plastidic)1 [Zea mays]
GRMZM2G105712	1094.69	228.37	108.73	30.01	14.98	-1.00241	Down	3.473e-10	1.07873e-08	-	K02943|1|4e-26|117|zma:100194313|large subunit ribosomal protein LP2	GO:0005622//intracellular;GO:0005622//intracellular;GO:0005622//intracellular;GO:0005622//intracellular;GO:0030529//ribonucleoprotein complex;GO:0005622//intracellular	GO:0005198//structural molecule activity	GO:0006412//translation	gi|413948572|gb|AFW81221.1|/2.0507e-74/hypothetical protein ZEAMMB73_796524, partial [Zea mays]
