# Supplementary material for: Transcriptome Analysis of Chilling-Imbibed Embryo Revealed Membrane Recovery Related Genes in Maize
Source: Front Plant Sci. 2017 Jan 4;7:1978. doi: 10.3389/fpls.2016.01978 (PMC5209358; doi:10.3389/fpls.2016.01978)
Supplement: Supplementary file 7 [file DataSheet7.xlsx]

## Sheet: Sheet1
geneID	geneLength	CK2-Expression	LT2-Expression	CK2-FPKM	LT2-FPKM	log2 Ratio(LT2/CK2)	Up-Down-Regulation(LT2/CK2)	P-value	FDR	Description	KEGG Orthology	GO Component	GO Function	GO Process	Blast nr
GRMZM2G549274	440	0	72.61	0.01	22.38	11.128	Up	3.55552e-18	5.26142e-16	-	K10355|1|6e-07|51.2|osa:4337566|actin, other eukaryote;K05692|3|2e-06|49.7|mtr:MTR_2g008050|actin beta/gamma 1	-	-	-	gi|413950265|gb|AFW82914.1|/2.75244e-16/hypothetical protein ZEAMMB73_816135 [Zea mays]
GRMZM5G852663	2239	0	225	0.01	12.72	10.3129	Up	2.23144e-55	1.14672e-52	-	K15639|1|1e-170|598|aly:ARALYDRAFT_901457|cytochrome P450, family 734, subfamily A, polypeptide 1 (PHYB activation tagged suppressor 1) [EC:1.14.-.-];K10717|3|5e-90|330|zma:100501848|cytokinin trans-hydroxylase	-	GO:0016491//oxidoreductase activity;GO:0005506//iron ion binding	GO:0008152//metabolic process	gi|227498401|ref|NP_001153094.1|/0/cytochrome P450 CYP734A7 [Zea mays]
GRMZM2G147041	1209	0	89.04	0.01	9.45	9.88417	Up	2.61404e-22	4.86074e-20	-	-	GO:0043231//intracellular membrane-bounded organelle	-	-	gi|413923698|gb|AFW63630.1|/2.39865e-141/sucrose cleavage protein-like protein [Zea mays]
GRMZM5G811567	2068	0	131.87	0.01	8.08	9.65821	Up	1.60292e-32	4.81967e-30	-	K14779|1|0.0|612|sbi:SORBI_02g041390|ATP-dependent RNA helicase DDX52/ROK1 [EC:3.6.4.13]	-	GO:0032559;GO:0042623//ATPase activity, coupled	-	gi|414887918|tpg|DAA63932.1|/0/TPA: putative DEAD-box ATP-dependent RNA helicase family protein [Zea mays]
GRMZM5G834605	506	0	28.03	0.01	7.43	9.53722	Up	1.77668e-07	8.02176e-06	-	-	-	-	-	gi|414876863|tpg|DAA53994.1|/4.04689e-64/TPA: hypothetical protein ZEAMMB73_259098 [Zea mays]
GRMZM2G116460	682	0	35.78	0.01	6.9	9.43045	Up	3.52812e-09	2.20617e-07	-	-	-	-	-	gi|414884908|tpg|DAA60922.1|/5.06387e-34/TPA: hypothetical protein ZEAMMB73_478969 [Zea mays]
GRMZM5G816561	1734	0	83.37	0.01	6.11	9.25503	Up	7.52016e-21	1.26518e-18	-	K15398|1|2e-86|318|ppp:PHYPADRAFT_151187|cytochrome P450, family 86, subfamily A, polypeptide 2/4/7/8 (fatty acid omega-hydroxylase) [EC:1.14.-.-];K15402|2|3e-84|311|mtr:MTR_4g075110|cytochrome P450, family 86, subfamily B, polypeptide 1 (fatty acid omega-hydroxylase) [EC:1.14.-.-]	-	GO:0016491//oxidoreductase activity;GO:0005506//iron ion binding	GO:0008152//metabolic process	gi|414585819|tpg|DAA36390.1|/0/TPA: putative cytochrome P450 superfamily protein [Zea mays]
AC203535.4_FG007	1308	0	61.66	0.01	6.04	9.2384	Up	1.68105e-15	2.06579e-13	-	K08819|1|5e-115|412|mtr:MTR_2g020210|cyclin-dependent kinase 12/13 [EC:2.7.11.22 2.7.11.23]	-	GO:0004672//protein kinase activity;GO:0032559	GO:0006464//cellular protein modification process	gi|413945151|gb|AFW77800.1|/0/putative protein kinase superfamily protein [Zea mays]
GRMZM5G818776	864	0	33	0.01	4.96	8.9542	Up	1.08106e-08	6.26126e-07	-	K10863|1|4e-10|63.5|aly:ARALYDRAFT_486946|aprataxin [EC:3.-.-.-]	-	-	-	gi|413921523|gb|AFW61455.1|/6.66532e-78/putative HLH DNA-binding domain superfamily protein [Zea mays]
GRMZM2G003625	4523	0	123.66	0.01	3.43	8.42206	Up	1.41296e-30	3.87728e-28	-	K03013|1|6e-94|344|vvi:100258335|DNA-directed RNA polymerases I, II, and III subunit RPABC1;K13457|2|2e-48|193|sbi:SORBI_10g028720|disease resistance protein RPM1	-	GO:0032559;GO:0032559	GO:0012501//programmed cell death;GO:0006950//response to stress;GO:0012501//programmed cell death;GO:0006950//response to stress	gi|413915994|gb|AFW55926.1|/0/hypothetical protein ZEAMMB73_963178 [Zea mays]
GRMZM2G075008	1515	0	39.63	0.01	3.34	8.3837	Up	3.7578e-10	2.74446e-08	-	K15199|1|2e-149|527|osa:4330065|general transcription factor 3C polypeptide 1	-	-	-	gi|413938870|gb|AFW73421.1|/0/hypothetical protein ZEAMMB73_545897 [Zea mays]
GRMZM2G163574	1507	0	32.51	0.01	2.75	8.10329	Up	1.89234e-08	1.03855e-06	-	-	-	-	-	gi|414881691|tpg|DAA58822.1|/2.13657e-169/TPA: hypothetical protein ZEAMMB73_475988 [Zea mays]
GRMZM2G012734	1215	0	19.38	0.01	2.05	7.67948	Up	2.74146e-05	0.00071745	-	-	GO:0043231//intracellular membrane-bounded organelle;GO:0043231//intracellular membrane-bounded organelle	-	-	gi|413935845|gb|AFW70396.1|/3.01117e-133/hypothetical protein ZEAMMB73_344849 [Zea mays]
GRMZM2G038252	1785	0	24.12	0.01	1.72	7.42626	Up	1.66809e-06	6.07563e-05	-	-	GO:0043231//intracellular membrane-bounded organelle;GO:0043231//intracellular membrane-bounded organelle	GO:0003677//DNA binding;GO:0001071//nucleic acid binding transcription factor activity;GO:0003677//DNA binding;GO:0001071//nucleic acid binding transcription factor activity	GO:0006351//transcription, DNA-dependent;GO:0006351//transcription, DNA-dependent	gi|414865514|tpg|DAA44071.1|/1.50388e-140/TPA: putative homeobox DNA-binding domain superfamily protein [Zea mays]
GRMZM2G026546	1570	0	19.54	0.01	1.59	7.31288	Up	2.74146e-05	0.000718115	-	-	-	-	-	gi|414884846|tpg|DAA60860.1|/1.71299e-84/TPA: hypothetical protein ZEAMMB73_372365 [Zea mays]
AC203985.4_FG001	2046	0	25	0.01	1.55	7.27612	Up	9.52944e-07	3.71504e-05	-	K13783|1|0.0|961|zma:100281074|MFS transporter, OPA family, solute carrier family 37 (glycerol-3-phosphate transporter), member 1/2	GO:0043231//intracellular membrane-bounded organelle	-	GO:0006810//transport	gi|413936465|gb|AFW71016.1|/0/glycerol 3-phosphate permease [Zea mays]
GRMZM2G378515	2327	0	24.53	0.01	1.33	7.05528	Up	1.66809e-06	6.08347e-05	-	K06630|1|3e-82|305|zma:100273134|tyrosine 3-monooxygenase/tryptophan 5-monooxygenase activation protein;K11657|3|1e-79|296|zma:542440|remodeling and spacing factor 1	-	GO:0005515//protein binding;GO:0005515//protein binding	-	gi|414592139|tpg|DAA42710.1|/0/TPA: hypothetical protein ZEAMMB73_365484 [Zea mays]
GRMZM2G369522	2757	0	19.48	0.01	0.89	6.47573	Up	2.74146e-05	0.000716787	-	K02262|1|7e-147|312|osa:6450138|cytochrome c oxidase subunit 3	GO:0031224//intrinsic to membrane;GO:0005746//mitochondrial respiratory chain	GO:0015002//heme-copper terminal oxidase activity	GO:0022904//respiratory electron transport chain	gi|89280753|ref|YP_514631.1|/1.05342e-146/cytochrome c oxidase subunit 3 [Oryza sativa Indica Group]
GRMZM2G018664	4749	0	21.41	0.01	0.57	5.83289	Up	8.94698e-06	0.00026988	-	K00412|1|0.0|687|sbi:SobioMp18|ubiquinol-cytochrome c reductase cytochrome b subunit	GO:0019866//organelle inner membrane;GO:0043231//intracellular membrane-bounded organelle;GO:0031224//intrinsic to membrane	GO:0043169//cation binding;GO:0003824//catalytic activity	GO:0051234//establishment of localization;GO:0022900//electron transport chain	gi|414876605|tpg|DAA53736.1|/0/TPA: hypothetical protein ZEAMMB73_467138 [Zea mays]
GRMZM2G300990	1540.74	1.34	71.99	0.34	5.96	4.13171	Up	1.9834e-16	2.63187e-14	-	-	GO:0009536//plastid;GO:0009536//plastid	GO:0016829//lyase activity;GO:0004672//protein kinase activity;GO:0032559;GO:0004672//protein kinase activity;GO:0032559;GO:0016829//lyase activity;GO:0004672//protein kinase activity;GO:0032559	GO:0006396//RNA processing;GO:0006779//porphyrin-containing compound biosynthetic process;GO:0006464//cellular protein modification process;GO:0006464//cellular protein modification process;GO:0006396//RNA processing;GO:0006779//porphyrin-containing compound biosynthetic process;GO:0006464//cellular protein modification process	gi|414872991|tpg|DAA51548.1|/1.03126e-115/TPA: putative protein kinase superfamily protein [Zea mays]
GRMZM2G166603	3448	5.36	68.9	0.26	2.51	3.2711	Up	8.58866e-12	7.44632e-10	-	K01376|1|4e-95|348|ath:AT1G47128|[EC:3.4.22.-];K01365|4|4e-80|298|smo:SELMODRAFT_428615|cathepsin L [EC:3.4.22.15]	-	-	-	gi|414875906|tpg|DAA53037.1|/0/TPA: hypothetical protein ZEAMMB73_586844 [Zea mays]
GRMZM2G089640	1997	3.1	35.91	0.26	2.28	3.13245	Up	2.83522e-06	9.79641e-05	-	K14486|1|1e-60|232|pop:POPTR_589324|auxin response factor	GO:0043231//intracellular membrane-bounded organelle	GO:0003676//nucleic acid binding;GO:0005515//protein binding	GO:0006351//transcription, DNA-dependent;GO:0009755//hormone-mediated signaling pathway	gi|413943363|gb|AFW76012.1|/0/hypothetical protein ZEAMMB73_306865 [Zea mays]
GRMZM2G425230	375	3	32.24	1.47	11.84	3.00978	Up	1.19976e-05	0.000347084	-	-	-	-	-	gi|413945381|gb|AFW78030.1|/7.29645e-33/hypothetical protein ZEAMMB73_650005 [Zea mays]
GRMZM2G110500	889	5.15	37.83	1	5.52	2.46467	Up	1.9199e-05	0.000527349	-	K15151|1|1e-84|311|zma:100283957|mediator of RNA polymerase II transcription subunit 10	GO:0043234//protein complex;GO:0043234//protein complex	-	GO:0006355//regulation of transcription, DNA-dependent;GO:0006355//regulation of transcription, DNA-dependent	gi|414886409|tpg|DAA62423.1|/3.10298e-84/TPA: mediator complex subunit 10 CG5057-PA isoform 1 [Zea mays]
AC209810.3_FG002	1107	15.06	88.52	2.33	10.29	2.14284	Up	8.47634e-10	5.7729e-08	-	K01365|1|0.0|645|sbi:SORBI_03g043220|cathepsin L [EC:3.4.22.15]	GO:0031410//cytoplasmic vesicle;GO:0005783//endoplasmic reticulum	GO:0004175//endopeptidase activity	GO:0019538//protein metabolic process	gi|414879123|tpg|DAA56254.1|/0/TPA: hypothetical protein ZEAMMB73_708930 [Zea mays]
GRMZM2G058702	3059	7.46	42.99	0.41	1.77	2.11005	Up	2.33948e-05	0.000626759	-	K00627|1|7e-143|506|zma:100274483|pyruvate dehydrogenase E2 component (dihydrolipoamide acetyltransferase) [EC:2.3.1.12]	GO:0043231//intracellular membrane-bounded organelle	GO:0016747//transferase activity, transferring acyl groups other than amino-acyl groups	-	gi|414870468|tpg|DAA49025.1|/0/TPA: hypothetical protein ZEAMMB73_066761 [Zea mays]
GRMZM2G333029	2135	26.39	135.21	2.09	8.02	1.9401	Up	5.17766e-13	5.22648e-11	-	-	-	-	-	gi|226501238|ref|NP_001142961.1|/1.04638e-70/uncharacterized protein LOC100275412 [Zea mays]
GRMZM2G128938	4634.16	12	62	0.44	1.68	1.93289	Up	1.27684e-06	4.82468e-05	-	K06640|1|0.0|2771|sbi:SORBI_10g030475|serine/threonine-protein kinase ATR [EC:2.7.11.1]	-	GO:0004672//protein kinase activity;GO:0032559;GO:0004672//protein kinase activity;GO:0032559	GO:0010038//response to metal ion;GO:0006278//RNA-dependent DNA replication;GO:0010212//response to ionizing radiation;GO:0006796//phosphate-containing compound metabolic process;GO:0000723//telomere maintenance;GO:0000003//reproduction;GO:0022403;GO:0010038//response to metal ion;GO:0006278//RNA-dependent DNA replication;GO:0010212//response to ionizing radiation;GO:0006796//phosphate-containing…	gi|413935003|gb|AFW69554.1|/0/hypothetical protein ZEAMMB73_904748 [Zea mays]
GRMZM2G051842	1532	8.32	45.67	1.03	3.8	1.88336	Up	1.98414e-05	0.000541309	-	K00856|1|3e-12|71.6|aly:ARALYDRAFT_478305|adenosine kinase [EC:2.7.1.20]	-	GO:0016772//transferase activity, transferring phosphorus-containing groups;GO:0016772//transferase activity, transferring phosphorus-containing groups	GO:0006796//phosphate-containing compound metabolic process;GO:0006796//phosphate-containing compound metabolic process	gi|239052852|ref|NP_001131950.2|/1.62702e-104/uncharacterized protein LOC100193343 [Zea mays]
GRMZM2G070315	1368.64	12.26	57.98	1.51	5.42	1.84374	Up	8.77298e-06	0.000265197	-	-	-	GO:0004721//phosphoprotein phosphatase activity;GO:0004721//phosphoprotein phosphatase activity	GO:0006796//phosphate-containing compound metabolic process;GO:0006796//phosphate-containing compound metabolic process	gi|226506872|ref|NP_001149521.1|/1.55396e-112/tyrosine specific protein phosphatase family protein [Zea mays]
GRMZM2G474656	2855	16.78	70.73	0.99	3.12	1.65605	Up	2.35934e-06	8.2735e-05	-	K11657|1|2e-118|425|zma:542440|remodeling and spacing factor 1	GO:0043231//intracellular membrane-bounded organelle	GO:0046914//transition metal ion binding;GO:0003677//DNA binding;GO:0001071//nucleic acid binding transcription factor activity	GO:0006351//transcription, DNA-dependent	gi|413946205|gb|AFW78854.1|/0/putative homeodomain-like transcription factor superfamily protein [Zea mays]
GRMZM5G878834	1345	14.66	58.87	1.86	5.6	1.59012	Up	3.37522e-05	0.000857118	-	-	-	-	-	gi|413949145|gb|AFW81794.1|/2.06664e-104/hypothetical protein ZEAMMB73_017431 [Zea mays]
AC217270.3_FG003	861	24.75	95.83	4.98	14.46	1.53785	Up	2.16612e-07	9.62629e-06	-	-	-	-	-	gi|413921987|gb|AFW61919.1|/1.89212e-141/hypothetical protein ZEAMMB73_433959 [Zea mays]
GRMZM2G110172	2159	20.35	78.29	1.59	4.59	1.52947	Up	3.4486e-06	0.000116314	-	-	-	-	-	gi|414877596|tpg|DAA54727.1|/1.17074e-81/TPA: hypothetical protein ZEAMMB73_333582 [Zea mays]
GRMZM2G305216	1765	20.69	79.38	1.99	5.72	1.52325	Up	2.44878e-06	8.54473e-05	-	K02358|1|7e-142|502|zma:100194026|elongation factor Tu	GO:0043231//intracellular membrane-bounded organelle;GO:0043231//intracellular membrane-bounded organelle	GO:0016772//transferase activity, transferring phosphorus-containing groups;GO:0017111//nucleoside-triphosphatase activity;GO:0008135//translation factor activity, nucleic acid binding;GO:0032561//guanyl ribonucleotide binding;GO:0016772//transferase activity, transferring phosphorus-containing groups;GO:0017111//nucleoside-triphosphatase activity;GO:0008135//translation factor activity, nucleic …	GO:0006412//translation;GO:0009207;GO:0006412//translation;GO:0009207	gi|413936410|gb|AFW70961.1|/2.90235e-144/putative translation elongation factor family protein [Zea mays]
AC213455.3_FG008	948	25	94.72	4.55	12.93	1.50678	Up	6.39856e-07	2.60214e-05	-	-	GO:0031224//intrinsic to membrane	GO:0004175//endopeptidase activity	GO:0019538//protein metabolic process	gi|414887149|tpg|DAA63163.1|/1.57741e-147/TPA: hypothetical protein ZEAMMB73_723335 [Zea mays]
GRMZM5G894932	921	27.43	103.02	5.14	14.49	1.49522	Up	1.37179e-07	6.34569e-06	-	K13628|1|2e-12|71.2|cre:CHLREDRAFT_196772|iron-sulfur cluster assembly protein	GO:0043231//intracellular membrane-bounded organelle	GO:0051540	GO:0031163	gi|226529127|ref|NP_001148399.1|/2.53046e-78/protein aq_1857 [Zea mays]
GRMZM2G037134	1594.74	22.99	83.89	2.42	6.7	1.46915	Up	2.8167e-06	9.75628e-05	-	-	-	-	-	gi|414876366|tpg|DAA53497.1|/1.49299e-73/TPA: hypothetical protein ZEAMMB73_680603 [Zea mays]
GRMZM2G156422	1860	27.19	100.11	2.47	6.83	1.46737	Up	3.71236e-07	1.5922e-05	-	-	GO:0016020//membrane;GO:0031410//cytoplasmic vesicle	-	-	gi|226493307|ref|NP_001140910.1|/0/uncharacterized LOC100272987 precursor [Zea mays]
AC197047.3_FG001	558	27.86	99.3	8.86	23.69	1.4189	Up	5.15338e-07	2.13571e-05	-	-	GO:0043231//intracellular membrane-bounded organelle	-	-	gi|226499266|ref|NP_001144738.1|/4.58995e-52/uncharacterized protein LOC100277785 [Zea mays]
GRMZM2G356534	639	84.54	294.07	23.26	60.72	1.38432	Up	4.3431e-17	6.0769e-15	-	-	-	-	-	gi|413943890|gb|AFW76539.1|/1.7796e-68/hypothetical protein ZEAMMB73_352289 [Zea mays]
GRMZM2G163546	751	36.49	122.39	8.47	21.31	1.3311	Up	1.48845e-07	6.80739e-06	-	-	GO:0031410//cytoplasmic vesicle;GO:0043231//intracellular membrane-bounded organelle	-	-	gi|195605814|gb|ACG24737.1|/1.34183e-25/hypothetical protein [Zea mays]
GRMZM2G057623	3078	25.52	81.95	1.39	3.35	1.26908	Up	3.99828e-05	0.000993908	-	-	GO:0043231//intracellular membrane-bounded organelle	-	-	gi|413933015|gb|AFW67566.1|/0/hypothetical protein ZEAMMB73_724005 [Zea mays]
GRMZM5G881950	3675	33.49	105.89	1.51	3.62	1.26144	Up	3.94484e-06	0.00012995	-	-	GO:0005634//nucleus;GO:0005634//nucleus	GO:0005049//nuclear export signal receptor activity;GO:0022892;GO:0005049//nuclear export signal receptor activity;GO:0022892	GO:0015031//protein transport;GO:0015031//protein transport	gi|414872455|tpg|DAA51012.1|/0/TPA: hypothetical protein ZEAMMB73_391864 [Zea mays]
GRMZM2G109332	1036.78	28.48	89.98	4.7	11.19	1.25148	Up	2.25604e-05	0.000607862	cox2	K02261|1|8e-72|268|osa:6450161|cytochrome c oxidase subunit 2	GO:0031224//intrinsic to membrane;GO:0005746//mitochondrial respiratory chain;GO:0031410//cytoplasmic vesicle;GO:0031224//intrinsic to membrane;GO:0005746//mitochondrial respiratory chain;GO:0031410//cytoplasmic vesicle	GO:0015002//heme-copper terminal oxidase activity;GO:0005506//iron ion binding;GO:0015002//heme-copper terminal oxidase activity;GO:0005506//iron ion binding	GO:0022904//respiratory electron transport chain;GO:0051234//establishment of localization;GO:0022904//respiratory electron transport chain;GO:0051234//establishment of localization	gi|414587696|tpg|DAA38267.1|/3.24449e-72/TPA: putative cytochrome C oxidase subunit II family protein [Zea mays]
GRMZM2G112629	1288	38	119	5.04	11.83	1.23095	Up	1.2527e-06	4.7398e-05	-	-	-	-	-	gi|226531322|ref|NP_001140429.1|/2.15884e-87/putative HLH DNA-binding domain superfamily protein [Zea mays]
GRMZM2G073123	1307	38	118	4.96	11.56	1.22073	Up	1.67468e-06	6.08395e-05	-	-	GO:0043231//intracellular membrane-bounded organelle	-	-	gi|194707062|gb|ACF87615.1|/2.67564e-117/unknown [Zea mays]
GRMZM2G062826	2019	32.25	99.45	2.7	6.24	1.20859	Up	1.26919e-05	0.0003653	-	K15029|1|0.0|1071|zma:100279318|translation initiation factor 3 subunit L	-	GO:0008135//translation factor activity, nucleic acid binding;GO:0008135//translation factor activity, nucleic acid binding	GO:0006412//translation;GO:0006412//translation	gi|226508040|ref|NP_001145811.1|/0/uncharacterized protein LOC100279318 [Zea mays]
GRMZM2G158835	1307	29.36	90.35	3.83	8.85	1.20833	Up	3.0385e-05	0.000784294	-	K11294|1|3e-36|150|smo:SELMODRAFT_15428|nucleolin;K12831|5|4e-21|100|mtr:MTR_3g065190|splicing factor 3B subunit 4	GO:0043231//intracellular membrane-bounded organelle	GO:0005488//binding	-	gi|414887732|tpg|DAA63746.1|/6.83575e-105/TPA: hypothetical protein ZEAMMB73_977373 [Zea mays]
GRMZM2G479249	980	48	145	8.44	19.13	1.18052	Up	2.22012e-07	9.83534e-06	-	-	-	-	GO:0009628//response to abiotic stimulus	gi|293335417|ref|NP_001169264.1|/1.83957e-106/uncharacterized protein LOC100383127 [Zea mays]
GRMZM2G059042	1805	40.99	122.33	3.84	8.61	1.16491	Up	1.67052e-06	6.07664e-05	-	K09561|1|3e-06|52.0|vcn:VOLCADRAFT_67840|STIP1 homology and U-box containing protein 1 [EC:6.3.2.19]	-	GO:0016874//ligase activity	-	gi|413918288|gb|AFW58220.1|/4.10945e-178/photoperiod responsive protein [Zea mays]
GRMZM5G820904	1522	38.71	115.23	4.32	9.66	1.16099	Up	3.95538e-06	0.000130145	-	-	GO:0009707//chloroplast outer membrane;GO:0009707//chloroplast outer membrane	-	GO:0006605//protein targeting;GO:0009657//plastid organization;GO:0009653//anatomical structure morphogenesis;GO:0006605//protein targeting;GO:0009653//anatomical structure morphogenesis	gi|414872287|tpg|DAA50844.1|/0/TPA: hypothetical protein ZEAMMB73_310626 [Zea mays]
GRMZM2G056539	1883.68	39.97	117.78	3.58	7.94	1.14918	Up	3.92854e-06	0.000129564	-	-	-	-	-	gi|226505268|ref|NP_001142413.1|/7.01429e-152/uncharacterized protein LOC100274588 [Zea mays]
GRMZM2G065884	1204.6	67	191.65	9.22	20.42	1.14714	Up	1.95576e-08	1.06713e-06	-	-	GO:0044464//cell part;GO:0044464//cell part;GO:0044464//cell part;GO:0044464//cell part;GO:0044464//cell part	-	-	gi|413950497|gb|AFW83146.1|/5.5259e-89/hypothetical protein ZEAMMB73_175969, partial [Zea mays]
GRMZM5G887752	419	45	132	19.5	42.91	1.13784	Up	1.60079e-06	5.86832e-05	-	-	-	-	-	gi|414590648|tpg|DAA41219.1|/1.10391e-36/TPA: hypothetical protein ZEAMMB73_444546 [Zea mays]
GRMZM2G001713	1459	84.43	246.88	9.85	21.6	1.13284	Up	5.37954e-11	4.29512e-09	-	K08245|1|3e-178|623|zma:100282399|phytepsin [EC:3.4.23.40]	GO:0031410//cytoplasmic vesicle;GO:0043231//intracellular membrane-bounded organelle	GO:0004175//endopeptidase activity	GO:0019538//protein metabolic process	gi|413946558|gb|AFW79207.1|/4.11083e-178/hypothetical protein ZEAMMB73_486493 [Zea mays]
GRMZM2G037012	1065.01	63.14	160.05	8.85	19.37	1.13007	Up	7.2153e-06	0.000222149	-	-	-	-	-	gi|413948848|gb|AFW81497.1|/8.78549e-75/hypothetical protein ZEAMMB73_932897, partial [Zea mays]
GRMZM2G114675	1957.95	59.5	172.37	5.13	11.17	1.1226	Up	4.99402e-08	2.53413e-06	-	-	-	GO:0043169//cation binding;GO:0043169//cation binding;GO:0043169//cation binding;GO:0043169//cation binding	GO:0006812//cation transport;GO:0006812//cation transport;GO:0006812//cation transport;GO:0006812//cation transport	gi|413936552|gb|AFW71103.1|/2.08631e-107/putative heavy metal transport/detoxification superfamily protein [Zea mays]
GRMZM2G163860	2971.73	47	137	2.72	5.81	1.09493	Up	1.18398e-06	4.50389e-05	-	K03013|1|8e-46|184|vvi:100258335|DNA-directed RNA polymerases I, II, and III subunit RPABC1;K13457|2|7e-32|137|osa:4342596|disease resistance protein RPM1	-	GO:0016462//pyrophosphatase activity;GO:0032559	GO:0012501//programmed cell death;GO:0006950//response to stress	gi|242048974|ref|XP_002462231.1|/0/hypothetical protein SORBIDRAFT_02g022180 [Sorghum bicolor]
AC203424.3_FG001	684	45.99	130.63	11.78	25.1	1.09135	Up	2.76442e-06	9.59872e-05	-	-	GO:0031410//cytoplasmic vesicle;GO:0031090//organelle membrane;GO:0043231//intracellular membrane-bounded organelle	-	-	gi|413949416|gb|AFW82065.1|/3.58726e-104/hypothetical protein ZEAMMB73_934117, partial [Zea mays]
GRMZM2G024145	1837	85	234	7.65	16.18	1.08068	Up	2.10268e-09	1.37252e-07	-	-	GO:0043231//intracellular membrane-bounded organelle;GO:0043231//intracellular membrane-bounded organelle;GO:0043231//intracellular membrane-bounded organelle	-	-	gi|212275288|ref|NP_001130812.1|/0/uncharacterized protein LOC100191916 [Zea mays]
GRMZM2G046676	1124	42.67	116.31	6.51	13.31	1.03178	Up	2.48684e-05	0.00066247	-	K12192|1|9e-55|212|smo:SELMODRAFT_266789|charged multivesicular body protein 2B	GO:0010008//endosome membrane;GO:0010008//endosome membrane	-	GO:0006810//transport;GO:0006810//transport	gi|413933645|gb|AFW68196.1|/7.02682e-108/charged multivesicular body protein 2a [Zea mays]
GRMZM2G178839	1859.8	49.23	133.35	4.51	9.1	1.01274	Up	9.38456e-06	0.00028098	-	-	-	-	-	gi|238014472|gb|ACR38271.1|/0/unknown [Zea mays]
GRMZM2G428098	645	101.45	0	27.64	0.01	-11.4325	Down	6.06662e-38	2.09106e-35	-	-	-	-	-	gi|413943890|gb|AFW76539.1|/6.19452e-69/hypothetical protein ZEAMMB73_352289 [Zea mays]
GRMZM2G047684	2248	165	0	12.38	0.01	-10.2738	Down	1.74658e-61	9.67949e-59	-	K15639|1|1e-170|598|aly:ARALYDRAFT_901457|cytochrome P450, family 734, subfamily A, polypeptide 1 (PHYB activation tagged suppressor 1) [EC:1.14.-.-];K10717|3|5e-90|330|zma:100501848|cytokinin trans-hydroxylase	-	GO:0016491//oxidoreductase activity;GO:0005506//iron ion binding	GO:0008152//metabolic process	gi|227498401|ref|NP_001153094.1|/0/cytochrome P450 CYP734A7 [Zea mays]
GRMZM5G845782	1202	76.43	0	10.88	0.01	-10.0875	Down	9.51822e-29	2.44566e-26	-	-	-	-	-	gi|413955721|gb|AFW88370.1|/2.26809e-85/hypothetical protein ZEAMMB73_059947, partial [Zea mays]
GRMZM2G066710	1560.6	70.66	0	7.69	0.01	-9.58684	Down	1.53286e-26	3.5512e-24	-	K08287|1|3e-171|600|ath:AT4G24740|dual-specificity kinase [EC:2.7.12.1];K00924|4|2e-139|494|osa:4326374|[EC:2.7.1.-];K08823|5|3e-91|334|olu:OSTLU_50484|CDC-like kinase [EC:2.7.12.1]	GO:0009536//plastid	GO:0004672//protein kinase activity;GO:0032559;GO:0004672//protein kinase activity;GO:0032559;GO:0016829//lyase activity;GO:0004672//protein kinase activity;GO:0032559	GO:0006464//cellular protein modification process;GO:0006464//cellular protein modification process;GO:0006396//RNA processing;GO:0006779//porphyrin-containing compound biosynthetic process;GO:0006464//cellular protein modification process	gi|414872991|tpg|DAA51548.1|/1.34812e-63/TPA: putative protein kinase superfamily protein [Zea mays]
GRMZM2G477837	396	13.03	0	6	0.01	-9.22882	Down	1.41739e-05	0.000403435	-	-	GO:0031410//cytoplasmic vesicle	-	-	gi|414587545|tpg|DAA38116.1|/2.28646e-34/TPA: hypothetical protein ZEAMMB73_376607 [Zea mays]
GRMZM5G817310	1209.43	40.51	0	5.73	0.01	-9.16239	Down	1.66047e-15	2.04942e-13	-	-	GO:0044464//cell part;GO:0044464//cell part;GO:0044464//cell part;GO:0044464//cell part;GO:0044464//cell part	-	-	gi|413950497|gb|AFW83146.1|/1.09971e-47/hypothetical protein ZEAMMB73_175969, partial [Zea mays]
GRMZM2G108864	681	21.14	0	5.44	0.01	-9.08746	Down	1.61769e-08	9.00045e-07	-	-	-	-	-	gi|414884908|tpg|DAA60922.1|/5.01654e-34/TPA: hypothetical protein ZEAMMB73_478969 [Zea mays]
GRMZM2G476902	958	27.98	0	5.04	0.01	-8.97728	Down	1.0045e-10	7.84284e-09	-	-	-	-	-	gi|413924762|gb|AFW64694.1|/7.70156e-110/putative ARM repeat-containing protein containing family protein [Zea mays]
GRMZM2G468747	782	16.41	0	3.65	0.01	-8.51175	Down	1.1169e-06	4.28333e-05	-	-	-	-	-	gi|414585045|tpg|DAA35616.1|/2.87464e-74/TPA: hypothetical protein ZEAMMB73_279811 [Zea mays]
GRMZM2G407279	1403	25.97	0	3.15	0.01	-8.29921	Down	5.46508e-10	3.84241e-08	-	-	-	-	-	gi|413942894|gb|AFW75543.1|/1.35976e-146/hypothetical protein ZEAMMB73_190855 [Zea mays]
GRMZM2G433616	1685	24.45	0	2.46	0.01	-7.94251	Down	1.27474e-09	8.49746e-08	-	-	-	-	-	gi|413948552|gb|AFW81201.1|/0/hypothetical protein ZEAMMB73_355661 [Zea mays]
GRMZM2G088121	919	12.08	0	2.27	0.01	-7.82655	Down	3.30608e-05	0.000842588	-	-	-	-	-	gi|226493948|ref|NP_001145528.1|/4.44228e-75/uncharacterized protein LOC100278952 [Zea mays]
GRMZM5G810191	1123	14.81	0	2.26	0.01	-7.82018	Down	6.07666e-06	0.000191686	-	-	-	-	-	gi|414585115|tpg|DAA35686.1|/1.76727e-34/TPA: hypothetical protein ZEAMMB73_383807 [Zea mays]
GRMZM2G096553	2313	25.74	0	1.88	0.01	-7.55459	Down	5.46508e-10	3.852e-08	-	K06176|1|0.0|711|zma:100280058|tRNA pseudouridine13 synthase [EC:5.4.99.27]	-	GO:0003676//nucleic acid binding;GO:0016866//intramolecular transferase activity;GO:0003676//nucleic acid binding;GO:0016866//intramolecular transferase activity;GO:0003676//nucleic acid binding;GO:0016866//intramolecular transferase activity	GO:0001522//pseudouridine synthesis;GO:0001522//pseudouridine synthesis;GO:0001522//pseudouridine synthesis	gi|413949788|gb|AFW82437.1|/0/hypothetical protein ZEAMMB73_597944 [Zea mays]
GRMZM5G834518	1872	19	0	1.72	0.01	-7.42626	Down	8.80122e-08	4.23778e-06	-	K13783|1|0.0|961|zma:100281074|MFS transporter, OPA family, solute carrier family 37 (glycerol-3-phosphate transporter), member 1/2	GO:0043231//intracellular membrane-bounded organelle	-	GO:0006810//transport	gi|413936465|gb|AFW71016.1|/0/glycerol 3-phosphate permease [Zea mays]
GRMZM2G037751	2132	26.73	0.28	2.12	0.02	-6.72792	Down	2.343e-10	1.7473e-08	-	-	-	-	-	gi|259490144|ref|NP_001158995.1|/2.74382e-83/uncharacterized protein LOC100303985 [Zea mays]
GRMZM2G329740	2595	13.85	0	0.9	0.01	-6.49185	Down	1.41739e-05	0.000403842	-	K11657|1|3e-97|355|zma:542440|remodeling and spacing factor 1;K06630|5|7e-88|323|zma:100273134|tyrosine 3-monooxygenase/tryptophan 5-monooxygenase activation protein	-	GO:0005515//protein binding;GO:0005515//protein binding	-	gi|414871907|tpg|DAA50464.1|/0/TPA: hypothetical protein ZEAMMB73_809614 [Zea mays]
GRMZM2G012923	3184	12.54	0	0.66	0.01	-6.04439	Down	3.30608e-05	0.000843349	-	K08150|1|6e-36|151|mtr:MTR_7g005910|MFS transporter, SP family, solute carrier family 2 (myo-inositol transporter), member 13	GO:0016020//membrane	GO:0016491//oxidoreductase activity;GO:0005215//transporter activity	GO:0006810//transport	gi|413919343|gb|AFW59275.1|/0/hypothetical protein ZEAMMB73_154299 [Zea mays]
GRMZM2G070462	745	18.67	0.84	4.37	0.15	-4.8646	Down	2.0529e-07	9.16638e-06	-	-	-	-	-	gi|414867135|tpg|DAA45692.1|/3.71374e-28/TPA: hypothetical protein ZEAMMB73_605589 [Zea mays]
GRMZM2G147714	1721	19.54	1.08	1.92	0.08	-4.58496	Down	1.0936e-06	4.20538e-05	-	K00122|1|5e-160|562|sbi:SORBI_10g016920|formate dehydrogenase [EC:1.2.1.2]	GO:0043231//intracellular membrane-bounded organelle	GO:0016614//oxidoreductase activity, acting on CH-OH group of donors;GO:0016620//oxidoreductase activity, acting on the aldehyde or oxo group of donors, NAD or NADP as acceptor;GO:0000166//nucleotide binding	GO:0008152//metabolic process	gi|413950641|gb|AFW83290.1|/0/hypothetical protein ZEAMMB73_472492 [Zea mays]
GRMZM2G131421	995.38	282.92	17.7	49.07	2.3	-4.41514	Down	2.83434e-81	1.78022e-78	-	-	-	-	-	gi|224035209|gb|ACN36680.1|/1.77608e-48/unknown [Zea mays]
GRMZM2G316362	1502	47	5	5.32	0.42	-3.66297	Down	8.34668e-13	8.27756e-11	-	K03921|1|3e-98|356|zma:100273826|acyl-[acyl-carrier-protein] desaturase [EC:1.14.19.2]	GO:0009536//plastid;GO:0009536//plastid;GO:0009536//plastid	GO:0046872//metal ion binding;GO:0016717//oxidoreductase activity, acting on paired donors, with oxidation of a pair of donors resulting in the reduction of molecular oxygen to two molecules of water;GO:0046872//metal ion binding;GO:0016717//oxidoreductase activity, acting on paired donors, with oxidation of a pair of donors resulting in the reduction of molecular oxygen to two molecules of water…	GO:0006631//fatty acid metabolic process;GO:0006631//fatty acid metabolic process;GO:0006631//fatty acid metabolic process	gi|239052653|ref|NP_001141697.2|/0/uncharacterized protein LOC100273826 [Zea mays]
GRMZM2G428518	2167	40	5	2.96	0.29	-3.35147	Down	1.51776e-10	1.16888e-08	-	K01187|1|0.0|1109|sbi:SORBI_10g027110|alpha-glucosidase [EC:3.2.1.20]	GO:0031410//cytoplasmic vesicle;GO:0031410//cytoplasmic vesicle;GO:0031410//cytoplasmic vesicle	GO:0004558//alpha-glucosidase activity;GO:0005488//binding;GO:0004558//alpha-glucosidase activity;GO:0005488//binding;GO:0004558//alpha-glucosidase activity;GO:0005488//binding	GO:0044238//primary metabolic process;GO:0044238//primary metabolic process;GO:0044238//primary metabolic process	gi|413943375|gb|AFW76024.1|/0/hypothetical protein ZEAMMB73_615454 [Zea mays]
GRMZM2G052619	2124	19.99	2.85	1.59	0.17	-3.22542	Down	7.12554e-06	0.000219625	-	-	GO:0043231//intracellular membrane-bounded organelle;GO:0031090//organelle membrane	GO:0000166//nucleotide binding;GO:0016787//hydrolase activity	GO:0007010//cytoskeleton organization;GO:0009913//epidermal cell differentiation;GO:0048193//Golgi vesicle transport;GO:0009826//unidimensional cell growth;GO:0042546//cell wall biogenesis	gi|414868861|tpg|DAA47418.1|/0/TPA: hypothetical protein ZEAMMB73_661154 [Zea mays]
GRMZM2G176604	740	16.46	1.5	2.42	0.26	-3.21842	Down	1.1964e-05	0.000346465	-	K04733|1|4e-79|294|smo:SELMODRAFT_159261|interleukin-1 receptor-associated kinase 4 [EC:2.7.11.1];K13418|4|2e-71|268|aly:ARALYDRAFT_895025|somatic embryogenesis receptor kinase 1 [EC:2.7.10.1 2.7.11.1]	GO:0016020//membrane	GO:0004871//signal transducer activity;GO:0004672//protein kinase activity;GO:0032559;GO:0004871//signal transducer activity;GO:0004672//protein kinase activity;GO:0032559;GO:0004871//signal transducer activity;GO:0004674//protein serine/threonine kinase activity;GO:0032559;GO:0004871//signal transducer activity;GO:0004674//protein serine/threonine kinase activity;GO:0032559	GO:0006464//cellular protein modification process;GO:0006464//cellular protein modification process;GO:0006464//cellular protein modification process;GO:0006464//cellular protein modification process	gi|223975667|gb|ACN32021.1|/4.84516e-110/unknown [Zea mays]
GRMZM2G049675	1353	25	4	3.15	0.38	-3.05128	Down	1.78758e-06	6.46088e-05	-	K13258|1|3e-53|207|gmx:547489|2-hydroxyisoflavanone dehydratase [EC:4.2.1.105];K14493|2|1e-24|112|vvi:100249385|gibberellin receptor GID1 [EC:3.-.-.-]	-	GO:0004871//signal transducer activity;GO:0003824//catalytic activity	-	gi|413937369|gb|AFW71920.1|/4.39808e-179/gibberellin receptor GID1L2 [Zea mays]
GRMZM2G026780	1001	32	6	5.5	0.77	-2.8365	Down	1.894e-07	8.51065e-06	-	-	-	-	-	gi|226507749|ref|NP_001142527.1|/1.34611e-35/uncharacterized protein LOC100274767 [Zea mays]
GRMZM2G376957	1990	20.59	3.9	1.75	0.25	-2.80735	Down	1.57939e-05	0.000444621	-	K11253|1|6e-60|230|ota:Ot11g02340|histone H3	GO:0000785//chromatin;GO:0009536//plastid	GO:0003676//nucleic acid binding	GO:0034728//nucleosome organization	gi|414878180|tpg|DAA55311.1|/2.26588e-60/TPA: histone H3.2 [Zea mays]
GRMZM2G106393	771	32.25	6.28	7.28	1.06	-2.77987	Down	1.894e-07	8.49715e-06	-	-	-	-	-	gi|226494895|ref|NP_001146921.1|/5.1727e-44/LOC100280530 [Zea mays]
GRMZM2G180232	1039	23.05	4.79	3.81	0.59	-2.691	Down	7.3341e-06	0.000225316	-	-	-	-	-	gi|414872625|tpg|DAA51182.1|/4.25714e-56/TPA: hypothetical protein ZEAMMB73_935944 [Zea mays]
GRMZM2G161168	2171.1	47.4	11.19	3.51	0.65	-2.43296	Down	3.13352e-09	1.98134e-07	-	-	-	-	-	gi|413951407|gb|AFW84056.1|/0/hypothetical protein ZEAMMB73_295379 [Zea mays]
GRMZM2G469061	727	30.01	8.35	7.21	1.51	-2.25545	Down	6.75046e-06	0.000209665	-	K02987|1|5e-43|172|sbi:SORBI_01g001850|small subunit ribosomal protein S4e	GO:0030529//ribonucleoprotein complex	GO:0003676//nucleic acid binding;GO:0005198//structural molecule activity	GO:0010467//gene expression	gi|413935851|gb|AFW70402.1|/1.20806e-92/putative ribosomal protein S4 (RPS4A) family protein [Zea mays]
GRMZM2G051943	1246	17907.5	5064.19	2455.76	521.13	-2.23645	Down	0	0	-	K01183|1|1e-118|424|sbi:SORBI_06g021220|chitinase [EC:3.2.1.14]	-	GO:0004553//hydrolase activity, hydrolyzing O-glycosyl compounds;GO:0030247//polysaccharide binding	GO:0006950//response to stress;GO:0006026	gi|259490577|ref|NP_001158904.1|/1.9786e-146/endochitinase A precursor [Zea mays]
GRMZM2G325118	1931	26089	7415	2284.47	487.22	-2.22921	Down	0	0	-	-	-	-	-	gi|226510357|ref|NP_001142639.1|/0/uncharacterized protein LOC100274918 precursor [Zea mays]
GRMZM2G327234	2137	31.44	8.94	2.48	0.53	-2.22628	Down	3.5944e-06	0.000120085	-	K03549|1|1e-120|432|smo:SELMODRAFT_149244|KUP system potassium uptake protein	GO:0044464//cell part	GO:0046873//metal ion transmembrane transporter activity	GO:0030001//metal ion transport;GO:0034220//ion transmembrane transport	gi|413919502|gb|AFW59434.1|/0/hypothetical protein ZEAMMB73_310046 [Zea mays]
GRMZM2G323470	2125	43	19	5.11	1.13	-2.177	Down	2.77822e-05	0.000725056	-	-	-	-	-	gi|413924687|gb|AFW64619.1|/0/putative coatomer beta subunit family protein [Zea mays]
GRMZM2G131389	3651	76.26	25.34	3.5	0.87	-2.00827	Down	4.44058e-11	3.60657e-09	-	-	-	-	-	gi|414887894|tpg|DAA63908.1|/0/TPA: hypothetical protein ZEAMMB73_230038 [Zea mays]
GRMZM2G152485	1665.48	40	16	4.84	1.22	-1.98813	Down	1.71173e-05	0.000476652	-	K07052|1|2e-148|523|sbi:SORBI_07g021390|	GO:0044464//cell part;GO:0044464//cell part;GO:0044464//cell part;GO:0044464//cell part;GO:0044464//cell part;GO:0044464//cell part	-	-	gi|414870407|tpg|DAA48964.1|/1.99202e-169/TPA: hypothetical protein ZEAMMB73_611537 [Zea mays]
GRMZM5G810231	1200	33.99	11.53	4.85	1.23	-1.97933	Down	1.735e-05	0.000482184	-	-	-	-	-	gi|414883432|tpg|DAA59446.1|/0/TPA: hypothetical protein ZEAMMB73_469496 [Zea mays]
GRMZM2G003306	921	48.56	17.07	9.1	2.4	-1.92283	Down	4.66708e-07	1.95134e-05	-	K11251|1|2e-40|164|zma:100501984|histone H2A	GO:0000785//chromatin;GO:0043231//intracellular membrane-bounded organelle	GO:0003676//nucleic acid binding	GO:0034728//nucleosome organization	gi|308080088|ref|NP_001183510.1|/2.3154e-39/uncharacterized protein LOC100501984 [Zea mays]
GRMZM2G073114	847	61	22	12.48	3.38	-1.88452	Down	1.76676e-08	9.75306e-07	-	-	-	-	-	gi|413933944|gb|AFW68495.1|/1.79752e-96/hypothetical protein ZEAMMB73_752670 [Zea mays]
GRMZM2G145461	1227	48	18	6.69	1.88	-1.83127	Down	1.01186e-06	3.9177e-05	-	K01183|1|4e-124|318|osa:4338718|chitinase [EC:3.2.1.14]	-	GO:0004553//hydrolase activity, hydrolyzing O-glycosyl compounds;GO:0030247//polysaccharide binding	GO:0006026	gi|214015069|gb|ACJ62151.1|/4.05566e-172/chitinase [Zea mays subsp. parviglumis]
GRMZM2G053338	2370	143.87	54.96	10.18	2.93	-1.79676	Down	3.42156e-17	4.85965e-15	-	K14487|1|0.0|1152|zma:100285387|auxin responsive GH3 gene family	-	-	GO:0009314//response to radiation;GO:0009725//response to hormone stimulus;GO:0009314//response to radiation;GO:0009725//response to hormone stimulus	gi|414887410|tpg|DAA63424.1|/0/TPA: indole-3-acetic acid-amido synthetase GH3.8 [Zea mays]
AC208221.3_FG002	744	39	15	9.14	2.64	-1.79166	Down	1.41485e-05	0.000403524	-	-	-	GO:0004866//endopeptidase inhibitor activity	GO:0051346//negative regulation of hydrolase activity	gi|414586748|tpg|DAA37319.1|/2.59441e-114/TPA: hypothetical protein ZEAMMB73_820466 [Zea mays]
AC233887.1_FG005	1395	443	171	54.09	15.67	-1.78736	Down	9.72494e-49	3.92665e-46	-	-	GO:0044464//cell part	-	-	gi|414587303|tpg|DAA37874.1|/0/TPA: hypothetical protein ZEAMMB73_603670 [Zea mays]
GRMZM2G107839	1057	52	20.07	8.45	2.45	-1.78617	Down	5.17608e-07	2.14197e-05	-	-	GO:0031410//cytoplasmic vesicle;GO:0031410//cytoplasmic vesicle	GO:0005488//binding;GO:0005488//binding	GO:0010876//lipid localization;GO:0051234//establishment of localization;GO:0009725//response to hormone stimulus;GO:0000302//response to reactive oxygen species;GO:0010876//lipid localization;GO:0051234//establishment of localization;GO:0009725//response to hormone stimulus;GO:0000302//response to reactive oxygen species	gi|414882146|tpg|DAA59277.1|/3.86487e-71/TPA: hypothetical protein ZEAMMB73_838830 [Zea mays]
GRMZM2G372477	2619	60.96	24	3.92	1.16	-1.75673	Down	1.33317e-07	6.20771e-06	-	-	GO:0009526//plastid envelope	-	-	gi|414880112|tpg|DAA57243.1|/0/TPA: hypothetical protein ZEAMMB73_594091 [Zea mays]
GRMZM2G116520	783	346.64	138.85	77	23.15	-1.73385	Down	4.50894e-37	1.4993e-34	-	-	-	GO:0004866//endopeptidase inhibitor activity	-	gi|413917854|gb|AFW57786.1|/3.01027e-55/hypothetical protein ZEAMMB73_561258 [Zea mays]
AC149810.2_FG003	3540	85.53	34.67	4.05	1.23	-1.71926	Down	3.3096e-10	2.42968e-08	-	-	GO:0044464//cell part	GO:0046914//transition metal ion binding;GO:0016790//thiolester hydrolase activity	GO:0019941//modification-dependent protein catabolic process	gi|413956938|gb|AFW89587.1|/0/hypothetical protein ZEAMMB73_931714 [Zea mays]
GRMZM2G106445	935	175.79	71.71	32.45	9.93	-1.70835	Down	3.54006e-19	5.58973e-17	-	-	-	-	-	gi|226492144|ref|NP_001151919.1|/1.30431e-21/wound induced protein [Zea mays]
GRMZM2G303728	1780	40.04	16.35	3.81	1.17	-1.70328	Down	1.71173e-05	0.000477123	-	K15014|1|4e-33|141|osa:4343574|solute carrier family 29 (equilibrative nucleoside transporter), member 1/2/3;K04498|3|2e-31|135|sbi:SORBI_04g003020|E1A/CREB-binding protein [EC:2.3.1.48]	GO:0043231//intracellular membrane-bounded organelle	GO:0000989//transcription factor binding transcription factor activity;GO:0046914//transition metal ion binding;GO:0004468//lysine N-acetyltransferase activity	GO:0006351//transcription, DNA-dependent	gi|413922207|gb|AFW62139.1|/2.1469e-171/hypothetical protein ZEAMMB73_644506 [Zea mays]
GRMZM2G305046	985.38	94.12	40.45	17.18	5.3	-1.69667	Down	1.97502e-10	1.49657e-08	-	K11251|1|2e-44|177|sbi:SORBI_01g039250|histone H2A	GO:0000785//chromatin;GO:0043231//intracellular membrane-bounded organelle;GO:0005694//chromosome	GO:0003676//nucleic acid binding;GO:0003676//nucleic acid binding	GO:0034728//nucleosome organization;GO:0034728//nucleosome organization	gi|195619466|gb|ACG31563.1|/8.3311e-46/histone H2A [Zea mays]
GRMZM2G121700	1504	154.42	68.98	18.47	5.85	-1.65868	Down	1.76557e-15	2.16027e-13	-	K05278|1|2e-10|65.1|bdi:100831956|flavonol synthase [EC:1.14.11.23];K04124|2|9e-10|62.8|sbi:SORBI_03g004020|gibberellin 3-beta-dioxygenase [EC:1.14.11.15];K04125|3|8e-09|59.7|sbi:SORBI_09g025470|gibberellin 2-oxidase [EC:1.14.11.13];K00475|4|1e-08|59.3|bdi:100823527|naringenin 3-dioxygenase [EC:1.14.11.9]	GO:0044464//cell part;GO:0044464//cell part;GO:0044464//cell part;GO:0044464//cell part	GO:0016491//oxidoreductase activity;GO:0003824//catalytic activity;GO:0016491//oxidoreductase activity;GO:0003824//catalytic activity	GO:0008152//metabolic process;GO:0008152//metabolic process	gi|226533148|ref|NP_001140318.1|/3.78913e-155/uncharacterized protein LOC100272363 [Zea mays]
GRMZM2G125032	1279	2171	921	289.82	92.26	-1.65138	Down	6.41558e-207	1.00739e-203	-	-	GO:0031410//cytoplasmic vesicle	GO:0043167//ion binding;GO:0008422//beta-glucosidase activity	GO:0044238//primary metabolic process;GO:0006950//response to stress	gi|302635593|gb|ADL60383.1|/0/beta-1,3-glucanase precursor [Zea mays]
GRMZM2G044503	796	51	22	11.14	3.6	-1.62968	Down	3.49896e-06	0.000117452	-	-	-	-	-	gi|414877822|tpg|DAA54953.1|/1.95332e-33/TPA: hypothetical protein ZEAMMB73_787198 [Zea mays]
GRMZM2G011523	736.91	8346	3756	2060.24	667.24	-1.62653	Down	0	0	-	-	-	GO:0004866//endopeptidase inhibitor activity;GO:0004866//endopeptidase inhibitor activity;GO:0004866//endopeptidase inhibitor activity;GO:0004866//endopeptidase inhibitor activity;GO:0004866//endopeptidase inhibitor activity	-	gi|226507751|ref|NP_001148335.1|/3.4969e-39/Bowman-Birk type wound-induced proteinase inhibitor WIP1 precursor [Zea mays]
GRMZM2G026703	1765	96076	41494	9220.56	2988.21	-1.62557	Down	0	0	-	-	GO:0031410//cytoplasmic vesicle	-	-	gi|414873301|tpg|DAA51858.1|/0/TPA: globulin2 [Zea mays]
GRMZM2G479684	430.12	105.58	41.39	39.18	13.08	-1.58275	Down	1.38365e-12	1.33473e-10	-	K11254|1|2e-34|141|mtr:MTR_2g096100|histone H4	GO:0000785//chromatin;GO:0031090//organelle membrane;GO:0009536//plastid;GO:0000785//chromatin;GO:0031090//organelle membrane;GO:0009536//plastid;GO:0000785//chromatin;GO:0031090//organelle membrane;GO:0009536//plastid	GO:0003676//nucleic acid binding;GO:0003676//nucleic acid binding;GO:0003676//nucleic acid binding	GO:0034728//nucleosome organization;GO:0034728//nucleosome organization;GO:0034728//nucleosome organization	gi|470116831|ref|XP_004294578.1|/3.23026e-33/PREDICTED: histone H4-like [Fragaria vesca subsp. vesca]
GRMZM2G030465	1013.14	83	45	17.03	5.73	-1.57147	Down	5.95062e-07	2.43047e-05	-	K14484|1|6e-10|62.8|aly:ARALYDRAFT_470436|auxin-responsive protein IAA	-	-	-	gi|413939371|gb|AFW73922.1|/7.70518e-66/IAA9-auxin-responsive Aux/IAA family member [Zea mays]
GRMZM2G419994	1492	48.96	22	5.58	1.88	-1.56953	Down	1.55252e-05	0.000437491	-	-	-	-	-	gi|226529485|ref|NP_001146118.1|/4.09707e-64/uncharacterized protein LOC100279659 [Zea mays]
GRMZM5G812289	5383.55	197.56	90.88	6.14	2.12	-1.53417	Down	1.42747e-18	2.15755e-16	-	-	GO:0043231//intracellular membrane-bounded organelle;GO:0043231//intracellular membrane-bounded organelle	GO:0003676//nucleic acid binding;GO:0003676//nucleic acid binding	-	gi|413955116|gb|AFW87765.1|/0/hypothetical protein ZEAMMB73_183564 [Zea mays]
GRMZM2G167758	906.86	48	23	9.49	3.29	-1.52832	Down	2.836e-05	0.000738091	-	-	-	-	-	gi|413951225|gb|AFW83874.1|/9.974e-90/hypothetical protein ZEAMMB73_468994 [Zea mays]
GRMZM2G153358	1361.41	47	22.01	5.87	2.07	-1.50373	Down	2.52232e-05	0.000669398	-	K15382|1|2e-88|324|sbi:SORBI_09g020860|solute carrier family 50 (sugar transporter)	GO:0031224//intrinsic to membrane;GO:0031410//cytoplasmic vesicle;GO:0031224//intrinsic to membrane;GO:0031410//cytoplasmic vesicle	-	GO:0071702;GO:0071702	gi|413945411|gb|AFW78060.1|/1.44017e-105/hypothetical protein ZEAMMB73_315036 [Zea mays]
GRMZM2G147399	966	251.08	119.3	44.8	15.97	-1.48813	Down	4.01016e-22	7.40805e-20	-	-	-	-	-	gi|413953270|gb|AFW85919.1|/1.76142e-19/hypothetical protein ZEAMMB73_224799 [Zea mays]
GRMZM2G539230	670	70.18	33.38	18.37	6.56	-1.48558	Down	3.04922e-07	1.32794e-05	-	-	GO:0043231//intracellular membrane-bounded organelle	-	-	gi|218189979|gb|EEC72406.1|/1.39868e-81/hypothetical protein OsI_05699 [Oryza sativa Indica Group]
GRMZM5G836174	916.81	78.11	33.74	13.16	4.77	-1.4641	Down	6.04544e-09	3.67459e-07	-	K13248|1|1e-74|278|gmx:100785878|pyridoxal phosphate phosphatase PHOSPHO2 [EC:3.1.3.74]	-	GO:0042578//phosphoric ester hydrolase activity;GO:0042578//phosphoric ester hydrolase activity	GO:0006796//phosphate-containing compound metabolic process;GO:0006796//phosphate-containing compound metabolic process	gi|212275706|ref|NP_001130133.1|/1.47012e-127/uncharacterized protein LOC100191227 [Zea mays]
GRMZM2G005633	1458.29	6612	3199.69	772.06	280.12	-1.46267	Down	0	0	-	K01183|1|2e-120|431|sbi:SORBI_06g021220|chitinase [EC:3.2.1.14]	-	GO:0004553//hydrolase activity, hydrolyzing O-glycosyl compounds;GO:0030247//polysaccharide binding;GO:0004553//hydrolase activity, hydrolyzing O-glycosyl compounds;GO:0030247//polysaccharide binding	GO:0006026;GO:0006026	gi|413918772|gb|AFW58704.1|/2.2866e-153/endochitinase B Precursor [Zea mays]
GRMZM2G011631	3255.86	95	62	6.59	2.4	-1.45724	Down	9.18668e-06	0.000275639	-	K02324|1|8e-174|607|sbi:SORBI_04g020730|DNA polymerase epsilon subunit 1 [EC:2.7.7.7]	GO:0043231//intracellular membrane-bounded organelle;GO:0005576//extracellular region;GO:0000109//nucleotide-excision repair complex;GO:0043231//intracellular membrane-bounded organelle;GO:0043231//intracellular membrane-bounded organelle	GO:0046914//transition metal ion binding;GO:0003676//nucleic acid binding;GO:0034061;GO:0003676//nucleic acid binding;GO:0046914//transition metal ion binding;GO:0034061;GO:0046914//transition metal ion binding;GO:0003676//nucleic acid binding;GO:0034061;GO:0046914//transition metal ion binding;GO:0003676//nucleic acid binding;GO:0034061	GO:0006259//DNA metabolic process;GO:0006259//DNA metabolic process;GO:0048581;GO:0007090//regulation of S phase of mitotic cell cycle;GO:0003006//developmental process involved in reproduction;GO:0006259//DNA metabolic process;GO:0006259//DNA metabolic process	gi|413937000|gb|AFW71551.1|/9.27766e-180/putative DNA polymerase epsilon catalytic subunit family protein [Zea mays]
GRMZM2G112488	800	181	89.42	39.31	14.57	-1.4319	Down	1.34746e-15	1.70783e-13	-	-	-	-	GO:0006950//response to stress	gi|414866381|tpg|DAA44938.1|/3.41613e-86/TPA: pathogeneis protein 10 [Zea mays]
GRMZM2G162112	1881	49.91	24.97	4.49	1.68	-1.41825	Down	3.16356e-05	0.000812862	-	K14326|1|5e-34|144|osa:4349244|regulator of nonsense transcripts 1 [EC:3.6.4.-];K10706|4|1e-17|90.1|pop:POPTR_716529|senataxin [EC:3.6.4.-]	-	-	-	gi|413949646|gb|AFW82295.1|/0/hypothetical protein ZEAMMB73_646273 [Zea mays]
GRMZM2G107718	1328	52.81	26.35	6.78	2.54	-1.41646	Down	2.43914e-05	0.000650376	-	K02868|1|3e-36|148|zma:100282010|large subunit ribosomal protein L11e	GO:0030529//ribonucleoprotein complex	GO:0005198//structural molecule activity	GO:0010467//gene expression	gi|413944426|gb|AFW77075.1|/8.39412e-50/hypothetical protein ZEAMMB73_696876 [Zea mays]
GRMZM2G085295	1176	51.09	25.51	7.44	2.79	-1.41504	Down	2.20284e-05	0.0005958	-	K04646|1|5e-177|618|bdi:100837941|clathrin heavy chain	GO:0012510//trans-Golgi network transport vesicle membrane;GO:0005905//coated pit	-	GO:0015031//protein transport	gi|462355076|gb|AGH24537.1|/1.47558e-180/clathrin heavy chain 2 [Zea mays]
GRMZM2G075315	1176	617.36	309.15	89.86	33.77	-1.41194	Down	5.6664e-48	2.25571e-45	-	-	-	GO:0004866//endopeptidase inhibitor activity;GO:0004866//endopeptidase inhibitor activity	-	gi|195623460|gb|ACG33560.1|/2.16034e-32/Bowman-Birk type trypsin inhibitor [Zea mays]
GRMZM2G009849	4609.88	47.25	22.11	1.59	0.6	-1.40599	Down	2.52232e-05	0.000670027	-	-	GO:0015630//microtubule cytoskeleton;GO:0044444//cytoplasmic part;GO:0015630//microtubule cytoskeleton;GO:0044444//cytoplasmic part;GO:0015630//microtubule cytoskeleton;GO:0044444//cytoplasmic part	GO:0015631//tubulin binding;GO:0015631//tubulin binding;GO:0015631//tubulin binding	GO:0000919//cell plate assembly;GO:0000919//cell plate assembly;GO:0000919//cell plate assembly	gi|413952123|gb|AFW84772.1|/0/hypothetical protein ZEAMMB73_280693 [Zea mays]
GRMZM2G084195	347.29	70.2	35.01	36.88	14	-1.39741	Down	9.59752e-07	3.73642e-05	-	K11254|1|2e-34|141|mtr:MTR_2g096100|histone H4	GO:0000785//chromatin;GO:0031090//organelle membrane;GO:0009536//plastid;GO:0000785//chromatin;GO:0031090//organelle membrane;GO:0009536//plastid;GO:0000785//chromatin;GO:0031090//organelle membrane;GO:0009536//plastid;GO:0000785//chromatin;GO:0031090//organelle membrane;GO:0009536//plastid	GO:0003676//nucleic acid binding;GO:0003676//nucleic acid binding;GO:0003676//nucleic acid binding;GO:0003676//nucleic acid binding	GO:0034728//nucleosome organization;GO:0034728//nucleosome organization;GO:0034728//nucleosome organization;GO:0034728//nucleosome organization	gi|470116831|ref|XP_004294578.1|/1.80872e-38/PREDICTED: histone H4-like [Fragaria vesca subsp. vesca]
GRMZM2G125585	2580	54	27	3.47	1.32	-1.3944	Down	1.69919e-05	0.000474563	-	-	-	-	-	gi|413919335|gb|AFW59267.1|/0/hypothetical protein ZEAMMB73_197264 [Zea mays]
GRMZM2G069694	1198.07	100.2	51.37	14.06	5.5	-1.35409	Down	7.9938e-09	4.77668e-07	-	-	-	-	-	gi|224029171|gb|ACN33661.1|/1.43933e-114/unknown [Zea mays]
GRMZM2G148769	1503	736	386	83.25	32.76	-1.34551	Down	6.34754e-53	3.04079e-50	-	K01057|1|6e-151|532|zma:100285843|6-phosphogluconolactonase [EC:3.1.1.31]	GO:0043231//intracellular membrane-bounded organelle;GO:0043231//intracellular membrane-bounded organelle	GO:0004091//carboxylesterase activity;GO:0004091//carboxylesterase activity	GO:0006007//glucose catabolic process;GO:0006007//glucose catabolic process	gi|414591366|tpg|DAA41937.1|/4.44724e-150/TPA: 6-phosphogluconolactonase isoform 1 [Zea mays]
GRMZM5G886835	506	55	28.97	19.42	7.67	-1.34024	Down	1.86961e-05	0.000516545	-	-	-	-	-	gi|414876863|tpg|DAA53994.1|/5.8437e-63/TPA: hypothetical protein ZEAMMB73_259098 [Zea mays]
GRMZM2G313761	3156	55	29	2.93	1.16	-1.33678	Down	3.19276e-05	0.00081962	-	K11267|1|5e-35|148|sbi:SORBI_10g010540|sister chromatid cohesion protein PDS5	GO:0044464//cell part	-	-	gi|413944354|gb|AFW77003.1|/0/hypothetical protein ZEAMMB73_612907 [Zea mays]
GRMZM2G133781	1846	156	83	14.3	5.71	-1.32445	Down	3.384e-12	3.08533e-10	-	K01183|1|2e-46|185|osa:4325067|chitinase [EC:3.2.1.14]	GO:0031410//cytoplasmic vesicle	GO:0016798//hydrolase activity, acting on glycosyl bonds;GO:0043167//ion binding	GO:0044238//primary metabolic process	gi|413920505|gb|AFW60437.1|/8.82617e-168/hypothetical protein ZEAMMB73_809662 [Zea mays]
GRMZM2G087619	1713	60	32	5.94	2.38	-1.3195	Down	1.6825e-05	0.000470833	-	K11267|1|0.0|716|bdi:100841733|sister chromatid cohesion protein PDS5	-	-	-	gi|414879504|tpg|DAA56635.1|/0/TPA: hypothetical protein ZEAMMB73_194195 [Zea mays]
GRMZM2G012806	731	88	47	21.01	8.42	-1.31918	Down	1.90634e-07	8.53896e-06	-	-	-	GO:0004866//endopeptidase inhibitor activity	GO:0006950//response to stress	gi|226507138|ref|NP_001152692.1|/5.951e-31/subtilisin-chymotrypsin inhibitor CI-1B [Zea mays]
GRMZM2G047813	1646	78.48	42.03	8.09	3.25	-1.3157	Down	1.12427e-06	4.30573e-05	-	K11251|1|2e-41|168|zma:100501984|histone H2A	GO:0000785//chromatin;GO:0043231//intracellular membrane-bounded organelle	GO:0003676//nucleic acid binding	GO:0034728//nucleosome organization	gi|195622870|gb|ACG33265.1|/3.23185e-41/histone H2A [Zea mays]
GRMZM2G358076	2368	60.78	32.9	4.32	1.76	-1.29546	Down	1.6825e-05	0.0004713	-	K11884|1|5e-40|164|zma:100283335|RNA-binding protein PNO1	-	GO:0003676//nucleic acid binding	-	gi|414878351|tpg|DAA55482.1|/2.02566e-50/TPA: putative partner of Nob1 family protein [Zea mays]
GRMZM2G305362	1902	82.81	45.01	7.36	3	-1.29474	Down	9.10448e-07	3.56411e-05	-	-	-	-	GO:0006351//transcription, DNA-dependent	gi|413948013|gb|AFW80662.1|/2.50894e-157/hypothetical protein ZEAMMB73_350135 [Zea mays]
GRMZM2G132286	741	56.82	30.89	13.37	5.46	-1.29203	Down	3.4555e-05	0.000875146	-	-	GO:0043231//intracellular membrane-bounded organelle	GO:0005488//binding	-	gi|413916285|gb|AFW56217.1|/3.11723e-144/hypothetical protein ZEAMMB73_723080 [Zea mays]
GRMZM2G088064	1542.95	649.02	331.06	66.85	27.35	-1.28939	Down	5.50196e-49	2.25373e-46	-	K00814|1|0.0|832|osa:4348524|alanine transaminase [EC:2.6.1.2]	-	GO:0048037//cofactor binding;GO:0016846//carbon-sulfur lyase activity;GO:0047635;GO:0048037//cofactor binding;GO:0016846//carbon-sulfur lyase activity;GO:0047635;GO:0048037//cofactor binding;GO:0016846//carbon-sulfur lyase activity;GO:0047635	GO:0008652//cellular amino acid biosynthetic process;GO:0008652//cellular amino acid biosynthetic process;GO:0008652//cellular amino acid biosynthetic process	gi|3694807|gb|AAC62456.1|/6.42511e-17/alanine aminotransferase [Zea mays]
GRMZM2G112524	1011	86.08	47.44	14.65	6.06	-1.27351	Down	4.48568e-07	1.88947e-05	-	-	-	-	GO:0006950//response to stress;GO:0006950//response to stress	gi|212275926|ref|NP_001131012.1|/1.4456e-85/uncharacterized protein LOC100192117 [Zea mays]
GRMZM2G034157	851	794.62	443.82	161.79	67.81	-1.25455	Down	2.57886e-51	1.13889e-48	-	K13993|1|9e-60|228|zma:100282069|HSP20 family protein	GO:0044424//intracellular part	-	GO:0050896//response to stimulus	gi|162459174|ref|NP_001105954.1|/2.91475e-62/17.8 kDa class II heat shock protein [Zea mays]
GRMZM2G028393	640.59	6059	3471	1667.69	714.85	-1.22214	Down	0	0	sci1	-	-	GO:0016787//hydrolase activity;GO:0004866//endopeptidase inhibitor activity;GO:0016787//hydrolase activity;GO:0004866//endopeptidase inhibitor activity	GO:0006950//response to stress;GO:0006950//response to stress	gi|214015183|gb|ACJ62208.1|/9.01749e-31/maize proteinase inhibitor [Zea mays subsp. parviglumis]
GRMZM2G386674	1326	129.11	74.65	16.61	7.2	-1.20598	Down	3.29456e-09	2.07389e-07	-	-	-	-	-	gi|413946078|gb|AFW78727.1|/1.1101e-110/seed specific protein Bn15D17A [Zea mays]
GRMZM2G092474	1133	3558	2061	538.19	233.93	-1.20204	Down	2.48032e-208	4.12375e-205	-	-	GO:0031410//cytoplasmic vesicle	-	-	gi|414880031|tpg|DAA57162.1|/9.56742e-121/TPA: putative thaumatin domain family protein [Zea mays]
GRMZM5G859493	1079	80.51	46.73	12.81	5.58	-1.19893	Down	3.37088e-06	0.000114238	-	K15199|1|4e-151|532|osa:4330065|general transcription factor 3C polypeptide 1	-	-	-	gi|413938874|gb|AFW73425.1|/0/hypothetical protein ZEAMMB73_423971, partial [Zea mays]
GRMZM2G070172	1648	2127	1239	218.95	95.7	-1.19401	Down	4.97196e-124	5.4049e-121	-	K01176|1|0.0|676|zma:542522|alpha-amylase [EC:3.2.1.1]	GO:0031410//cytoplasmic vesicle	GO:0016160//amylase activity;GO:0046872//metal ion binding	GO:0005985//sucrose metabolic process;GO:0005982//starch metabolic process	gi|293334595|ref|NP_001169611.1|/0/uncharacterized protein LOC100383492 precursor [Zea mays]
AC203989.4_FG001	930	215	127	39.91	17.69	-1.17382	Down	1.11822e-13	1.21559e-11	-	K10712|1|5e-126|448|zma:100282770|cysteamine dioxygenase [EC:1.13.11.19]	-	-	-	gi|414869035|tpg|DAA47592.1|/4.62241e-128/TPA: hypothetical protein ZEAMMB73_943532 [Zea mays]
GRMZM2G417089	3503	86	51	4.12	1.83	-1.1708	Down	2.92268e-06	0.00010074	-	K15601|1|0.0|671|sbi:SORBI_01g015210|lysine-specific demethylase 3 [EC:1.14.11.-];K11449|5|2e-95|348|vvi:100244450|jumonji domain-containing protein 1C [EC:1.14.11.-]	-	GO:0005488//binding;GO:0005488//binding	-	gi|414871672|tpg|DAA50229.1|/0/TPA: putative jumonji-like transcription factor family protein [Zea mays]
GRMZM2G028521	3067.74	132	79	7.28	3.24	-1.16794	Down	9.35684e-09	5.49816e-07	-	-	GO:0043231//intracellular membrane-bounded organelle;GO:0031224//intrinsic to membrane;GO:0031410//cytoplasmic vesicle;GO:0031224//intrinsic to membrane;GO:0031410//cytoplasmic vesicle;GO:0031224//intrinsic to membrane;GO:0031410//cytoplasmic vesicle;GO:0031224//intrinsic to membrane;GO:0031410//cytoplasmic vesicle	GO:0015142//tricarboxylic acid transmembrane transporter activity;GO:0015142//tricarboxylic acid transmembrane transporter activity;GO:0015142//tricarboxylic acid transmembrane transporter activity;GO:0015142//tricarboxylic acid transmembrane transporter activity	GO:0006842//tricarboxylic acid transport;GO:0006842//tricarboxylic acid transport;GO:0006842//tricarboxylic acid transport;GO:0006842//tricarboxylic acid transport	gi|219888363|gb|ACL54556.1|/3.92406e-155/unknown [Zea mays]
AC216870.3_FG005	1380	75.16	44.86	9.28	4.16	-1.15754	Down	1.0198e-05	0.00030277	-	-	GO:0009536//plastid	-	-	gi|413943889|gb|AFW76538.1|/0/hypothetical protein ZEAMMB73_965115 [Zea mays]
GRMZM2G106427	1458.31	101.75	60.1	11.72	5.26	-1.15584	Down	4.2056e-07	1.78212e-05	-	-	GO:0043231//intracellular membrane-bounded organelle;GO:0043231//intracellular membrane-bounded organelle;GO:0043231//intracellular membrane-bounded organelle;GO:0043231//intracellular membrane-bounded organelle	GO:0016787//hydrolase activity;GO:0016787//hydrolase activity;GO:0016787//hydrolase activity;GO:0016787//hydrolase activity	-	gi|413943764|gb|AFW76413.1|/1.73288e-176/hypothetical protein ZEAMMB73_231267 [Zea mays]
GRMZM2G378106	2444.68	1083.03	650.04	74.56	33.6	-1.14994	Down	1.70245e-60	9.25348e-58	-	K14487|1|0.0|901|zma:100280445|auxin responsive GH3 gene family	-	-	-	gi|414590728|tpg|DAA41299.1|/0/TPA: indole-3-acetic acid amido synthetase [Zea mays]
GRMZM2G001799	1536	82.07	51.26	9.08	4.25	-1.09523	Down	1.37784e-05	0.000393366	-	K14484|1|2e-19|95.5|aly:ARALYDRAFT_319024|auxin-responsive protein IAA	GO:0043231//intracellular membrane-bounded organelle	GO:0005515//protein binding	GO:0009725//response to hormone stimulus;GO:0006412//translation	gi|413953020|gb|AFW85669.1|/5.69494e-93/hypothetical protein ZEAMMB73_459202 [Zea mays]
AC152495.1_FG003	4860	107.97	69.01	3.71	1.78	-1.05954	Down	1.81889e-06	6.54892e-05	-	K03013|1|4e-94|345|vvi:100258335|DNA-directed RNA polymerases I, II, and III subunit RPABC1;K13457|2|3e-48|193|sbi:SORBI_10g028720|disease resistance protein RPM1;K00696|5|2e-44|180|zma:542711|sucrose-phosphate synthase [EC:2.4.1.14]	-	GO:0032559	GO:0012501//programmed cell death;GO:0006950//response to stress	gi|413915994|gb|AFW55926.1|/0/hypothetical protein ZEAMMB73_963178 [Zea mays]
GRMZM2G078314	1126	334.98	214.46	50.99	24.5	-1.05743	Down	1.96922e-17	2.85426e-15	-	K11253|1|6e-69|259|ota:Ot11g02340|histone H3	GO:0000785//chromatin;GO:0009536//plastid;GO:0031981//nuclear lumen	GO:0003676//nucleic acid binding	GO:0034728//nucleosome organization	gi|413918289|gb|AFW58221.1|/6.45554e-69/histone H3.2 [Zea mays]
GRMZM2G046392	1333	474.47	308.37	60.7	29.6	-1.0361	Down	2.27822e-23	4.4408e-21	-	-	-	-	-	gi|413922181|gb|AFW62113.1|/1.21034e-64/hypothetical protein ZEAMMB73_947591 [Zea mays]
GRMZM2G174458	1780	145	95	13.8	6.78	-1.02531	Down	4.88072e-08	2.48556e-06	-	K03327|1|6e-151|532|sbi:SORBI_04g011240|multidrug resistance protein, MATE family	GO:0044464//cell part	GO:0015291//secondary active transmembrane transporter activity	GO:0015893//drug transport	gi|413936332|gb|AFW70883.1|/0/putative MATE efflux family protein [Zea mays]
GRMZM2G172794	806.08	162.68	118.41	38.57	19.15	-1.01013	Down	4.82608e-07	2.01186e-05	-	-	-	-	-	gi|414867719|tpg|DAA46276.1|/1.75236e-122/TPA: hypothetical protein ZEAMMB73_827550 [Zea mays]
