# Supplementary material for: Transcriptome Analysis of Chilling-Imbibed Embryo Revealed Membrane Recovery Related Genes in Maize
Source: Front Plant Sci. 2017 Jan 4;7:1978. doi: 10.3389/fpls.2016.01978 (PMC5209358; doi:10.3389/fpls.2016.01978)
Supplement: Supplementary file 8 [file DataSheet8.xlsx]

## Sheet: Sheet1
geneID	geneLength	CK3-Expression	LT3-Expression	CK3-FPKM	LT3-FPKM	log2 Ratio(LT3/CK3)	Up-Down-Regulation(LT3/CK3)	P-value	FDR	Description	KEGG Orthology	GO Component	GO Function	GO Process	Blast nr
GRMZM2G397002	386	0	44.31	0.01	18.46	10.8502	Up	4.00232e-16	1.05817e-14	-	K02975|1|2e-13|72.4|zma:100193720|small subunit ribosomal protein S25e	GO:0030529//ribonucleoprotein complex	-	-	gi|414865982|tpg|DAA44539.1|/3.84495e-18/TPA: hypothetical protein ZEAMMB73_824849 [Zea mays]
GRMZM2G037751	2132	0	101.65	0.01	7.07	9.46557	Up	5.21516e-36	3.67127e-34	-	-	-	-	-	gi|259490144|ref|NP_001158995.1|/2.74382e-83/uncharacterized protein LOC100303985 [Zea mays]
GRMZM5G817310	1190.07	0	51.76	0.01	6.54	9.35315	Up	1.4464e-18	4.58138e-17	-	-	GO:0044464//cell part;GO:0044464//cell part;GO:0044464//cell part;GO:0044464//cell part;GO:0044464//cell part	-	-	gi|413950497|gb|AFW83146.1|/1.09971e-47/hypothetical protein ZEAMMB73_175969, partial [Zea mays]
GRMZM5G860824	1095	0	44.23	0.01	6.09	9.2503	Up	4.00232e-16	1.05914e-14	-	K00826|1|0.0|728|zma:100192912|branched-chain amino acid aminotransferase [EC:2.6.1.42]	-	-	-	gi|413957227|gb|AFW89876.1|/0/branched-chain-amino-acid aminotransferase [Zea mays]
GRMZM5G852663	2239	0.38	175	0.02	11.59	9.17866	Up	7.97256e-62	1.06271e-59	-	K15639|1|1e-170|598|aly:ARALYDRAFT_901457|cytochrome P450, family 734, subfamily A, polypeptide 1 (PHYB activation tagged suppressor 1) [EC:1.14.-.-];K10717|3|5e-90|330|zma:100501848|cytokinin trans-hydroxylase	-	GO:0016491//oxidoreductase activity;GO:0005506//iron ion binding	GO:0008152//metabolic process	gi|227498401|ref|NP_001153094.1|/0/cytochrome P450 CYP734A7 [Zea mays]
GRMZM2G132095	1056	0	29.42	0.01	4.21	8.71768	Up	6.84254e-11	1.14011e-09	-	-	-	-	-	gi|413936129|gb|AFW70680.1|/8.29047e-23/hypothetical protein ZEAMMB73_103667 [Zea mays]
GRMZM2G163574	1507	0	41.83	0.01	4.15	8.69697	Up	4.45546e-15	1.0789e-13	-	-	-	-	-	gi|414881691|tpg|DAA58822.1|/2.13657e-169/TPA: hypothetical protein ZEAMMB73_475988 [Zea mays]
GRMZM2G552793	498	0	13.03	0.01	4.11	8.68299	Up	2.61206e-05	0.000183924	-	K05715|1|2e-16|82.8|zma:100279125|2-phosphoglycerate kinase [EC:2.7.2.-]	-	-	-	gi|414591626|tpg|DAA42197.1|/1.415e-34/TPA: hypothetical protein ZEAMMB73_856994 [Zea mays]
AC217358.3_FG009	705	0	11	0.01	2.4	7.90689	Up	0.000130228	0.000790707	-	K07976|1|3e-71|266|ath:AT1G09630|Rab family, other;K07904|2|4e-71|265|aly:ARALYDRAFT_888208|Ras-related protein Rab-11A	GO:0043231//intracellular membrane-bounded organelle;GO:0044444//cytoplasmic part;GO:0016020//membrane	GO:0032561//guanyl ribonucleotide binding	GO:0035556//intracellular signal transduction;GO:0006810//transport	gi|414873861|tpg|DAA52418.1|/4.44471e-113/TPA: hypothetical protein ZEAMMB73_441203 [Zea mays]
GRMZM2G016180	1080	0	16.95	0.01	2.37	7.88874	Up	2.3464e-06	2.04101e-05	-	K02256|1|0.0|648|sbi:SobioMp23|cytochrome c oxidase subunit 1 [EC:1.9.3.1]	GO:0031224//intrinsic to membrane;GO:0005746//mitochondrial respiratory chain	GO:0015002//heme-copper terminal oxidase activity;GO:0005506//iron ion binding	GO:0022904//respiratory electron transport chain;GO:0051234//establishment of localization	gi|413922602|gb|AFW62534.1|/0/hypothetical protein ZEAMMB73_035148 [Zea mays]
GRMZM2G433616	1685	0	25.42	0.01	2.25	7.81378	Up	1.70082e-09	2.38066e-08	-	-	-	-	-	gi|413948552|gb|AFW81201.1|/0/hypothetical protein ZEAMMB73_355661 [Zea mays]
GRMZM2G073192	1024	0	14.18	0.01	2.09	7.70736	Up	1.16983e-05	8.91997e-05	-	-	-	-	-	gi|195621520|gb|ACG32590.1|/5.24611e-33/hypothetical protein [Zea mays]
GRMZM2G008696	1071	0	13.83	0.01	1.95	7.60733	Up	2.61206e-05	0.000184059	-	-	-	-	-	gi|413936154|gb|AFW70705.1|/3.24743e-124/hypothetical protein ZEAMMB73_595075 [Zea mays]
GRMZM2G076563	1678	0	21	0.01	1.87	7.54689	Up	4.22766e-08	4.87281e-07	-	-	-	-	-	gi|414588674|tpg|DAA39245.1|/4.89931e-77/TPA: hypothetical protein ZEAMMB73_653719 [Zea mays]
GRMZM2G124037	1085	0	13	0.01	1.81	7.49985	Up	2.61206e-05	0.000183969	-	K09286|1|7e-13|73.2|ath:AT4G25480|EREBP-like factor	-	-	GO:0006351//transcription, DNA-dependent	gi|414590013|tpg|DAA40584.1|/4.05834e-89/TPA: DRE-binding protein3 [Zea mays]
GRMZM2G464572	3355	0	39.68	0.01	1.74	7.44294	Up	2.22134e-14	5.07997e-13	-	K10581|1|0.0|728|gmx:100805463|ubiquitin-conjugating enzyme E2 O [EC:6.3.2.19]	-	GO:0016879//ligase activity, forming carbon-nitrogen bonds	GO:0015698//inorganic anion transport;GO:0006464//cellular protein modification process;GO:0072506;GO:0009267//cellular response to starvation	gi|413954007|gb|AFW86656.1|/0/hypothetical protein ZEAMMB73_469096 [Zea mays]
GRMZM2G400821	1136	0	12.74	0.01	1.69	7.40088	Up	5.83236e-05	0.000380438	-	K09667|1|3e-10|64.3|smo:SELMODRAFT_452925|polypeptide N-acetylglucosaminyltransferase [EC:2.4.1.-]	GO:0016020//membrane	GO:0046914//transition metal ion binding	-	gi|413956242|gb|AFW88891.1|/8.20737e-88/hypothetical protein ZEAMMB73_647797 [Zea mays]
GRMZM2G477894	1161	0	12.13	0.01	1.57	7.29462	Up	5.83236e-05	0.000380352	-	K15078|1|1e-46|185|vvi:100250139|structure-specific endonuclease subunit SLX1 [EC:3.6.1.-];K15271|2|2e-43|174|rcu:RCOM_1095670|ATP-dependent DNA helicase HFM1/MER3 [EC:3.6.4.12];K03798|5|2e-41|168|rcu:RCOM_0340700|cell division protease FtsH [EC:3.4.24.-]	-	-	-	gi|414877902|tpg|DAA55033.1|/0/TPA: hypothetical protein ZEAMMB73_057713 [Zea mays]
GRMZM2G177755	1441	0	13	0.01	1.35	7.07682	Up	2.61206e-05	0.000184014	-	-	GO:0031410//cytoplasmic vesicle;GO:0031410//cytoplasmic vesicle	-	-	gi|414587369|tpg|DAA37940.1|/0/TPA: root cap protein 2 [Zea mays]
AC233871.1_FG004	3042	0	27	0.01	1.31	7.03342	Up	3.41144e-10	5.21626e-09	-	-	-	GO:0003676//nucleic acid binding	-	gi|413941590|gb|AFW74239.1|/0/putative homeodomain-like transcription factor superfamily protein [Zea mays]
GRMZM2G461783	1381	0	11.97	0.01	1.3	7.02237	Up	0.000130228	0.000790873	-	K13201|1|9e-08|56.6|sbi:SORBI_07g027050|nucleolysin TIA-1/TIAR	-	GO:0005488//binding	-	gi|414875536|tpg|DAA52667.1|/0/TPA: hypothetical protein ZEAMMB73_787505 [Zea mays]
GRMZM2G047479	1642	0	13.64	0.01	1.24	6.9542	Up	2.61206e-05	0.000184104	-	K13412|1|5e-95|345|zma:100285166|calcium-dependent protein kinase [EC:2.7.11.1]	-	GO:0046872//metal ion binding;GO:0004674//protein serine/threonine kinase activity;GO:0032559;GO:0046872//metal ion binding;GO:0004674//protein serine/threonine kinase activity;GO:0032559	GO:0006464//cellular protein modification process;GO:0006464//cellular protein modification process	gi|413951029|gb|AFW83678.1|/2.85361e-100/putative calcium-dependent protein kinase family protein [Zea mays]
GRMZM2G067563	1916	0	14.92	0.01	1.16	6.85798	Up	1.16983e-05	8.91761e-05	-	-	GO:0043231//intracellular membrane-bounded organelle	-	-	gi|226505716|ref|NP_001143249.1|/3.88346e-174/hypothetical protein [Zea mays]
GRMZM5G888934	2217	0	16.23	0.01	1.09	6.76818	Up	2.3464e-06	2.04163e-05	-	-	-	GO:0003824//catalytic activity	-	gi|413937150|gb|AFW71701.1|/5.47377e-55/hypothetical protein ZEAMMB73_040088 [Zea mays]
GRMZM2G173833	2377	0	17.36	0.01	1.08	6.75489	Up	1.05085e-06	9.78531e-06	-	K02261|1|2e-127|454|sbi:SobioMp27|cytochrome c oxidase subunit 2	GO:0031410//cytoplasmic vesicle;GO:0005746//mitochondrial respiratory chain;GO:0019866//organelle inner membrane;GO:0043231//intracellular membrane-bounded organelle;GO:0031224//intrinsic to membrane;GO:0031410//cytoplasmic vesicle;GO:0031224//intrinsic to membrane;GO:0005746//mitochondrial respiratory chain;GO:0031410//cytoplasmic vesicle	GO:0046914//transition metal ion binding;GO:0015002//heme-copper terminal oxidase activity;GO:0005506//iron ion binding;GO:0015002//heme-copper terminal oxidase activity;GO:0015002//heme-copper terminal oxidase activity;GO:0005506//iron ion binding	GO:0006091//generation of precursor metabolites and energy;GO:0051234//establishment of localization;GO:0022900//electron transport chain;GO:0022904//respiratory electron transport chain;GO:0051234//establishment of localization	gi|414587695|tpg|DAA38266.1|/0/TPA: putative cytochrome C oxidase subunit II family protein [Zea mays]
GRMZM2G030426	2426	0	14.91	0.01	0.91	6.50779	Up	1.16983e-05	8.91525e-05	-	K15336|1|3e-60|231|vvi:100259391|tRNA (cytosine38-C5)-methyltransferase [EC:2.1.1.204]	GO:0043231//intracellular membrane-bounded organelle	-	-	gi|414586846|tpg|DAA37417.1|/0/TPA: hypothetical protein ZEAMMB73_755201 [Zea mays]
GRMZM2G099023	2105	0	11	0.01	0.78	6.2854	Up	0.000130228	0.000791207	-	K14963|1|2e-12|72.8|aly:ARALYDRAFT_485324|COMPASS component SWD3	-	-	-	gi|414871852|tpg|DAA50409.1|/0/TPA: nucleotide binding protein [Zea mays]
GRMZM2G156536	2854	0	14.73	0.01	0.76	6.24793	Up	1.16983e-05	8.91289e-05	cox3	K02262|1|4e-157|553|osa:6450138|cytochrome c oxidase subunit 3	GO:0031224//intrinsic to membrane;GO:0005746//mitochondrial respiratory chain	GO:0015002//heme-copper terminal oxidase activity	GO:0022904//respiratory electron transport chain	gi|89280753|ref|YP_514631.1|/6.8555e-157/cytochrome c oxidase subunit 3 [Oryza sativa Indica Group]
GRMZM2G076771	2347	0	11	0.01	0.69	6.10852	Up	0.000130228	0.00079104	-	K15336|1|7e-20|97.8|vvi:100259391|tRNA (cytosine38-C5)-methyltransferase [EC:2.1.1.204]	-	-	-	gi|414585751|tpg|DAA36322.1|/0/TPA: hypothetical protein ZEAMMB73_184989 [Zea mays]
AC152495.1_FG010	3885	0	15.77	0.01	0.6	5.90689	Up	5.23918e-06	4.26361e-05	-	K03013|1|5e-96|351|vvi:100258335|DNA-directed RNA polymerases I, II, and III subunit RPABC1;K13457|2|6e-50|198|sbi:SORBI_10g028720|disease resistance protein RPM1	-	GO:0032559	GO:0012501//programmed cell death;GO:0006950//response to stress	gi|19908842|gb|AAM03014.1|AF466931_1/0/rust resistance-like protein RP1 [Zea mays]
GRMZM2G054687	4490	0	17.04	0.01	0.56	5.80735	Up	1.05085e-06	9.78215e-06	-	K00412|1|2e-129|462|sbi:SobioMp18|ubiquinol-cytochrome c reductase cytochrome b subunit	GO:0043231//intracellular membrane-bounded organelle;GO:0031224//intrinsic to membrane	GO:0043169//cation binding;GO:0003824//catalytic activity	GO:0051234//establishment of localization;GO:0022900//electron transport chain	gi|118428512|gb|ABK91466.1|/3.61185e-164/apocytochrome b [Pharus latifolius]
GRMZM2G069082	971	2	41	0.25	6.39	4.67582	Up	1.33432e-12	2.63497e-11	-	K09286|1|9e-12|69.3|ath:AT4G25480|EREBP-like factor	-	-	-	gi|226495929|ref|NP_001140448.1|/1.30468e-88/putative AP2/EREBP transcription factor superfamily protein [Zea mays]
GRMZM2G339379	2760	1	14	0.04	0.75	4.22882	Up	0.000108586	0.000670613	-	K11446|1|2e-42|172|ota:Ot08g01100|histone demethylase JARID1 [EC:1.14.11.-]	GO:0044464//cell part	GO:0046914//transition metal ion binding	-	gi|413951604|gb|AFW84253.1|/0/hypothetical protein ZEAMMB73_668550, partial [Zea mays]
GRMZM2G474459	7287.86	1.38	21.46	0.03	0.43	3.8413	Up	5.55818e-07	5.41011e-06	-	K02886|1|2e-130|266|zma:845215|large subunit ribosomal protein L2	GO:0009536//plastid;GO:0030529//ribonucleoprotein complex;GO:0009536//plastid	GO:0034062//RNA polymerase activity;GO:0003676//nucleic acid binding;GO:0005515//protein binding;GO:0003676//nucleic acid binding;GO:0003824//catalytic activity;GO:0005198//structural molecule activity	GO:0010467//gene expression;GO:0010467//gene expression	gi|357471553|ref|XP_003606061.1|/1.36519e-135/50S ribosomal protein L2-B [Medicago truncatula]
AC206780.3_FG004	2604	1.55	17.3	0.07	0.98	3.80735	Up	1.14948e-05	8.78342e-05	-	-	-	-	-	gi|413926751|gb|AFW66683.1|/0/hypothetical protein ZEAMMB73_528489 [Zea mays]
GRMZM2G177862	624	1.73	17.45	0.35	4.33	3.62894	Up	1.14948e-05	8.78576e-05	-	K02987|1|2e-14|77.0|sbi:SORBI_01g001850|small subunit ribosomal protein S4e	-	-	-	gi|414869820|tpg|DAA48377.1|/2.77152e-110/TPA: putative ribosomal protein S4 (RPS4A) family protein [Zea mays]
GRMZM2G361511	1008	2.17	19.56	0.26	2.94	3.49923	Up	1.60324e-05	0.000118756	-	-	-	-	-	gi|413937192|gb|AFW71743.1|/2.3172e-168/hypothetical protein ZEAMMB73_242536 [Zea mays]
GRMZM2G070515	3115	4	35.27	0.15	1.67	3.47681	Up	5.12856e-09	6.73946e-08	-	-	-	-	-	gi|414886191|tpg|DAA62205.1|/0/TPA: hypothetical protein ZEAMMB73_221901 [Zea mays]
GRMZM2G037386	1665.41	3	20	0.17	1.79	3.39635	Up	3.59774e-05	0.000244595	-	K08286|1|5e-41|166|aly:ARALYDRAFT_494187|protein-serine/threonine kinase [EC:2.7.11.-];K08282|5|9e-24|108|aly:ARALYDRAFT_484960|non-specific serine/threonine protein kinase [EC:2.7.11.1]	-	GO:0004672//protein kinase activity;GO:0032559;GO:0004672//protein kinase activity;GO:0032559;GO:0004672//protein kinase activity;GO:0032559	GO:0006464//cellular protein modification process;GO:0009793//embryo development ending in seed dormancy;GO:0006464//cellular protein modification process;GO:0006464//cellular protein modification process	gi|226500794|ref|NP_001141794.1|/9.84756e-145/LOC100273930 [Zea mays]
GRMZM2G011347	2834	3	25	0.13	1.3	3.32193	Up	1.14602e-06	1.06063e-05	-	-	GO:0016020//membrane	-	-	gi|414881377|tpg|DAA58508.1|/0/TPA: hypothetical protein ZEAMMB73_461258 [Zea mays]
GRMZM2G034206	595	1.84	14.35	0.39	3.74	3.26149	Up	0.000108586	0.000670469	-	-	GO:0031410//cytoplasmic vesicle	GO:0016758//transferase activity, transferring hexosyl groups	GO:0006464//cellular protein modification process	gi|308044199|ref|NP_001183325.1|/1.74655e-39/uncharacterized protein LOC100501726 precursor [Zea mays]
GRMZM2G012030	6854.44	14.65	106.99	0.25	2.29	3.19535	Up	1.94339e-23	8.32652e-22	-	K10400|1|2e-25|118|bdi:100844828|kinesin family member 15	-	-	-	gi|413934179|gb|AFW68730.1|/0/hypothetical protein ZEAMMB73_143161 [Zea mays]
GRMZM2G109550	3929	13.63	99	0.41	3.71	3.17772	Up	4.93516e-22	1.97078e-20	-	K02878|1|1e-20|100|aly:ARALYDRAFT_675788|large subunit ribosomal protein L16	GO:0000314//organellar small ribosomal subunit;GO:0009536//plastid	GO:0003723//RNA binding;GO:0005198//structural molecule activity	GO:0010467//gene expression	gi|255590603|ref|XP_002535312.1|/0/60S ribosomal protein L16, putative [Ricinus communis]
GRMZM2G324676	438	7.9	54.18	2.32	19.66	3.08307	Up	1.11031e-12	2.20926e-11	-	-	GO:0030529//ribonucleoprotein complex;GO:0030529//ribonucleoprotein complex	GO:0005198//structural molecule activity;GO:0005198//structural molecule activity	GO:0010467//gene expression;GO:0010467//gene expression	gi|413954010|gb|AFW86659.1|/1.46514e-51/hypothetical protein ZEAMMB73_420910 [Zea mays]
GRMZM2G070255	1217	5	34	0.5	4.2	3.07039	Up	4.67582e-08	5.37001e-07	-	-	-	-	-	gi|413918784|gb|AFW58716.1|/4.32446e-90/hypothetical protein ZEAMMB73_822888 [Zea mays]
GRMZM2G053869	2074	4	24	0.23	1.72	2.9027	Up	9.52916e-06	7.38728e-05	-	-	-	-	-	gi|414879614|tpg|DAA56745.1|/0/TPA: hypothetical protein ZEAMMB73_148136 [Zea mays]
GRMZM2G475594	1347	5	30	0.45	3.34	2.89185	Up	6.7593e-07	6.49796e-06	-	-	-	-	-	gi|242066422|ref|XP_002454500.1|/2.19696e-35/hypothetical protein SORBIDRAFT_04g032230 [Sorghum bicolor]
GRMZM2G082480	1955	2.74	16.39	0.17	1.25	2.87832	Up	0.000133816	0.000809248	-	-	-	-	-	gi|413936276|gb|AFW70827.1|/0/hypothetical protein ZEAMMB73_607942 [Zea mays]
GRMZM2G405476	1307.18	0.79	13.03	0.21	1.49	2.82685	Up	2.61206e-05	0.000184149	-	K02886|1|1e-61|233|zma:845215|large subunit ribosomal protein L2	GO:0000315//organellar large ribosomal subunit;GO:0009536//plastid;GO:0030529//ribonucleoprotein complex;GO:0009536//plastid	GO:0003676//nucleic acid binding;GO:0003824//catalytic activity;GO:0005198//structural molecule activity;GO:0003676//nucleic acid binding;GO:0003824//catalytic activity;GO:0005198//structural molecule activity	GO:0010467//gene expression;GO:0010467//gene expression	gi|413939051|gb|AFW73602.1|/3.90677e-74/hypothetical protein ZEAMMB73_178118 [Zea mays]
AC217270.3_FG003	861	8.23	47.26	1.18	8.35	2.82299	Up	5.06884e-10	7.59719e-09	-	-	-	-	-	gi|413921987|gb|AFW61919.1|/1.89212e-141/hypothetical protein ZEAMMB73_433959 [Zea mays]
AC196465.3_FG002	627	4	22	0.8	5.43	2.76288	Up	3.54908e-05	0.000241458	-	-	GO:0044464//cell part	-	-	gi|413950867|gb|AFW83516.1|/2.08332e-97/hypothetical protein ZEAMMB73_128939 [Zea mays]
GRMZM2G150030	2933	6	32	0.24	1.61	2.74595	Up	6.5988e-07	6.3564e-06	-	K15336|1|4e-72|271|vvi:100259391|tRNA (cytosine38-C5)-methyltransferase [EC:2.1.1.204];K15078|5|3e-24|112|vvi:100250139|structure-specific endonuclease subunit SLX1 [EC:3.6.1.-]	GO:0009536//plastid	-	-	gi|293330959|ref|NP_001169662.1|/0/uncharacterized protein LOC100383543 [Zea mays]
GRMZM2G462719	1617	6	31	0.45	2.86	2.66802	Up	1.25263e-06	1.14896e-05	-	-	-	-	-	gi|413933890|gb|AFW68441.1|/0/hypothetical protein ZEAMMB73_532870 [Zea mays]
GRMZM5G836174	1121.31	55.04	223.12	4.78	29.98	2.64892	Up	9.77902e-34	6.25683e-32	-	K13248|1|1e-74|278|gmx:100785878|pyridoxal phosphate phosphatase PHOSPHO2 [EC:3.1.3.74]	-	GO:0042578//phosphoric ester hydrolase activity;GO:0042578//phosphoric ester hydrolase activity	GO:0006796//phosphate-containing compound metabolic process;GO:0006796//phosphate-containing compound metabolic process	gi|212275706|ref|NP_001130133.1|/1.47012e-127/uncharacterized protein LOC100191227 [Zea mays]
GRMZM2G446648	2286	5.84	27.06	0.31	1.75	2.49701	Up	4.80398e-06	3.93615e-05	-	K13211|1|0.0|889|sbi:SORBI_01g000820|GC-rich sequence DNA-binding factor	GO:0044424//intracellular part	-	GO:0034645//cellular macromolecule biosynthetic process;GO:0090304;GO:0010467//gene expression	gi|413953853|gb|AFW86502.1|/0/hypothetical protein ZEAMMB73_849225 [Zea mays]
GRMZM2G102692	2803	5	22	0.21	1.16	2.46566	Up	0.00011393	0.000700612	-	K15271|1|0.0|652|rcu:RCOM_1095670|ATP-dependent DNA helicase HFM1/MER3 [EC:3.6.4.12];K03798|2|3e-71|268|rcu:RCOM_0340700|cell division protease FtsH [EC:3.4.24.-];K15078|4|4e-70|265|vvi:100250139|structure-specific endonuclease subunit SLX1 [EC:3.6.1.-]	-	GO:0016787//hydrolase activity;GO:0005488//binding	-	gi|413933352|gb|AFW67903.1|/0/pentatricopeptide repeat protein PPR868-14 [Zea mays]
GRMZM2G301096	1004	6.61	29.46	0.81	4.44	2.45457	Up	4.45224e-06	3.67619e-05	-	K02987|1|1e-67|254|sbi:SORBI_01g001850|small subunit ribosomal protein S4e	GO:0030529//ribonucleoprotein complex	GO:0003676//nucleic acid binding;GO:0005198//structural molecule activity	GO:0010467//gene expression	gi|413944948|gb|AFW77597.1|/1.49811e-143/putative ribosomal protein S4 (RPS4A) family protein [Zea mays]
GRMZM2G128938	4560	15	62	0.37	2	2.4344	Up	1.52617e-10	2.43848e-09	-	K06640|1|0.0|2771|sbi:SORBI_10g030475|serine/threonine-protein kinase ATR [EC:2.7.11.1]	-	GO:0004672//protein kinase activity;GO:0032559;GO:0004672//protein kinase activity;GO:0032559	GO:0010038//response to metal ion;GO:0006278//RNA-dependent DNA replication;GO:0010212//response to ionizing radiation;GO:0006796//phosphate-containing compound metabolic process;GO:0000723//telomere maintenance;GO:0000003//reproduction;GO:0022403;GO:0010038//response to metal ion;GO:0006278//RNA-dependent DNA replication;GO:0010212//response to ionizing radiation;GO:0006796//phosphate-containing…	gi|413935003|gb|AFW69554.1|/0/hypothetical protein ZEAMMB73_904748 [Zea mays]
GRMZM2G050697	2509	9	39	0.43	2.3	2.41923	Up	2.63286e-07	2.70733e-06	-	K15336|1|1e-29|130|vvi:100259391|tRNA (cytosine38-C5)-methyltransferase [EC:2.1.1.204]	GO:0009532//plastid stroma	-	GO:0006396//RNA processing	gi|414880874|tpg|DAA58005.1|/0/TPA: hypothetical protein ZEAMMB73_979671 [Zea mays]
GRMZM2G006363	1816	6	26	0.4	2.13	2.41278	Up	2.87084e-05	0.000199511	-	K11498|1|6e-07|54.3|cme:CMQ429C|centromeric protein E	-	-	-	gi|413920317|gb|AFW60249.1|/0/hypothetical protein ZEAMMB73_174616 [Zea mays]
GRMZM2G468367	1479	6.2	26.58	0.51	2.69	2.39904	Up	2.87084e-05	0.000199414	-	K01255|1|8e-148|521|sbi:SORBI_04g035840|leucyl aminopeptidase [EC:3.4.11.1]	GO:0043231//intracellular membrane-bounded organelle	GO:0008238//exopeptidase activity	GO:0019538//protein metabolic process;GO:0010038//response to metal ion	gi|414588855|tpg|DAA39426.1|/0/TPA: hypothetical protein ZEAMMB73_947180 [Zea mays]
GRMZM5G820904	1522	41.65	177.05	3.31	17.38	2.39252	Up	2.59154e-28	1.35419e-26	-	-	GO:0009707//chloroplast outer membrane;GO:0009707//chloroplast outer membrane	-	GO:0006605//protein targeting;GO:0009657//plastid organization;GO:0009653//anatomical structure morphogenesis;GO:0006605//protein targeting;GO:0009653//anatomical structure morphogenesis	gi|414872287|tpg|DAA50844.1|/0/TPA: hypothetical protein ZEAMMB73_310626 [Zea mays]
AC233901.1_FG004	462	9	38	2.5	13.01	2.37962	Up	4.82338e-07	4.72685e-06	-	-	-	-	-	gi|413957038|gb|AFW89687.1|/1.91168e-82/hypothetical protein ZEAMMB73_106263 [Zea mays]
GRMZM2G126936	1214	10.18	42.12	1.02	5.21	2.35271	Up	1.24904e-07	1.35197e-06	-	-	-	-	-	gi|414878856|tpg|DAA55987.1|/7.33285e-98/TPA: putative NAC domain transcription factor superfamily protein [Zea mays]
GRMZM2G095905	2562	55.99	227.36	2.62	13.13	2.32523	Up	9.34668e-35	6.215e-33	-	K04728|1|2e-12|73.6|ath:AT3G48190|ataxia telangiectasia mutated family protein [EC:2.7.11.1]	-	GO:0003676//nucleic acid binding;GO:0003824//catalytic activity	-	gi|413949606|gb|AFW82255.1|/0/putative PWWP domain family protein, partial [Zea mays]
GRMZM2G438722	3034	6.55	26.27	0.26	1.28	2.29956	Up	2.87084e-05	0.000199462	-	K09667|1|7e-12|71.6|smo:SELMODRAFT_452925|polypeptide N-acetylglucosaminyltransferase [EC:2.4.1.-]	-	GO:0046914//transition metal ion binding;GO:0046914//transition metal ion binding;GO:0046914//transition metal ion binding	-	gi|413956242|gb|AFW88891.1|/0/hypothetical protein ZEAMMB73_647797 [Zea mays]
GRMZM2G369472	1138	10.86	42.98	1.16	5.69	2.2943	Up	1.24904e-07	1.35146e-06	-	K09286|1|1e-15|82.4|aly:ARALYDRAFT_897996|EREBP-like factor	-	-	-	gi|414869885|tpg|DAA48442.1|/3.01875e-98/TPA: putative AP2/EREBP transcription factor superfamily protein [Zea mays]
GRMZM2G160444	1561.16	15.94	56.15	1.1	5.37	2.28742	Up	5.12136e-09	6.73307e-08	-	-	-	-	-	gi|413952398|gb|AFW85047.1|/2.4305e-152/hypothetical protein ZEAMMB73_257497 [Zea mays]
GRMZM2G036060	1074	5.64	22.16	0.64	3.11	2.28077	Up	0.00011393	0.000700463	-	K13125|1|3e-153|539|sbi:SORBI_01g039130|nitric oxide synthase-interacting protein	-	GO:0046914//transition metal ion binding	-	gi|413956143|gb|AFW88792.1|/3.20984e-163/hypothetical protein ZEAMMB73_812220 [Zea mays]
GRMZM2G006080	3172	58.01	227.12	2.18	10.56	2.27621	Up	1.99327e-33	1.26689e-31	-	K04733|1|0.0|691|ath:AT5G38990|interleukin-1 receptor-associated kinase 4 [EC:2.7.11.1];K00924|3|3e-63|242|aly:ARALYDRAFT_486409|[EC:2.7.1.-];K13430|5|3e-62|239|pop:POPTR_413452|serine/threonine-protein kinase PBS1 [EC:2.7.11.1]	GO:0044426;GO:0031410//cytoplasmic vesicle;GO:0016020//membrane	GO:0004672//protein kinase activity;GO:0032559	GO:0006952//defense response;GO:0006468//protein phosphorylation;GO:0009856//pollination;GO:0007275//multicellular organismal development	gi|413955819|gb|AFW88468.1|/0/putative receptor-like protein kinase family protein [Zea mays]
GRMZM2G082823	3121	8	31.29	0.31	1.48	2.25526	Up	1.12561e-05	8.61472e-05	-	K13415|1|1e-20|100|osa:4324691|protein brassinosteroid insensitive 1 [EC:2.7.10.1 2.7.11.1];K00924|4|3e-20|99.4|aly:ARALYDRAFT_473063|[EC:2.7.1.-]	GO:0031410//cytoplasmic vesicle	-	-	gi|413943198|gb|AFW75847.1|/0/leucine-rich repeat (LRR) family protein [Zea mays]
GRMZM2G389118	4259	310.21	1193.53	8.67	41.22	2.24924	Up	4.17626e-166	2.07315e-163	-	-	GO:0009527//plastid outer membrane	GO:0005488//binding;GO:0016817//hydrolase activity, acting on acid anhydrides	GO:0006605//protein targeting;GO:0009207	gi|413949954|gb|AFW82603.1|/0/hypothetical protein ZEAMMB73_296083 [Zea mays]
GRMZM2G073551	2262	10.17	37.64	0.54	2.47	2.19348	Up	2.38988e-06	2.0732e-05	-	K15078|1|1e-60|233|vvi:100250139|structure-specific endonuclease subunit SLX1 [EC:3.6.1.-];K15271|2|1e-25|116|rcu:RCOM_1095670|ATP-dependent DNA helicase HFM1/MER3 [EC:3.6.4.12]	GO:0043231//intracellular membrane-bounded organelle	-	-	gi|293334013|ref|NP_001167864.1|/0/pentatricopeptide repeat (PPR) superfamily protein [Zea mays]
GRMZM2G022820	1383	13	47	1.14	5.09	2.15863	Up	1.32452e-07	1.42616e-06	-	-	GO:0016020//membrane;GO:0030312//external encapsulating structure;GO:0043231//intracellular membrane-bounded organelle	GO:0003779//actin binding	GO:0007010//cytoskeleton organization	gi|413942440|gb|AFW75089.1|/0/hypothetical protein ZEAMMB73_662514 [Zea mays]
GRMZM2G071333	3661	203.04	730.49	6.61	29.39	2.1526	Up	7.75908e-97	1.87731e-94	-	K01869|1|0.0|1966|sbi:SORBI_01g038510|leucyl-tRNA synthetase [EC:6.1.1.4]	GO:0044424//intracellular part	GO:0004812//aminoacyl-tRNA ligase activity;GO:0032559	GO:0006418//tRNA aminoacylation for protein translation	gi|414584924|tpg|DAA35495.1|/0/TPA: hypothetical protein ZEAMMB73_869327 [Zea mays]
GRMZM2G133282	2653	19	67.86	0.86	3.78	2.13598	Up	4.25888e-10	6.44021e-09	-	-	-	-	-	gi|293331495|ref|NP_001169272.1|/0/uncharacterized protein LOC100383135 [Zea mays]
GRMZM2G351937	2848	26.37	90.56	1.11	4.7	2.0821	Up	6.63036e-13	1.35583e-11	-	K13418|1|5e-57|221|aly:ARALYDRAFT_895025|somatic embryogenesis receptor kinase 1 [EC:2.7.10.1 2.7.11.1]	-	GO:0004672//protein kinase activity;GO:0032559	GO:0006464//cellular protein modification process	gi|413950116|gb|AFW82765.1|/0/putative lectin-domain receptor-like protein kinase family protein [Zea mays]
GRMZM2G365774	1844	9	30.91	0.59	2.49	2.07736	Up	5.12212e-05	0.000338481	-	K00430|1|5e-55|214|pop:POPTR_836853|peroxidase [EC:1.11.1.7]	GO:0043231//intracellular membrane-bounded organelle	GO:0005506//iron ion binding;GO:0003824//catalytic activity;GO:0016209//antioxidant activity	GO:0008152//metabolic process;GO:0006950//response to stress	gi|212723646|ref|NP_001132544.1|/6.32526e-166/uncharacterized protein LOC100194008 [Zea mays]
GRMZM2G139803	927	7.61	26.01	1.01	4.26	2.0765	Up	7.96174e-05	0.000504477	-	K03644|1|4e-24|110|aly:ARALYDRAFT_325438|lipoic acid synthetase [EC:2.8.1.8]	GO:0043231//intracellular membrane-bounded organelle	GO:0016731	GO:0044237//cellular metabolic process	gi|195655467|gb|ACG47201.1|/2.95414e-42/ferredoxin-thioredoxin reductase, variable chain [Zea mays]
GRMZM2G443785	2113	20.5	69.78	1.17	4.9	2.06627	Up	3.46428e-10	5.29144e-09	-	K13648|1|7e-18|90.9|gmx:100805886|alpha-1,4-galacturonosyltransferase [EC:2.4.1.43]	GO:0031410//cytoplasmic vesicle	GO:0016740//transferase activity	-	gi|212275812|ref|NP_001130691.1|/5.14485e-175/uncharacterized protein LOC100191794 precursor [Zea mays]
GRMZM2G039857	2224	30.9	104.73	1.67	6.98	2.06338	Up	1.03777e-14	2.45317e-13	-	-	-	-	-	gi|413917671|gb|AFW57603.1|/0/hypothetical protein ZEAMMB73_144408 [Zea mays]
GRMZM2G418263	5421	21	71	0.46	1.92	2.0614	Up	2.8e-10	4.34128e-09	-	K08873|1|0.0|2998|sbi:SORBI_01g008700|PI-3-kinase-related kinase SMG-1	-	GO:0016772//transferase activity, transferring phosphorus-containing groups	GO:0006796//phosphate-containing compound metabolic process	gi|414872680|tpg|DAA51237.1|/0/TPA: hypothetical protein ZEAMMB73_255689, partial [Zea mays]
GRMZM2G131176	2736	13.2	44.64	0.58	2.41	2.05491	Up	7.20636e-07	6.89321e-06	-	-	GO:0044464//cell part	GO:0003824//catalytic activity	-	gi|413949203|gb|AFW81852.1|/0/phosphoribosylanthranilate transferase, mRNA [Zea mays]
GRMZM2G356534	639	59.58	198.58	11.67	48.03	2.04113	Up	6.21962e-26	2.99457e-24	-	-	-	-	-	gi|413943890|gb|AFW76539.1|/1.7796e-68/hypothetical protein ZEAMMB73_352289 [Zea mays]
GRMZM2G141355	2451.57	22	57	0.84	3.44	2.03395	Up	9.48146e-07	8.90669e-06	-	K13415|1|9e-63|239|sbi:SORBI_03g032990|protein brassinosteroid insensitive 1 [EC:2.7.10.1 2.7.11.1]	GO:0031410//cytoplasmic vesicle;GO:0031410//cytoplasmic vesicle	GO:0004672//protein kinase activity;GO:0032559;GO:0016791//phosphatase activity;GO:0004713//protein tyrosine kinase activity;GO:0032559	GO:0006464//cellular protein modification process;GO:0006464//cellular protein modification process;GO:0007167//enzyme linked receptor protein signaling pathway	gi|413922031|gb|AFW61963.1|/0/putative leucine-rich repeat protein kinase family protein [Zea mays]
GRMZM2G150242	2472	13	43.01	0.63	2.57	2.02834	Up	1.25613e-06	1.1518e-05	-	K13118|1|5e-07|55.1|cre:CHLREDRAFT_17930|protein DGCR14	-	-	-	gi|413955402|gb|AFW88051.1|/0/putative DUF827 domain containing family protein [Zea mays]
GRMZM2G064701	2230.43	93.23	314.97	5.15	20.93	2.02293	Up	2.1071e-40	1.69937e-38	-	-	-	GO:0016705//oxidoreductase activity, acting on paired donors, with incorporation or reduction of molecular oxygen	GO:0044238//primary metabolic process	gi|413923683|gb|AFW63615.1|/7.18958e-92/hypothetical protein ZEAMMB73_236801 [Zea mays]
GRMZM5G854655	2089	11	36	0.63	2.56	2.02272	Up	1.0514e-05	8.07466e-05	-	K13496|1|8e-78|290|aly:ARALYDRAFT_902799|UDP-glucosyl transferase 73C [EC:2.4.1.-]	-	GO:0016757//transferase activity, transferring glycosyl groups	-	gi|413918965|gb|AFW58897.1|/0/cytokinin-O-glucosyltransferase 3 [Zea mays]
GRMZM2G347583	4955	193	634	4.63	18.8	2.02165	Up	7.65226e-78	1.34344e-75	-	-	-	-	-	gi|414867132|tpg|DAA45689.1|/0/TPA: hypothetical protein ZEAMMB73_058425, partial [Zea mays]
GRMZM2G001426	2082	18	59	1.04	4.21	2.01724	Up	1.47839e-08	1.8175e-07	-	K14494|1|1e-109|395|rcu:RCOM_0826140|DELLA protein	-	-	-	gi|414877452|tpg|DAA54583.1|/0/TPA: hypothetical protein ZEAMMB73_529381 [Zea mays]
GRMZM2G164341	1942	11.93	39	0.74	2.98	2.00972	Up	1.95046e-06	1.73112e-05	-	K10863|1|1e-09|63.5|ath:AT5G01310|aprataxin [EC:3.-.-.-]	GO:0043231//intracellular membrane-bounded organelle	-	-	gi|413950402|gb|AFW83051.1|/9.22155e-123/putative HLH DNA-binding domain superfamily protein [Zea mays]
AC229978.2_FG002	585	15.27	49.27	3.28	13.09	1.9967	Up	2.63368e-07	2.70721e-06	-	-	-	-	-	gi|414589364|tpg|DAA39935.1|/8.46822e-31/TPA: hypothetical protein ZEAMMB73_174169 [Zea mays]
GRMZM2G026991	6849	752.47	2430.09	13.04	52.02	1.99612	Up	2.29392e-288	2.13053e-285	-	K12854|1|0.0|3838|sbi:SORBI_02g040700|pre-mRNA-splicing helicase BRR2 [EC:3.6.4.13]	-	GO:0032559;GO:0042623//ATPase activity, coupled	-	gi|414887828|tpg|DAA63842.1|/0/TPA: hypothetical protein ZEAMMB73_506422 [Zea mays]
AC197672.3_FG002	6978	108.43	348.39	1.84	7.32	1.99214	Up	9.61776e-43	8.41686e-41	-	K11262|1|0.0|4368|sbi:SORBI_06g003090|acetyl-CoA carboxylase / biotin carboxylase [EC:6.4.1.2 6.3.4.14]	-	GO:0016421//CoA carboxylase activity;GO:0016879//ligase activity, forming carbon-nitrogen bonds;GO:0032559	GO:0006631//fatty acid metabolic process	gi|413917885|gb|AFW57817.1|/0/hypothetical protein ZEAMMB73_232525 [Zea mays]
GRMZM2G150266	3349	11.01	35	0.39	1.54	1.98138	Up	1.82346e-05	0.000133522	-	-	-	-	-	gi|413947115|gb|AFW79764.1|/0/hypothetical protein ZEAMMB73_784408 [Zea mays]
GRMZM2G070520	3188	9	29	0.34	1.34	1.97863	Up	8.94062e-05	0.000561191	-	K00924|1|0.0|877|ath:AT1G28440|[EC:2.7.1.-];K08286|5|0.0|734|ath:AT4G28490|protein-serine/threonine kinase [EC:2.7.11.-]	GO:0031410//cytoplasmic vesicle;GO:0031410//cytoplasmic vesicle	GO:0004672//protein kinase activity;GO:0032559;GO:0004672//protein kinase activity;GO:0032559	GO:0009845//seed germination;GO:0010431//seed maturation;GO:0050794//regulation of cellular process;GO:0006351//transcription, DNA-dependent;GO:0006464//cellular protein modification process;GO:0009845//seed germination;GO:0010431//seed maturation;GO:0050794//regulation of cellular process;GO:0006351//transcription, DNA-dependent;GO:0006464//cellular protein modification process	gi|413947874|gb|AFW80523.1|/0/putative leucine-rich repeat receptor-like protein kinase family protein, partial [Zea mays]
GRMZM2G181291	1216	10.96	34.87	1.1	4.31	1.97018	Up	1.32429e-05	9.96057e-05	-	-	-	-	-	gi|413941847|gb|AFW74496.1|/1.23005e-52/hypothetical protein ZEAMMB73_812131 [Zea mays]
GRMZM5G852378	3531	51	161	1.72	6.72	1.96605	Up	3.01502e-20	1.07569e-18	-	-	GO:0016020//membrane;GO:0043231//intracellular membrane-bounded organelle	-	GO:0048856//anatomical structure development	gi|413950456|gb|AFW83105.1|/0/hypothetical protein ZEAMMB73_233265 [Zea mays]
GRMZM2G413422	2200	160.48	502.66	8.76	33.88	1.95143	Up	2.26724e-59	2.8757e-57	-	-	-	-	-	gi|226490884|ref|NP_001146725.1|/2.85301e-83/uncharacterized protein LOC100280327 [Zea mays]
GRMZM2G154149	2845	9.97	31.25	0.42	1.62	1.94753	Up	2.91548e-05	0.000202222	-	-	-	GO:0060089;GO:0060089;GO:0060089	GO:0009314//response to radiation;GO:0023052//signaling;GO:0009314//response to radiation;GO:0023052//signaling;GO:0009314//response to radiation;GO:0023052//signaling	gi|226533431|ref|NP_001146461.1|/0/uncharacterized protein LOC100280048 [Zea mays]
GRMZM2G354373	2943	22	68	0.89	3.41	1.93789	Up	3.36264e-09	4.52628e-08	-	-	GO:0031410//cytoplasmic vesicle	GO:0004175//endopeptidase activity;GO:0005515//protein binding	GO:0019538//protein metabolic process;GO:0044092//negative regulation of molecular function	gi|413921942|gb|AFW61874.1|/0/putative subtilase family protein [Zea mays]
GRMZM2G057623	3078	23.99	74.32	0.93	3.56	1.93657	Up	3.09626e-10	4.7698e-09	-	-	GO:0043231//intracellular membrane-bounded organelle	-	-	gi|413933015|gb|AFW67566.1|/0/hypothetical protein ZEAMMB73_724005 [Zea mays]
GRMZM2G038116	2152	25.29	78.14	1.41	5.39	1.93459	Up	1.93799e-10	3.05411e-09	-	-	-	-	-	gi|219363387|ref|NP_001136961.1|/2.5948e-81/hypothetical protein [Zea mays]
GRMZM2G008490	3415	96.81	293.04	3.38	12.65	1.90404	Up	1.99119e-34	1.30891e-32	-	-	-	-	-	gi|414866500|tpg|DAA45057.1|/0/TPA: hypothetical protein ZEAMMB73_900156 [Zea mays]
GRMZM2G034651	1415	27.68	83.68	2.37	8.85	1.90079	Up	7.04716e-11	1.17284e-09	-	K12817|1|7e-149|525|zma:100216989|pre-mRNA-splicing factor 18	GO:0030529//ribonucleoprotein complex	-	GO:0006396//RNA processing	gi|413918959|gb|AFW58891.1|/1.46312e-164/hypothetical protein ZEAMMB73_476784 [Zea mays]
GRMZM2G553687	5724	182	549	3.78	14.08	1.89719	Up	2.74506e-62	3.69326e-60	-	K08332|1|6e-15|82.8|vcn:VOLCADRAFT_41528|vacuolar protein 8	-	GO:0003824//catalytic activity	-	gi|413944120|gb|AFW76769.1|/0/putative ARM repeat-containing protein containing family protein [Zea mays]
GRMZM2G149837	2434	10	30	0.49	1.82	1.89308	Up	0.000119627	0.000732362	-	-	-	-	-	gi|414879026|tpg|DAA56157.1|/0/TPA: hypothetical protein ZEAMMB73_941332 [Zea mays]
GRMZM2G105991	2081	10	30	0.58	2.14	1.88349	Up	0.000119627	0.000732518	-	K13263|1|4e-72|271|gmx:100101902|isoflavone 7-O-glucosyltransferase [EC:2.4.1.170];K08237|2|4e-67|254|vvi:100246482|hydroquinone glucosyltransferase [EC:2.4.1.218]	-	GO:0016757//transferase activity, transferring glycosyl groups	-	gi|414877888|tpg|DAA55019.1|/0/TPA: hypothetical protein ZEAMMB73_982416 [Zea mays]
GRMZM2G438176	2358	10	30	0.51	1.88	1.88216	Up	0.000119627	0.000732674	-	-	-	-	-	gi|413916236|gb|AFW56168.1|/0/hypothetical protein ZEAMMB73_122922 [Zea mays]
GRMZM2G304897	2765	53	158	2.29	8.44	1.8819	Up	7.41932e-19	2.40289e-17	-	K04733|1|1e-52|206|smo:SELMODRAFT_159261|interleukin-1 receptor-associated kinase 4 [EC:2.7.11.1];K13417|3|4e-48|191|aly:ARALYDRAFT_899604|somatic embryogenesis receptor kinase 4 [EC:2.7.10.1 2.7.11.1];K13418|4|1e-47|190|rcu:RCOM_0186340|somatic embryogenesis receptor kinase 1 [EC:2.7.10.1 2.7.11.1]	-	GO:0004871//signal transducer activity;GO:0030246//carbohydrate binding;GO:0004672//protein kinase activity;GO:0032559	GO:0006464//cellular protein modification process;GO:0008037//cell recognition	gi|414868018|tpg|DAA46575.1|/0/TPA: putative S-locus-like receptor protein kinase family protein [Zea mays]
GRMZM2G017388	2499	33	98	1.58	5.8	1.87613	Up	3.34564e-12	6.41757e-11	-	K13754|1|5e-86|317|vvi:100246655|solute carrier family 24 (sodium/potassium/calcium exchanger), member 6	GO:0016020//membrane	-	-	gi|414871329|tpg|DAA49886.1|/0/TPA: putative sodium/calcium exchanger family protein [Zea mays]
GRMZM2G323353	2427	19	56	0.94	3.42	1.86326	Up	1.69069e-07	1.78636e-06	-	-	-	-	-	gi|414875817|tpg|DAA52948.1|/0/TPA: hypothetical protein ZEAMMB73_810411 [Zea mays]
GRMZM2G018223	4400	91	267	2.46	8.92	1.85839	Up	2.64226e-30	1.51546e-28	IDP267	K11373|1|0.0|2265|sbi:SORBI_06g017250|elongator complex protein 1	-	-	GO:0009887//organ morphogenesis;GO:0003006//developmental process involved in reproduction;GO:0040007//growth;GO:0008033//tRNA processing	gi|414587136|tpg|DAA37707.1|/0/TPA: hypothetical protein ZEAMMB73_596699 [Zea mays]
GRMZM2G123122	4394	54	158	1.46	5.29	1.8573	Up	1.62693e-18	5.14754e-17	-	-	GO:0044464//cell part	GO:0003824//catalytic activity	-	gi|414586231|tpg|DAA36802.1|/0/TPA: hypothetical protein ZEAMMB73_778251 [Zea mays]
AC209729.3_FG003	2913	11.44	33.54	0.47	1.7	1.8548	Up	5.38716e-05	0.000354612	-	-	-	-	-	gi|414881517|tpg|DAA58648.1|/0/TPA: hypothetical protein ZEAMMB73_801833 [Zea mays]
GRMZM2G068330	1953.41	12	33	0.7	2.51	1.84226	Up	0.000117431	0.000720299	-	-	-	-	-	gi|413920616|gb|AFW60548.1|/7.82757e-137/putative homeobox DNA-binding domain superfamily protein [Zea mays]
GRMZM2G134982	3579	50	143	1.67	5.89	1.81842	Up	1.6021e-16	4.36814e-15	-	K14536|1|0.0|1911|sbi:SORBI_01g013210|ribosome assembly protein 1 [EC:3.6.5.-]	-	GO:0017111//nucleoside-triphosphatase activity;GO:0008135//translation factor activity, nucleic acid binding;GO:0032561//guanyl ribonucleotide binding	GO:0009207	gi|414872123|tpg|DAA50680.1|/0/TPA: putative translation elongation factor family protein [Zea mays]
AC203985.4_FG001	2046	11.55	33	0.68	2.39	1.8134	Up	5.38716e-05	0.000354693	-	K13783|1|0.0|961|zma:100281074|MFS transporter, OPA family, solute carrier family 37 (glycerol-3-phosphate transporter), member 1/2	GO:0043231//intracellular membrane-bounded organelle	-	GO:0006810//transport	gi|413936465|gb|AFW71016.1|/0/glycerol 3-phosphate permease [Zea mays]
GRMZM2G015908	1235	28.96	81.88	2.85	9.96	1.80518	Up	4.44386e-10	6.69883e-09	-	K13248|1|4e-85|313|gmx:100785878|pyridoxal phosphate phosphatase PHOSPHO2 [EC:3.1.3.74]	-	GO:0042578//phosphoric ester hydrolase activity	GO:0006796//phosphate-containing compound metabolic process	gi|226529417|ref|NP_001151156.1|/2.0846e-148/LOC100284789 [Zea mays]
GRMZM2G371721	2143	16.98	48	0.95	3.32	1.80518	Up	1.04194e-06	9.718e-06	-	-	-	GO:0005515//protein binding	-	gi|212723874|ref|NP_001132145.1|/0/AT hook-containing MAR binding 1-like protein [Zea mays]
GRMZM2G370715	4703	282.11	790.12	7.14	24.69	1.78993	Up	4.03756e-82	7.80198e-80	-	K15172|1|2e-48|193|smo:SELMODRAFT_96727|transcription elongation factor SPT5	-	-	-	gi|413945949|gb|AFW78598.1|/0/hypothetical protein ZEAMMB73_452233 [Zea mays]
GRMZM2G048411	4184	62	174	1.77	6.12	1.78978	Up	2.12652e-19	7.21163e-18	-	-	GO:0044464//cell part	GO:0046914//transition metal ion binding;GO:0003676//nucleic acid binding	-	gi|194306587|ref|NP_001123600.1|/0/LOC100170247 [Zea mays]
GRMZM2G042443	3034.1	146	338	4.78	16.44	1.78213	Up	1.02182e-28	5.51977e-27	mop1	-	-	GO:0034062//RNA polymerase activity;GO:0005488//binding;GO:0034062//RNA polymerase activity;GO:0005488//binding	-	gi|308080784|ref|NP_001183867.1|/0/uncharacterized protein LOC100502460 [Zea mays]
GRMZM2G351125	4361	280.79	777.47	7.67	26.22	1.77337	Up	5.95328e-80	1.10585e-77	-	-	GO:0009527//plastid outer membrane	GO:0005488//binding;GO:0016817//hydrolase activity, acting on acid anhydrides	GO:0006605//protein targeting;GO:0009207	gi|413915804|gb|AFW21568.1|/0/hypothetical protein ZEAMMB73_384791 [Zea mays]
GRMZM2G375222	3458.88	359.22	1065.39	13.45	45.39	1.75477	Up	4.5169e-117	1.36895e-114	-	-	-	-	-	gi|413949802|gb|AFW82451.1|/0/hypothetical protein ZEAMMB73_133619 [Zea mays]
GRMZM2G173763	4127	101.22	275.41	2.92	9.82	1.74975	Up	8.5784e-29	4.6514e-27	-	K11671|1|5e-147|521|zma:100193885|nuclear factor related to kappa-B-binding protein	-	-	-	gi|413950143|gb|AFW82792.1|/0/hypothetical protein ZEAMMB73_719374 [Zea mays]
GRMZM2G154437	1366	16	43	1.42	4.72	1.7329	Up	1.38478e-05	0.000103641	-	K10523|1|2e-48|191|sbi:SORBI_06g000720|speckle-type POZ protein	-	-	-	gi|212723222|ref|NP_001131785.1|/0/hypothetical protein [Zea mays]
GRMZM2G098088	3039	20.94	56.06	0.82	2.72	1.72991	Up	3.6606e-07	3.6749e-06	-	-	-	-	-	gi|414876487|tpg|DAA53618.1|/0/TPA: hypothetical protein ZEAMMB73_821701 [Zea mays]
GRMZM2G087787	3741	120.55	323.29	3.84	12.73	1.72905	Up	4.16136e-33	2.61602e-31	-	K12236|1|0.0|1262|pop:POPTR_569357|transcriptional repressor NF-X1 [EC:6.3.2.-]	GO:0043231//intracellular membrane-bounded organelle	GO:0046914//transition metal ion binding;GO:0001071//nucleic acid binding transcription factor activity	GO:0006351//transcription, DNA-dependent	gi|413944321|gb|AFW76970.1|/0/hypothetical protein ZEAMMB73_879385 [Zea mays]
GRMZM2G011742	2410	202.94	543.27	10.1	33.37	1.7242	Up	2.00956e-54	2.26899e-52	-	-	-	-	-	gi|414883707|tpg|DAA59721.1|/1.14219e-158/TPA: hypothetical protein ZEAMMB73_037297 [Zea mays]
GRMZM5G857351	419	24	64	7.4	24.37	1.71951	Up	1.23263e-07	1.33571e-06	-	K03235|1|3e-07|52.0|olu:OSTLU_36160|elongation factor 3	GO:0044444//cytoplasmic part;GO:0043231//intracellular membrane-bounded organelle	-	GO:0006952//defense response	gi|242038321|ref|XP_002466555.1|/3.6325e-72/hypothetical protein SORBIDRAFT_01g009860 [Sorghum bicolor]
GRMZM2G021885	2664	14.13	37.3	0.63	2.07	1.71621	Up	6.66912e-05	0.000429857	-	-	GO:0043231//intracellular membrane-bounded organelle	-	-	gi|413919582|gb|AFW59514.1|/0/hypothetical protein ZEAMMB73_162682 [Zea mays]
GRMZM5G852533	1623	19.83	52.8	1.48	4.85	1.71239	Up	1.32703e-06	1.21141e-05	-	-	-	GO:0000989//transcription factor binding transcription factor activity	GO:0006351//transcription, DNA-dependent	gi|414869982|tpg|DAA48539.1|/1.13223e-147/TPA: hypothetical protein ZEAMMB73_618405 [Zea mays]
GRMZM2G173030	2266	266	704	14.09	46.04	1.70822	Up	8.99366e-69	1.38474e-66	-	-	-	-	-	gi|414867133|tpg|DAA45690.1|/0/TPA: hypothetical protein ZEAMMB73_110438 [Zea mays]
GRMZM5G870176	4558	88	232	2.3	7.48	1.7014	Up	1.1255e-23	4.86566e-22	-	K00770|1|0.0|1461|vvi:100243459|1,4-beta-D-xylan synthase [EC:2.4.2.24]	GO:0031224//intrinsic to membrane	GO:0016759//cellulose synthase activity	GO:0045229//external encapsulating structure organization;GO:0009250//glucan biosynthetic process	gi|413953515|gb|AFW86164.1|/0/putative cellulose synthase-like family protein [Zea mays]
GRMZM2G440831	2458	16	42	0.78	2.53	1.69759	Up	2.2867e-05	0.000163331	-	-	-	-	-	gi|414888266|tpg|DAA64280.1|/0/TPA: hypothetical protein ZEAMMB73_247144 [Zea mays]
GRMZM2G312110	8706	364	953	4.96	16.03	1.69236	Up	2.91132e-91	6.60021e-89	-	K10691|1|0.0|4137|sbi:SORBI_07g010440|E3 ubiquitin-protein ligase UBR4 [EC:6.3.2.19]	GO:0044464//cell part	GO:0046914//transition metal ion binding;GO:0019787//small conjugating protein ligase activity	GO:0009725//response to hormone stimulus;GO:0048281//inflorescence morphogenesis;GO:0060918//auxin transport;GO:0032446//protein modification by small protein conjugation;GO:0009639//response to red or far red light;GO:0048513//organ development	gi|242078783|ref|XP_002444160.1|/0/hypothetical protein SORBIDRAFT_07g010440 [Sorghum bicolor]
GRMZM2G173429	2287	23.11	60.21	1.21	3.9	1.68847	Up	4.37748e-07	4.32669e-06	-	K14494|1|6e-30|130|gmx:100799695|DELLA protein	-	-	-	gi|413919182|gb|AFW59114.1|/0/hypothetical protein ZEAMMB73_148543 [Zea mays]
GRMZM2G432722	2828.18	37	85	1.38	4.44	1.68589	Up	3.13186e-08	3.67901e-07	-	-	GO:0043231//intracellular membrane-bounded organelle;GO:0031410//cytoplasmic vesicle	GO:0004672//protein kinase activity;GO:0032559	GO:0006464//cellular protein modification process	gi|413954913|gb|AFW87562.1|/5.54893e-33/putative receptor-like protein kinase family protein, partial [Zea mays]
GRMZM2G149406	4720	155.24	404.1	3.91	12.58	1.68589	Up	1.70276e-39	1.33585e-37	-	K05236|1|0.0|2286|sbi:SORBI_01g010390|coatomer protein complex, subunit alpha (xenin)	GO:0030120//vesicle coat	GO:0004683//calmodulin-dependent protein kinase activity	GO:0015031//protein transport	gi|413933293|gb|AFW67844.1|/0/hypothetical protein ZEAMMB73_579366 [Zea mays]
GRMZM2G095921	3253	270.36	702.98	9.92	31.87	1.68379	Up	3.7937e-67	5.65949e-65	-	K02357|1|1e-06|54.3|vvi:100262932|elongation factor Ts	-	-	-	gi|413949607|gb|AFW82256.1|/0/hypothetical protein ZEAMMB73_244067 [Zea mays]
GRMZM2G076307	1373	30	78	2.65	8.51	1.68317	Up	8.72584e-09	1.10774e-07	-	-	-	-	-	gi|414591279|tpg|DAA41850.1|/5.21349e-127/TPA: hypothetical protein ZEAMMB73_792489 [Zea mays]
GRMZM2G026926	2212	13	34	0.71	2.28	1.68314	Up	0.00014683	0.000882206	-	K09286|1|6e-34|144|ath:AT4G28140|EREBP-like factor	GO:0043231//intracellular membrane-bounded organelle	-	-	gi|414586155|tpg|DAA36726.1|/9.00618e-170/TPA: putative AP2/EREBP transcription factor superfamily protein [Zea mays]
GRMZM2G460472	3895	19.92	51.68	0.61	1.95	1.67659	Up	2.19646e-06	1.92983e-05	-	-	GO:0043231//intracellular membrane-bounded organelle	-	-	gi|414588528|tpg|DAA39099.1|/0/TPA: putative HLH DNA-binding domain superfamily protein [Zea mays]
GRMZM2G009995	2878.67	19	48	0.77	2.46	1.67573	Up	9.67372e-06	7.48323e-05	-	K13420|1|1e-21|103|osa:4337016|LRR receptor-like serine/threonine-protein kinase FLS2 [EC:2.7.11.1]	-	GO:0016301//kinase activity;GO:0032559;GO:0016301//kinase activity;GO:0032559	GO:0006464//cellular protein modification process;GO:0006464//cellular protein modification process	gi|413954517|gb|AFW87166.1|/0/putative leucine-rich repeat receptor-like protein kinase family protein [Zea mays]
GRMZM5G838388	1931	26	67	1.62	5.16	1.67138	Up	1.15478e-07	1.25703e-06	-	K15336|1|2e-15|82.4|vvi:100259391|tRNA (cytosine38-C5)-methyltransferase [EC:2.1.1.204]	-	-	-	gi|413951210|gb|AFW83859.1|/0/hypothetical protein ZEAMMB73_953172 [Zea mays]
GRMZM2G405052	6337.38	15	37	0.27	0.86	1.67138	Up	0.000133759	0.000809076	-	K14572|1|0.0|1215|bdi:100834623|midasin	GO:0009526//plastid envelope;GO:0043231//intracellular membrane-bounded organelle	GO:0005488//binding;GO:0017111//nucleoside-triphosphatase activity;GO:0032559	GO:0009207	gi|413945730|gb|AFW78379.1|/0/hypothetical protein ZEAMMB73_262445 [Zea mays]
GRMZM2G474451	2310	24.82	63.72	1.29	4.09	1.66473	Up	2.02226e-07	2.1096e-06	-	K15336|1|5e-60|231|vvi:100259391|tRNA (cytosine38-C5)-methyltransferase [EC:2.1.1.204]	GO:0043231//intracellular membrane-bounded organelle	-	-	gi|414591138|tpg|DAA41709.1|/0/TPA: hypothetical protein ZEAMMB73_028111 [Zea mays]
GRMZM2G120833	2270	17.5	45.07	0.93	2.94	1.66051	Up	1.04577e-05	8.03354e-05	-	K01733|1|0.0|983|sbi:SORBI_09g027430|threonine synthase [EC:4.2.3.1]	GO:0043231//intracellular membrane-bounded organelle	GO:0016838//carbon-oxygen lyase activity, acting on phosphates;GO:0048037//cofactor binding	GO:0006566//threonine metabolic process	gi|414588019|tpg|DAA38590.1|/0/TPA: hypothetical protein ZEAMMB73_943326 [Zea mays]
GRMZM2G700683	3904	208.65	533.36	6.37	20.11	1.65855	Up	1.61732e-50	1.66902e-48	-	K01955|1|0.0|2107|sbi:SORBI_03g025720|carbamoyl-phosphate synthase large subunit [EC:6.3.5.5]	GO:0009532//plastid stroma	GO:0032559	GO:0009267//cellular response to starvation;GO:0006525//arginine metabolic process	gi|413950407|gb|AFW83056.1|/0/hypothetical protein ZEAMMB73_585570 [Zea mays]
GRMZM2G147869	1607	68	172	5.11	15.97	1.64397	Up	3.9901e-17	1.13633e-15	-	K13457|1|2e-22|105|pop:POPTR_755797|disease resistance protein RPM1	-	-	-	gi|413944688|gb|AFW77337.1|/0/hypothetical protein ZEAMMB73_320025 [Zea mays]
GRMZM2G017244	1714	17	43	1.2	3.74	1.64	Up	2.8104e-05	0.000195878	-	K15078|1|8e-94|342|vvi:100250139|structure-specific endonuclease subunit SLX1 [EC:3.6.1.-];K15271|2|3e-44|178|rcu:RCOM_1095670|ATP-dependent DNA helicase HFM1/MER3 [EC:3.6.4.12];K03798|4|4e-34|144|rcu:RCOM_0340700|cell division protease FtsH [EC:3.4.24.-]	-	-	-	gi|239046722|ref|NP_001141635.2|/0/hypothetical protein [Zea mays]
GRMZM2G108981	2055.55	18	46	1.07	3.32	1.63357	Up	1.29043e-05	9.74152e-05	-	K15336|1|5e-31|134|vvi:100259391|tRNA (cytosine38-C5)-methyltransferase [EC:2.1.1.204]	GO:0043231//intracellular membrane-bounded organelle;GO:0043231//intracellular membrane-bounded organelle	-	-	gi|259490098|ref|NP_001159276.1|/0/uncharacterized protein LOC100304366 [Zea mays]
GRMZM2G326272	3587	47	117.73	1.56	4.84	1.63346	Up	6.7284e-12	1.24501e-10	-	-	GO:0043231//intracellular membrane-bounded organelle	-	-	gi|413932505|gb|AFW67056.1|/0/hypothetical protein ZEAMMB73_612634 [Zea mays]
GRMZM2G430039	2589	15	37.38	0.69	2.14	1.63294	Up	0.000133759	0.000809246	-	-	GO:0031410//cytoplasmic vesicle	GO:0004175//endopeptidase activity;GO:0005515//protein binding	GO:0019538//protein metabolic process;GO:0044092//negative regulation of molecular function	gi|195614714|gb|ACG29187.1|/0/subtilisin-like protease precursor [Zea mays]
GRMZM2G029258	3926	349.78	877.6	10.62	32.9	1.6313	Up	5.32124e-80	9.94865e-78	-	K12818|1|0.0|1836|sbi:SORBI_01g044300|ATP-dependent RNA helicase DHX8/PRP22 [EC:3.6.4.13]	GO:0043231//intracellular membrane-bounded organelle;GO:0044444//cytoplasmic part	GO:0003724//RNA helicase activity;GO:0003676//nucleic acid binding;GO:0042623//ATPase activity, coupled;GO:0032559	-	gi|413936269|gb|AFW70820.1|/0/putative RNA helicase family protein [Zea mays]
GRMZM2G480002	5453	623	1561	13.58	42.03	1.62994	Up	2.1406e-140	8.80459e-138	-	-	-	-	-	gi|414883494|tpg|DAA59508.1|/0/TPA: hypothetical protein ZEAMMB73_041781 [Zea mays]
GRMZM2G090528	1862.94	55	138.99	3.59	11.1	1.6285	Up	6.66074e-14	1.47634e-12	-	K05391|1|4e-77|285|osa:4339240|cyclic nucleotide gated channel, other eukaryote	GO:0031224//intrinsic to membrane;GO:0043231//intracellular membrane-bounded organelle;GO:0031224//intrinsic to membrane;GO:0043231//intracellular membrane-bounded organelle;GO:0031224//intrinsic to membrane;GO:0043231//intracellular membrane-bounded organelle	GO:0015075//ion transmembrane transporter activity;GO:0015075//ion transmembrane transporter activity;GO:0015075//ion transmembrane transporter activity	GO:0006810//transport;GO:0006810//transport;GO:0006810//transport	gi|413952243|gb|AFW84892.1|/1.58279e-119/hypothetical protein ZEAMMB73_103551 [Zea mays]
GRMZM2G066575	4309	160.64	398.67	4.44	13.61	1.61604	Up	8.53228e-37	6.21928e-35	-	K04728|1|3e-13|76.6|ath:AT3G48190|ataxia telangiectasia mutated family protein [EC:2.7.11.1]	-	-	-	gi|413945646|gb|AFW78295.1|/0/putative PWWP domain family protein [Zea mays]
GRMZM2G477879	1044	33.35	82.23	3.91	11.9	1.60572	Up	9.8185e-09	1.23717e-07	-	K03235|1|5e-15|80.1|olu:OSTLU_36160|elongation factor 3	GO:0044444//cytoplasmic part;GO:0043231//intracellular membrane-bounded organelle	-	GO:0006952//defense response	gi|242038321|ref|XP_002466555.1|/4.13203e-176/hypothetical protein SORBIDRAFT_01g009860 [Sorghum bicolor]
GRMZM2G079339	1404	37	91	3.19	9.7	1.60443	Up	1.95334e-09	2.70909e-08	-	-	GO:0043231//intracellular membrane-bounded organelle	GO:0003676//nucleic acid binding	-	gi|413955116|gb|AFW87765.1|/5.35e-26/hypothetical protein ZEAMMB73_183564 [Zea mays]
GRMZM2G099355	7504	1145.21	2814.68	18.11	54.97	1.60186	Up	3.06212e-245	2.44902e-242	-	K12856|1|0.0|4546|bdi:100846384|pre-mRNA-processing factor 8	GO:0005618//cell wall;GO:0009536//plastid;GO:0030529//ribonucleoprotein complex	GO:0035251//UDP-glucosyltransferase activity	GO:0006073//cellular glucan metabolic process;GO:0048316//seed development;GO:0000377;GO:0005985//sucrose metabolic process;GO:0006950//response to stress	gi|413953016|gb|AFW85665.1|/0/hypothetical protein ZEAMMB73_106179 [Zea mays]
GRMZM2G107721	2434	107.44	263.95	5.29	16.05	1.60123	Up	1.66849e-24	7.49443e-23	-	-	-	-	-	gi|413949100|gb|AFW81749.1|/0/hypothetical protein ZEAMMB73_372567 [Zea mays]
GRMZM2G012453	3782	277	680	8.73	26.47	1.6003	Up	1.28847e-60	1.67863e-58	-	K12818|1|0.0|1742|sbi:SORBI_07g026490|ATP-dependent RNA helicase DHX8/PRP22 [EC:3.6.4.13]	GO:0043231//intracellular membrane-bounded organelle;GO:0044444//cytoplasmic part	GO:0003724//RNA helicase activity;GO:0003676//nucleic acid binding;GO:0042623//ATPase activity, coupled;GO:0032559	-	gi|414869610|tpg|DAA48167.1|/0/TPA: hypothetical protein ZEAMMB73_349904 [Zea mays]
GRMZM2G150448	2774	22.35	54.7	0.96	2.91	1.59991	Up	4.05106e-06	3.37495e-05	-	K10576|1|5e-46|184|vvi:100250088|ubiquitin-conjugating enzyme E2 H [EC:6.3.2.19];K13415|3|8e-41|167|sbi:SORBI_03g032990|protein brassinosteroid insensitive 1 [EC:2.7.10.1 2.7.11.1]	-	GO:0004871//signal transducer activity;GO:0016301//kinase activity;GO:0032559	GO:0006464//cellular protein modification process	gi|413933277|gb|AFW67828.1|/0/putative leucine-rich repeat receptor-like protein kinase family protein [Zea mays]
GRMZM2G135320	2588.35	242.89	569.03	10.78	32.51	1.59253	Up	3.33018e-48	3.35254e-46	-	-	-	-	-	gi|413949990|gb|AFW82639.1|/1.80165e-93/putative PWWP domain family protein, partial [Zea mays]
GRMZM2G010054	4159	199.19	485.66	5.71	17.18	1.58917	Up	2.47784e-43	2.22944e-41	-	K05236|1|0.0|2274|sbi:SORBI_01g010390|coatomer protein complex, subunit alpha (xenin)	GO:0030120//vesicle coat	-	GO:0015031//protein transport	gi|414872424|tpg|DAA50981.1|/0/TPA: hypothetical protein ZEAMMB73_408440 [Zea mays]
GRMZM2G430601	1497	63.66	155.03	5.15	15.48	1.58776	Up	4.39064e-15	1.065e-13	-	K14763|1|2e-48|191|zma:100279480|H/ACA ribonucleoprotein complex non-core subunit NAF1;K01757|3|5e-13|74.3|ath:AT1G74010|strictosidine synthase [EC:4.3.3.2]	GO:0031410//cytoplasmic vesicle	GO:0016843	GO:0008152//metabolic process	gi|226528168|ref|NP_001142013.1|/1.95734e-98/uncharacterized protein LOC100274166 precursor [Zea mays]
GRMZM2G103884	3326.45	74.89	171.95	2.54	7.62	1.58496	Up	2.95854e-15	7.30551e-14	-	-	-	-	-	gi|413936583|gb|AFW71134.1|/1.03282e-177/hypothetical protein ZEAMMB73_979725, partial [Zea mays]
GRMZM2G150404	2305	32.6	79.36	1.7	5.1	1.58496	Up	2.10036e-08	2.53345e-07	-	K10999|1|0.0|1109|zma:542624|cellulose synthase A [EC:2.4.1.12]	GO:0031224//intrinsic to membrane	GO:0016759//cellulose synthase activity;GO:0046914//transition metal ion binding	GO:0045229//external encapsulating structure organization;GO:0009250//glucan biosynthetic process	gi|414588935|tpg|DAA39506.1|/0/TPA: cellulose synthase9 [Zea mays]
GRMZM2G337785	2531	21	50.89	0.99	2.97	1.58496	Up	1.40121e-05	0.000104734	-	-	-	-	-	gi|413943256|gb|AFW75905.1|/0/hypothetical protein ZEAMMB73_518971 [Zea mays]
GRMZM2G156986	2458	305.23	739.87	14.88	44.55	1.58205	Up	1.29749e-64	1.84938e-62	-	K06943|1|0.0|1073|bdi:100839587|nucleolar GTP-binding protein	-	GO:0032561//guanyl ribonucleotide binding	-	gi|413943977|gb|AFW76626.1|/0/hypothetical protein ZEAMMB73_404421 [Zea mays]
GRMZM5G806358	5453	653.63	1582.73	14.24	42.61	1.58124	Up	3.64612e-136	1.3813e-133	-	K01262|1|0.0|700|olu:OSTLU_47051|Xaa-Pro aminopeptidase [EC:3.4.11.9]	GO:0043232;GO:0043231//intracellular membrane-bounded organelle;GO:0043232;GO:0043231//intracellular membrane-bounded organelle	-	GO:0006259//DNA metabolic process;GO:0033554//cellular response to stress;GO:0006259//DNA metabolic process;GO:0033554//cellular response to stress	gi|162458032|ref|NP_001105557.1|/0/FACT complex subunit SPT16 [Zea mays]
AC226368.2_FG006	1641	17	41	1.25	3.73	1.57725	Up	7.3805e-05	0.000470965	-	K15336|1|9e-34|143|vvi:100259391|tRNA (cytosine38-C5)-methyltransferase [EC:2.1.1.204]	-	GO:0003824//catalytic activity	-	gi|226494779|ref|NP_001147294.1|/0/transferase, transferring glycosyl groups [Zea mays]
GRMZM5G804976	1313	17	41	1.57	4.68	1.57574	Up	7.3805e-05	0.000471069	-	K11000|1|9e-175|611|bdi:100827979|callose synthase [EC:2.4.1.-]	GO:0043234//protein complex;GO:0044464//cell part	GO:0035251//UDP-glucosyltransferase activity	GO:0006074//(1->3)-beta-D-glucan metabolic process	gi|222619027|gb|EEE55159.1|/6.9729e-174/hypothetical protein OsJ_02967 [Oryza sativa Japonica Group]
GRMZM2G137788	3262	15.61	37.47	0.57	1.69	1.56799	Up	0.000133759	0.000809416	-	K00924|1|0.0|1188|osa:4333912|[EC:2.7.1.-]	-	GO:0004672//protein kinase activity;GO:0032559	GO:0006464//cellular protein modification process	gi|414872470|tpg|DAA51027.1|/0/TPA: putative leucine-rich repeat receptor-like protein kinase family protein [Zea mays]
GRMZM2G066153	3012	48.8	117.36	1.94	5.75	1.56751	Up	1.29742e-11	2.32598e-10	-	-	GO:0009536//plastid	GO:0003824//catalytic activity	-	gi|413945550|gb|AFW78199.1|/0/phosphoribosylanthranilate transferase [Zea mays]
GRMZM2G340251	2285.31	5227.8	12780.4	279.82	828.65	1.56626	Up	0	0	-	K03283|1|0.0|935|sbi:SORBI_08g018750|heat shock 70kDa protein 1/8	-	GO:0016628//oxidoreductase activity, acting on the CH-CH group of donors, NAD or NADP as acceptor;GO:0032559;GO:0016628//oxidoreductase activity, acting on the CH-CH group of donors, NAD or NADP as acceptor;GO:0032559;GO:0016628//oxidoreductase activity, acting on the CH-CH group of donors, NAD or NADP as acceptor;GO:0032559;GO:0016628//oxidoreductase activity, acting on the CH-CH group of donors…	GO:0008152//metabolic process;GO:0050896//response to stimulus;GO:0008152//metabolic process;GO:0050896//response to stimulus;GO:0008152//metabolic process;GO:0050896//response to stimulus;GO:0008152//metabolic process;GO:0050896//response to stimulus	gi|414878060|tpg|DAA55191.1|/0/TPA: heat shock protein70-4 isoform 1 [Zea mays]
GRMZM2G372068	1738	40	96	2.78	8.23	1.56581	Up	1.31843e-09	1.88108e-08	-	K08237|1|3e-162|570|sbi:SORBI_05g023240|hydroquinone glucosyltransferase [EC:2.4.1.218]	-	GO:0016757//transferase activity, transferring glycosyl groups	-	gi|195612070|gb|ACG27865.1|/0/hydroquinone glucosyltransferase [Zea mays]
GRMZM2G164018	2771.54	37	87	1.57	4.64	1.56336	Up	1.25777e-08	1.5616e-07	-	K15336|1|5e-33|141|vvi:100259391|tRNA (cytosine38-C5)-methyltransferase [EC:2.1.1.204]	GO:0043231//intracellular membrane-bounded organelle;GO:0043231//intracellular membrane-bounded organelle	-	-	gi|212275818|ref|NP_001130642.1|/0/uncharacterized protein LOC100191742 [Zea mays]
GRMZM2G091088	2657	33	79	1.49	4.4	1.56219	Up	4.02802e-08	4.65949e-07	-	K13457|1|9e-82|303|vvi:100252764|disease resistance protein RPM1	-	GO:0016462//pyrophosphatase activity;GO:0032559	GO:0006950//response to stress;GO:0012501//programmed cell death	gi|293333604|ref|NP_001168696.1|/0/uncharacterized protein LOC100382486 [Zea mays]
GRMZM2G028745	1555	57	136	4.43	13.06	1.55978	Up	6.22928e-13	1.27745e-11	-	K03879|1|5e-26|117|sbi:SobioMp21|NADH-ubiquinone oxidoreductase chain 2 [EC:1.6.5.3]	GO:0031410//cytoplasmic vesicle;GO:0005746//mitochondrial respiratory chain	-	GO:0008152//metabolic process	gi|357436153|ref|XP_003588352.1|/4.37704e-51/NADH dehydrogenase subunit [Medicago truncatula]
GRMZM2G449817	3132	27.66	65.95	1.06	3.11	1.55285	Up	5.87628e-07	5.69663e-06	-	K00924|1|0.0|1387|osa:4341290|[EC:2.7.1.-];K08286|4|9e-172|602|ath:AT4G28490|protein-serine/threonine kinase [EC:2.7.11.-]	GO:0031410//cytoplasmic vesicle	GO:0004672//protein kinase activity;GO:0032559	GO:0006464//cellular protein modification process	gi|413943847|gb|AFW76496.1|/0/putative leucine-rich repeat receptor-like protein kinase family protein [Zea mays]
AC188838.3_FG005	1632	156.89	372.49	11.61	34.04	1.55186	Up	1.06571e-32	6.62722e-31	-	K00764|1|0.0|948|sbi:SORBI_09g021310|amidophosphoribosyltransferase [EC:2.4.2.14]	GO:0043231//intracellular membrane-bounded organelle	GO:0016763//transferase activity, transferring pentosyl groups;GO:0043169//cation binding;GO:0051540	GO:0006144//purine nucleobase metabolic process;GO:0006163//purine nucleotide metabolic process	gi|413945538|gb|AFW78187.1|/0/hypothetical protein ZEAMMB73_250419 [Zea mays]
GRMZM5G897958	2311	22	52	1.14	3.33	1.54649	Up	1.04161e-05	8.00591e-05	-	K04733|1|8e-96|350|aly:ARALYDRAFT_916421|interleukin-1 receptor-associated kinase 4 [EC:2.7.11.1]	GO:0043231//intracellular membrane-bounded organelle;GO:0031410//cytoplasmic vesicle	GO:0004672//protein kinase activity;GO:0032559	GO:0006464//cellular protein modification process	gi|242087015|ref|XP_002439340.1|/0/hypothetical protein SORBIDRAFT_09g004680 [Sorghum bicolor]
GRMZM5G881950	3675	60.95	144.33	1.98	5.78	1.54557	Up	1.05069e-13	2.30224e-12	-	-	GO:0005634//nucleus;GO:0005634//nucleus	GO:0005049//nuclear export signal receptor activity;GO:0022892;GO:0005049//nuclear export signal receptor activity;GO:0022892	GO:0015031//protein transport;GO:0015031//protein transport	gi|414872455|tpg|DAA51012.1|/0/TPA: hypothetical protein ZEAMMB73_391864 [Zea mays]
GRMZM2G088290	834	50	118	7.4	21.57	1.54343	Up	2.92656e-11	5.02454e-10	-	-	-	-	-	gi|414876025|tpg|DAA53156.1|/7.13423e-66/TPA: hypothetical protein ZEAMMB73_187025 [Zea mays]
GRMZM2G082580	2501	28.12	66.36	1.35	3.93	1.54157	Up	6.98824e-07	6.70015e-06	-	K10999|1|0.0|1461|zma:541806|cellulose synthase A [EC:2.4.1.12]	GO:0031224//intrinsic to membrane	GO:0016759//cellulose synthase activity;GO:0046914//transition metal ion binding	GO:0045229//external encapsulating structure organization;GO:0009250//glucan biosynthetic process	gi|414589209|tpg|DAA39780.1|/0/TPA: hypothetical protein ZEAMMB73_877148 [Zea mays]
GRMZM2G063162	4493	3765.81	8845.32	99.78	289.43	1.53639	Up	0	0	-	K11294|1|3e-06|53.5|mtr:MTR_4g074930|nucleolin	-	-	GO:0050896//response to stimulus	gi|413936464|gb|AFW71015.1|/0/hypothetical protein ZEAMMB73_290783 [Zea mays]
GRMZM5G812738	802	46	108.01	7.09	20.56	1.53598	Up	2.32486e-10	3.6379e-09	-	-	GO:0043231//intracellular membrane-bounded organelle	GO:0046914//transition metal ion binding;GO:0003676//nucleic acid binding	-	gi|242082425|ref|XP_002445981.1|/2.11142e-120/hypothetical protein SORBIDRAFT_07g029020 [Sorghum bicolor]
GRMZM2G013318	2511	1123.77	2637.13	53.62	155.39	1.53505	Up	3.0469e-216	1.94947e-213	-	K06943|1|0.0|1057|bdi:100839587|nucleolar GTP-binding protein	-	GO:0032561//guanyl ribonucleotide binding	-	gi|413952808|gb|AFW85457.1|/0/hypothetical protein ZEAMMB73_677336 [Zea mays]
GRMZM2G066618	2612	17	40	0.78	2.26	1.53478	Up	0.00011851	0.000726294	-	-	GO:0043231//intracellular membrane-bounded organelle	GO:0016899//oxidoreductase activity, acting on the CH-OH group of donors, oxygen as acceptor;GO:0050662//coenzyme binding	GO:0008152//metabolic process	gi|413923100|gb|AFW63032.1|/0/oxidoreductase [Zea mays]
GRMZM2G114667	1681	20.9	48.95	1.5	4.34	1.53273	Up	1.88427e-05	0.000137382	-	-	GO:0044464//cell part	GO:0046914//transition metal ion binding	-	gi|414867732|tpg|DAA46289.1|/0/TPA: hypothetical protein ZEAMMB73_412034 [Zea mays]
GRMZM2G363535	5101	104	243	2.42	7	1.53235	Up	2.3891e-21	9.15938e-20	-	K08737|1|1e-09|64.7|mtr:MTR_7g109470|DNA mismatch repair protein MSH6	-	-	-	gi|414876029|tpg|DAA53160.1|/0/TPA: hypothetical protein ZEAMMB73_931601 [Zea mays]
GRMZM2G181158	1586	16.73	38.96	1.27	3.67	1.53095	Up	0.000160179	0.000952865	-	K11643|1|9e-13|73.6|smo:SELMODRAFT_158748|chromodomain-helicase-DNA-binding protein 4 [EC:3.6.4.12]	-	GO:0005488//binding	-	gi|414590323|tpg|DAA40894.1|/1.24576e-167/TPA: hypothetical protein ZEAMMB73_603732 [Zea mays]
GRMZM2G139250	1798	31.99	75	2.15	6.21	1.53026	Up	7.19322e-08	8.043e-07	-	-	GO:0043231//intracellular membrane-bounded organelle;GO:0031410//cytoplasmic vesicle;GO:0043231//intracellular membrane-bounded organelle;GO:0031410//cytoplasmic vesicle	-	-	gi|414873613|tpg|DAA52170.1|/0/TPA: putative DUF231 domain containing family protein [Zea mays]
GRMZM2G135706	790.07	29.77	71.59	4.8	13.85	1.52878	Up	1.2822e-07	1.3837e-06	-	K08332|1|2e-06|51.2|vcn:VOLCADRAFT_41528|vacuolar protein 8	-	-	-	gi|414879556|tpg|DAA56687.1|/4.57968e-93/TPA: putative ARM repeat-containing protein containing family protein [Zea mays]
GRMZM2G020982	2643	236.66	552.88	10.72	30.93	1.5287	Up	1.7367e-46	1.69502e-44	-	K06694|1|1e-13|77.0|gmx:100499930|26S proteasome non-ATPase regulatory subunit 10	GO:0044464//cell part	-	GO:0006970//response to osmotic stress	gi|413956128|gb|AFW88777.1|/0/hypothetical protein ZEAMMB73_664666 [Zea mays]
GRMZM2G039757	2295	1655	3858	86.52	249.07	1.52545	Up	0	0	-	-	-	-	-	gi|414887818|tpg|DAA63832.1|/0/TPA: putative WD40-like beta propeller repeat family protein [Zea mays]
GRMZM2G143008	2305	734.65	1706.04	38.24	109.66	1.51988	Up	1.2677e-138	5.06938e-136	als1	K01652|1|0.0|1099|zma:100274341|acetolactate synthase I/II/III large subunit [EC:2.2.1.6]	GO:0009536//plastid	GO:0046872//metal ion binding;GO:0019842//vitamin binding;GO:0016744;GO:0050662//coenzyme binding	GO:0008652//cellular amino acid biosynthetic process;GO:0006950//response to stress	gi|75102649|sp|Q41768.1|ILVB1_MAIZE/0/RecName: Full=Acetolactate synthase 1, chloroplastic; AltName: Full=Acetohydroxy-acid synthase 1; Flags: Precursor
GRMZM2G114617	1253	20.1	46.63	1.95	5.59	1.51937	Up	4.79634e-05	0.000318708	-	-	-	GO:0046914//transition metal ion binding	-	gi|414878218|tpg|DAA55349.1|/3.06663e-155/TPA: hypothetical protein ZEAMMB73_873305 [Zea mays]
GRMZM2G017400	1474	70.21	162.79	5.77	16.51	1.5167	Up	1.47374e-14	3.42469e-13	-	-	-	-	-	gi|414866417|tpg|DAA44974.1|/3.56993e-137/TPA: hypothetical protein ZEAMMB73_763045 [Zea mays]
GRMZM2G181106	1345	35.89	83.22	3.24	9.27	1.51658	Up	2.25222e-08	2.70642e-07	-	-	-	-	-	gi|414884603|tpg|DAA60617.1|/1.21439e-96/TPA: hypothetical protein ZEAMMB73_253246 [Zea mays]
GRMZM2G074805	2772	114	264	4.92	14.07	1.51589	Up	8.66218e-23	3.58851e-21	-	K15336|1|2e-41|169|vvi:100259391|tRNA (cytosine38-C5)-methyltransferase [EC:2.1.1.204]	GO:0043231//intracellular membrane-bounded organelle	-	-	gi|212275340|ref|NP_001130930.1|/0/uncharacterized protein LOC100192035 [Zea mays]
GRMZM2G148249	2830	25	58	1.06	3.03	1.51525	Up	4.27226e-06	3.54079e-05	-	K15711|1|0.0|872|sbi:SORBI_02g040960|SWI/SNF-related matrix-associated actin-dependent regulator of chromatin subfamily A3 [EC:3.6.4.- 6.3.2.19]	-	GO:0017111//nucleoside-triphosphatase activity;GO:0046914//transition metal ion binding;GO:0003676//nucleic acid binding;GO:0032559;GO:0017111//nucleoside-triphosphatase activity;GO:0046914//transition metal ion binding;GO:0003676//nucleic acid binding;GO:0032559	-	gi|414887862|tpg|DAA63876.1|/0/TPA: hypothetical protein ZEAMMB73_072475 [Zea mays]
GRMZM2G162859	5085.29	267.59	617.87	6.25	17.85	1.514	Up	6.6106e-51	6.92118e-49	-	-	GO:0043231//intracellular membrane-bounded organelle;GO:0043231//intracellular membrane-bounded organelle	GO:0003676//nucleic acid binding;GO:0003676//nucleic acid binding	-	gi|413920967|gb|AFW60899.1|/0/hypothetical protein ZEAMMB73_830673 [Zea mays]
GRMZM2G056039	2498	4334.35	10013.8	207.91	593.18	1.51251	Up	0	0	-	K03283|1|0.0|1155|sbi:SORBI_08g018750|heat shock 70kDa protein 1/8	-	GO:0016628//oxidoreductase activity, acting on the CH-CH group of donors, NAD or NADP as acceptor;GO:0032559	GO:0008152//metabolic process;GO:0050896//response to stimulus	gi|414868557|tpg|DAA47114.1|/0/TPA: heat shock protein 70 [Zea mays]
AC152495.1_FG012	1917	16.98	39.33	1.07	3.05	1.5112	Up	9.939e-05	0.000619536	-	K01537|1|5e-60|230|sbi:SORBI_01g038990|Ca2+-transporting ATPase [EC:3.6.3.8];K05853|2|2e-59|219|osa:4332447|Ca2+ transporting ATPase, sarcoplasmic/endoplasmic reticulum [EC:3.6.3.8]	GO:0031224//intrinsic to membrane	GO:0019829//cation-transporting ATPase activity;GO:0032559	GO:0009206;GO:0070838//divalent metal ion transport	gi|413915997|gb|AFW55929.1|/0/hypothetical protein ZEAMMB73_169157 [Zea mays]
GRMZM2G104942	2084.33	83	192	4.8	13.67	1.50991	Up	5.72442e-17	1.61744e-15	-	K13783|1|0.0|908|zma:100216884|MFS transporter, OPA family, solute carrier family 37 (glycerol-3-phosphate transporter), member 1/2	GO:0043231//intracellular membrane-bounded organelle;GO:0043231//intracellular membrane-bounded organelle;GO:0043231//intracellular membrane-bounded organelle	-	GO:0006810//transport;GO:0006810//transport;GO:0006810//transport	gi|413921278|gb|AFW61210.1|/0/hypothetical protein ZEAMMB73_538997 [Zea mays]
GRMZM2G333916	5028	22.09	50.7	0.52	1.48	1.50901	Up	2.62424e-05	0.000184691	-	K00558|1|0.0|1920|zma:542082|DNA (cytosine-5-)-methyltransferase [EC:2.1.1.37]	GO:0043231//intracellular membrane-bounded organelle;GO:0043231//intracellular membrane-bounded organelle	GO:0008757//S-adenosylmethionine-dependent methyltransferase activity;GO:0003676//nucleic acid binding;GO:0008757//S-adenosylmethionine-dependent methyltransferase activity;GO:0003676//nucleic acid binding	GO:0032776//DNA methylation on cytosine;GO:0032776//DNA methylation on cytosine	gi|414883785|tpg|DAA59799.1|/0/TPA: cytosine-specific methyltransferase [Zea mays]
GRMZM2G098796	1204	19.09	43.83	1.93	5.47	1.50294	Up	0.000102842	0.000638289	-	-	-	-	-	gi|413925763|gb|AFW65695.1|/4.79236e-48/hypothetical protein ZEAMMB73_930105 [Zea mays]
AC210169.3_FG002	2403	27	62	1.35	3.82	1.50061	Up	2.35654e-06	2.04921e-05	-	K15336|1|1e-52|206|vvi:100259391|tRNA (cytosine38-C5)-methyltransferase [EC:2.1.1.204]	-	-	-	gi|413934035|gb|AFW68586.1|/0/hypothetical protein ZEAMMB73_127077 [Zea mays]
GRMZM2G064852	3555	1251.06	2866	41.98	118.78	1.50052	Up	8.11244e-227	5.83933e-224	-	-	-	-	-	gi|413933571|gb|AFW68122.1|/0/hypothetical protein ZEAMMB73_012658 [Zea mays]
GRMZM2G064008	779	19	43.41	3.02	8.52	1.4963	Up	0.000102842	0.000638426	-	-	-	-	-	gi|413916705|gb|AFW56637.1|/8.67266e-39/hypothetical protein ZEAMMB73_513233 [Zea mays]
GRMZM2G345667	2703.15	89	164	3.18	8.97	1.49608	Up	1.55573e-10	2.47884e-09	-	K15336|1|6e-22|104|vvi:100259391|tRNA (cytosine38-C5)-methyltransferase [EC:2.1.1.204];K03457|4|1e-09|63.5|ath:AT5G03560|nucleobase:cation symporter-1, NCS1 family;K15271|5|3e-09|62.4|rcu:RCOM_1095670|ATP-dependent DNA helicase HFM1/MER3 [EC:3.6.4.12]	GO:0043231//intracellular membrane-bounded organelle;GO:0043231//intracellular membrane-bounded organelle	-	-	gi|414585491|tpg|DAA36062.1|/0/TPA: hypothetical protein ZEAMMB73_917988 [Zea mays]
GRMZM2G123700	1520	77.44	176.06	6.16	17.3	1.48977	Up	1.94259e-15	4.86357e-14	-	K12856|1|1e-122|228|sbi:SORBI_10g004680|pre-mRNA-processing factor 8	GO:0005618//cell wall;GO:0009536//plastid	GO:0035251//UDP-glucosyltransferase activity	GO:0006073//cellular glucan metabolic process;GO:0005984//disaccharide metabolic process;GO:0048316//seed development;GO:0006950//response to stress	gi|413953016|gb|AFW85665.1|/4.63207e-122/hypothetical protein ZEAMMB73_106179 [Zea mays]
GRMZM2G132847	5073	26	59	0.61	1.71	1.48712	Up	5.00674e-06	4.08832e-05	-	K15441|1|1e-18|95.1|ota:Ot05g01940|tRNA-specific adenosine deaminase 2 [EC:3.5.4.-]	-	GO:0046914//transition metal ion binding;GO:0003824//catalytic activity	-	gi|413953912|gb|AFW86561.1|/0/hypothetical protein ZEAMMB73_629111 [Zea mays]
GRMZM5G887303	2773	457.87	1037.47	19.76	55.28	1.48417	Up	3.4414e-82	6.74046e-80	-	K01869|1|0.0|1558|sbi:SORBI_01g038510|leucyl-tRNA synthetase [EC:6.1.1.4]	GO:0044424//intracellular part	GO:0004812//aminoacyl-tRNA ligase activity;GO:0032559	GO:0006418//tRNA aminoacylation for protein translation	gi|414584924|tpg|DAA35495.1|/0/TPA: hypothetical protein ZEAMMB73_869327 [Zea mays]
GRMZM2G007647	1821	20.77	46.91	1.37	3.83	1.48317	Up	4.79634e-05	0.000318635	-	K01653|1|0.0|768|sbi:SORBI_04g025560|acetolactate synthase I/III small subunit [EC:2.2.1.6]	GO:0009536//plastid	GO:0031406//carboxylic acid binding;GO:0016744	GO:0008652//cellular amino acid biosynthetic process	gi|413937706|gb|AFW72257.1|/0/hypothetical protein ZEAMMB73_990877 [Zea mays]
AC203862.4_FG002	2205	160.05	361.97	8.71	24.34	1.48258	Up	1.67154e-29	9.34504e-28	-	-	-	-	-	gi|413948692|gb|AFW81341.1|/0/hypothetical protein ZEAMMB73_344943 [Zea mays]
GRMZM2G000622	4869	308.44	697.81	7.54	21.06	1.48187	Up	1.27194e-55	1.45904e-53	-	K01952|1|0.0|2393|sbi:SORBI_01g010140|phosphoribosylformylglycinamidine synthase [EC:6.3.5.3]	GO:0009532//plastid stroma	GO:0016884//carbon-nitrogen ligase activity, with glutamine as amido-N-donor;GO:0032559	GO:0006188//IMP biosynthetic process;GO:0048229//gametophyte development	gi|414872466|tpg|DAA51023.1|/0/TPA: hypothetical protein ZEAMMB73_043594 [Zea mays]
GRMZM2G041697	5423.89	1061	2392	23.23	64.75	1.47889	Up	2.6731e-185	1.45215e-182	-	-	-	GO:0003676//nucleic acid binding;GO:0016787//hydrolase activity;GO:0003676//nucleic acid binding;GO:0016787//hydrolase activity;GO:0003676//nucleic acid binding;GO:0016787//hydrolase activity	GO:0006325//chromatin organization;GO:0006354//DNA-dependent transcription, elongation;GO:0006355//regulation of transcription, DNA-dependent;GO:0006354//DNA-dependent transcription, elongation;GO:0006355//regulation of transcription, DNA-dependent;GO:0006325//chromatin organization;GO:0006354//DNA-dependent transcription, elongation;GO:0006355//regulation of transcription, DNA-dependent	gi|413945866|gb|AFW78515.1|/0/hypothetical protein ZEAMMB73_763456 [Zea mays]
GRMZM2G072850	3612.9	57.96	134.01	1.96	5.46	1.47805	Up	1.55656e-12	3.05497e-11	-	K05658|1|0.0|1763|sbi:SORBI_06g030350|ATP-binding cassette, subfamily B (MDR/TAP), member 1	GO:0031224//intrinsic to membrane;GO:0016020//membrane	GO:0042626//ATPase activity, coupled to transmembrane movement of substances;GO:0032559;GO:0042626//ATPase activity, coupled to transmembrane movement of substances;GO:0000166//nucleotide binding	GO:0006810//transport;GO:0009207;GO:0009987//cellular process;GO:0006810//transport	gi|414585175|tpg|DAA35746.1|/0/TPA: hypothetical protein ZEAMMB73_634725 [Zea mays]
GRMZM2G335126	6859.35	66	146	1.12	3.12	1.47805	Up	1.64583e-12	3.22577e-11	-	K08332|1|3e-12|73.9|vcn:VOLCADRAFT_41528|vacuolar protein 8	-	-	-	gi|414588377|tpg|DAA38948.1|/0/TPA: putative ARM repeat-containing protein containing family protein [Zea mays]
GRMZM2G119261	2903.27	52	121	2.21	6.15	1.47654	Up	2.58688e-11	4.48143e-10	-	K11649|1|0.0|924|zma:100279196|SWI/SNF related-matrix-associated actin-dependent regulator of chromatin subfamily C	GO:0043231//intracellular membrane-bounded organelle;GO:0043231//intracellular membrane-bounded organelle;GO:0043231//intracellular membrane-bounded organelle;GO:0043231//intracellular membrane-bounded organelle	GO:0046914//transition metal ion binding;GO:0003676//nucleic acid binding;GO:0046914//transition metal ion binding;GO:0003676//nucleic acid binding;GO:0046914//transition metal ion binding;GO:0003676//nucleic acid binding;GO:0046914//transition metal ion binding;GO:0003676//nucleic acid binding	-	gi|414588189|tpg|DAA38760.1|/0/TPA: hypothetical protein ZEAMMB73_173191 [Zea mays]
AC194272.3_FG003	402	20	45	6.45	17.93	1.475	Up	7.58702e-05	0.000482966	-	-	-	-	-	gi|414869716|tpg|DAA48273.1|/1.90805e-57/TPA: hypothetical protein ZEAMMB73_373916 [Zea mays]
GRMZM2G480381	2263	21	47	1.11	3.08	1.47237	Up	5.59846e-05	0.000367428	-	K15336|1|3e-53|208|vvi:100259391|tRNA (cytosine38-C5)-methyltransferase [EC:2.1.1.204];K03457|4|3e-13|75.5|ath:AT5G03560|nucleobase:cation symporter-1, NCS1 family	-	-	-	gi|414877568|tpg|DAA54699.1|/0/TPA: hypothetical protein ZEAMMB73_211194, partial [Zea mays]
GRMZM2G104310	2914.48	33	64	1.17	3.24	1.46949	Up	2.81822e-05	0.00019628	-	K00281|1|0.0|1775|sbi:SORBI_08g003440|glycine dehydrogenase [EC:1.4.4.2]	GO:0043234//protein complex;GO:0009526//plastid envelope;GO:0005576//extracellular region;GO:0043234//protein complex;GO:0009526//plastid envelope;GO:0005576//extracellular region;GO:0043234//protein complex;GO:0009526//plastid envelope;GO:0005576//extracellular region	GO:0016642;GO:0016628//oxidoreductase activity, acting on the CH-CH group of donors, NAD or NADP as acceptor;GO:0048037//cofactor binding;GO:0032559;GO:0016642;GO:0016628//oxidoreductase activity, acting on the CH-CH group of donors, NAD or NADP as acceptor;GO:0048037//cofactor binding;GO:0032559;GO:0016642;GO:0016628//oxidoreductase activity, acting on the CH-CH group of donors, NAD or NADP as a…	GO:0010038//response to metal ion;GO:0006546//glycine catabolic process;GO:0010038//response to metal ion;GO:0006546//glycine catabolic process;GO:0010038//response to metal ion;GO:0006546//glycine catabolic process	gi|413916139|gb|AFW56071.1|/0/glycine cleavage complex P-protein [Zea mays]
GRMZM2G098859	4849	20.98	46.66	0.51	1.41	1.46713	Up	4.79634e-05	0.000318782	-	-	-	-	-	gi|414590869|tpg|DAA41440.1|/0/TPA: hypothetical protein ZEAMMB73_598498 [Zea mays]
GRMZM2G414141	4426	24	74	0.89	2.46	1.46678	Up	7.14988e-10	1.05407e-08	-	K10728|1|4e-09|62.4|smo:SELMODRAFT_437359|topoisomerase (DNA) II binding protein 1	GO:0044464//cell part;GO:0044464//cell part	GO:0046914//transition metal ion binding;GO:0046914//transition metal ion binding	-	gi|414888215|tpg|DAA64229.1|/0/TPA: hypothetical protein ZEAMMB73_629903 [Zea mays]
GRMZM2G006948	4344	77	171.89	2.11	5.82	1.46378	Up	1.76786e-14	4.07855e-13	-	-	GO:0043231//intracellular membrane-bounded organelle	-	-	gi|413918628|gb|AFW58560.1|/0/hypothetical protein ZEAMMB73_652075 [Zea mays]
GRMZM2G179217	3804	44.88	100.2	1.41	3.88	1.46036	Up	2.54894e-09	3.48973e-08	-	-	-	-	-	gi|413951092|gb|AFW83741.1|/0/hypothetical protein ZEAMMB73_439096 [Zea mays]
GRMZM2G180399	1655	80.56	179.65	5.88	16.18	1.46032	Up	3.06378e-15	7.55243e-14	-	K03921|1|0.0|725|zma:100192652|acyl-[acyl-carrier-protein] desaturase [EC:1.14.19.2]	GO:0043231//intracellular membrane-bounded organelle	GO:0046872//metal ion binding;GO:0016717//oxidoreductase activity, acting on paired donors, with oxidation of a pair of donors resulting in the reduction of molecular oxygen to two molecules of water	GO:0006631//fatty acid metabolic process	gi|195622410|gb|ACG33035.1|/0/acyl-desaturase [Zea mays]
GRMZM2G310031	779	19.92	44.41	3.17	8.72	1.45985	Up	6.48454e-05	0.000418992	-	-	-	-	-	gi|226507088|ref|NP_001145230.1|/1.29296e-42/uncharacterized protein LOC100278501 [Zea mays]
AC203535.4_FG001	2778	331	736	14.26	39.15	1.45704	Up	3.5861e-57	4.30212e-55	myb2	K12860|1|0.0|1534|zma:541962|pre-mRNA-splicing factor CDC5/CEF1	GO:0043231//intracellular membrane-bounded organelle	GO:0003676//nucleic acid binding	-	gi|414878917|tpg|DAA56048.1|/0/TPA: myb transcription factor2 [Zea mays]
GRMZM2G169669	2385	31.24	69.3	1.57	4.3	1.45357	Up	1.12125e-06	1.0387e-05	-	K00924|1|6e-14|78.2|ath:AT1G28440|[EC:2.7.1.-]	GO:0031410//cytoplasmic vesicle	-	-	gi|414590334|tpg|DAA40905.1|/2.34848e-147/TPA: leucine-rich repeat (LRR) family protein [Zea mays]
GRMZM2G148783	2530	914	2026	43.28	118.47	1.45275	Up	2.193e-153	9.5668e-151	-	-	-	-	-	gi|413951792|gb|AFW84441.1|/0/hypothetical protein ZEAMMB73_341836 [Zea mays]
GRMZM2G439195	1993	29.02	64.27	1.75	4.79	1.45267	Up	3.18836e-06	2.70395e-05	-	K05953|1|1e-101|369|zma:100284978|nicotianamine synthase [EC:2.5.1.43]	-	-	-	gi|413933572|gb|AFW68123.1|/2.57248e-128/nicotianamine synthase 3 [Zea mays]
GRMZM2G018238	2007	106.11	234.51	6.36	17.35	1.44784	Up	4.22418e-19	1.39796e-17	-	K00764|1|0.0|966|sbi:SORBI_09g021310|amidophosphoribosyltransferase [EC:2.4.2.14]	GO:0043231//intracellular membrane-bounded organelle;GO:0030312//external encapsulating structure	GO:0016763//transferase activity, transferring pentosyl groups;GO:0043169//cation binding;GO:0051540	GO:0006144//purine nucleobase metabolic process;GO:0006163//purine nucleotide metabolic process	gi|413949196|gb|AFW81845.1|/0/hypothetical protein ZEAMMB73_237367 [Zea mays]
GRMZM2G031917	3547.96	260.56	571.94	8.72	23.75	1.44553	Up	6.00314e-44	5.52212e-42	-	-	GO:0005618//cell wall;GO:0009536//plastid;GO:0030529//ribonucleoprotein complex;GO:0005618//cell wall;GO:0009536//plastid;GO:0030529//ribonucleoprotein complex;GO:0043231//intracellular membrane-bounded organelle	GO:0035251//UDP-glucosyltransferase activity;GO:0035251//UDP-glucosyltransferase activity	GO:0006073//cellular glucan metabolic process;GO:0048316//seed development;GO:0000377;GO:0005985//sucrose metabolic process;GO:0006950//response to stress;GO:0006073//cellular glucan metabolic process;GO:0048316//seed development;GO:0000377;GO:0005985//sucrose metabolic process;GO:0006950//response to stress	gi|413953016|gb|AFW85665.1|/4.42432e-162/hypothetical protein ZEAMMB73_106179 [Zea mays]
GRMZM2G402088	3366	29	64	1.03	2.8	1.44278	Up	3.18836e-06	2.70475e-05	-	K13525|1|1e-49|197|gmx:100806067|transitional endoplasmic reticulum ATPase	-	GO:0017111//nucleoside-triphosphatase activity;GO:0032559	-	gi|414881068|tpg|DAA58199.1|/0/TPA: hypothetical protein ZEAMMB73_817337, partial [Zea mays]
GRMZM2G026523	2052	24	53	1.41	3.83	1.44165	Up	2.25246e-05	0.000161125	-	K14638|1|7e-36|140|mtr:MTR_4g015080|solute carrier family 15 (peptide/histidine transporter), member 3/4	GO:0044464//cell part;GO:0044464//cell part	-	GO:0015833//peptide transport;GO:0015833//peptide transport	gi|226497448|ref|NP_001147810.1|/6.0825e-110/peptide transporter PTR2 [Zea mays]
GRMZM2G112165	2919	5172.08	11719.2	218.58	592.83	1.43946	Up	0	0	-	K04079|1|6e-150|529|sbi:SORBI_02g028050|molecular chaperone HtpG	GO:0044424//intracellular part;GO:0044424//intracellular part	GO:0005515//protein binding;GO:0032559;GO:0005515//protein binding;GO:0032559	GO:0044267//cellular protein metabolic process;GO:0050896//response to stimulus;GO:0044267//cellular protein metabolic process;GO:0050896//response to stimulus	gi|414589796|tpg|DAA40367.1|/7.84034e-175/TPA: putative heat shock protein 90 family protein [Zea mays]
GRMZM2G336456	3718	358.15	785.89	11.49	31.13	1.43793	Up	1.2676e-59	1.63663e-57	-	-	GO:0005622//intracellular	-	-	gi|414589513|tpg|DAA40084.1|/0/TPA: hypothetical protein ZEAMMB73_590162 [Zea mays]
GRMZM2G329300	4651	280	614	7.17	19.4	1.43601	Up	5.04772e-47	4.97719e-45	-	-	-	-	-	gi|414873252|tpg|DAA51809.1|/0/TPA: hypothetical protein ZEAMMB73_025519 [Zea mays]
GRMZM2G102845	4127	33	72	0.95	2.57	1.43577	Up	9.58664e-07	8.99376e-06	-	K14486|1|7e-175|613|pop:POPTR_589324|auxin response factor	GO:0043231//intracellular membrane-bounded organelle	GO:0003676//nucleic acid binding;GO:0005515//protein binding	GO:0006351//transcription, DNA-dependent;GO:0009755//hormone-mediated signaling pathway	gi|413935566|gb|AFW70117.1|/0/hypothetical protein ZEAMMB73_866690 [Zea mays]
GRMZM2G360352	2030	34	74	2.01	5.41	1.42843	Up	7.1013e-07	6.80175e-06	-	-	-	-	-	gi|413921540|gb|AFW61472.1|/0/hypothetical protein ZEAMMB73_985679 [Zea mays]
GRMZM2G179325	3475	137.03	298.75	4.71	12.67	1.42762	Up	2.11866e-23	9.0371e-22	-	K14494|1|7e-46|184|pop:POPTR_645273|DELLA protein	-	-	-	gi|414868585|tpg|DAA47142.1|/0/TPA: hypothetical protein ZEAMMB73_456471 [Zea mays]
GRMZM2G109564	726	34.02	74.02	5.82	15.64	1.42615	Up	7.1013e-07	6.80401e-06	-	-	GO:0044464//cell part	-	GO:0050896//response to stimulus	gi|413933273|gb|AFW67824.1|/2.14445e-41/hypothetical protein ZEAMMB73_946820 [Zea mays]
GRMZM2G035477	2522	127	276	6.03	16.19	1.42487	Up	9.23256e-22	3.62652e-20	-	K15336|1|7e-12|71.2|vvi:100259391|tRNA (cytosine38-C5)-methyltransferase [EC:2.1.1.204]	GO:0043231//intracellular membrane-bounded organelle	-	-	gi|212274517|ref|NP_001130401.1|/0/uncharacterized protein LOC100191497 [Zea mays]
GRMZM2G161868	2068	617	1340.99	35.86	96.25	1.42441	Up	4.97096e-99	1.21291e-96	-	K00053|1|0.0|749|zma:100382989|ketol-acid reductoisomerase [EC:1.1.1.86]	GO:0043231//intracellular membrane-bounded organelle	GO:0043169//cation binding;GO:0016616//oxidoreductase activity, acting on the CH-OH group of donors, NAD or NADP as acceptor;GO:0048037//cofactor binding	GO:0008652//cellular amino acid biosynthetic process	gi|414880720|tpg|DAA57851.1|/0/TPA: hypothetical protein ZEAMMB73_144595 [Zea mays]
GRMZM2G001934	2826.57	152.77	347.06	6.77	18.14	1.42195	Up	6.93604e-29	3.78942e-27	-	K00924|1|1e-80|298|osa:4333912|[EC:2.7.1.-]	GO:0031224//intrinsic to membrane	GO:0004871//signal transducer activity;GO:0004672//protein kinase activity;GO:0032559;GO:0004702//receptor signaling protein serine/threonine kinase activity;GO:0032559	GO:0006464//cellular protein modification process;GO:0006464//cellular protein modification process	gi|219888515|gb|ACL54632.1|/3.0879e-146/unknown [Zea mays]
GRMZM2G391794	3104.85	248	507	9	24.09	1.42044	Up	3.7629e-35	2.55522e-33	-	K00924|1|1e-58|226|aly:ARALYDRAFT_473063|[EC:2.7.1.-];K08286|3|4e-56|218|aly:ARALYDRAFT_491919|protein-serine/threonine kinase [EC:2.7.11.-]	GO:0031410//cytoplasmic vesicle;GO:0044462;GO:0016020//membrane;GO:0031410//cytoplasmic vesicle;GO:0044462;GO:0016020//membrane	GO:0004672//protein kinase activity;GO:0000166//nucleotide binding;GO:0004672//protein kinase activity;GO:0000166//nucleotide binding	GO:0006468//protein phosphorylation;GO:0032501//multicellular organismal process;GO:0006950//response to stress;GO:0006468//protein phosphorylation;GO:0032501//multicellular organismal process;GO:0006950//response to stress	gi|414877632|tpg|DAA54763.1|/0/TPA: putative leucine-rich repeat receptor-like protein kinase family protein [Zea mays]
GRMZM2G165192	1960	138.51	299.98	8.5	22.74	1.4197	Up	2.42776e-23	1.02794e-21	-	K13065|1|8e-24|110|aly:ARALYDRAFT_892660|shikimate O-hydroxycinnamoyltransferase [EC:2.3.1.133]	-	GO:0016746//transferase activity, transferring acyl groups	-	gi|414879662|tpg|DAA56793.1|/0/TPA: AER [Zea mays]
AC205419.3_FG001	3099	57.75	124.9	2.23	5.95	1.41585	Up	1.32945e-10	2.13484e-09	-	-	-	-	-	gi|413956348|gb|AFW88997.1|/0/putative DUF869 domain containing family protein [Zea mays]
GRMZM2G043724	2389	327	706	16.41	43.76	1.41504	Up	1.42677e-52	1.55017e-50	-	K13116|1|0.0|1145|zma:100281463|ATP-dependent RNA helicase DDX41 [EC:3.6.4.13]	-	GO:0046914//transition metal ion binding;GO:0032559;GO:0042623//ATPase activity, coupled	-	gi|238008396|gb|ACR35233.1|/0/unknown [Zea mays]
GRMZM2G334722	1745	57	123	3.94	10.5	1.41412	Up	2.04784e-10	3.21842e-09	-	-	-	-	-	gi|212276177|ref|NP_001130768.1|/4.00601e-138/hypothetical protein [Zea mays]
GRMZM2G099270	3652	50.87	109.54	1.66	4.42	1.41286	Up	1.62933e-09	2.28837e-08	-	-	-	-	-	gi|414590580|tpg|DAA41151.1|/0/TPA: hypothetical protein ZEAMMB73_849765 [Zea mays]
GRMZM2G096546	1988	37.73	81.21	2.28	6.07	1.41266	Up	1.86533e-07	1.95581e-06	-	-	-	-	-	gi|226531452|ref|NP_001152696.1|/3.94296e-145/LOC100286337 [Zea mays]
GRMZM2G032160	2636	65	140	2.95	7.85	1.41198	Up	1.25002e-11	2.25082e-10	-	K01057|1|1e-17|90.5|gmx:100804571|6-phosphogluconolactonase [EC:3.1.1.31]	-	GO:0004553//hydrolase activity, hydrolyzing O-glycosyl compounds	GO:0009056//catabolic process	gi|414885258|tpg|DAA61272.1|/0/TPA: hypothetical protein ZEAMMB73_204855 [Zea mays]
GRMZM2G068476	2634	58	125	2.64	7.02	1.41093	Up	1.52295e-10	2.4347e-09	-	K08852|1|4e-13|75.5|vcn:VOLCADRAFT_107956|serine/threonine-protein kinase/endoribonuclease IRE1 [EC:2.7.11.1 3.1.26.-]	-	GO:0005488//binding	-	gi|414872185|tpg|DAA50742.1|/0/TPA: hypothetical protein ZEAMMB73_704527 [Zea mays]
GRMZM2G072569	3880	39	84	1.2	3.19	1.41052	Up	1.58686e-07	1.6847e-06	-	K00924|1|0.0|920|aly:ARALYDRAFT_476729|[EC:2.7.1.-];K08286|5|5e-169|593|ath:AT4G28490|protein-serine/threonine kinase [EC:2.7.11.-]	GO:0031224//intrinsic to membrane;GO:0031410//cytoplasmic vesicle	GO:0004871//signal transducer activity;GO:0016491//oxidoreductase activity;GO:0004674//protein serine/threonine kinase activity;GO:0032559	GO:0006464//cellular protein modification process	gi|414873109|tpg|DAA51666.1|/0/TPA: putative leucine-rich repeat receptor-like protein kinase family protein [Zea mays]
GRMZM2G005126	3607.31	363	821	12.65	33.53	1.40632	Up	3.80166e-65	5.47287e-63	-	-	-	GO:0046872//metal ion binding	-	gi|238008626|gb|ACR35348.1|/1.39781e-18/unknown [Zea mays]
GRMZM2G151564	3174	69.45	148.73	2.61	6.91	1.40464	Up	3.83532e-12	7.32271e-11	-	K09667|1|7e-13|75.1|smo:SELMODRAFT_452925|polypeptide N-acetylglucosaminyltransferase [EC:2.4.1.-]	-	GO:0046914//transition metal ion binding	-	gi|226506424|ref|NP_001147573.1|/0/calcium ion binding protein [Zea mays]
GRMZM2G380732	3739	27.13	58.46	0.87	2.3	1.40255	Up	1.41048e-05	0.00010529	-	-	-	-	-	gi|414887181|tpg|DAA63195.1|/0/TPA: hypothetical protein ZEAMMB73_889493 [Zea mays]
GRMZM2G441325	2476	30	64	1.45	3.83	1.40129	Up	5.67688e-06	4.58482e-05	-	K14486|1|3e-76|284|vvi:100245251|auxin response factor	GO:0043231//intracellular membrane-bounded organelle;GO:0043231//intracellular membrane-bounded organelle	GO:0003676//nucleic acid binding;GO:0003676//nucleic acid binding	GO:0006351//transcription, DNA-dependent;GO:0009719;GO:0006351//transcription, DNA-dependent;GO:0009719	gi|407232698|gb|AFT82691.1|/0/ARF23 ARF type transcription factor, partial [Zea mays subsp. mays]
GRMZM2G175406	1603	30	64	2.26	5.96	1.39899	Up	5.67688e-06	4.58353e-05	-	-	-	-	-	gi|293335651|ref|NP_001168637.1|/1.08299e-126/uncharacterized protein LOC100382423 [Zea mays]
GRMZM2G107532	3222	99	212	3.68	9.7	1.39828	Up	1.01851e-16	2.8306e-15	-	-	-	-	-	gi|414864766|tpg|DAA43323.1|/0/TPA: hypothetical protein ZEAMMB73_972996 [Zea mays]
GRMZM2G319402	2958.96	106	221	4.19	11.03	1.39641	Up	1.06453e-16	2.94712e-15	-	K10801|1|0.0|1017|sbi:SORBI_01g024773|methyl-CpG-binding domain protein 4 [EC:3.2.2.-]	-	-	GO:0006281//DNA repair	gi|413941982|gb|AFW74631.1|/0/hypothetical protein ZEAMMB73_619521 [Zea mays]
GRMZM2G329484	1005	33.33	70.79	4.06	10.65	1.3913	Up	2.29046e-06	2.00386e-05	-	K13420|1|4e-08|57.4|osa:4337016|LRR receptor-like serine/threonine-protein kinase FLS2 [EC:2.7.11.1];K13415|3|2e-07|54.7|sbi:SORBI_03g032990|protein brassinosteroid insensitive 1 [EC:2.7.10.1 2.7.11.1]	GO:0031410//cytoplasmic vesicle	-	-	gi|242051837|ref|XP_002455064.1|/9.42234e-88/hypothetical protein SORBIDRAFT_03g003730 [Sorghum bicolor]
GRMZM2G024992	4457	56.55	119.63	1.51	3.95	1.3873	Up	6.49254e-10	9.60602e-09	-	-	-	-	-	gi|414880033|tpg|DAA57164.1|/0/TPA: hypothetical protein ZEAMMB73_082056 [Zea mays]
GRMZM2G438299	1281	156.3	330.6	14.83	38.73	1.38493	Up	1.04514e-24	4.73883e-23	-	-	GO:0044464//cell part	-	-	gi|413952198|gb|AFW84847.1|/8.91495e-134/hypothetical protein ZEAMMB73_050855 [Zea mays]
GRMZM2G109352	2893.51	44	88	1.72	4.49	1.38431	Up	4.42998e-07	4.37257e-06	-	-	GO:0030312//external encapsulating structure	-	-	gi|413945237|gb|AFW77886.1|/1.8985e-105/hypothetical protein ZEAMMB73_039824 [Zea mays]
GRMZM2G113250	3024	192.46	406.87	7.61	19.86	1.3839	Up	5.23768e-30	2.96857e-28	-	K03234|1|0.0|1677|zma:100285098|elongation factor 2	-	GO:0017111//nucleoside-triphosphatase activity;GO:0008135//translation factor activity, nucleic acid binding;GO:0032561//guanyl ribonucleotide binding	GO:0006412//translation;GO:0009207	gi|414873820|tpg|DAA52377.1|/0/TPA: putative translation elongation factor family protein [Zea mays]
GRMZM2G393897	2338	37.33	79.02	1.92	5.01	1.3837	Up	4.45708e-07	4.3933e-06	-	K15397|1|0.0|953|zma:100191621|3-ketoacyl-CoA synthase [EC:2.3.1.-]	GO:0044464//cell part	GO:0016747//transferase activity, transferring acyl groups other than amino-acyl groups	GO:0006631//fatty acid metabolic process	gi|413948526|gb|AFW81175.1|/0/acyltransferase [Zea mays]
GRMZM2G035023	1723	413.14	872.86	28.92	75.46	1.38364	Up	2.45736e-62	3.33737e-60	-	K15400|1|1e-13|76.3|osa:4350569|omega-hydroxypalmitate O-feruloyl transferase [EC:2.3.1.188];K13065|2|2e-13|75.9|sbi:SORBI_06g021640|shikimate O-hydroxycinnamoyltransferase [EC:2.3.1.133]	-	-	-	gi|212274475|ref|NP_001130851.1|/0/uncharacterized protein LOC100191955 [Zea mays]
GRMZM2G142019	3691	33	70	1.07	2.79	1.38265	Up	2.29046e-06	2.00325e-05	-	K10400|1|4e-15|82.8|rcu:RCOM_0773970|kinesin family member 15;K09291|3|2e-13|77.4|vvi:100251875|nucleoprotein TPR;K11498|4|3e-13|76.6|ath:AT3G10180|centromeric protein E	-	-	-	gi|413916256|gb|AFW56188.1|/0/putative DUF869 domain containing family protein [Zea mays]
GRMZM2G136996	1938	209.39	441.76	13	33.87	1.3815	Up	2.40174e-32	1.46506e-30	-	K06694|1|4e-12|71.6|vvi:100257739|26S proteasome non-ATPase regulatory subunit 10	GO:0031410//cytoplasmic vesicle;GO:0016020//membrane;GO:0031410//cytoplasmic vesicle	-	-	gi|413923906|gb|AFW63838.1|/0/protein binding protein [Zea mays]
GRMZM2G100288	3368	60.99	127.88	2.16	5.6	1.3744	Up	1.97865e-10	3.11477e-09	-	K04733|1|0.0|686|ath:AT5G38990|interleukin-1 receptor-associated kinase 4 [EC:2.7.11.1];K00924|3|4e-64|245|aly:ARALYDRAFT_486409|[EC:2.7.1.-]	GO:0044426;GO:0031410//cytoplasmic vesicle;GO:0016020//membrane	GO:0004672//protein kinase activity;GO:0032559	GO:0006952//defense response;GO:0006468//protein phosphorylation;GO:0009856//pollination;GO:0007275//multicellular organismal development	gi|414866660|tpg|DAA45217.1|/0/TPA: putative receptor-like protein kinase family protein [Zea mays]
GRMZM2G379758	5168	357.42	749.49	8.22	21.3	1.37364	Up	2.8895e-53	3.17536e-51	-	K03252|1|0.0|1420|sbi:SORBI_02g028310|translation initiation factor 3 subunit C	GO:0044424//intracellular part;GO:0043234//protein complex	GO:0008135//translation factor activity, nucleic acid binding	GO:0006412//translation	gi|414585257|tpg|DAA35828.1|/0/TPA: hypothetical protein ZEAMMB73_135726 [Zea mays]
GRMZM5G873286	1610.62	36	74	2.65	6.85	1.37011	Up	2.16668e-06	1.90657e-05	-	-	-	-	-	gi|414866194|tpg|DAA44751.1|/0/TPA: hypothetical protein ZEAMMB73_997275, partial [Zea mays]
GRMZM2G073521	2780.76	759.38	1593	32.75	84.64	1.36984	Up	2.80438e-111	7.99443e-109	-	K13095|1|1e-15|83.2|sbi:SORBI_01g038690|splicing factor 1	-	GO:0003676//nucleic acid binding	-	gi|293336168|ref|NP_001169414.1|/0/uncharacterized protein LOC100383283 [Zea mays]
GRMZM2G027420	3077	57	119	2.21	5.71	1.36944	Up	1.12481e-09	1.61686e-08	-	-	GO:0044464//cell part	-	-	gi|413948409|gb|AFW81058.1|/0/hypothetical protein ZEAMMB73_738521 [Zea mays]
GRMZM2G161368	2282	24.97	52	1.31	3.38	1.36746	Up	3.51428e-05	0.00023943	-	K15078|1|1e-108|392|vvi:100250139|structure-specific endonuclease subunit SLX1 [EC:3.6.1.-];K03798|4|2e-72|272|rcu:RCOM_0340700|cell division protease FtsH [EC:3.4.24.-]	-	-	-	gi|414870414|tpg|DAA48971.1|/0/TPA: selenium-binding protein-like protein [Zea mays]
GRMZM2G090168	1606	89.14	186.23	6.71	17.3	1.36639	Up	2.42966e-14	5.53878e-13	-	K12816|1|2e-43|175|bdi:100842063|pre-mRNA-processing factor 17	GO:0044424//intracellular part;GO:0043234//protein complex	-	-	gi|226502931|ref|NP_001147634.1|/0/LOC100281243 [Zea mays]
GRMZM2G128515	2348	84.31	176.14	4.31	11.11	1.3661	Up	1.06384e-13	2.32928e-12	-	-	GO:0043231//intracellular membrane-bounded organelle	-	-	gi|413952939|gb|AFW85588.1|/0/hypothetical protein ZEAMMB73_636421 [Zea mays]
GRMZM2G438895	4757.24	134	278	3.35	8.59	1.3585	Up	1.85928e-20	6.69154e-19	-	-	-	GO:0005515//protein binding;GO:0005515//protein binding;GO:0005515//protein binding	-	gi|413946664|gb|AFW79313.1|/0/hypothetical protein ZEAMMB73_299591 [Zea mays]
GRMZM2G350410	2516	23	48	1.1	2.82	1.35819	Up	0.00011451	0.000703728	-	K15271|1|1e-58|226|rcu:RCOM_1095670|ATP-dependent DNA helicase HFM1/MER3 [EC:3.6.4.12];K15078|4|5e-54|211|vvi:100250139|structure-specific endonuclease subunit SLX1 [EC:3.6.1.-]	-	-	-	gi|414879964|tpg|DAA57095.1|/0/TPA: hypothetical protein ZEAMMB73_812209 [Zea mays]
GRMZM2G069651	2475.4	4400.96	9232.15	216.31	551.94	1.35141	Up	0	0	-	K04079|1|0.0|798|sbi:SORBI_02g028050|molecular chaperone HtpG	GO:0044424//intracellular part;GO:0044424//intracellular part;GO:0044424//intracellular part;GO:0044424//intracellular part;GO:0044424//intracellular part	GO:0005515//protein binding;GO:0032559;GO:0005515//protein binding;GO:0032559;GO:0005515//protein binding;GO:0032559;GO:0005515//protein binding;GO:0032559;GO:0005515//protein binding;GO:0032559	GO:0044267//cellular protein metabolic process;GO:0050896//response to stimulus;GO:0044267//cellular protein metabolic process;GO:0050896//response to stimulus;GO:0044267//cellular protein metabolic process;GO:0050896//response to stimulus;GO:0044267//cellular protein metabolic process;GO:0050896//response to stimulus;GO:0044267//cellular protein metabolic process;GO:0050896//response to stimulus	gi|414885977|tpg|DAA61991.1|/0/TPA: putative heat shock protein 90 family protein [Zea mays]
GRMZM2G358827	3647	2676	5529	87.52	223.3	1.3513	Up	0	0	-	-	-	-	-	gi|413920391|gb|AFW60323.1|/0/hypothetical protein ZEAMMB73_315072 [Zea mays]
GRMZM2G116803	1893	642.81	1328	40.88	104.29	1.35113	Up	6.10512e-91	1.37327e-88	-	-	-	GO:0005515//protein binding	GO:0006915//apoptotic process;GO:0006952//defense response;GO:0043068//positive regulation of programmed cell death;GO:0009642//response to light intensity;GO:0003006//developmental process involved in reproduction;GO:0000302//response to reactive oxygen species	gi|413951554|gb|AFW84203.1|/5.03168e-143/hypothetical protein ZEAMMB73_408706 [Zea mays]
GRMZM2G055826	1637	127	262	9.37	23.87	1.34908	Up	3.32714e-19	1.10746e-17	-	-	-	-	-	gi|226503537|ref|NP_001150620.1|/0/F-box domain containing protein [Zea mays]
GRMZM2G044306	3312.45	983	2316	40.47	103.09	1.34898	Up	4.72648e-191	2.61702e-188	-	K03006|1|3e-08|57.4|sbi:SORBI_07g003680|DNA-directed RNA polymerase II subunit RPB1 [EC:2.7.7.6]	GO:0016591//DNA-directed RNA polymerase II, holoenzyme;GO:0009536//plastid	GO:0034062//RNA polymerase activity;GO:0003676//nucleic acid binding	GO:0006351//transcription, DNA-dependent	gi|413917379|gb|AFW57311.1|/2.67911e-26/RNA polymerase II large subunit family protein [Zea mays]
GRMZM2G345055	2158.39	478.9	1049.94	28.38	72.15	1.34612	Up	3.67606e-79	6.78469e-77	-	-	-	-	-	gi|413926027|gb|AFW65959.1|/0/hypothetical protein ZEAMMB73_842312 [Zea mays]
GRMZM2G067915	1601	37	76	2.79	7.08	1.34348	Up	1.60077e-06	1.43805e-05	-	K14493|1|7e-52|203|ppp:PHYPADRAFT_118478|gibberellin receptor GID1 [EC:3.-.-.-]	-	GO:0003824//catalytic activity	-	gi|414591303|tpg|DAA41874.1|/6.26032e-167/TPA: hypothetical protein ZEAMMB73_513554 [Zea mays]
GRMZM2G477741	1895	273.92	562.02	17.4	44.09	1.34136	Up	3.25506e-39	2.53296e-37	-	K14689|1|1e-94|345|zma:100282686|solute carrier family 30 (zinc transporter), member 2	GO:0044464//cell part;GO:0044464//cell part;GO:0044464//cell part	GO:0015075//ion transmembrane transporter activity;GO:0015075//ion transmembrane transporter activity;GO:0015075//ion transmembrane transporter activity	GO:0006811//ion transport;GO:0006811//ion transport;GO:0006811//ion transport	gi|226503757|ref|NP_001149065.1|/1.49544e-93/metal tolerance protein A2 [Zea mays]
AC205703.4_FG010	3462	43	88	1.48	3.75	1.34129	Up	2.61718e-07	2.6941e-06	-	K10400|1|8e-17|88.2|rcu:RCOM_0773970|kinesin family member 15;K09291|5|7e-16|85.1|smo:SELMODRAFT_444132|nucleoprotein TPR	-	-	-	gi|413937623|gb|AFW72174.1|/0/hypothetical protein ZEAMMB73_142911 [Zea mays]
AC218972.3_FG002	1368	26	53.47	2.31	5.85	1.34054	Up	6.97364e-05	0.000446387	-	-	-	-	-	gi|293332053|ref|NP_001170658.1|/0/uncharacterized protein LOC100384715 [Zea mays]
GRMZM2G118433	1723	132	270	9.24	23.34	1.33684	Up	1.73734e-19	5.92673e-18	-	-	GO:0043231//intracellular membrane-bounded organelle	-	-	gi|414871241|tpg|DAA49798.1|/0/TPA: hypothetical protein ZEAMMB73_357647 [Zea mays]
GRMZM2G084767	3161	75.44	153.54	2.85	7.17	1.33101	Up	1.22166e-11	2.2025e-10	-	K14293|1|0.0|1583|sbi:SORBI_09g016470|importin subunit beta-1	-	GO:0022892	GO:0015031//protein transport	gi|413945127|gb|AFW77776.1|/0/hypothetical protein ZEAMMB73_295612 [Zea mays]
GRMZM2G461269	3508	143	291	4.86	12.22	1.33022	Up	1.0271e-20	3.78162e-19	-	K13457|1|3e-61|235|vvi:100252764|disease resistance protein RPM1	-	GO:0032559	GO:0012501//programmed cell death;GO:0006950//response to stress	gi|414869144|tpg|DAA47701.1|/0/TPA: hypothetical protein ZEAMMB73_492727 [Zea mays]
GRMZM2G151434	4440	40	81.11	1.07	2.69	1.33	Up	9.81118e-07	9.18646e-06	-	-	GO:0043231//intracellular membrane-bounded organelle;GO:0043231//intracellular membrane-bounded organelle	-	-	gi|414586792|tpg|DAA37363.1|/0/TPA: hypothetical protein ZEAMMB73_875875 [Zea mays]
GRMZM2G017821	2232	123.29	250.66	6.63	16.65	1.32844	Up	5.57018e-18	1.70071e-16	-	K15078|1|3e-60|231|vvi:100250139|structure-specific endonuclease subunit SLX1 [EC:3.6.1.-];K15271|2|4e-26|118|rcu:RCOM_1095670|ATP-dependent DNA helicase HFM1/MER3 [EC:3.6.4.12]	GO:0043231//intracellular membrane-bounded organelle	-	-	gi|259490048|ref|NP_001159270.1|/0/uncharacterized protein LOC100304360 [Zea mays]
GRMZM5G843302	2187.33	100	198	5.35	13.42	1.32677	Up	5.60748e-14	1.24769e-12	-	K13783|1|0.0|971|zma:100281746|MFS transporter, OPA family, solute carrier family 37 (glycerol-3-phosphate transporter), member 1/2	GO:0043231//intracellular membrane-bounded organelle;GO:0043231//intracellular membrane-bounded organelle	-	GO:0006810//transport;GO:0006810//transport	gi|46200529|gb|AAS82603.1|/0/putative glycerol 3-phosphate permease [Zea mays]
GRMZM5G812774	1891	98	198.99	6.24	15.64	1.32562	Up	2.01686e-14	4.63443e-13	-	K14503|1|1e-24|113|vvi:100249673|brassinosteroid resistant 1/2	-	-	-	gi|219362897|ref|NP_001136786.1|/1.56311e-143/BES transcription factor [Zea mays]
GRMZM5G848542	1095	32.67	66.21	3.64	9.12	1.3251	Up	7.29366e-06	5.79148e-05	-	K08286|1|8e-09|45.8|aly:ARALYDRAFT_491919|protein-serine/threonine kinase [EC:2.7.11.-];K00924|5|9e-08|53.1|aly:ARALYDRAFT_489442|[EC:2.7.1.-]	GO:0031410//cytoplasmic vesicle	GO:0003824//catalytic activity	-	gi|414873286|tpg|DAA51843.1|/3.40791e-59/TPA: hypothetical protein ZEAMMB73_075003 [Zea mays]
GRMZM2G115422	1960	38.49	78.02	2.36	5.91	1.32437	Up	1.18299e-06	1.09099e-05	-	K13065|1|2e-23|108|sbi:SORBI_06g021640|shikimate O-hydroxycinnamoyltransferase [EC:2.3.1.133]	-	GO:0016746//transferase activity, transferring acyl groups	-	gi|413951881|gb|AFW84530.1|/0/hypothetical protein ZEAMMB73_932194 [Zea mays]
GRMZM2G340578	1887	77	156.04	4.91	12.29	1.32369	Up	1.01678e-11	1.84585e-10	-	K13754|1|5e-162|569|sbi:SORBI_01g012910|solute carrier family 24 (sodium/potassium/calcium exchanger), member 6	-	-	-	gi|413933550|gb|AFW68101.1|/0/putative sodium/calcium exchanger family protein [Zea mays]
GRMZM2G083394	2457	33	65	1.57	3.92	1.32009	Up	1.87589e-05	0.00013684	-	K10457|1|8e-37|154|smo:SELMODRAFT_99292|kelch-like protein 20;K10442|5|2e-24|113|olu:OSTLU_6820|kelch-like protein 1/4/5	-	-	-	gi|413947461|gb|AFW80110.1|/0/hypothetical protein ZEAMMB73_766737 [Zea mays]
GRMZM2G015793	1879	927.86	1876.14	59.46	148.46	1.32008	Up	3.9098e-123	1.29392e-120	-	K13065|1|7e-17|87.4|rcu:RCOM_1442250|shikimate O-hydroxycinnamoyltransferase [EC:2.3.1.133]	-	-	-	gi|195611322|gb|ACG27491.1|/0/hypothetical protein [Zea mays]
GRMZM2G466543	2290	310.75	627.81	16.28	40.62	1.31909	Up	2.51814e-42	2.16425e-40	-	K05359|1|0.0|735|sbi:SORBI_02g011470|arogenate/prephenate dehydratase [EC:4.2.1.91 4.2.1.51]	GO:0043231//intracellular membrane-bounded organelle	GO:0016836//hydro-lyase activity	GO:0006558//L-phenylalanine metabolic process	gi|414589061|tpg|DAA39632.1|/0/TPA: hypothetical protein ZEAMMB73_307353 [Zea mays]
GRMZM2G155111	3215.61	222.48	444.59	8.19	20.39	1.31593	Up	6.51028e-30	3.67537e-28	-	-	GO:0044464//cell part;GO:0044464//cell part;GO:0044464//cell part	-	-	gi|413919838|gb|AFW59770.1|/0/hypothetical protein ZEAMMB73_936225 [Zea mays]
GRMZM2G351387	2219.2	250.02	495.98	13.31	33.13	1.31563	Up	1.30387e-32	8.05601e-31	-	-	-	-	-	gi|414878055|tpg|DAA55186.1|/6.43575e-45/TPA: putative ARM repeat-containing protein containing family protein, partial [Zea mays]
GRMZM5G851807	2558	55	111	2.58	6.42	1.3152	Up	1.07885e-08	1.35466e-07	-	-	GO:0044428//nuclear part	GO:0005488//binding;GO:0003824//catalytic activity	GO:0009987//cellular process;GO:0006807//nitrogen compound metabolic process;GO:0010467//gene expression	gi|413926575|gb|AFW66507.1|/0/putative DNA-directed RNA polymerase family protein [Zea mays]
GRMZM2G090500	3244	34.03	68.33	1.25	3.11	1.31499	Up	9.164e-06	7.13493e-05	-	K09291|1|8e-19|94.7|rcu:RCOM_1128370|nucleoprotein TPR	-	-	-	gi|414867914|tpg|DAA46471.1|/0/TPA: hypothetical protein ZEAMMB73_802074 [Zea mays]
GRMZM2G396553	3369	192	386	6.8	16.89	1.31256	Up	1.93516e-26	9.5406e-25	-	K01583|1|0.0|1131|sbi:SORBI_10g002070|arginine decarboxylase [EC:4.1.1.19]	-	GO:0016831//carboxy-lyase activity	GO:0006525//arginine metabolic process;GO:0006596//polyamine biosynthetic process	gi|413953361|gb|AFW86010.1|/0/hypothetical protein ZEAMMB73_526584 [Zea mays]
GRMZM2G165422	3045	84	169	3.3	8.19	1.3114	Up	1.91445e-12	3.74463e-11	-	K04733|1|3e-16|84.3|ath:AT5G38990|interleukin-1 receptor-associated kinase 4 [EC:2.7.11.1]	GO:0031410//cytoplasmic vesicle;GO:0031410//cytoplasmic vesicle	GO:0004672//protein kinase activity;GO:0032559;GO:0004672//protein kinase activity;GO:0032559	GO:0006464//cellular protein modification process;GO:0006464//cellular protein modification process	gi|414864484|tpg|DAA43041.1|/1.05945e-98/TPA: putative receptor-like protein kinase family protein, partial [Zea mays]
GRMZM2G114584	3075.16	263.29	544	10.52	26.1	1.31092	Up	2.66692e-38	2.0101e-36	-	K13103|1|0.0|1256|sbi:SORBI_08g021110|tuftelin-interacting protein 11	GO:0005667//transcription factor complex;GO:0005667//transcription factor complex;GO:0043231//intracellular membrane-bounded organelle	GO:0003676//nucleic acid binding;GO:0001071//nucleic acid binding transcription factor activity;GO:0003676//nucleic acid binding;GO:0001071//nucleic acid binding transcription factor activity	GO:0006352//DNA-dependent transcription, initiation;GO:0006352//DNA-dependent transcription, initiation;GO:0010467//gene expression	gi|414877984|tpg|DAA55115.1|/5.12958e-77/TPA: hypothetical protein ZEAMMB73_975351, partial [Zea mays]
GRMZM2G011998	3718	297	596	9.53	23.61	1.30885	Up	8.43404e-40	6.65296e-38	-	-	GO:0043231//intracellular membrane-bounded organelle	GO:0003676//nucleic acid binding	-	gi|413935095|gb|AFW69646.1|/0/hypothetical protein ZEAMMB73_541017 [Zea mays]
GRMZM2G125424	3889.07	94	187	2.86	7.08	1.30773	Up	2.21778e-13	4.73346e-12	-	K05658|1|0.0|2141|zma:100383541|ATP-binding cassette, subfamily B (MDR/TAP), member 1	GO:0016020//membrane;GO:0016020//membrane;GO:0016020//membrane;GO:0031224//intrinsic to membrane	GO:0042626//ATPase activity, coupled to transmembrane movement of substances;GO:0000166//nucleotide binding;GO:0000166//nucleotide binding;GO:0015562//efflux transmembrane transporter activity;GO:0042626//ATPase activity, coupled to transmembrane movement of substances;GO:0016887//ATPase activity;GO:0000166//nucleotide binding;GO:0015405;GO:0042626//ATPase activity, coupled to transmembrane movem…	GO:0009987//cellular process;GO:0006810//transport;GO:0009630//gravitropism;GO:0043479;GO:0009639//response to red or far red light;GO:0009734//auxin mediated signaling pathway;GO:0032535//regulation of cellular component size;GO:0009926//auxin polar transport;GO:0048528//post-embryonic root development;GO:0048437//floral organ development;GO:0009987//cellular process;GO:0006810//transport;GO:000…	gi|413918540|gb|AFW58472.1|/0/hypothetical protein ZEAMMB73_248443 [Zea mays]
GRMZM2G056014	3730.34	31	62	0.99	2.45	1.30728	Up	2.28876e-05	0.000163437	-	K01537|1|0.0|1598|zma:541715|Ca2+-transporting ATPase [EC:3.6.3.8]	GO:0031224//intrinsic to membrane;GO:0031224//intrinsic to membrane	GO:0019829//cation-transporting ATPase activity;GO:0032559;GO:0019829//cation-transporting ATPase activity;GO:0032559	GO:0009206;GO:0070838//divalent metal ion transport;GO:0009206;GO:0070838//divalent metal ion transport	gi|413950163|gb|AFW82812.1|/0/calcium pump1 [Zea mays]
GRMZM2G154752	1780	34	68	2.3	5.69	1.30679	Up	9.164e-06	7.14073e-05	-	K16084|1|8e-119|426|osa:4329723|cytochrome P450, family 76, subfamily M, polypeptide 7 (ent-cassa-12,15-diene 11-hydroxylase) [EC:1.14.13.145];K00517|2|2e-98|358|osa:4348172|[EC:1.14.-.-];K05280|4|2e-78|291|sbi:SORBI_04g024710|flavonoid 3'-monooxygenase [EC:1.14.13.21]	GO:0031410//cytoplasmic vesicle	GO:0016491//oxidoreductase activity;GO:0005506//iron ion binding	GO:0006091//generation of precursor metabolites and energy	gi|226509708|ref|NP_001141409.1|/0/putative cytochrome P450 superfamily protein [Zea mays]
GRMZM2G057086	2340	73	146	3.74	9.24	1.30485	Up	7.54204e-11	1.24799e-09	-	K00517|1|0.0|910|zma:100193602|[EC:1.14.-.-]	GO:0031410//cytoplasmic vesicle	GO:0016491//oxidoreductase activity;GO:0005506//iron ion binding	GO:0008152//metabolic process	gi|414587391|tpg|DAA37962.1|/0/TPA: putative cytochrome P450 superfamily protein [Zea mays]
GRMZM2G160417	2480	210.56	420.93	10.17	25.12	1.30452	Up	2.19724e-28	1.15443e-26	-	K15397|1|0.0|895|sbi:SORBI_09g028860|3-ketoacyl-CoA synthase [EC:2.3.1.-]	GO:0044464//cell part	GO:0016747//transferase activity, transferring acyl groups other than amino-acyl groups	GO:0006631//fatty acid metabolic process	gi|413946585|gb|AFW79234.1|/0/hypothetical protein ZEAMMB73_025891 [Zea mays]
GRMZM2G069146	825	38	76	5.69	14.05	1.30407	Up	2.71822e-06	2.33134e-05	-	K09286|1|3e-17|87.0|ath:AT4G25480|EREBP-like factor	GO:0043231//intracellular membrane-bounded organelle	-	-	gi|414886339|tpg|DAA62353.1|/1.06925e-98/TPA: putative AP2/EREBP transcription factor superfamily protein [Zea mays]
GRMZM2G073943	1404	83	166	7.17	17.7	1.3037	Up	3.86386e-12	7.36743e-11	-	-	-	-	-	gi|413916687|gb|AFW56619.1|/1.96349e-145/hypothetical protein ZEAMMB73_933275 [Zea mays]
GRMZM2G033641	2411	30.54	61	1.52	3.75	1.30282	Up	2.04638e-05	0.000147779	-	-	GO:0031224//intrinsic to membrane	-	GO:0051234//establishment of localization	gi|212275574|ref|NP_001131001.1|/0/uncharacterized protein LOC100192106 [Zea mays]
GRMZM2G060167	3506	34	68.07	1.16	2.86	1.30189	Up	9.164e-06	7.13686e-05	-	-	-	-	-	gi|413936486|gb|AFW71037.1|/0/hypothetical protein ZEAMMB73_498308 [Zea mays]
GRMZM2G169580	2666	29.86	59.58	1.34	3.3	1.30023	Up	2.77838e-05	0.000193928	-	-	-	-	-	gi|226499254|ref|NP_001146214.1|/0/uncharacterized protein LOC100279784 [Zea mays]
GRMZM2G006474	3939.06	100	220	3.34	8.22	1.29929	Up	5.78712e-18	1.76507e-16	-	-	GO:0044464//cell part	GO:0005083//small GTPase regulator activity;GO:0042802//identical protein binding;GO:0005488//binding	GO:0033205//cell cycle cytokinesis;GO:0009926//auxin polar transport;GO:0000902//cell morphogenesis;GO:0045229//external encapsulating structure organization;GO:0032011//ARF protein signal transduction;GO:0001738//morphogenesis of a polarized epithelium;GO:0048764;GO:0032386//regulation of intracellular transport;GO:0048527//lateral root development;GO:0003006//developmental process involved in r…	gi|413933487|gb|AFW68038.1|/2.19899e-103/hypothetical protein ZEAMMB73_440959 [Zea mays]
GRMZM2G351018	4688	406.48	809.64	10.32	25.38	1.29825	Up	8.95444e-53	9.76577e-51	-	K11657|1|0.0|2081|zma:542440|remodeling and spacing factor 1	GO:0043231//intracellular membrane-bounded organelle	GO:0046914//transition metal ion binding;GO:0003677//DNA binding;GO:0001071//nucleic acid binding transcription factor activity	GO:0006351//transcription, DNA-dependent	gi|413952454|gb|AFW85103.1|/0/putative homeodomain-like transcription factor superfamily protein [Zea mays]
GRMZM2G024973	2473	177.68	353.28	8.61	21.14	1.29589	Up	5.27774e-24	2.31995e-22	-	K14494|1|0.0|831|sbi:SORBI_01g010660|DELLA protein	-	-	-	gi|115184057|gb|ABI84225.1|/0/dwarf plant9 [Zea mays]
GRMZM2G012966	2688.65	110.91	204.34	4.58	11.23	1.29394	Up	6.7864e-13	1.38479e-11	-	K06444|1|0.0|1059|zma:100280448|lycopene epsilon-cyclase [EC:5.5.1.18]	GO:0043231//intracellular membrane-bounded organelle;GO:0043231//intracellular membrane-bounded organelle	GO:0004672//protein kinase activity;GO:0032559;GO:0016491//oxidoreductase activity;GO:0016491//oxidoreductase activity	GO:0050896//response to stimulus;GO:0006464//cellular protein modification process;GO:0016109;GO:0016109	gi|226497314|ref|NP_001146840.1|/0/lycopene epsilon cyclase1 [Zea mays]
GRMZM2G106980	2250	55	109	2.93	7.18	1.29308	Up	2.43914e-08	2.91039e-07	-	-	-	-	-	gi|226505982|ref|NP_001146394.1|/0/uncharacterized protein LOC100279974 precursor [Zea mays]
GRMZM2G354053	2779	40.38	80.12	1.74	4.26	1.29177	Up	1.48319e-06	1.33952e-05	-	K09291|1|2e-11|70.1|gmx:100811882|nucleoprotein TPR;K10400|4|5e-11|68.6|gmx:100809655|kinesin family member 15	GO:0043231//intracellular membrane-bounded organelle	-	-	gi|414585679|tpg|DAA36250.1|/0/TPA: hypothetical protein ZEAMMB73_295645 [Zea mays]
AC203173.3_FG004	2532	1138.45	2252.45	53.86	131.61	1.28898	Up	6.97886e-142	2.95493e-139	-	K03234|1|0.0|1687|zma:100285098|elongation factor 2	-	GO:0017111//nucleoside-triphosphatase activity;GO:0008135//translation factor activity, nucleic acid binding;GO:0032561//guanyl ribonucleotide binding	GO:0006412//translation;GO:0009207	gi|413952473|gb|AFW85122.1|/0/putative translation elongation factor family protein [Zea mays]
GRMZM2G103490	2581	227.57	460.51	10.8	26.39	1.28896	Up	1.34312e-31	7.95704e-30	-	-	GO:0030117//membrane coat;GO:0043231//intracellular membrane-bounded organelle;GO:0030117//membrane coat;GO:0043231//intracellular membrane-bounded organelle	GO:0035091//phosphatidylinositol binding;GO:0005515//protein binding;GO:0035091//phosphatidylinositol binding;GO:0005515//protein binding	GO:0006901//vesicle coating;GO:0006901//vesicle coating	gi|293336500|ref|NP_001168322.1|/0/uncharacterized protein LOC100382088 [Zea mays]
GRMZM2G338333	2495	248.34	491.12	11.93	29.13	1.28791	Up	2.3426e-32	1.43202e-30	-	K06694|1|2e-14|79.7|gmx:100499930|26S proteasome non-ATPase regulatory subunit 10	GO:0044464//cell part;GO:0044464//cell part	-	GO:0006970//response to osmotic stress;GO:0006970//response to osmotic stress	gi|226529692|ref|NP_001147449.1|/0/protein binding protein [Zea mays]
GRMZM2G014833	1968.66	373.51	704.13	21.77	53.13	1.28719	Up	5.38388e-42	4.61347e-40	-	K00924|1|1e-123|441|ath:AT1G30270|[EC:2.7.1.-];K07198|3|7e-64|243|aly:ARALYDRAFT_484683|5'-AMP-activated protein kinase, catalytic alpha subunit [EC:2.7.11.11]	-	GO:0004672//protein kinase activity;GO:0032559;GO:0004672//protein kinase activity;GO:0032559	GO:0006464//cellular protein modification process;GO:0023052//signaling;GO:0006464//cellular protein modification process;GO:0023052//signaling	gi|414880409|tpg|DAA57540.1|/0/TPA: protein kinase4 isoform 1 [Zea mays]
GRMZM2G134235	1809	42	83	2.8	6.83	1.28646	Up	1.21949e-06	1.1207e-05	-	-	-	-	-	gi|226501094|ref|NP_001146008.1|/1.1221e-58/uncharacterized protein LOC100279539 [Zea mays]
GRMZM2G164787	1424	84	166	7.15	17.44	1.28638	Up	6.42504e-12	1.19348e-10	-	K08770|1|8e-36|149|bdi:100831055|ubiquitin C	-	-	-	gi|223942441|gb|ACN25304.1|/1.78324e-178/unknown [Zea mays]
GRMZM2G132286	741	34.55	68.2	5.79	14.11	1.28508	Up	9.164e-06	7.1388e-05	-	-	GO:0043231//intracellular membrane-bounded organelle	GO:0005488//binding	-	gi|413916285|gb|AFW56217.1|/3.11723e-144/hypothetical protein ZEAMMB73_723080 [Zea mays]
GRMZM5G838754	2053	40.26	79.58	2.36	5.75	1.28478	Up	2.23364e-06	1.95831e-05	-	K10268|1|2e-15|82.0|smo:SELMODRAFT_118815|F-box and leucine-rich repeat protein 2/20	-	-	-	gi|223949351|gb|ACN28759.1|/0/unknown [Zea mays]
GRMZM2G123394	1901	158.84	313.41	10.06	24.51	1.28474	Up	3.12354e-21	1.18645e-19	-	-	-	-	-	gi|413951868|gb|AFW84517.1|/0/hypothetical protein ZEAMMB73_545725 [Zea mays]
GRMZM2G129405	1419	35	69	2.99	7.28	1.28379	Up	1.01951e-05	7.85486e-05	-	-	-	-	-	gi|413925293|gb|AFW65225.1|/7.03672e-143/hypothetical protein ZEAMMB73_034297 [Zea mays]
GRMZM2G159169	2506	72.82	143.39	3.48	8.47	1.28327	Up	1.52197e-10	2.43448e-09	-	K08286|1|5e-15|70.5|aly:ARALYDRAFT_491919|protein-serine/threonine kinase [EC:2.7.11.-]	GO:0031410//cytoplasmic vesicle;GO:0005618//cell wall	GO:0005488//binding	-	gi|242051837|ref|XP_002455064.1|/1.07327e-140/hypothetical protein SORBIDRAFT_03g003730 [Sorghum bicolor]
GRMZM2G379546	1810	71.01	139.84	4.73	11.5	1.28172	Up	4.57308e-10	6.87921e-09	-	-	-	-	-	gi|413919339|gb|AFW59271.1|/9.22021e-53/hypothetical protein ZEAMMB73_240508 [Zea mays]
GRMZM2G102174	2836.11	86.35	166.98	3.58	8.7	1.28106	Up	1.73571e-11	3.07914e-10	-	K04728|1|2e-07|57.0|ath:AT3G48190|ataxia telangiectasia mutated family protein [EC:2.7.11.1]	-	-	-	gi|414878499|tpg|DAA55630.1|/0/TPA: putative PWWP domain family protein isoform 1 [Zea mays]
GRMZM2G002559	2638	572.87	1126.7	26	63.15	1.28027	Up	3.0154e-71	4.8233e-69	-	K12811|1|1e-07|57.4|pop:POPTR_1070855|ATP-dependent RNA helicase DDX46/PRP5 [EC:3.6.4.13];K09291|2|1e-06|54.3|sbi:SORBI_04g028320|nucleoprotein TPR;K10696|3|5e-06|52.0|vvi:100251829|E3 ubiquitin-protein ligase BRE1 [EC:6.3.2.19]	GO:0043231//intracellular membrane-bounded organelle	-	-	gi|414585361|tpg|DAA35932.1|/0/TPA: hypothetical protein ZEAMMB73_043207 [Zea mays]
GRMZM2G313341	3040	228	448	8.96	21.75	1.27944	Up	2.6954e-29	1.49818e-27	-	-	-	-	-	gi|413935095|gb|AFW69646.1|/0/hypothetical protein ZEAMMB73_541017 [Zea mays]
GRMZM2G045421	2964	239.65	471.02	9.67	23.46	1.27862	Up	7.22778e-31	4.2126e-29	-	K04728|1|7e-06|51.6|ath:AT3G48190|ataxia telangiectasia mutated family protein [EC:2.7.11.1]	-	-	-	gi|413951177|gb|AFW83826.1|/0/putative PWWP domain family protein [Zea mays]
GRMZM2G163849	6131.75	614	1193	11.77	28.54	1.27787	Up	1.11667e-73	1.86926e-71	-	K11647|1|0.0|2657|sbi:SORBI_04g001010|SWI/SNF-related matrix-associated actin-dependent regulator of chromatin subfamily A member 2/4 [EC:3.6.4.-]	GO:0043231//intracellular membrane-bounded organelle;GO:0043231//intracellular membrane-bounded organelle;GO:0043231//intracellular membrane-bounded organelle;GO:0043231//intracellular membrane-bounded organelle;GO:0043234//protein complex;GO:0044444//cytoplasmic part	GO:0017111//nucleoside-triphosphatase activity;GO:0003676//nucleic acid binding;GO:0032559;GO:0017111//nucleoside-triphosphatase activity;GO:0003676//nucleic acid binding;GO:0032559;GO:0017111//nucleoside-triphosphatase activity;GO:0003676//nucleic acid binding;GO:0032559;GO:0017111//nucleoside-triphosphatase activity;GO:0003676//nucleic acid binding;GO:0032559	GO:0010160//formation of organ boundary;GO:0010468//regulation of gene expression;GO:0006338//chromatin remodeling	gi|413935235|gb|AFW69786.1|/0/hypothetical protein ZEAMMB73_609193 [Zea mays]
GRMZM2G101523	3429.95	149	306	5.43	13.15	1.27604	Up	5.16238e-22	2.05866e-20	-	K00921|1|1e-07|58.2|bdi:100840550|1-phosphatidylinositol-3-phosphate 5-kinase [EC:2.7.1.150]	-	GO:0005543//phospholipid binding;GO:0046914//transition metal ion binding;GO:0046872//metal ion binding	-	gi|413937517|gb|AFW72068.1|/1.17584e-70/hypothetical protein ZEAMMB73_277609 [Zea mays]
GRMZM2G466560	3709	92.37	181	2.97	7.19	1.27553	Up	8.93434e-13	1.79886e-11	-	K14400|1|9e-62|237|gmx:100788958|pre-mRNA cleavage complex 2 protein Pcf11	-	-	-	gi|414589060|tpg|DAA39631.1|/0/TPA: hypothetical protein ZEAMMB73_964138 [Zea mays]
GRMZM2G018607	2515	301.08	589.3	14.34	34.67	1.27364	Up	1.00478e-37	7.47534e-36	-	K06184|1|0.0|947|sbi:SORBI_02g004540|ATP-binding cassette, subfamily F, member 1	GO:0043231//intracellular membrane-bounded organelle;GO:0043234//protein complex	GO:0017111//nucleoside-triphosphatase activity;GO:0015405;GO:0003916//DNA topoisomerase activity;GO:0032559	GO:0006259//DNA metabolic process;GO:0051234//establishment of localization	gi|414591975|tpg|DAA42546.1|/0/TPA: hypothetical protein ZEAMMB73_168795 [Zea mays]
GRMZM2G324231	1671	41	80	2.96	7.14	1.27033	Up	2.47508e-06	2.13873e-05	-	-	-	-	-	gi|413916093|gb|AFW56025.1|/0/hypothetical protein ZEAMMB73_969255 [Zea mays]
GRMZM2G386802	6348.28	88	173	1.66	4	1.26882	Up	2.92452e-12	5.62101e-11	-	-	-	-	-	gi|414882071|tpg|DAA59202.1|/0/TPA: hypothetical protein ZEAMMB73_382502 [Zea mays]
GRMZM2G386643	3539.02	494.61	964.12	16.67	40.14	1.26779	Up	2.43544e-60	3.15861e-58	-	-	-	-	-	gi|293332419|ref|NP_001168012.1|/0/uncharacterized protein LOC100381735 [Zea mays]
GRMZM5G826456	2073	231	450	13.39	32.22	1.2668	Up	5.39066e-29	2.95072e-27	-	-	-	-	-	gi|414877798|tpg|DAA54929.1|/0/TPA: hypothetical protein ZEAMMB73_026908 [Zea mays]
GRMZM2G481730	3402	32	62	1.12	2.69	1.26411	Up	3.82612e-05	0.000258899	-	-	-	GO:0034062//RNA polymerase activity;GO:0005488//binding	-	gi|413938756|gb|AFW73307.1|/0/putative RNA-dependent RNA polymerase [Zea mays]
AC197056.3_FG005	1665	56.68	110.16	4.11	9.86	1.26245	Up	2.706e-08	3.20886e-07	-	K09522|1|4e-102|370|sbi:SORBI_06g013250|DnaJ homolog subfamily C member 2	-	GO:0003676//nucleic acid binding;GO:0005515//protein binding	GO:0044267//cellular protein metabolic process	gi|414587660|tpg|DAA38231.1|/0/TPA: hypothetical protein ZEAMMB73_034899, partial [Zea mays]
GRMZM2G056989	1715	50	97	3.52	8.43	1.25996	Up	2.44684e-07	2.53051e-06	-	K06636|1|5e-07|54.7|rcu:RCOM_0499140|structural maintenance of chromosome 1	-	-	-	gi|414871400|tpg|DAA49957.1|/3.27786e-177/TPA: hypothetical protein ZEAMMB73_964814 [Zea mays]
GRMZM2G160005	3860	365	707	11.27	26.96	1.25833	Up	3.745e-44	3.45596e-42	-	K14486|1|0.0|689|pop:POPTR_589324|auxin response factor	GO:0043231//intracellular membrane-bounded organelle	GO:0003676//nucleic acid binding;GO:0001071//nucleic acid binding transcription factor activity;GO:0005515//protein binding	GO:0048827//phyllome development;GO:0009755//hormone-mediated signaling pathway;GO:0048527//lateral root development;GO:0006351//transcription, DNA-dependent	gi|295844328|gb|ADG43161.1|/0/auxin response factor 27 [Zea mays]
GRMZM2G001652	3697	125.74	243.73	4.06	9.71	1.25799	Up	2.528e-16	6.75196e-15	-	-	-	-	-	gi|414885106|tpg|DAA61120.1|/0/TPA: hypothetical protein ZEAMMB73_837874 [Zea mays]
GRMZM2G015100	2874	329.14	637.44	13.7	32.76	1.25776	Up	6.36238e-40	5.06038e-38	-	K14763|1|0.0|795|sbi:SORBI_09g024800|H/ACA ribonucleoprotein complex non-core subunit NAF1	-	-	-	gi|413945928|gb|AFW78577.1|/0/hypothetical protein ZEAMMB73_172039 [Zea mays]
GRMZM2G300955	4148	43	83	1.23	2.94	1.25716	Up	2.01906e-06	1.7876e-05	-	K11420|1|3e-108|392|bdi:100843697|euchromatic histone-lysine N-methyltransferase [EC:2.1.1.43];K10638|4|2e-10|67.4|mtr:MTR_5g098680|E3 ubiquitin-protein ligase UHRF1 [EC:6.3.2.19];K11423|5|3e-10|66.6|olu:OSTLU_18587|histone-lysine N-methyltransferase SETD2 [EC:2.1.1.43]	GO:0043231//intracellular membrane-bounded organelle	GO:0008168//methyltransferase activity	GO:0016568//chromatin modification;GO:0032259//methylation	gi|414589384|tpg|DAA39955.1|/0/TPA: putative histone-lysine N-methyltransferase family protein [Zea mays]
GRMZM2G092652	1913.6	318.98	589.02	19.2	45.75	1.25267	Up	3.1928e-34	2.0798e-32	-	K09561|1|2e-07|55.5|ath:AT3G07370|STIP1 homology and U-box containing protein 1 [EC:6.3.2.19]	-	-	-	gi|414878054|tpg|DAA55185.1|/3.03557e-134/TPA: putative ARM repeat-containing protein containing family protein [Zea mays]
GRMZM2G046911	1688	197.7	380.4	14.13	33.58	1.24884	Up	2.5058e-24	1.11338e-22	-	-	GO:0044464//cell part	-	-	gi|414880114|tpg|DAA57245.1|/4.84288e-141/TPA: hypothetical protein ZEAMMB73_755605 [Zea mays]
GRMZM2G467799	8491.11	1613	3074	22.33	53.02	1.24755	Up	2.31772e-180	1.23577e-177	-	K11647|1|9e-73|275|cme:CMM316C|SWI/SNF-related matrix-associated actin-dependent regulator of chromatin subfamily A member 2/4 [EC:3.6.4.-]	-	GO:0017111//nucleoside-triphosphatase activity;GO:0003676//nucleic acid binding;GO:0032559;GO:0017111//nucleoside-triphosphatase activity;GO:0003676//nucleic acid binding;GO:0032559;GO:0017111//nucleoside-triphosphatase activity;GO:0003676//nucleic acid binding;GO:0032559	-	gi|413944314|gb|AFW76963.1|/0/hypothetical protein ZEAMMB73_442603 [Zea mays]
GRMZM2G143357	2280	222.35	425.96	11.7	27.68	1.24234	Up	1.14444e-26	5.68114e-25	-	K01652|1|0.0|1084|zma:100274341|acetolactate synthase I/II/III large subunit [EC:2.2.1.6]	GO:0009536//plastid	GO:0046872//metal ion binding;GO:0019842//vitamin binding;GO:0016744;GO:0050662//coenzyme binding	GO:0008652//cellular amino acid biosynthetic process;GO:0006950//response to stress	gi|413922516|gb|AFW62448.1|/0/acetolactate synthase 2, Precursor [Zea mays]
GRMZM2G357660	4559	125	239	3.26	7.71	1.24186	Up	1.20501e-15	3.0676e-14	-	K11643|1|1e-07|58.2|smo:SELMODRAFT_158748|chromodomain-helicase-DNA-binding protein 4 [EC:3.6.4.12]	-	GO:0046914//transition metal ion binding;GO:0016407//acetyltransferase activity	GO:0007165//signal transduction	gi|414587171|tpg|DAA37742.1|/0/TPA: hypothetical protein ZEAMMB73_064783 [Zea mays]
GRMZM2G479110	3546	71	136	2.39	5.65	1.24124	Up	1.49763e-09	2.11995e-08	-	K14491|1|0.0|1105|sbi:SORBI_04g035980|two-component response regulator ARR-B family	GO:0043231//intracellular membrane-bounded organelle	GO:0004871//signal transducer activity;GO:0003676//nucleic acid binding	GO:0006351//transcription, DNA-dependent;GO:0007165//signal transduction	gi|413939317|gb|AFW73868.1|/0/putative two-component response regulator family protein [Zea mays]
GRMZM2G115598	2965	625.67	1197.09	25.23	59.61	1.24041	Up	4.7685e-72	7.71318e-70	-	K03252|1|0.0|1348|sbi:SORBI_02g028310|translation initiation factor 3 subunit C	GO:0044424//intracellular part;GO:0043234//protein complex	GO:0008135//translation factor activity, nucleic acid binding	GO:0006412//translation	gi|414585260|tpg|DAA35831.1|/0/TPA: hypothetical protein ZEAMMB73_395362 [Zea mays]
GRMZM2G178038	2930.18	73.8	135.32	2.89	6.82	1.2387	Up	5.69304e-09	7.43711e-08	-	-	-	GO:0046914//transition metal ion binding;GO:0046914//transition metal ion binding	-	gi|413939398|gb|AFW73949.1|/0/putative RING zinc finger and VWF domain family protein [Zea mays]
GRMZM5G888263	1107	208.49	398.4	22.99	54.25	1.23862	Up	4.69502e-25	2.1768e-23	-	-	GO:0043231//intracellular membrane-bounded organelle;GO:0016020//membrane;GO:0009527//plastid outer membrane;GO:0031224//intrinsic to membrane	GO:0008320//protein transmembrane transporter activity;GO:0008320//protein transmembrane transporter activity	GO:0015031//protein transport;GO:0015031//protein transport	gi|308044325|ref|NP_001183413.1|/0/uncharacterized protein LOC100501833 [Zea mays]
GRMZM2G058685	1576	33	63	2.53	5.97	1.23859	Up	4.21378e-05	0.000283135	-	K09955|1|1e-146|518|zma:100279496|hypothetical protein	GO:0005618//cell wall;GO:0043231//intracellular membrane-bounded organelle;GO:0031410//cytoplasmic vesicle	-	-	gi|195643412|gb|ACG41174.1|/1.4307e-147/hypothetical protein [Zea mays]
GRMZM2G060583	4213	227	433	6.42	15.12	1.23581	Up	5.72262e-27	2.86052e-25	-	K03013|1|2e-85|316|vvi:100258335|DNA-directed RNA polymerases I, II, and III subunit RPABC1;K13457|2|1e-66|254|rcu:RCOM_0742270|disease resistance protein RPM1	-	GO:0032559	GO:0012501//programmed cell death;GO:0006950//response to stress	gi|413935068|gb|AFW69619.1|/0/pollen signaling protein with adenylyl cyclase activity [Zea mays]
GRMZM2G118082	3142	151.12	288	5.75	13.52	1.23346	Up	1.83148e-18	5.76937e-17	-	-	-	-	-	gi|413925394|gb|AFW65326.1|/0/hypothetical protein ZEAMMB73_158602 [Zea mays]
GRMZM2G397785	2769	70	133	3.02	7.1	1.23327	Up	2.98116e-09	4.03923e-08	-	K13457|1|4e-64|244|pop:POPTR_755797|disease resistance protein RPM1	-	-	-	gi|413917873|gb|AFW57805.1|/0/hypothetical protein ZEAMMB73_840527 [Zea mays]
GRMZM2G138074	1697.03	85	151.99	5.68	13.35	1.23288	Up	3.23918e-09	4.36827e-08	-	K09754|1|8e-115|411|zma:100191539|coumaroylquinate(coumaroylshikimate) 3'-monooxygenase [EC:1.14.13.36]	GO:0043231//intracellular membrane-bounded organelle;GO:0016020//membrane	GO:0016491//oxidoreductase activity;GO:0005506//iron ion binding;GO:0016491//oxidoreductase activity;GO:0005506//iron ion binding;GO:0016709//oxidoreductase activity, acting on paired donors, with incorporation or reduction of molecular oxygen, NAD(P)H as one donor, and incorporation of one atom of oxygen;GO:0005506//iron ion binding;GO:0016491//oxidoreductase activity;GO:0005506//iron ion bindin…	GO:0008152//metabolic process;GO:0008152//metabolic process;GO:0009699//phenylpropanoid biosynthetic process;GO:0008152//metabolic process;GO:0008152//metabolic process	gi|212275836|ref|NP_001130442.1|/0/putative cytochrome P450 superfamily protein [Zea mays]
GRMZM2G089713	2802	235	447	10.03	23.57	1.23263	Up	1.18777e-27	6.07428e-26	SH-1	K00695|1|0.0|1544|zma:542365|sucrose synthase [EC:2.4.1.13]	GO:0043231//intracellular membrane-bounded organelle;GO:0043231//intracellular membrane-bounded organelle;GO:0043231//intracellular membrane-bounded organelle;GO:0043231//intracellular membrane-bounded organelle;GO:0043231//intracellular membrane-bounded organelle;GO:0043231//intracellular membrane-bounded organelle	GO:0035251//UDP-glucosyltransferase activity;GO:0035251//UDP-glucosyltransferase activity;GO:0035251//UDP-glucosyltransferase activity;GO:0035251//UDP-glucosyltransferase activity;GO:0035251//UDP-glucosyltransferase activity;GO:0035251//UDP-glucosyltransferase activity;GO:0035251//UDP-glucosyltransferase activity	GO:0005984//disaccharide metabolic process;GO:0005984//disaccharide metabolic process;GO:0005984//disaccharide metabolic process;GO:0005984//disaccharide metabolic process;GO:0005984//disaccharide metabolic process;GO:0005984//disaccharide metabolic process;GO:0005984//disaccharide metabolic process	gi|413952826|gb|AFW85475.1|/0/shrunken1 isoform 1 [Zea mays]
GRMZM2G409627	3927	64.73	122.85	1.96	4.6	1.23078	Up	1.20716e-08	1.50396e-07	-	K12236|1|0.0|1265|pop:POPTR_569357|transcriptional repressor NF-X1 [EC:6.3.2.-]	GO:0043231//intracellular membrane-bounded organelle	GO:0046914//transition metal ion binding;GO:0001071//nucleic acid binding transcription factor activity	GO:0006351//transcription, DNA-dependent	gi|413941930|gb|AFW74579.1|/0/hypothetical protein ZEAMMB73_500075 [Zea mays]
GRMZM2G307823	3927	64.73	122.85	1.96	4.6	1.23078	Up	1.20716e-08	1.50331e-07	-	K12236|1|0.0|1265|pop:POPTR_569357|transcriptional repressor NF-X1 [EC:6.3.2.-]	GO:0043231//intracellular membrane-bounded organelle	GO:0046914//transition metal ion binding;GO:0001071//nucleic acid binding transcription factor activity	GO:0006351//transcription, DNA-dependent	gi|413941930|gb|AFW74579.1|/0/hypothetical protein ZEAMMB73_500075 [Zea mays]
GRMZM2G025959	1512	330.37	627.56	26.43	62.01	1.23032	Up	4.85784e-38	3.63291e-36	-	-	-	-	-	gi|212275039|ref|NP_001130049.1|/1.24922e-169/uncharacterized protein LOC100191141 [Zea mays]
GRMZM2G098129	3423	160.72	304.74	5.6	13.12	1.22827	Up	2.81488e-19	9.42396e-18	-	K09291|1|1e-09|64.3|mtr:MTR_2g063480|nucleoprotein TPR;K03254|2|4e-08|59.3|vcn:VOLCADRAFT_103503|translation initiation factor 3 subunit A;K06675|3|1e-07|57.8|rcu:RCOM_0100760|structural maintenance of chromosome 4;K11498|5|5e-07|55.8|cme:CMQ429C|centromeric protein E	GO:0031981//nuclear lumen;GO:0009536//plastid	GO:0017111//nucleoside-triphosphatase activity;GO:0032561//guanyl ribonucleotide binding	GO:0009207;GO:0002376//immune system process	gi|413948474|gb|AFW81123.1|/0/hypothetical protein ZEAMMB73_122378 [Zea mays]
GRMZM2G424832	4055	94.66	179.34	2.78	6.51	1.22757	Up	5.23226e-12	9.83337e-11	CesA-4	K10999|1|0.0|1548|zma:542624|cellulose synthase A [EC:2.4.1.12]	GO:0031224//intrinsic to membrane;GO:0031224//intrinsic to membrane	GO:0016759//cellulose synthase activity;GO:0046914//transition metal ion binding;GO:0016759//cellulose synthase activity;GO:0046914//transition metal ion binding	GO:0045229//external encapsulating structure organization;GO:0009250//glucan biosynthetic process;GO:0045229//external encapsulating structure organization;GO:0009250//glucan biosynthetic process	gi|414883975|tpg|DAA59989.1|/0/TPA: putative cellulose synthase family protein [Zea mays]
GRMZM2G024571	4550	297	563	7.77	18.19	1.22716	Up	3.44404e-34	2.23839e-32	-	-	-	-	-	gi|242041745|ref|XP_002468267.1|/0/hypothetical protein SORBIDRAFT_01g042710 [Sorghum bicolor]
GRMZM2G081053	2727.58	55	101	2.34	5.47	1.22503	Up	5.66058e-07	5.5042e-06	-	K13118|1|4e-18|92.0|cre:CHLREDRAFT_17930|protein DGCR14;K06694|4|2e-10|66.2|sbi:SORBI_01g007540|26S proteasome non-ATPase regulatory subunit 10	-	-	-	gi|414586620|tpg|DAA37191.1|/0/TPA: protein binding protein [Zea mays]
GRMZM2G166701	1175	56.11	106.23	5.82	13.6	1.22452	Up	1.32012e-07	1.42195e-06	-	-	-	-	-	gi|414882028|tpg|DAA59159.1|/3.03852e-93/TPA: hypothetical protein ZEAMMB73_650318 [Zea mays]
GRMZM2G172956	2055.57	111.07	209.68	6.48	15.14	1.2243	Up	1.61338e-13	3.49267e-12	-	K11131|1|0.0|838|sbi:SORBI_03g009870|H/ACA ribonucleoprotein complex subunit 4 [EC:5.4.99.-]	-	GO:0003676//nucleic acid binding;GO:0016866//intramolecular transferase activity;GO:0003676//nucleic acid binding;GO:0016866//intramolecular transferase activity	GO:0010467//gene expression;GO:0009451//RNA modification;GO:0010467//gene expression;GO:0009451//RNA modification	gi|414876855|tpg|DAA53986.1|/0/TPA: hypothetical protein ZEAMMB73_001838 [Zea mays]
GRMZM2G105221	2697	188	354	8.34	19.4	1.21794	Up	7.61454e-22	3.00326e-20	-	-	-	GO:0016740//transferase activity	-	gi|226507655|ref|NP_001142280.1|/0/uncharacterized protein LOC100274449 [Zea mays]
GRMZM2G098793	2304.96	50	89	2.46	5.72	1.21736	Up	5.35454e-06	4.35011e-05	-	-	GO:0043231//intracellular membrane-bounded organelle;GO:0043231//intracellular membrane-bounded organelle	GO:0016740//transferase activity;GO:0016740//transferase activity	-	gi|413934852|gb|AFW69403.1|/0/glycosyltransferase [Zea mays]
GRMZM2G055960	3427	250.99	472	8.74	20.3	1.21577	Up	1.00112e-28	5.41808e-27	-	-	-	-	-	gi|414885106|tpg|DAA61120.1|/0/TPA: hypothetical protein ZEAMMB73_837874 [Zea mays]
GRMZM2G096972	4281	189.54	356.2	5.27	12.24	1.21573	Up	5.68196e-22	2.25648e-20	-	K12830|1|0.0|2376|sbi:SORBI_04g003000|splicing factor 3B subunit 3	GO:0009536//plastid	GO:0005488//binding	-	gi|413935524|gb|AFW70075.1|/0/hypothetical protein ZEAMMB73_605375 [Zea mays]
GRMZM2G045090	4092	313	588	9.11	21.14	1.21445	Up	4.63512e-35	3.1254e-33	-	K01469|1|0.0|2355|sbi:SORBI_01g031300|5-oxoprolinase (ATP-hydrolysing) [EC:3.5.2.9]	GO:0044424//intracellular part	GO:0016812//hydrolase activity, acting on carbon-nitrogen (but not peptide) bonds, in cyclic amides	GO:0006749//glutathione metabolic process	gi|414867406|tpg|DAA45963.1|/0/TPA: hypothetical protein ZEAMMB73_001491 [Zea mays]
GRMZM2G144146	2282	69.03	129.71	3.63	8.42	1.21385	Up	8.70256e-09	1.10527e-07	-	-	GO:0009526//plastid envelope	-	-	gi|413939425|gb|AFW73976.1|/0/hypothetical protein ZEAMMB73_075412 [Zea mays]
GRMZM2G057394	2657.72	266.57	494.78	11.87	27.52	1.21316	Up	4.11742e-29	2.26671e-27	-	K12858|1|0.0|1097|zma:100286176|ATP-dependent RNA helicase DDX23/PRP28 [EC:3.6.4.13]	-	GO:0032559;GO:0042623//ATPase activity, coupled;GO:0032559;GO:0042623//ATPase activity, coupled	-	gi|226490952|ref|NP_001152536.1|/0/ATP-dependent RNA helicase DDX23 [Zea mays]
GRMZM2G313867	1968	67.96	127.26	4.15	9.61	1.21143	Up	7.28688e-09	9.36206e-08	-	K06636|1|3e-08|58.9|ppp:PHYPADRAFT_79481|structural maintenance of chromosome 1	-	-	-	gi|414875831|tpg|DAA52962.1|/0/TPA: putative domain of unknown function (DUF641) containing family protein [Zea mays]
GRMZM2G101760	3453	1006	1886	34.77	80.5	1.21115	Up	4.25388e-108	1.14465e-105	-	K12617|1|3e-08|57.0|vvi:100255521|DNA topoisomerase 2-associated protein PAT1	-	-	-	gi|226504208|ref|NP_001140581.1|/0/uncharacterized protein LOC100272651 [Zea mays]
GRMZM2G066044	2627.07	40	76	1.85	4.28	1.21009	Up	7.45068e-06	5.90639e-05	-	-	-	-	-	gi|413917788|gb|AFW57720.1|/0/hypothetical protein ZEAMMB73_084392 [Zea mays]
GRMZM2G303999	1747	32	60	2.21	5.11	1.20928	Up	8.5128e-05	0.000536677	-	-	-	-	-	gi|293331297|ref|NP_001168364.1|/2.46988e-87/uncharacterized protein LOC100382132 [Zea mays]
GRMZM2G358311	3898	144	269	4.4	10.16	1.20732	Up	9.6925e-17	2.6989e-15	-	-	GO:0043231//intracellular membrane-bounded organelle	-	-	gi|414865207|tpg|DAA43764.1|/0/TPA: hypothetical protein ZEAMMB73_634287 [Zea mays]
GRMZM2G061018	2556.65	97.99	185.98	4.66	10.76	1.20728	Up	2.15388e-12	4.18452e-11	-	K11294|1|1e-07|57.0|ath:AT1G48920|nucleolin	-	-	-	gi|293335293|ref|NP_001168194.1|/0/uncharacterized protein LOC100381950 [Zea mays]
GRMZM2G043456	2381	37	69	1.86	4.29	1.20568	Up	2.74422e-05	0.000191683	-	K02999|1|3e-128|457|sbi:SORBI_09g027230|DNA-directed RNA polymerase I subunit RPA1 [EC:2.7.7.6]	GO:0043231//intracellular membrane-bounded organelle	GO:0034062//RNA polymerase activity;GO:0046914//transition metal ion binding;GO:0003676//nucleic acid binding	GO:0010467//gene expression	gi|414866668|tpg|DAA45225.1|/2.8466e-169/TPA: putative DNA-directed RNA polymerase family protein [Zea mays]
GRMZM2G100234	3435	77	144	2.68	6.18	1.20537	Up	1.18574e-09	1.70103e-08	-	K00924|1|0.0|1008|osa:4341290|[EC:2.7.1.-]	GO:0031410//cytoplasmic vesicle	GO:0004672//protein kinase activity;GO:0032559	GO:0006464//cellular protein modification process	gi|413925982|gb|AFW65914.1|/0/putative leucine-rich repeat receptor-like protein kinase family protein [Zea mays]
GRMZM2G034025	5932.48	259	638	6.85	15.78	1.20392	Up	3.11336e-57	3.76638e-55	-	-	-	-	-	gi|413950739|gb|AFW83388.1|/2.33997e-131/hypothetical protein ZEAMMB73_497330 [Zea mays]
GRMZM2G028156	2843	258.1	481.25	10.86	25	1.2029	Up	1.37297e-28	7.3889e-27	-	K12825|1|0.0|1115|zma:100383468|splicing factor 3A subunit 1	-	-	-	gi|413946962|gb|AFW79611.1|/0/hypothetical protein ZEAMMB73_491828 [Zea mays]
GRMZM2G053196	4523	40.38	75	1.06	2.44	1.20282	Up	1.10422e-05	8.46673e-05	-	K15336|1|2e-40|167|vvi:100259391|tRNA (cytosine38-C5)-methyltransferase [EC:2.1.1.204]	-	-	GO:0003006//developmental process involved in reproduction	gi|413952776|gb|AFW85425.1|/0/chloroplast RNA splicing4 [Zea mays]
GRMZM2G018707	1805	36	67	2.4	5.52	1.20163	Up	3.71956e-05	0.000252282	-	-	-	-	-	gi|413925967|gb|AFW65899.1|/0/hypothetical protein ZEAMMB73_902248 [Zea mays]
GRMZM2G100058	1410	72	134	6.19	14.22	1.19991	Up	5.23278e-09	6.87328e-08	-	K15336|1|7e-21|100|vvi:100259391|tRNA (cytosine38-C5)-methyltransferase [EC:2.1.1.204]	-	-	-	gi|226530647|ref|NP_001146846.1|/2.32768e-154/peptidase S8 and S53, subtilisin, kexin, sedolisin [Zea mays]
GRMZM2G049641	2274.93	107	196	5.56	12.77	1.1996	Up	3.48032e-12	6.66702e-11	-	-	-	-	-	gi|293333614|ref|NP_001169733.1|/0/hypothetical protein [Zea mays]
GRMZM2G449274	2548.14	1059.99	1972.54	49.92	114.51	1.19778	Up	1.63546e-111	4.70881e-109	-	K00549|1|0.0|441|osa:4352832|5-methyltetrahydropteroyltriglutamate--homocysteine methyltransferase [EC:2.1.1.14]	-	GO:0046914//transition metal ion binding;GO:0008172;GO:0046914//transition metal ion binding;GO:0008172	GO:0006730//one-carbon metabolic process;GO:0000097//sulfur amino acid biosynthetic process;GO:0006730//one-carbon metabolic process;GO:0000097//sulfur amino acid biosynthetic process	gi|223948631|gb|ACN28399.1|/0/unknown [Zea mays]
GRMZM5G848857	1852	168	312	10.93	25.06	1.19709	Up	5.66254e-19	1.85268e-17	-	-	-	GO:0005515//protein binding	-	gi|242053055|ref|XP_002455673.1|/0/hypothetical protein SORBIDRAFT_03g019960 [Sorghum bicolor]
GRMZM2G125034	2934	141.07	262	5.75	13.18	1.19672	Up	3.41146e-16	9.07789e-15	-	K14431|1|1e-06|53.9|aly:ARALYDRAFT_311885|transcription factor TGA	GO:0043231//intracellular membrane-bounded organelle	-	-	gi|413945726|gb|AFW78375.1|/0/hypothetical protein ZEAMMB73_100647 [Zea mays]
GRMZM2G168476	2767	150	278	6.49	14.85	1.19417	Up	5.18404e-17	1.46908e-15	-	-	GO:0043231//intracellular membrane-bounded organelle	GO:0046914//transition metal ion binding	GO:0046739//spread of virus in multicellular host	gi|226510183|ref|NP_001147896.1|/0/potyvirus VPg interacting protein [Zea mays]
GRMZM2G025024	2872	76.81	142.37	3.2	7.32	1.19377	Up	1.59543e-09	2.24404e-08	-	-	GO:0043231//intracellular membrane-bounded organelle	-	-	gi|414588694|tpg|DAA39265.1|/0/TPA: hypothetical protein ZEAMMB73_098227 [Zea mays]
GRMZM2G348909	2962	198.52	367.41	8.01	18.31	1.19276	Up	5.76772e-22	2.28739e-20	-	-	-	-	-	gi|414584954|tpg|DAA35525.1|/0/TPA: hypothetical protein ZEAMMB73_713991 [Zea mays]
GRMZM2G001676	2055	88	163	5.15	11.77	1.19247	Up	1.43203e-10	2.29443e-09	-	K14638|1|4e-140|496|ppp:PHYPADRAFT_134814|solute carrier family 15 (peptide/histidine transporter), member 3/4	GO:0044464//cell part	-	GO:0015833//peptide transport	gi|414871121|tpg|DAA49678.1|/0/TPA: hypothetical protein ZEAMMB73_763141 [Zea mays]
GRMZM2G005984	951	34.09	63.05	4.4	10.05	1.19162	Up	6.84074e-05	0.000438954	-	K08902|1|1e-52|205|zma:100281235|photosystem II Psb27 protein	-	-	-	gi|226491700|ref|NP_001147626.1|/1.24186e-51/photosystem II 11 kD protein [Zea mays]
GRMZM2G110869	2048	299.37	553.1	17.57	40.09	1.19013	Up	3.8016e-32	2.29467e-30	-	K11789|1|0.0|868|sbi:SORBI_06g034000|HIV-1 Vpr-binding protein	-	-	-	gi|242077786|ref|XP_002448829.1|/0/hypothetical protein SORBIDRAFT_06g034000 [Sorghum bicolor]
GRMZM2G049902	3520	124.44	229.83	4.22	9.62	1.18879	Up	3.43298e-14	7.75843e-13	-	K12855|1|0.0|1595|sbi:SORBI_08g016670|pre-mRNA-processing factor 6	GO:0009501//amyloplast	-	GO:0000377;GO:0005982//starch metabolic process;GO:0006950//response to stress	gi|414878219|tpg|DAA55350.1|/0/TPA: hypothetical protein ZEAMMB73_415949 [Zea mays]
GRMZM2G164580	3539	34	63	1.15	2.62	1.18793	Up	6.84074e-05	0.000438856	-	K15631|1|3e-17|89.7|ppp:PHYPADRAFT_118134|molybdenum cofactor sulfurtransferase [EC:2.8.1.9]	-	GO:0048037//cofactor binding	-	gi|414873039|tpg|DAA51596.1|/0/TPA: hypothetical protein ZEAMMB73_072834 [Zea mays]
GRMZM2G040090	1298	45	83	4.21	9.59	1.18771	Up	5.29464e-06	4.30509e-05	-	K15919|1|3e-44|147|vvi:100251492|hydroxypyruvate reductase 2	-	GO:0005488//binding;GO:0003824//catalytic activity;GO:0005488//binding;GO:0003824//catalytic activity	-	gi|212274899|ref|NP_001130662.1|/3.58089e-114/glyoxylate reductase [Zea mays]
GRMZM2G039600	4943	392	722.86	9.43	21.48	1.18766	Up	3.92476e-41	3.26594e-39	-	K06133|1|4e-06|53.1|ath:AT2G02770|4'-phosphopantetheinyl transferase [EC:2.7.8.-]	-	-	-	gi|413918698|gb|AFW58630.1|/0/hypothetical protein ZEAMMB73_916651 [Zea mays]
GRMZM2G083176	2671.76	1159	2134	51.84	118.08	1.18763	Up	6.03256e-118	1.86763e-115	-	K14638|1|6e-122|437|smo:SELMODRAFT_448814|solute carrier family 15 (peptide/histidine transporter), member 3/4	GO:0031224//intrinsic to membrane;GO:0031224//intrinsic to membrane	-	GO:0015833//peptide transport;GO:0015833//peptide transport	gi|293335826|ref|NP_001170202.1|/0/uncharacterized protein LOC100384152 [Zea mays]
AC198366.3_FG004	1521	64	118	5.09	11.59	1.18714	Up	5.64964e-08	6.40159e-07	-	K14494|1|1e-39|162|smo:SELMODRAFT_437369|DELLA protein	-	-	-	gi|413915896|gb|AFW55828.1|/0/hypothetical protein ZEAMMB73_283401 [Zea mays]
GRMZM2G157317	1977	1550.89	2868.2	94.7	215.51	1.18632	Up	2.4741e-159	1.09591e-156	-	K15304|1|0.0|769|zma:100273971|Ran-binding protein 3	GO:0005635//nuclear envelope;GO:0005635//nuclear envelope;GO:0005635//nuclear envelope	-	GO:0006810//transport;GO:0006810//transport;GO:0006810//transport	gi|414880847|tpg|DAA57978.1|/0/TPA: hypothetical protein ZEAMMB73_959833 [Zea mays]
GRMZM2G180575	2327	122.58	225.61	6.32	14.36	1.18406	Up	6.17562e-14	1.37092e-12	-	-	GO:0031224//intrinsic to membrane;GO:0031410//cytoplasmic vesicle;GO:0031224//intrinsic to membrane;GO:0031410//cytoplasmic vesicle	-	-	gi|414870151|tpg|DAA48708.1|/4.33938e-51/TPA: hypothetical protein ZEAMMB73_133092 [Zea mays]
GRMZM2G078725	2543	102.51	188.57	4.83	10.97	1.18347	Up	7.15368e-12	1.31778e-10	-	-	-	-	-	gi|413938783|gb|AFW73334.1|/0/microtubule-associated protein TORTIFOLIA1 [Zea mays]
GRMZM2G024533	4239	147.78	271.59	4.15	9.42	1.18262	Up	1.81676e-16	4.91619e-15	-	K11671|1|0.0|687|zma:100193885|nuclear factor related to kappa-B-binding protein	-	-	-	gi|413942149|gb|AFW74798.1|/0/hypothetical protein ZEAMMB73_397914 [Zea mays]
GRMZM2G174776	1248	47	86.23	4.58	10.38	1.18039	Up	4.25368e-06	3.52843e-05	-	K03506|1|8e-06|50.1|olu:OSTLU_19031|DNA polymerase epsilon subunit 4 [EC:2.7.7.7];K03004|2|8e-06|50.1|sbi:SORBI_03g003610|DNA-directed RNA polymerase I subunit RPA43	GO:0043231//intracellular membrane-bounded organelle	GO:0003677//DNA binding	-	gi|413925222|gb|AFW65154.1|/5.53383e-64/hypothetical protein ZEAMMB73_487817 [Zea mays]
GRMZM2G361611	2626	170.25	312.13	7.76	17.58	1.17981	Up	1.41149e-18	4.47573e-17	-	K04371|1|2e-22|106|vvi:100254083|extracellular signal-regulated kinase 1/2 [EC:2.7.11.24];K09060|2|6e-06|51.6|pop:POPTR_826637|plant G-box-binding factor	GO:0043231//intracellular membrane-bounded organelle	GO:0003677//DNA binding;GO:0001071//nucleic acid binding transcription factor activity;GO:0005515//protein binding	GO:0006351//transcription, DNA-dependent	gi|226509244|ref|NP_001152677.1|/3.28307e-57/ocs element-binding factor 1 [Zea mays]
AC212859.3_FG007	5346	320.63	587.9	7.13	16.15	1.17956	Up	1.66441e-33	1.06021e-31	-	K11789|1|0.0|2558|sbi:SORBI_06g034000|HIV-1 Vpr-binding protein	-	-	-	gi|414586225|tpg|DAA36796.1|/0/TPA: hypothetical protein ZEAMMB73_529414 [Zea mays]
GRMZM2G013378	2332	173.99	318.76	8.95	20.25	1.17796	Up	5.87736e-19	1.91643e-17	-	-	-	-	-	gi|414876998|tpg|DAA54129.1|/0/TPA: hypothetical protein ZEAMMB73_796632 [Zea mays]
GRMZM2G399320	4309	707	1295	19.54	44.2	1.17762	Up	1.32791e-71	2.13594e-69	-	K14569|1|0.0|1032|sbi:SORBI_01g036270|ribosome biogenesis protein BMS1	GO:0043231//intracellular membrane-bounded organelle;GO:0043231//intracellular membrane-bounded organelle	GO:0017111//nucleoside-triphosphatase activity;GO:0032561//guanyl ribonucleotide binding;GO:0017111//nucleoside-triphosphatase activity;GO:0032561//guanyl ribonucleotide binding	GO:0022613//ribonucleoprotein complex biogenesis;GO:0009207;GO:0022613//ribonucleoprotein complex biogenesis;GO:0009207	gi|414866659|tpg|DAA45216.1|/0/TPA: hypothetical protein ZEAMMB73_557479 [Zea mays]
GRMZM2G024612	8129	191	350	2.79	6.31	1.17737	Up	1.36335e-20	4.95001e-19	-	K10400|1|4e-21|103|vvi:100255624|kinesin family member 15;K09291|4|2e-19|98.6|ath:AT1G79280|nucleoprotein TPR	-	-	-	gi|413935621|gb|AFW70172.1|/0/hypothetical protein ZEAMMB73_028934 [Zea mays]
GRMZM2G355771	4352	42	77	1.15	2.6	1.17688	Up	1.30852e-05	9.85479e-05	-	K09291|1|1e-22|108|sbi:SORBI_04g028320|nucleoprotein TPR	-	-	-	gi|414871818|tpg|DAA50375.1|/0/TPA: hypothetical protein ZEAMMB73_743608, partial [Zea mays]
GRMZM2G044128	2088	163.54	299.31	9.41	21.27	1.17655	Up	7.5146e-18	2.26793e-16	-	K11131|1|0.0|869|zma:100502498|H/ACA ribonucleoprotein complex subunit 4 [EC:5.4.99.-]	GO:0044444//cytoplasmic part;GO:0031981//nuclear lumen	GO:0016866//intramolecular transferase activity;GO:0003676//nucleic acid binding	GO:0010467//gene expression;GO:0009451//RNA modification	gi|308080175|ref|NP_001183905.1|/0/uncharacterized protein LOC100502498 [Zea mays]
GRMZM2G100864	3056.47	60.11	110.32	2.36	5.33	1.17535	Up	1.86021e-07	1.95186e-06	-	-	GO:0030312//external encapsulating structure;GO:0043231//intracellular membrane-bounded organelle;GO:0030312//external encapsulating structure;GO:0043231//intracellular membrane-bounded organelle;GO:0030312//external encapsulating structure;GO:0043231//intracellular membrane-bounded organelle	GO:0003824//catalytic activity;GO:0003824//catalytic activity;GO:0003824//catalytic activity	-	gi|413943648|gb|AFW76297.1|/0/phosphoribosylanthranilate transferase isoform 1 [Zea mays]
GRMZM2G316635	5017	39.44	71.84	0.93	2.1	1.17509	Up	3.24082e-05	0.000222696	-	-	-	GO:0005515//protein binding;GO:0005515//protein binding;GO:0005515//protein binding	-	gi|414881297|tpg|DAA58428.1|/0/TPA: hypothetical protein ZEAMMB73_270678 [Zea mays]
GRMZM2G061990	3962	157.35	287.64	4.73	10.68	1.175	Up	4.33664e-17	1.23258e-15	-	K01955|1|0.0|2146|sbi:SORBI_03g025720|carbamoyl-phosphate synthase large subunit [EC:6.3.5.5]	GO:0009532//plastid stroma	GO:0032559	GO:0009267//cellular response to starvation;GO:0006525//arginine metabolic process	gi|414881485|tpg|DAA58616.1|/0/TPA: hypothetical protein ZEAMMB73_472472 [Zea mays]
GRMZM2G044591	2313.24	138	226	6.42	14.47	1.17242	Up	3.55716e-11	6.0674e-10	-	-	-	-	-	gi|413948624|gb|AFW81273.1|/6.18815e-145/hypothetical protein ZEAMMB73_277508, partial [Zea mays]
GRMZM2G022856	6115	120	219	2.33	5.25	1.17199	Up	2.34606e-13	4.99983e-12	-	K11000|1|0.0|3077|bdi:100843972|callose synthase [EC:2.4.1.-]	GO:0043234//protein complex;GO:0044464//cell part	GO:0035251//UDP-glucosyltransferase activity	GO:0006074//(1->3)-beta-D-glucan metabolic process	gi|414880468|tpg|DAA57599.1|/0/TPA: putative glycosyl transferase family protein [Zea mays]
GRMZM2G478709	2076.17	631	1152	36.56	82.35	1.1715	Up	1.69663e-63	2.33729e-61	-	K06063|1|3e-97|353|zma:100286002|SNW domain-containing protein 1	GO:0031981//nuclear lumen;GO:0030529//ribonucleoprotein complex;GO:0031981//nuclear lumen	-	GO:0008380//RNA splicing;GO:0009725//response to hormone stimulus;GO:0006970//response to osmotic stress;GO:0009743//response to carbohydrate stimulus;GO:0000377;GO:0009725//response to hormone stimulus;GO:0006970//response to osmotic stress;GO:0009743//response to carbohydrate stimulus	gi|226498662|ref|NP_001152362.1|/0/pre-mRNA-splicing factor prp45 [Zea mays]
GRMZM2G374084	1554	133.55	243.51	10.39	23.39	1.1707	Up	1.09508e-14	2.57593e-13	-	-	GO:0016020//membrane	-	-	gi|413926787|gb|AFW66719.1|/1.09596e-75/hypothetical protein ZEAMMB73_783772 [Zea mays]
GRMZM2G179797	1902.08	235.4	425.93	14.79	33.29	1.17047	Up	4.54862e-24	2.00557e-22	-	K01733|1|0.0|997|sbi:SORBI_09g027430|threonine synthase [EC:4.2.3.1]	GO:0043231//intracellular membrane-bounded organelle;GO:0043231//intracellular membrane-bounded organelle;GO:0043231//intracellular membrane-bounded organelle	GO:0016838//carbon-oxygen lyase activity, acting on phosphates;GO:0048037//cofactor binding;GO:0016838//carbon-oxygen lyase activity, acting on phosphates;GO:0048037//cofactor binding;GO:0016838//carbon-oxygen lyase activity, acting on phosphates;GO:0048037//cofactor binding	GO:0006566//threonine metabolic process;GO:0006566//threonine metabolic process;GO:0006566//threonine metabolic process	gi|413946364|gb|AFW79013.1|/0/threonine synthase [Zea mays]
GRMZM2G443447	4785	60.04	109	1.49	3.35	1.16885	Up	2.71372e-07	2.78154e-06	-	K14861|1|0.0|2693|sbi:SORBI_06g029102|nucleolar pre-ribosomal-associated protein 1	-	-	-	gi|414585359|tpg|DAA35930.1|/0/TPA: hypothetical protein ZEAMMB73_692446, partial [Zea mays]
GRMZM2G114675	1956.41	157.1	285.36	9.64	21.67	1.16859	Up	9.09344e-17	2.537e-15	-	-	-	GO:0043169//cation binding;GO:0043169//cation binding;GO:0043169//cation binding;GO:0043169//cation binding	GO:0006812//cation transport;GO:0006812//cation transport;GO:0006812//cation transport;GO:0006812//cation transport	gi|413936552|gb|AFW71103.1|/2.08631e-107/putative heavy metal transport/detoxification superfamily protein [Zea mays]
GRMZM2G445602	2435	165	299.99	8.12	18.24	1.16755	Up	1.84399e-17	5.41758e-16	-	K15397|1|0.0|953|sbi:SORBI_01g045150|3-ketoacyl-CoA synthase [EC:2.3.1.-]	GO:0044464//cell part	GO:0016747//transferase activity, transferring acyl groups other than amino-acyl groups	GO:0006631//fatty acid metabolic process	gi|223943375|gb|ACN25771.1|/0/unknown [Zea mays]
GRMZM2G019515	1559	33	60	2.56	5.75	1.16742	Up	0.000136726	0.00082615	-	K11816|1|1e-85|315|zma:100281570|YUCCA family monooxygenase [EC:1.14.13.-]	-	GO:0000166//nucleotide binding;GO:0050662//coenzyme binding;GO:0016709//oxidoreductase activity, acting on paired donors, with incorporation or reduction of molecular oxygen, NAD(P)H as one donor, and incorporation of one atom of oxygen	GO:0008152//metabolic process	gi|226491544|ref|NP_001147115.1|/0/disulfide oxidoreductase/ monooxygenase/ oxidoreductase [Zea mays]
GRMZM2G078995	2685	116.57	212.01	5.2	11.67	1.16622	Up	5.22502e-13	1.07764e-11	-	K15336|1|1e-146|519|vvi:100259391|tRNA (cytosine38-C5)-methyltransferase [EC:2.1.1.204]	-	-	-	gi|414881814|tpg|DAA58945.1|/0/TPA: hypothetical protein ZEAMMB73_003881 [Zea mays]
GRMZM2G158729	1845	95.22	173.07	6.22	13.95	1.16528	Up	8.17342e-11	1.34782e-09	-	K09955|1|0.0|546|zma:100279496|hypothetical protein	GO:0031410//cytoplasmic vesicle;GO:0031410//cytoplasmic vesicle	GO:0004553//hydrolase activity, hydrolyzing O-glycosyl compounds;GO:0004553//hydrolase activity, hydrolyzing O-glycosyl compounds	GO:0019566//arabinose metabolic process;GO:0019566//arabinose metabolic process	gi|226497412|ref|NP_001145969.1|/0/uncharacterized protein LOC100279496 precursor [Zea mays]
GRMZM2G461586	1052	277	503	32.2	72.2	1.16494	Up	2.09376e-28	1.10815e-26	-	K10691|1|6e-107|385|sbi:SORBI_07g010440|E3 ubiquitin-protein ligase UBR4 [EC:6.3.2.19]	GO:0044464//cell part	GO:0046914//transition metal ion binding;GO:0019787//small conjugating protein ligase activity	GO:0009725//response to hormone stimulus;GO:0048281//inflorescence morphogenesis;GO:0060918//auxin transport;GO:0032446//protein modification by small protein conjugation;GO:0009639//response to red or far red light;GO:0048513//organ development	gi|414884776|tpg|DAA60790.1|/2.6542e-122/TPA: hypothetical protein ZEAMMB73_365109 [Zea mays]
GRMZM2G365983	2166	48	87	2.66	5.96	1.16389	Up	4.6052e-06	3.78621e-05	-	K08737|1|5e-11|68.2|pop:POPTR_572625|DNA mismatch repair protein MSH6	-	-	-	gi|413947559|gb|AFW80208.1|/0/hypothetical protein ZEAMMB73_320918, partial [Zea mays]
GRMZM2G111642	3883.49	412	747	12.64	28.32	1.16382	Up	3.00642e-41	2.52364e-39	cesa5	K10999|1|1e-40|165|zma:541803|cellulose synthase A [EC:2.4.1.12]	GO:0031224//intrinsic to membrane;GO:0031224//intrinsic to membrane;GO:0031224//intrinsic to membrane;GO:0031224//intrinsic to membrane	GO:0016759//cellulose synthase activity;GO:0046914//transition metal ion binding;GO:0016759//cellulose synthase activity;GO:0046914//transition metal ion binding;GO:0016759//cellulose synthase activity;GO:0046914//transition metal ion binding;GO:0016759//cellulose synthase activity;GO:0046914//transition metal ion binding	GO:0045229//external encapsulating structure organization;GO:0009250//glucan biosynthetic process;GO:0045229//external encapsulating structure organization;GO:0009250//glucan biosynthetic process;GO:0045229//external encapsulating structure organization;GO:0009250//glucan biosynthetic process;GO:0045229//external encapsulating structure organization;GO:0009250//glucan biosynthetic process	gi|414873524|tpg|DAA52081.1|/0/TPA: cellulose synthase5 [Zea mays]
GRMZM2G407044	2097	92.23	167.09	5.28	11.82	1.16262	Up	1.9768e-10	3.11356e-09	-	K01653|1|8e-22|102|zma:100284799|acetolactate synthase I/III small subunit [EC:2.2.1.6]	GO:0009536//plastid;GO:0009536//plastid;GO:0009536//plastid	GO:0031406//carboxylic acid binding;GO:0016744;GO:0031406//carboxylic acid binding;GO:0016744;GO:0031406//carboxylic acid binding;GO:0016744	GO:0008652//cellular amino acid biosynthetic process;GO:0008652//cellular amino acid biosynthetic process;GO:0008652//cellular amino acid biosynthetic process	gi|413922968|gb|AFW62900.1|/2.50605e-29/hypothetical protein ZEAMMB73_432211 [Zea mays]
GRMZM2G071790	1823	192.22	346.86	12.7	28.31	1.15648	Up	9.30316e-20	3.2233e-18	-	K07375|1|0.0|849|zma:100381281|tubulin beta	GO:0032991//macromolecular complex;GO:0015630//microtubule cytoskeleton;GO:0032991//macromolecular complex;GO:0015630//microtubule cytoskeleton;GO:0032991//macromolecular complex;GO:0015630//microtubule cytoskeleton;GO:0032991//macromolecular complex;GO:0015630//microtubule cytoskeleton;GO:0032991//macromolecular complex;GO:0015630//microtubule cytoskeleton	GO:0017111//nucleoside-triphosphatase activity;GO:0032561//guanyl ribonucleotide binding;GO:0017111//nucleoside-triphosphatase activity;GO:0032561//guanyl ribonucleotide binding;GO:0017111//nucleoside-triphosphatase activity;GO:0032561//guanyl ribonucleotide binding;GO:0017111//nucleoside-triphosphatase activity;GO:0032561//guanyl ribonucleotide binding;GO:0017111//nucleoside-triphosphatase activ…	GO:0043623//cellular protein complex assembly;GO:0009207;GO:0007017//microtubule-based process;GO:0043623//cellular protein complex assembly;GO:0009207;GO:0007017//microtubule-based process;GO:0043623//cellular protein complex assembly;GO:0009207;GO:0007017//microtubule-based process;GO:0043623//cellular protein complex assembly;GO:0009207;GO:0007017//microtubule-based process;GO:0043623//cellula…	gi|414880071|tpg|DAA57202.1|/0/TPA: beta tubulin6 [Zea mays]
GRMZM2G040369	2923.01	1784.16	3191.69	72.36	161.23	1.15586	Up	1.29233e-165	6.30658e-163	-	K03234|1|0.0|1691|zma:100285098|elongation factor 2	-	GO:0017111//nucleoside-triphosphatase activity;GO:0008135//translation factor activity, nucleic acid binding;GO:0032561//guanyl ribonucleotide binding;GO:0017111//nucleoside-triphosphatase activity;GO:0008135//translation factor activity, nucleic acid binding;GO:0032561//guanyl ribonucleotide binding	GO:0006412//translation;GO:0009207;GO:0006412//translation;GO:0009207	gi|226503399|ref|NP_001151465.1|/0/LOC100285098 [Zea mays]
GRMZM5G867767	1115.37	82	145	8.81	19.59	1.1529	Up	7.8188e-09	9.9964e-08	-	-	-	-	-	gi|414877796|tpg|DAA54927.1|/2.65294e-160/TPA: hypothetical protein ZEAMMB73_989871, partial [Zea mays]
GRMZM2G100090	2539	89.26	160.46	4.21	9.35	1.15115	Up	6.92324e-10	1.02223e-08	-	K08332|1|3e-08|59.3|vcn:VOLCADRAFT_41528|vacuolar protein 8	GO:0043234//protein complex;GO:0043231//intracellular membrane-bounded organelle	GO:0019787//small conjugating protein ligase activity	GO:0032446//protein modification by small protein conjugation	gi|226531115|ref|NP_001147466.1|/0/ubiquitin-protein ligase [Zea mays]
GRMZM2G379005	2252.57	49.14	90.61	2.69	5.96	1.14771	Up	2.33278e-06	2.03408e-05	-	-	GO:0043231//intracellular membrane-bounded organelle;GO:0043231//intracellular membrane-bounded organelle;GO:0043231//intracellular membrane-bounded organelle;GO:0043231//intracellular membrane-bounded organelle;GO:0043231//intracellular membrane-bounded organelle	GO:0046914//transition metal ion binding;GO:0003677//DNA binding;GO:0001071//nucleic acid binding transcription factor activity;GO:0046914//transition metal ion binding;GO:0003677//DNA binding;GO:0001071//nucleic acid binding transcription factor activity;GO:0046914//transition metal ion binding;GO:0003677//DNA binding;GO:0001071//nucleic acid binding transcription factor activity;GO:0046914//tra…	GO:0006351//transcription, DNA-dependent;GO:0006351//transcription, DNA-dependent;GO:0006351//transcription, DNA-dependent;GO:0006351//transcription, DNA-dependent;GO:0006351//transcription, DNA-dependent	gi|413924151|gb|AFW64083.1|/3.43194e-118/putative GATA transcription factor family protein [Zea mays]
GRMZM2G308083	2887	71	127	2.94	6.5	1.14462	Up	4.61032e-08	5.30325e-07	-	-	-	-	-	gi|413952716|gb|AFW85365.1|/0/hypothetical protein ZEAMMB73_781058 [Zea mays]
GRMZM2G014917	3256	108	193	3.96	8.74	1.14213	Up	1.64992e-11	2.93419e-10	-	K11844|1|0.0|1593|sbi:SORBI_02g029180|ubiquitin carboxyl-terminal hydrolase 16/45 [EC:3.1.2.15]	-	GO:0046914//transition metal ion binding;GO:0016790//thiolester hydrolase activity;GO:0070011//peptidase activity, acting on L-amino acid peptides	GO:0019941//modification-dependent protein catabolic process	gi|414589900|tpg|DAA40471.1|/0/TPA: putative ubiquitin carboxyl-terminal hydrolase superfamily protein [Zea mays]
GRMZM2G067555	3936.14	191	335	5.68	12.53	1.14142	Up	3.20156e-18	9.94383e-17	-	-	-	GO:0016462//pyrophosphatase activity;GO:0032559;GO:0016462//pyrophosphatase activity;GO:0032559	GO:0012501//programmed cell death;GO:0012501//programmed cell death	gi|219885299|gb|ACL53024.1|/0/unknown [Zea mays]
GRMZM2G097739	2957	33.75	60.03	1.36	3	1.14136	Up	0.000136726	0.000825976	-	-	-	-	-	gi|226502841|ref|NP_001149375.1|/0/cysteine-type endopeptidase/ ubiquitin thiolesterase [Zea mays]
GRMZM2G359038	2338.66	3539.95	6319.14	181.66	400.22	1.13955	Up	0	0	-	K03301|1|3e-114|410|bdi:100824703|ATP:ADP antiporter, AAA family	GO:0043231//intracellular membrane-bounded organelle;GO:0031224//intrinsic to membrane;GO:0043231//intracellular membrane-bounded organelle;GO:0031224//intrinsic to membrane;GO:0009526//plastid envelope;GO:0031224//intrinsic to membrane	GO:0032559;GO:0032559;GO:0032559	GO:0051234//establishment of localization;GO:0051234//establishment of localization;GO:0051234//establishment of localization	gi|413936818|gb|AFW71369.1|/0/hypothetical protein ZEAMMB73_421978 [Zea mays]
GRMZM2G445059	1417	37.92	67.53	3.24	7.13	1.13791	Up	5.94048e-05	0.000387052	-	K11366|1|4e-20|97.8|sbi:SORBI_06g030580|ubiquitin carboxyl-terminal hydrolase 22/27/51 [EC:3.1.2.15]	-	-	-	gi|414885806|tpg|DAA61820.1|/6.73704e-178/TPA: hypothetical protein ZEAMMB73_882713 [Zea mays]
GRMZM2G317584	2458	1537.41	2737.78	74.96	164.85	1.13696	Up	4.60616e-141	1.92204e-138	-	K14514|1|0.0|1102|sbi:SORBI_01g036740|ethylene-insensitive protein 3	GO:0043231//intracellular membrane-bounded organelle	GO:0001071//nucleic acid binding transcription factor activity	GO:0010467//gene expression	gi|226498946|ref|NP_001146219.1|/0/uncharacterized protein LOC100279789 [Zea mays]
GRMZM2G426150	674	149	265	27.58	60.58	1.13522	Up	4.0353e-15	9.84613e-14	-	-	-	-	-	gi|414879948|tpg|DAA57079.1|/4.71228e-69/TPA: hypothetical protein ZEAMMB73_787363, partial [Zea mays]
GRMZM2G149751	2704.17	1496.85	2644	65.84	144.52	1.13423	Up	2.95264e-134	1.10406e-131	-	K00549|1|0.0|1116|osa:4352832|5-methyltetrahydropteroyltriglutamate--homocysteine methyltransferase [EC:2.1.1.14]	-	GO:0046914//transition metal ion binding;GO:0008172;GO:0046914//transition metal ion binding;GO:0008172;GO:0046914//transition metal ion binding;GO:0008172;GO:0046914//transition metal ion binding;GO:0008172;GO:0046914//transition metal ion binding;GO:0008172;GO:0046914//transition metal ion binding;GO:0008172	GO:0006730//one-carbon metabolic process;GO:0000097//sulfur amino acid biosynthetic process;GO:0006730//one-carbon metabolic process;GO:0000097//sulfur amino acid biosynthetic process;GO:0006730//one-carbon metabolic process;GO:0000097//sulfur amino acid biosynthetic process;GO:0006730//one-carbon metabolic process;GO:0000097//sulfur amino acid biosynthetic process;GO:0006730//one-carbon metaboli…	gi|223948631|gb|ACN28399.1|/0/unknown [Zea mays]
AC155434.2_FG004	5208	406.08	721.22	9.27	20.34	1.13368	Up	2.7051e-38	2.03356e-36	-	-	-	-	-	gi|414888159|tpg|DAA64173.1|/0/TPA: hypothetical protein ZEAMMB73_624267 [Zea mays]
GRMZM2G095211	2118	84	149	4.76	10.44	1.13309	Up	4.34518e-09	5.75467e-08	-	-	GO:0031410//cytoplasmic vesicle	-	-	gi|413942636|gb|AFW75285.1|/0/hypothetical protein ZEAMMB73_964126 [Zea mays]
GRMZM5G832138	1394.66	88.62	146.4	7.17	15.71	1.13164	Up	6.60038e-08	7.41468e-07	-	K12842|1|2e-105|380|bdi:100845412|U2-associated protein SR140	-	-	-	gi|413935872|gb|AFW70423.1|/3.27405e-139/hypothetical protein ZEAMMB73_125095 [Zea mays]
GRMZM5G828278	1813.92	51.61	89.24	3.35	7.32	1.12768	Up	8.29886e-06	6.52665e-05	-	-	GO:0043234//protein complex;GO:0043234//protein complex	-	GO:0006355//regulation of transcription, DNA-dependent;GO:0006355//regulation of transcription, DNA-dependent	gi|413957229|gb|AFW89878.1|/0/hypothetical protein ZEAMMB73_753296, partial [Zea mays]
GRMZM5G800598	3676	131.67	232.77	4.27	9.33	1.12764	Up	2.55864e-13	5.42477e-12	-	-	GO:0043231//intracellular membrane-bounded organelle;GO:0030312//external encapsulating structure	-	-	gi|413939471|gb|AFW74022.1|/0/hypothetical protein ZEAMMB73_855724 [Zea mays]
GRMZM2G344924	3141	235.42	415.81	8.95	19.53	1.12573	Up	1.69964e-22	6.92164e-21	-	K14297|1|0.0|1020|zma:100279429|nuclear pore complex protein Nup98-Nup96	-	-	-	gi|414881989|tpg|DAA59120.1|/0/TPA: hypothetical protein ZEAMMB73_261989 [Zea mays]
GRMZM2G122767	2085	134.72	237.92	7.76	16.93	1.12545	Up	1.53404e-13	3.32592e-12	-	K09496|1|0.0|931|zma:100191456|T-complex protein 1 subunit delta	GO:0043231//intracellular membrane-bounded organelle	GO:0005515//protein binding;GO:0032559	GO:0044267//cellular protein metabolic process	gi|212274873|ref|NP_001130361.1|/0/uncharacterized protein LOC100191456 [Zea mays]
GRMZM2G436001	3262.98	203	304	6.3	13.74	1.12496	Up	7.40032e-12	1.358e-10	-	-	GO:0009536//plastid;GO:0009536//plastid	GO:0051536//iron-sulfur cluster binding;GO:0016628//oxidoreductase activity, acting on the CH-CH group of donors, NAD or NADP as acceptor;GO:0003676//nucleic acid binding;GO:0051536//iron-sulfur cluster binding;GO:0003824//catalytic activity	GO:0008033//tRNA processing;GO:0008033//tRNA processing	gi|414591663|tpg|DAA42234.1|/0/TPA: hypothetical protein ZEAMMB73_668706 [Zea mays]
GRMZM2G362557	2449	46	81	2.25	4.9	1.12286	Up	1.77023e-05	0.000130022	-	K10949|1|1e-52|206|vvi:100259001|ER lumen protein retaining receptor	-	GO:0005515//protein binding;GO:0003676//nucleic acid binding	-	gi|413944845|gb|AFW77494.1|/0/hypothetical protein ZEAMMB73_824761 [Zea mays]
GRMZM2G043955	1306	60.1	105.96	5.59	12.17	1.12241	Up	1.19187e-06	1.09707e-05	-	K01669|1|3e-52|204|ppp:PHYPADRAFT_200971|deoxyribodipyrimidine photo-lyase [EC:4.1.99.3]	-	GO:0016830//carbon-carbon lyase activity	GO:0006259//DNA metabolic process	gi|413955779|gb|AFW88428.1|/0/hypothetical protein ZEAMMB73_274298 [Zea mays]
GRMZM2G100121	1897.3	49	82.97	2.99	6.5	1.12029	Up	4.39418e-05	0.000294432	-	K10268|1|4e-06|51.6|smo:SELMODRAFT_118815|F-box and leucine-rich repeat protein 2/20	GO:0043231//intracellular membrane-bounded organelle;GO:0043231//intracellular membrane-bounded organelle	-	-	gi|414868846|tpg|DAA47403.1|/0/TPA: hypothetical protein ZEAMMB73_767804 [Zea mays]
GRMZM2G138125	3464	68.94	120.97	2.37	5.15	1.11969	Up	1.61442e-07	1.70954e-06	-	K10841|1|1e-83|310|smo:SELMODRAFT_236903|DNA excision repair protein ERCC-6	-	GO:0017111//nucleoside-triphosphatase activity;GO:0003676//nucleic acid binding;GO:0032559;GO:0017111//nucleoside-triphosphatase activity;GO:0003676//nucleic acid binding;GO:0032559;GO:0017111//nucleoside-triphosphatase activity;GO:0003676//nucleic acid binding;GO:0032559	GO:0010038//response to metal ion	gi|414586257|tpg|DAA36828.1|/0/TPA: hypothetical protein ZEAMMB73_340761 [Zea mays]
AC233861.1_FG001	3422	90.01	158.31	3.14	6.82	1.11901	Up	2.2227e-09	3.05908e-08	-	K00924|1|1e-122|439|ath:AT1G28440|[EC:2.7.1.-];K13420|2|2e-121|435|sbi:SORBI_06g028760|LRR receptor-like serine/threonine-protein kinase FLS2 [EC:2.7.11.1]	-	GO:0004672//protein kinase activity;GO:0032559	GO:0006464//cellular protein modification process	gi|414589776|tpg|DAA40347.1|/0/TPA: putative leucine-rich repeat receptor protein kinase family protein [Zea mays]
GRMZM2G069455	2230	59.29	104.12	3.19	6.92	1.11722	Up	1.11256e-06	1.03265e-05	-	-	-	-	-	gi|414880036|tpg|DAA57167.1|/0/TPA: hypothetical protein ZEAMMB73_054528 [Zea mays]
GRMZM2G169182	2782	400.63	705.85	17.3	37.49	1.11573	Up	6.3382e-37	4.63171e-35	-	-	-	-	-	gi|414876421|tpg|DAA53552.1|/0/TPA: hypothetical protein ZEAMMB73_660315 [Zea mays]
GRMZM2G147544	2321.08	221.11	373.32	11.01	23.83	1.11396	Up	1.26669e-18	4.02545e-17	-	-	GO:0043231//intracellular membrane-bounded organelle;GO:0043231//intracellular membrane-bounded organelle;GO:0043231//intracellular membrane-bounded organelle;GO:0043231//intracellular membrane-bounded organelle	-	-	gi|413951872|gb|AFW84521.1|/0/hypothetical protein ZEAMMB73_343487 [Zea mays]
GRMZM2G085022	917	47.48	83.12	6.36	13.76	1.11338	Up	1.3126e-05	9.88291e-05	-	-	-	GO:0005515//protein binding	-	gi|212721018|ref|NP_001132349.1|/2.78004e-61/uncharacterized protein LOC100193792 [Zea mays]
GRMZM2G006370	2461.95	60.8	105.68	2.94	6.35	1.11094	Up	1.19187e-06	1.09742e-05	-	K04424|1|6e-17|88.2|olu:OSTLU_6189|sterile alpha motif and leucine zipper containing kinase AZK [EC:2.7.11.25];K00870|2|7e-17|87.8|cme:CMD015C|protein kinase [EC:2.7.1.37];K14510|3|1e-15|84.0|osa:4329527|serine/threonine-protein kinase CTR1 [EC:2.7.11.1]	-	GO:0004672//protein kinase activity;GO:0032559;GO:0004672//protein kinase activity;GO:0032559	GO:0006464//cellular protein modification process;GO:0006464//cellular protein modification process	gi|223945663|gb|ACN26915.1|/0/unknown [Zea mays]
AC155622.2_FG001	1194	78.58	137.24	8.01	17.28	1.10923	Up	2.5313e-08	3.01411e-07	-	K05236|1|0.0|690|sbi:SORBI_01g010390|coatomer protein complex, subunit alpha (xenin)	GO:0030120//vesicle coat	-	GO:0015031//protein transport	gi|414875782|tpg|DAA52913.1|/0/TPA: hypothetical protein ZEAMMB73_847861, partial [Zea mays]
GRMZM2G422651	2301	375.91	655.61	19.6	42.21	1.10673	Up	8.27068e-34	5.30355e-32	-	K03251|1|0.0|969|zma:100273610|translation initiation factor 3 subunit D	-	GO:0008135//translation factor activity, nucleic acid binding	GO:0006412//translation	gi|226531654|ref|NP_001141498.1|/0/uncharacterized protein LOC100273610 [Zea mays]
GRMZM2G152421	1972	106	184.96	6.47	13.93	1.10636	Up	1.79528e-10	2.84322e-09	-	K03036|1|1e-180|412|zma:100193485|26S proteasome regulatory subunit N6	GO:0043234//protein complex;GO:0043234//protein complex	-	-	gi|212722498|ref|NP_001132072.1|/1.77054e-179/uncharacterized protein LOC100193485 [Zea mays]
GRMZM2G023275	2970	109	190	4.39	9.44	1.10457	Up	7.50514e-11	1.24331e-09	-	K09571|1|5e-07|55.5|zma:100273568|FK506-binding protein 4/5 [EC:5.2.1.8];K01802|2|3e-06|53.1|cme:CMH207C|peptidylprolyl isomerase [EC:5.2.1.8]	-	-	-	gi|413917190|gb|AFW57122.1|/0/hypothetical protein ZEAMMB73_165363 [Zea mays]
GRMZM2G151542	2022	416.96	725.88	24.79	53.3	1.10438	Up	4.49766e-37	3.30349e-35	-	K03021|1|2e-12|72.8|smo:SELMODRAFT_443461|DNA-directed RNA polymerase III subunit RPC2 [EC:2.7.7.6];K09286|2|2e-11|69.3|aly:ARALYDRAFT_474196|EREBP-like factor	-	-	-	gi|212721400|ref|NP_001132184.1|/8.84303e-84/putative AP2/EREBP transcription factor superfamily protein [Zea mays]
GRMZM2G033805	3211	169	294	6.29	13.5	1.10183	Up	6.3121e-16	1.63581e-14	-	-	-	-	-	gi|413952732|gb|AFW85381.1|/0/putative DUF231 domain containing family protein [Zea mays]
GRMZM2G315375	4672	100	174	2.55	5.47	1.10104	Up	5.04304e-10	7.56246e-09	-	K05658|1|0.0|882|sbi:SORBI_07g023730|ATP-binding cassette, subfamily B (MDR/TAP), member 1	-	GO:0042626//ATPase activity, coupled to transmembrane movement of substances;GO:0000166//nucleotide binding	GO:0009987//cellular process;GO:0006810//transport	gi|414869989|tpg|DAA48546.1|/0/TPA: PGP1 [Zea mays]
GRMZM2G157679	2782.67	105	174	4.31	9.24	1.1002	Up	3.86716e-09	5.16914e-08	-	K14494|1|5e-51|201|ppp:PHYPADRAFT_235432|DELLA protein	-	-	-	gi|226530421|ref|NP_001145998.1|/0/uncharacterized protein LOC100279528 [Zea mays]
GRMZM2G074759	1943	213.82	371.11	13.24	28.38	1.09997	Up	9.63712e-20	3.32302e-18	-	K01904|1|1e-37|156|sbi:SORBI_03g000610|4-coumarate--CoA ligase [EC:6.2.1.12]	GO:0043231//intracellular membrane-bounded organelle	GO:0003824//catalytic activity	-	gi|413920020|gb|AFW59952.1|/0/putative AMP-dependent synthetase and ligase superfamily protein [Zea mays]
GRMZM2G116592	4373	199.07	345.34	5.42	11.61	1.099	Up	2.6715e-18	8.3425e-17	-	K13155|1|6e-07|55.8|mtr:MTR_7g082150|U11/U12 small nuclear ribonucleoprotein 35 kDa protein;K13172|2|2e-06|53.9|pop:POPTR_561699|serine/arginine repetitive matrix protein 2;K12811|3|4e-06|53.1|vvi:100262258|ATP-dependent RNA helicase DDX46/PRP5 [EC:3.6.4.13]	-	-	-	gi|414881166|tpg|DAA58297.1|/0/TPA: hypothetical protein ZEAMMB73_623122 [Zea mays]
GRMZM2G411536	4716.37	1156.7	2176.15	31.69	67.81	1.09747	Up	2.30376e-125	7.99155e-123	-	K10592|1|0.0|5915|sbi:SORBI_08g012560|E3 ubiquitin-protein ligase HUWE1 [EC:6.3.2.19]	GO:0044464//cell part;GO:0044464//cell part;GO:0044464//cell part	GO:0016879//ligase activity, forming carbon-nitrogen bonds;GO:0016879//ligase activity, forming carbon-nitrogen bonds;GO:0016879//ligase activity, forming carbon-nitrogen bonds	GO:0043412//macromolecule modification;GO:0043412//macromolecule modification;GO:0043412//macromolecule modification	gi|414877840|tpg|DAA54971.1|/0/TPA: hypothetical protein ZEAMMB73_295719 [Zea mays]
GRMZM2G433801	7364	664.79	1151.32	10.71	22.91	1.09702	Up	3.4566e-57	4.16412e-55	-	K12856|1|0.0|4519|bdi:100846384|pre-mRNA-processing factor 8	GO:0005618//cell wall;GO:0009536//plastid;GO:0030529//ribonucleoprotein complex	GO:0035251//UDP-glucosyltransferase activity	GO:0006073//cellular glucan metabolic process;GO:0048316//seed development;GO:0000377;GO:0005985//sucrose metabolic process;GO:0006950//response to stress	gi|413943005|gb|AFW75654.1|/0/hypothetical protein ZEAMMB73_867267 [Zea mays]
GRMZM2G125294	5692.49	1345.6	2359.59	28.46	60.84	1.09608	Up	4.0688e-118	1.27336e-115	-	-	-	-	-	gi|413948471|gb|AFW81120.1|/0/putative homeodomain-like transcription factor superfamily protein [Zea mays]
GRMZM2G155580	2070.68	361	581	19.49	41.64	1.09524	Up	2.4658e-25	1.16386e-23	-	K01254|1|0.0|1025|zma:100382637|leukotriene-A4 hydrolase [EC:3.3.2.6]	-	GO:0016803;GO:0046914//transition metal ion binding;GO:0070011//peptidase activity, acting on L-amino acid peptides;GO:0016803;GO:0046914//transition metal ion binding;GO:0070011//peptidase activity, acting on L-amino acid peptides;GO:0046914//transition metal ion binding;GO:0070011//peptidase activity, acting on L-amino acid peptides	GO:0019538//protein metabolic process;GO:0006691//leukotriene metabolic process;GO:0019538//protein metabolic process;GO:0006691//leukotriene metabolic process;GO:0019538//protein metabolic process;GO:0006691//leukotriene metabolic process	gi|414873627|tpg|DAA52184.1|/0/TPA: hypothetical protein ZEAMMB73_681220, partial [Zea mays]
GRMZM2G102760	3092	49.45	85.6	1.91	4.08	1.095	Up	1.50443e-05	0.000111955	LOX5	K15718|1|0.0|1111|zma:100037804|linoleate 9S-lipoxygenase [EC:1.13.11.58]	-	GO:0046914//transition metal ion binding;GO:0016702//oxidoreductase activity, acting on single donors with incorporation of molecular oxygen, incorporation of two atoms of oxygen;GO:0046914//transition metal ion binding;GO:0016702//oxidoreductase activity, acting on single donors with incorporation of molecular oxygen, incorporation of two atoms of oxygen;GO:0046914//transition metal ion binding;…	GO:0006633//fatty acid biosynthetic process;GO:0006633//fatty acid biosynthetic process;GO:0006633//fatty acid biosynthetic process	gi|238010078|gb|ACR36074.1|/0/unknown [Zea mays]
AC233870.1_FG004	1944	87.95	152.03	5.44	11.62	1.09493	Up	5.34558e-09	7.01504e-08	-	-	-	-	-	gi|413946707|gb|AFW79356.1|/0/hypothetical protein ZEAMMB73_849427 [Zea mays]
GRMZM5G800586	1700	101.52	175.35	7.2	15.37	1.09405	Up	5.3827e-10	8.05503e-09	-	-	-	-	-	gi|226505472|ref|NP_001141101.1|/4.57476e-139/hypothetical protein precursor [Zea mays]
GRMZM2G402307	2418	62	107	3.07	6.55	1.09326	Up	1.3599e-06	1.2371e-05	-	-	-	-	-	gi|414591235|tpg|DAA41806.1|/0/TPA: hypothetical protein ZEAMMB73_575965 [Zea mays]
GRMZM2G142870	5117	103	177	2.39	5.08	1.08782	Up	6.1116e-10	9.07505e-09	-	K05666|1|5e-11|67.8|olu:OSTLU_35503|ATP-binding cassette, subfamily C (CFTR/MRP), member 2	-	GO:0017111//nucleoside-triphosphatase activity;GO:0016491//oxidoreductase activity;GO:0000166//nucleotide binding;GO:0003824//catalytic activity	GO:0009987//cellular process;GO:0008152//metabolic process;GO:0006865//amino acid transport;GO:0006865//amino acid transport	gi|413948097|gb|AFW80746.1|/6.77276e-175/hypothetical protein ZEAMMB73_402927 [Zea mays]
GRMZM2G118462	3644	315.6	542.93	10.33	21.95	1.08738	Up	2.03576e-27	1.03193e-25	-	K16055|1|0.0|1605|sbi:SORBI_03g034640|trehalose 6-phosphate synthase/phosphatase [EC:2.4.1.15 3.1.3.12]	-	GO:0019203//carbohydrate phosphatase activity;GO:0035251//UDP-glucosyltransferase activity	GO:0005991//trehalose metabolic process	gi|224028441|gb|ACN33296.1|/0/unknown [Zea mays]
GRMZM2G105004	3431.64	2234.82	3796.21	76.73	163.04	1.08736	Up	1.85909e-176	9.73215e-174	-	-	-	-	-	gi|413918776|gb|AFW58708.1|/0/hypothetical protein ZEAMMB73_961517 [Zea mays]
GRMZM2G350447	5927	320.31	550.78	6.42	13.64	1.0872	Up	9.78498e-28	5.02191e-26	-	K15223|1|6e-07|56.2|bdi:100831587|upstream activation factor subunit UAF30	GO:0043231//intracellular membrane-bounded organelle	GO:0046914//transition metal ion binding;GO:0003676//nucleic acid binding	GO:0006351//transcription, DNA-dependent;GO:0006464//cellular protein modification process	gi|413952456|gb|AFW85105.1|/0/hypothetical protein ZEAMMB73_878157 [Zea mays]
GRMZM2G077054	6771	229.47	394.46	4.02	8.54	1.08704	Up	2.2947e-20	8.24831e-19	-	K00264|1|0.0|4059|sbi:SORBI_03g031310|glutamate synthase (NADPH/NADH) [EC:1.4.1.13 1.4.1.14]	-	GO:0045181//glutamate synthase activity, NAD(P)H as acceptor;GO:0046914//transition metal ion binding;GO:0051540;GO:0050662//coenzyme binding;GO:0000166//nucleotide binding	GO:0006536//glutamate metabolic process	gi|413950940|gb|AFW83589.1|/0/hypothetical protein ZEAMMB73_697424 [Zea mays]
GRMZM2G034690	3626	40	69	1.32	2.8	1.08489	Up	0.000106785	0.000660059	-	K15631|1|8e-13|75.1|smo:SELMODRAFT_173762|molybdenum cofactor sulfurtransferase [EC:2.8.1.9]	-	GO:0048037//cofactor binding	-	gi|293336465|ref|NP_001169374.1|/0/uncharacterized protein LOC100383242 [Zea mays]
AC218148.2_FG008	2001	88	151	5.29	11.21	1.08345	Up	1.16279e-08	1.45309e-07	-	K15336|1|4e-20|98.2|vvi:100259391|tRNA (cytosine38-C5)-methyltransferase [EC:2.1.1.204]	-	-	-	gi|413946102|gb|AFW78751.1|/0/hypothetical protein ZEAMMB73_641405 [Zea mays]
GRMZM2G070588	1232	81	139	8	16.95	1.08321	Up	4.40538e-08	5.07359e-07	-	-	-	-	-	gi|242051014|ref|XP_002463251.1|/1.81555e-152/hypothetical protein SORBIDRAFT_02g040600 [Sorghum bicolor]
GRMZM2G301098	3298.27	247.83	431.73	9.12	19.3	1.0815	Up	9.2224e-23	3.80963e-21	-	-	GO:0043231//intracellular membrane-bounded organelle;GO:0043231//intracellular membrane-bounded organelle	GO:0046914//transition metal ion binding;GO:0003676//nucleic acid binding;GO:0046914//transition metal ion binding;GO:0003676//nucleic acid binding	-	gi|414869210|tpg|DAA47767.1|/0/TPA: hypothetical protein ZEAMMB73_318083 [Zea mays]
GRMZM2G441489	2687	860	1470	38.31	80.87	1.07788	Up	2.07752e-70	3.25087e-68	-	-	-	-	-	gi|414871636|tpg|DAA50193.1|/0/TPA: hypothetical protein ZEAMMB73_088175 [Zea mays]
GRMZM2G469111	2745	543	928	23.67	49.96	1.07771	Up	4.28592e-45	4.05922e-43	-	-	GO:0031224//intrinsic to membrane;GO:0031410//cytoplasmic vesicle;GO:0043231//intracellular membrane-bounded organelle	-	-	gi|413939326|gb|AFW73877.1|/0/transmembrane 9 family protein member 2 [Zea mays]
GRMZM2G063133	1679	131	224	9.42	19.88	1.07752	Up	4.3882e-12	8.31765e-11	-	-	GO:0044464//cell part;GO:0044464//cell part	GO:0008194//UDP-glycosyltransferase activity;GO:0008194//UDP-glycosyltransferase activity	GO:0005975//carbohydrate metabolic process	gi|226508426|ref|NP_001147735.1|/0/BGGP Beta-1-3-galactosyl-O-glycosyl-glycoprotein [Zea mays]
GRMZM2G160506	1908.5	164	297	10.96	23.13	1.07752	Up	2.46796e-17	7.13429e-16	-	K00966|1|2e-15|81.3|zma:100274383|mannose-1-phosphate guanylyltransferase [EC:2.7.7.13]	GO:0043231//intracellular membrane-bounded organelle;GO:0043231//intracellular membrane-bounded organelle;GO:0043231//intracellular membrane-bounded organelle;GO:0043231//intracellular membrane-bounded organelle;GO:0043231//intracellular membrane-bounded organelle;GO:0043231//intracellular membrane-bounded organelle	GO:0008905;GO:0008905;GO:0008905;GO:0008905;GO:0008905;GO:0008905;GO:0016772//transferase activity, transferring phosphorus-containing groups	GO:0008152//metabolic process;GO:0008152//metabolic process;GO:0008152//metabolic process;GO:0008152//metabolic process;GO:0008152//metabolic process;GO:0008152//metabolic process;GO:0008152//metabolic process	gi|226531245|ref|NP_001142215.1|/0/uncharacterized protein LOC100274383 [Zea mays]
GRMZM2G393215	1400	42.96	73.29	3.72	7.84	1.07555	Up	5.86326e-05	0.00038228	-	-	-	-	-	gi|414869862|tpg|DAA48419.1|/0/TPA: hypothetical protein ZEAMMB73_540771 [Zea mays]
GRMZM2G067265	1776	259	442	17.58	37.05	1.07554	Up	2.78378e-22	1.12413e-20	-	K15849|1|6e-43|174|ppp:PHYPADRAFT_127152|bifunctional aspartate aminotransferase and glutamate/aspartate-prephenate aminotransferase [EC:2.6.1.1 2.6.1.78 2.6.1.79]	GO:0043231//intracellular membrane-bounded organelle;GO:0043231//intracellular membrane-bounded organelle	GO:0008483//transaminase activity;GO:0048037//cofactor binding;GO:0016846//carbon-sulfur lyase activity;GO:0008483//transaminase activity;GO:0048037//cofactor binding;GO:0016846//carbon-sulfur lyase activity	GO:0008652//cellular amino acid biosynthetic process;GO:0008652//cellular amino acid biosynthetic process	gi|414885728|tpg|DAA61742.1|/0/TPA: aspartate aminotransferase isoform 1 [Zea mays]
GRMZM2G000615	4073.65	188.44	322.08	5.52	11.63	1.07511	Up	8.92188e-17	2.49155e-15	-	-	-	-	-	gi|226507486|ref|NP_001146211.1|/0/uncharacterized protein LOC100279781 [Zea mays]
GRMZM2G150772	5198.94	794	1352	18.14	38.19	1.07402	Up	2.25208e-64	3.19418e-62	-	-	GO:0043231//intracellular membrane-bounded organelle;GO:0043231//intracellular membrane-bounded organelle;GO:0016020//membrane;GO:0016020//membrane;GO:0043231//intracellular membrane-bounded organelle	-	-	gi|414871921|tpg|DAA50478.1|/2.47722e-117/TPA: hypothetical protein ZEAMMB73_464391 [Zea mays]
GRMZM2G125411	2532	369.06	629.01	17.46	36.75	1.07369	Up	6.02246e-31	3.51721e-29	-	K13463|1|0.0|1171|zma:100281510|coronatine-insensitive protein 1	-	-	-	gi|414879668|tpg|DAA56799.1|/0/TPA: coronatine-insensitive protein 1 [Zea mays]
GRMZM2G160994	1504	199	339	16.01	33.68	1.07292	Up	2.16558e-17	6.30449e-16	-	-	GO:0043231//intracellular membrane-bounded organelle	-	-	gi|414586983|tpg|DAA37554.1|/0/TPA: hypothetical protein ZEAMMB73_139718 [Zea mays]
AC197705.4_FG006	1653	124.6	212.26	9.1	19.14	1.07265	Up	1.64191e-11	2.92174e-10	-	K10666|1|3e-28|124|zma:100285907|E3 ubiquitin-protein ligase RNF5 [EC:6.3.2.19]	-	GO:0046872//metal ion binding	-	gi|413949640|gb|AFW82289.1|/0/putative RING zinc finger domain superfamily protein [Zea mays]
GRMZM2G000936	3854	339.88	578	10.51	22.08	1.07098	Up	1.38199e-28	7.42356e-27	-	-	-	-	-	gi|414591612|tpg|DAA42183.1|/0/TPA: hypothetical protein ZEAMMB73_352805 [Zea mays]
GRMZM2G472770	1905	80.25	136.51	5.07	10.65	1.0708	Up	8.38478e-08	9.27804e-07	-	-	GO:0043231//intracellular membrane-bounded organelle;GO:0043231//intracellular membrane-bounded organelle	-	-	gi|242070263|ref|XP_002450408.1|/0/hypothetical protein SORBIDRAFT_05g004840 [Sorghum bicolor]
GRMZM2G125768	2608	40	68	1.84	3.86	1.0689	Up	0.00015338	0.000917731	-	K15377|1|0.0|1155|bdi:100828458|solute carrier family 44 (choline transporter-like protein), member 2/4/5	GO:0031224//intrinsic to membrane	-	-	gi|413925108|gb|AFW65040.1|/0/hypothetical protein ZEAMMB73_896694 [Zea mays]
GRMZM2G331368	11519	697.07	1186.09	7.18	15.06	1.06867	Up	1.31528e-56	1.5457e-54	-	K10592|1|0.0|5979|sbi:SORBI_08g012560|E3 ubiquitin-protein ligase HUWE1 [EC:6.3.2.19]	GO:0044464//cell part;GO:0044464//cell part	GO:0016879//ligase activity, forming carbon-nitrogen bonds;GO:0016879//ligase activity, forming carbon-nitrogen bonds	GO:0043412//macromolecule modification;GO:0043412//macromolecule modification	gi|413916516|gb|AFW56448.1|/0/hypothetical protein ZEAMMB73_248644 [Zea mays]
AC209257.4_FG008	654	48.85	82.89	9.33	19.56	1.06796	Up	2.90492e-05	0.000201587	-	-	GO:0043231//intracellular membrane-bounded organelle	-	GO:0006810//transport	gi|226505080|ref|NP_001141134.1|/8.64592e-73/uncharacterized protein LOC100273220 [Zea mays]
GRMZM2G410479	5510	524	889	11.3	23.68	1.06735	Up	1.32156e-42	1.14956e-40	-	K12874|1|0.0|2753|sbi:SORBI_01g033760|intron-binding protein aquarius	GO:0016020//membrane	-	-	gi|414867091|tpg|DAA45648.1|/0/TPA: hypothetical protein ZEAMMB73_536409 [Zea mays]
AC225205.3_FG003	1110	66	112	7.26	15.21	1.06698	Up	1.22043e-06	1.12121e-05	-	-	GO:0043231//intracellular membrane-bounded organelle	GO:0016772//transferase activity, transferring phosphorus-containing groups	-	gi|414885899|tpg|DAA61913.1|/0/TPA: hypothetical protein ZEAMMB73_755135, partial [Zea mays]
GRMZM2G330019	2765.3	6204.25	10505.8	268.49	561.37	1.06408	Up	0	0	-	-	-	-	-	gi|413957047|gb|AFW89696.1|/0/hypothetical protein ZEAMMB73_168477 [Zea mays]
GRMZM2G150160	1744	633.4	1072.15	43.8	91.55	1.06363	Up	8.10618e-51	8.45627e-49	-	K12827|1|5e-06|51.2|vcn:VOLCADRAFT_79604|splicing factor 3A subunit 3	-	-	-	gi|212276318|ref|NP_001130707.1|/0/hypothetical protein [Zea mays]
GRMZM2G058913	3138	645.4	1092	24.57	51.34	1.06319	Up	1.06365e-51	1.13006e-49	-	-	-	-	-	gi|413948510|gb|AFW81159.1|/0/putative DUF1296 domain containing family protein [Zea mays]
AC197267.3_FG001	285	207.25	350.56	98.29	205.32	1.06276	Up	1.23335e-17	3.67224e-16	-	-	-	-	-	gi|413953951|gb|AFW86600.1|/3.84986e-42/hypothetical protein ZEAMMB73_871139 [Zea mays]
GRMZM2G474651	1991.27	725.56	1220.19	43.58	91.01	1.06236	Up	8.56864e-57	1.01526e-54	-	K08332|1|1e-14|80.1|vcn:VOLCADRAFT_41528|vacuolar protein 8	-	-	-	gi|413957266|gb|AFW89915.1|/0/putative ARM repeat-containing protein containing family protein [Zea mays]
GRMZM2G013176	2573.82	62	97	2.67	5.57	1.06084	Up	4.15398e-05	0.000279443	-	-	GO:0043231//intracellular membrane-bounded organelle;GO:0043231//intracellular membrane-bounded organelle	-	-	gi|414876474|tpg|DAA53605.1|/0/TPA: hypothetical protein ZEAMMB73_552089 [Zea mays]
GRMZM2G058289	2640	260.17	439.21	11.8	24.6	1.05987	Up	1.16576e-21	4.54189e-20	-	-	-	-	-	gi|413939419|gb|AFW73970.1|/0/hypothetical protein ZEAMMB73_861992 [Zea mays]
GRMZM2G015875	4034	350.15	590.36	10.34	21.54	1.05878	Up	1.86237e-28	9.9115e-27	-	K09291|1|5e-14|79.3|gmx:100811882|nucleoprotein TPR	-	-	-	gi|413923645|gb|AFW63577.1|/0/hypothetical protein ZEAMMB73_827243 [Zea mays]
GRMZM2G315848	2079.02	53.93	91.87	3.15	6.56	1.05834	Up	9.4528e-06	7.33401e-05	-	-	GO:0031410//cytoplasmic vesicle;GO:0031410//cytoplasmic vesicle	GO:0016791//phosphatase activity;GO:0043169//cation binding;GO:0016791//phosphatase activity;GO:0043169//cation binding;GO:0043169//cation binding;GO:0016791//phosphatase activity	-	gi|414868607|tpg|DAA47164.1|/1.46278e-30/TPA: hypothetical protein ZEAMMB73_896790 [Zea mays]
GRMZM2G301803	2989.75	129	215	5.1	10.62	1.05821	Up	4.36224e-11	7.3968e-10	-	-	-	GO:0004871//signal transducer activity;GO:0004871//signal transducer activity;GO:0004871//signal transducer activity	GO:0009314//response to radiation;GO:0023052//signaling;GO:0009314//response to radiation;GO:0023052//signaling;GO:0009314//response to radiation;GO:0023052//signaling	gi|413941833|gb|AFW74482.1|/0/putative phototropic-resoponsive NPH3 family protein [Zea mays]
GRMZM2G703918	3520.45	105.38	170.11	3.42	7.12	1.05788	Up	1.47826e-08	1.81812e-07	-	-	GO:0043231//intracellular membrane-bounded organelle	GO:0046872//metal ion binding;GO:0003676//nucleic acid binding;GO:0046914//transition metal ion binding;GO:0003676//nucleic acid binding	GO:0044260;GO:0044238//primary metabolic process;GO:0006351//transcription, DNA-dependent;GO:0006464//cellular protein modification process	gi|414870771|tpg|DAA49328.1|/0/TPA: hypothetical protein ZEAMMB73_138676 [Zea mays]
GRMZM2G365423	1759	70	118	4.8	9.99	1.05745	Up	7.65398e-07	7.28266e-06	-	K12524|1|0.0|888|zma:542249|bifunctional aspartokinase / homoserine dehydrogenase 1 [EC:2.7.2.4 1.1.1.3]	GO:0009536//plastid	GO:0016774//phosphotransferase activity, carboxyl group as acceptor;GO:0016616//oxidoreductase activity, acting on the CH-OH group of donors, NAD or NADP as acceptor;GO:0031406//carboxylic acid binding;GO:0032559	GO:0000097//sulfur amino acid biosynthetic process;GO:0006796//phosphate-containing compound metabolic process	gi|413922013|gb|AFW61945.1|/0/aspartate kinase-homoserine dehydrogenase1, partial [Zea mays]
GRMZM2G012631	2668	2146.25	3616.48	96.3	200.39	1.0572	Up	4.26722e-165	2.0477e-162	-	K04079|1|0.0|1140|zma:100384478|molecular chaperone HtpG	GO:0044424//intracellular part	GO:0005515//protein binding;GO:0032559	GO:0044267//cellular protein metabolic process;GO:0050896//response to stimulus	gi|293331695|ref|NP_001170480.1|/0/HSP protein [Zea mays]
GRMZM2G469502	2265	114	192	6.04	12.56	1.05622	Up	2.92382e-10	4.52352e-09	-	K03879|1|4e-106|384|sbi:SobioMp21|NADH-ubiquinone oxidoreductase chain 2 [EC:1.6.5.3]	GO:0031224//intrinsic to membrane;GO:0031410//cytoplasmic vesicle;GO:0005746//mitochondrial respiratory chain	GO:0050136//NADH dehydrogenase (quinone) activity	GO:0051234//establishment of localization;GO:0022904//respiratory electron transport chain	gi|9838391|ref|NP_064003.1|/2.10278e-139/orf300 gene product (mitochondrion) [Beta vulgaris subsp. vulgaris]
GRMZM2G152663	2688	168.09	282.81	7.48	15.55	1.0558	Up	2.71616e-14	6.17235e-13	-	-	-	GO:0005488//binding	-	gi|414865754|tpg|DAA44311.1|/0/TPA: putative PHD zinc finger and DUF1423 domain containing family protein [Zea mays]
GRMZM2G132032	3377.85	151	254	5.33	11.08	1.05575	Up	4.47552e-13	9.27044e-12	-	-	GO:0031410//cytoplasmic vesicle;GO:0031410//cytoplasmic vesicle;GO:0031410//cytoplasmic vesicle	GO:0004175//endopeptidase activity;GO:0005515//protein binding;GO:0004175//endopeptidase activity;GO:0005515//protein binding;GO:0004175//endopeptidase activity;GO:0005515//protein binding	GO:0019538//protein metabolic process;GO:0044092//negative regulation of molecular function;GO:0019538//protein metabolic process;GO:0044092//negative regulation of molecular function;GO:0019538//protein metabolic process;GO:0044092//negative regulation of molecular function	gi|259490022|ref|NP_001159267.1|/0/uncharacterized protein LOC100304357 precursor [Zea mays]
GRMZM2G108546	2314.69	171	288	8.87	18.43	1.05505	Up	1.15439e-14	2.70882e-13	-	K11547|1|4e-06|52.0|gmx:100804770|kinetochore protein NDC80	-	GO:0046914//transition metal ion binding;GO:0046914//transition metal ion binding	-	gi|226495999|ref|NP_001145490.1|/0/hypothetical protein [Zea mays]
GRMZM2G092154	2755	536.99	902.91	23.32	48.43	1.05433	Up	1.87006e-42	1.61206e-40	-	K14709|1|2e-07|57.0|vcn:VOLCADRAFT_104214|solute carrier family 39 (zinc transporter), member 1/2/3;K01115|2|6e-07|55.1|vcn:VOLCADRAFT_99471|phospholipase D [EC:3.1.4.4]	-	-	-	gi|293332675|ref|NP_001169521.1|/0/uncharacterized protein LOC100383395 [Zea mays]
GRMZM2G051792	3803	623.17	1048.04	19.54	40.57	1.05398	Up	5.30788e-49	5.38114e-47	-	K10661|1|0.0|1828|bdi:100827964|E3 ubiquitin-protein ligase MARCH6 [EC:6.3.2.19]	-	GO:0046914//transition metal ion binding	-	gi|413943585|gb|AFW76234.1|/0/hypothetical protein ZEAMMB73_222457 [Zea mays]
GRMZM2G057509	2815	179	301	7.61	15.8	1.05396	Up	3.28748e-15	8.07621e-14	-	-	GO:0044464//cell part	GO:0008194//UDP-glycosyltransferase activity	-	gi|226531466|ref|NP_001143222.1|/0/uncharacterized protein LOC100275738 [Zea mays]
GRMZM2G060213	3930.02	577.45	967.87	17.46	36.25	1.05393	Up	5.54322e-45	5.2157e-43	-	K03006|1|2e-10|67.0|bdi:100841250|DNA-directed RNA polymerase II subunit RPB1 [EC:2.7.7.6]	-	-	-	gi|413945965|gb|AFW78614.1|/0/hypothetical protein ZEAMMB73_552774 [Zea mays]
GRMZM2G165011	2449	41	69	2.01	4.17	1.05285	Up	0.000162772	0.000967095	-	K11420|1|2e-39|162|bdi:100843697|euchromatic histone-lysine N-methyltransferase [EC:2.1.1.43];K10638|2|2e-17|89.7|mtr:MTR_5g098680|E3 ubiquitin-protein ligase UHRF1 [EC:6.3.2.19]	GO:0043231//intracellular membrane-bounded organelle	GO:0046914//transition metal ion binding;GO:0016279//protein-lysine N-methyltransferase activity	GO:0016571//histone methylation	gi|414869972|tpg|DAA48529.1|/0/TPA: putative histone-lysine N-methyltransferase family protein [Zea mays]
GRMZM2G029048	2610	423.7	717.43	19.63	40.65	1.0502	Up	1.25641e-34	8.33516e-33	-	K10775|1|5e-51|199|sbi:SORBI_04g026520|phenylalanine ammonia-lyase [EC:4.3.1.24]	GO:0044424//intracellular part;GO:0044424//intracellular part	GO:0016840;GO:0016840	GO:0006558//L-phenylalanine metabolic process;GO:0006558//L-phenylalanine metabolic process	gi|413937860|gb|AFW72411.1|/0/phenylalanine ammonia-lyase [Zea mays]
GRMZM2G125266	1344	46	77	4.15	8.59	1.04955	Up	7.49518e-05	0.000477753	-	-	-	-	-	gi|226507896|ref|NP_001149828.1|/1.32411e-143/mu-crystallin [Zea mays]
GRMZM2G099860	3927.93	354	591	10.71	22.15	1.04835	Up	6.41472e-28	3.30398e-26	-	K16055|1|0.0|1182|sbi:SORBI_01g042380|trehalose 6-phosphate synthase/phosphatase [EC:2.4.1.15 3.1.3.12]	GO:0043231//intracellular membrane-bounded organelle;GO:0043231//intracellular membrane-bounded organelle;GO:0043231//intracellular membrane-bounded organelle	GO:0019203//carbohydrate phosphatase activity;GO:0035251//UDP-glucosyltransferase activity;GO:0019203//carbohydrate phosphatase activity;GO:0035251//UDP-glucosyltransferase activity	GO:0005991//trehalose metabolic process;GO:0005991//trehalose metabolic process;GO:0005991//trehalose metabolic process	gi|281398322|gb|ADA67991.1|/0/trehalose-6-phosphate synthase [Zea mays]
GRMZM2G033931	3814	91	152	2.84	5.87	1.04747	Up	2.78196e-08	3.29351e-07	-	-	GO:0043231//intracellular membrane-bounded organelle	-	-	gi|414591291|tpg|DAA41862.1|/0/TPA: hypothetical protein ZEAMMB73_020408 [Zea mays]
GRMZM2G164854	3533	89.25	149.07	3.01	6.22	1.04715	Up	3.5116e-08	4.09668e-07	-	-	GO:0030312//external encapsulating structure	-	-	gi|413924112|gb|AFW64044.1|/0/hypothetical protein ZEAMMB73_326808 [Zea mays]
GRMZM2G162290	3150	260	435	9.86	20.37	1.04679	Up	4.5377e-21	1.70784e-19	-	-	-	-	-	gi|414880419|tpg|DAA57550.1|/0/TPA: hypothetical protein ZEAMMB73_920175 [Zea mays]
GRMZM2G107984	2314.4	1099.89	1842.45	57.09	117.93	1.04662	Up	4.58232e-84	9.22616e-82	-	K12823|1|3e-72|271|sbi:SORBI_03g004420|ATP-dependent RNA helicase DDX5/DBP2 [EC:3.6.4.13]	-	GO:0032559;GO:0042623//ATPase activity, coupled;GO:0032559;GO:0042623//ATPase activity, coupled	-	gi|414868924|tpg|DAA47481.1|/0/TPA: putative DEAD-box ATP-dependent RNA helicase family protein isoform 1 [Zea mays]
GRMZM2G075470	4078	62.8	104.69	1.83	3.78	1.04654	Up	3.92998e-06	3.28262e-05	-	K01231|1|0.0|2187|sbi:SORBI_10g008770|alpha-mannosidase II [EC:3.2.1.114]	GO:0043231//intracellular membrane-bounded organelle	GO:0046914//transition metal ion binding;GO:0015924;GO:0046914//transition metal ion binding;GO:0015924	GO:0019318//hexose metabolic process;GO:0006486//protein glycosylation;GO:0019318//hexose metabolic process	gi|413952531|gb|AFW85180.1|/0/hypothetical protein ZEAMMB73_757514 [Zea mays]
GRMZM2G312365	5329	255.39	426.65	5.7	11.76	1.04485	Up	1.33292e-20	4.84564e-19	-	-	GO:0043231//intracellular membrane-bounded organelle	-	-	gi|413951452|gb|AFW84101.1|/0/hypothetical protein ZEAMMB73_367116 [Zea mays]
GRMZM2G112309	3811	52	87	1.63	3.36	1.04359	Up	2.5801e-05	0.000182208	-	K13420|1|1e-159|562|pop:POPTR_1075175|LRR receptor-like serine/threonine-protein kinase FLS2 [EC:2.7.11.1]	GO:0031410//cytoplasmic vesicle	GO:0004672//protein kinase activity	-	gi|413934071|gb|AFW68622.1|/0/putative leucine-rich repeat receptor-like protein kinase family protein [Zea mays]
GRMZM5G858094	7461.41	227.57	379.61	3.62	7.46	1.04319	Up	1.77092e-18	5.5847e-17	ACC1	K11262|1|0.0|4489|zma:542319|acetyl-CoA carboxylase / biotin carboxylase [EC:6.4.1.2 6.3.4.14]	-	GO:0016421//CoA carboxylase activity;GO:0016879//ligase activity, forming carbon-nitrogen bonds;GO:0032559;GO:0016421//CoA carboxylase activity;GO:0016879//ligase activity, forming carbon-nitrogen bonds;GO:0032559	GO:0006631//fatty acid metabolic process;GO:0006631//fatty acid metabolic process	gi|414587764|tpg|DAA38335.1|/0/TPA: acetyl-coenzyme A carboxylase1 [Zea mays]
GRMZM2G312521	3525	2827.49	4717.67	95.7	197.2	1.04307	Up	4.71856e-210	2.77259e-207	-	K16055|1|0.0|1478|sbi:SORBI_04g035560|trehalose 6-phosphate synthase/phosphatase [EC:2.4.1.15 3.1.3.12]	GO:0043231//intracellular membrane-bounded organelle	GO:0016757//transferase activity, transferring glycosyl groups;GO:0016787//hydrolase activity	GO:0005991//trehalose metabolic process	gi|413924257|gb|AFW64189.1|/0/putative trehalose phosphatase/synthase family protein [Zea mays]
GRMZM2G056252	1614.63	304.77	510.02	22.87	47.12	1.04288	Up	1.43848e-24	6.49167e-23	-	K10256|1|0.0|432|zma:100191328|omega-6 fatty acid desaturase (delta-12 desaturase) [EC:1.14.19.-]	-	GO:0016705//oxidoreductase activity, acting on paired donors, with incorporation or reduction of molecular oxygen;GO:0016705//oxidoreductase activity, acting on paired donors, with incorporation or reduction of molecular oxygen;GO:0016705//oxidoreductase activity, acting on paired donors, with incorporation or reduction of molecular oxygen;GO:0016705//oxidoreductase activity, acting on paired don…	GO:0044238//primary metabolic process;GO:0044238//primary metabolic process;GO:0044238//primary metabolic process;GO:0044238//primary metabolic process;GO:0044238//primary metabolic process	gi|212275229|ref|NP_001130234.1|/0/delta-12 fatty acid desaturaseFAD2 [Zea mays]
GRMZM2G035222	1609	356	594	26.73	55.07	1.04281	Up	5.10784e-28	2.63557e-26	-	-	-	-	-	gi|226497780|ref|NP_001143307.1|/0/uncharacterized protein LOC100275866 [Zea mays]
GRMZM5G855311	5160	58	97	1.34	2.76	1.04244	Up	8.93054e-06	6.98149e-05	-	K12818|1|1e-85|317|bdi:100835731|ATP-dependent RNA helicase DHX8/PRP22 [EC:3.6.4.13]	GO:0044464//cell part	GO:0046914//transition metal ion binding;GO:0032559;GO:0042623//ATPase activity, coupled	-	gi|414887633|tpg|DAA63647.1|/0/TPA: putative RNA helicase family protein [Zea mays]
GRMZM2G014346	2170	98.58	164.43	5.46	11.24	1.04167	Up	7.36298e-09	9.44719e-08	-	-	GO:0043231//intracellular membrane-bounded organelle	GO:0003677//DNA binding;GO:0001071//nucleic acid binding transcription factor activity	GO:0006351//transcription, DNA-dependent	gi|413950871|gb|AFW83520.1|/0/hypothetical protein ZEAMMB73_217727 [Zea mays]
GRMZM2G450920	6755	131	218	2.3	4.73	1.04021	Up	3.4613e-11	5.90739e-10	-	-	-	-	-	gi|414873604|tpg|DAA52161.1|/0/TPA: hypothetical protein ZEAMMB73_975842 [Zea mays]
GRMZM2G037444	3607	215	358	7.11	14.62	1.04002	Up	1.92662e-17	5.64304e-16	-	K11294|1|8e-07|55.1|ath:AT1G48920|nucleolin	-	GO:0003676//nucleic acid binding;GO:0003676//nucleic acid binding	-	gi|293337083|ref|NP_001169376.1|/0/hypothetical protein [Zea mays]
GRMZM2G159032	1397.15	1332.92	2218.85	115.86	237.74	1.037	Up	2.2628e-99	5.56842e-97	hdt103	-	GO:0031981//nuclear lumen;GO:0031981//nuclear lumen;GO:0031981//nuclear lumen;GO:0031981//nuclear lumen	GO:0046914//transition metal ion binding;GO:0003824//catalytic activity;GO:0046914//transition metal ion binding;GO:0003824//catalytic activity;GO:0046914//transition metal ion binding;GO:0003824//catalytic activity;GO:0046914//transition metal ion binding;GO:0003824//catalytic activity	GO:0006325//chromatin organization;GO:0006325//chromatin organization;GO:0006325//chromatin organization;GO:0006325//chromatin organization	gi|195606718|gb|ACG25189.1|/1.32539e-100/histone deacetylase 2b [Zea mays]
GRMZM2G058870	5732	141	234	2.92	5.99	1.03659	Up	7.7564e-12	1.42243e-10	-	K13462|1|0.0|819|rcu:RCOM_0708240|guanine nucleotide-exchange factor	GO:0044464//cell part	GO:0005083//small GTPase regulator activity	GO:0032011//ARF protein signal transduction	gi|363543385|ref|NP_001241702.1|/0/guanine-nucleotide-exchange protein [Zea mays]
GRMZM2G033135	7000.74	137	229	2.34	4.8	1.03653	Up	8.76942e-12	1.59904e-10	-	K08873|1|0.0|2833|sbi:SORBI_01g008700|PI-3-kinase-related kinase SMG-1	-	GO:0016772//transferase activity, transferring phosphorus-containing groups;GO:0016772//transferase activity, transferring phosphorus-containing groups;GO:0016772//transferase activity, transferring phosphorus-containing groups	GO:0006796//phosphate-containing compound metabolic process;GO:0006796//phosphate-containing compound metabolic process;GO:0006796//phosphate-containing compound metabolic process	gi|414872681|tpg|DAA51238.1|/0/TPA: hypothetical protein ZEAMMB73_061859 [Zea mays]
GRMZM2G059308	1921	47.27	78.46	2.96	6.07	1.0361	Up	7.92264e-05	0.000502442	-	K04122|1|0.0|935|zma:100274015|ent-kaurene oxidase [EC:1.14.13.78]	-	GO:0016491//oxidoreductase activity;GO:0005506//iron ion binding;GO:0016491//oxidoreductase activity;GO:0005506//iron ion binding	GO:0008152//metabolic process;GO:0008152//metabolic process	gi|195638050|gb|ACG38493.1|/0/ent-kaurene oxidase [Zea mays]
GRMZM2G072088	3979.45	457.43	749.49	13.52	27.72	1.03583	Up	1.52925e-33	9.76279e-32	-	-	GO:0043231//intracellular membrane-bounded organelle	-	-	gi|414865703|tpg|DAA44260.1|/0/TPA: hypothetical protein ZEAMMB73_669165 [Zea mays]
GRMZM2G057000	1861.68	663	1122	43.72	89.63	1.03569	Up	5.0568e-53	5.53595e-51	DWF1	K09828|1|0.0|824|zma:542549|delta24-sterol reductase [EC:1.3.1.72]	GO:0031090//organelle membrane;GO:0031224//intrinsic to membrane;GO:0031090//organelle membrane;GO:0031224//intrinsic to membrane;GO:0031090//organelle membrane;GO:0031224//intrinsic to membrane;GO:0031090//organelle membrane;GO:0031224//intrinsic to membrane;GO:0031090//organelle membrane;GO:0031224//intrinsic to membrane	GO:0005515//protein binding;GO:0050662//coenzyme binding;GO:0003824//catalytic activity;GO:0005515//protein binding;GO:0050662//coenzyme binding;GO:0003824//catalytic activity;GO:0005515//protein binding;GO:0050662//coenzyme binding;GO:0003824//catalytic activity;GO:0005515//protein binding;GO:0050662//coenzyme binding;GO:0003824//catalytic activity;GO:0005515//protein binding;GO:0050662//coenzym…	GO:0016129;GO:0009314//response to radiation;GO:0000902//cell morphogenesis;GO:0016129;GO:0009314//response to radiation;GO:0000902//cell morphogenesis;GO:0016129;GO:0009314//response to radiation;GO:0000902//cell morphogenesis;GO:0016129;GO:0009314//response to radiation;GO:0000902//cell morphogenesis;GO:0016129;GO:0009314//response to radiation;GO:0000902//cell morphogenesis	gi|413935089|gb|AFW69640.1|/0/DWF1 like1 isoform 1 [Zea mays]
GRMZM2G478160	902	53	88	7.23	14.82	1.03548	Up	2.72676e-05	0.000190926	-	-	-	-	-	gi|414885997|tpg|DAA62011.1|/1.21625e-53/TPA: hypothetical protein ZEAMMB73_470018 [Zea mays]
GRMZM2G042055	3155	97.49	161.59	3.69	7.56	1.03477	Up	1.38175e-08	1.70598e-07	-	K04733|1|4e-176|617|ath:AT5G38990|interleukin-1 receptor-associated kinase 4 [EC:2.7.11.1];K13430|4|1e-61|237|sbi:SORBI_04g020990|serine/threonine-protein kinase PBS1 [EC:2.7.11.1]	GO:0031410//cytoplasmic vesicle	GO:0004672//protein kinase activity;GO:0032559	GO:0006464//cellular protein modification process	gi|414585268|tpg|DAA35839.1|/0/TPA: putative receptor-like protein kinase family protein [Zea mays]
GRMZM2G475504	3568	110.4	183.2	3.69	7.56	1.03477	Up	1.29776e-09	1.85342e-08	-	-	-	-	-	gi|413926060|gb|AFW65992.1|/0/hypothetical protein ZEAMMB73_131914 [Zea mays]
GRMZM2G422782	1486	83.97	139.27	6.84	14.01	1.03439	Up	9.97382e-08	1.09355e-06	-	-	-	-	-	gi|414876718|tpg|DAA53849.1|/1.22405e-68/TPA: hypothetical protein ZEAMMB73_945665 [Zea mays]
GRMZM2G164428	1480	86.8	143.94	7.1	14.54	1.03414	Up	8.34186e-08	9.23765e-07	-	-	GO:0043231//intracellular membrane-bounded organelle	-	-	gi|414585792|tpg|DAA36363.1|/2.39666e-149/TPA: hypothetical protein ZEAMMB73_454955 [Zea mays]
GRMZM2G450206	896.6	104.36	175.42	14.52	29.73	1.03388	Up	1.84637e-09	2.57312e-08	-	-	-	GO:0046914//transition metal ion binding;GO:0046914//transition metal ion binding	-	gi|413947306|gb|AFW79955.1|/6.60767e-41/hypothetical protein ZEAMMB73_233079 [Zea mays]
GRMZM2G004382	2018	1815	3009	108.14	221.41	1.03382	Up	8.86904e-133	3.19197e-130	-	K00053|1|0.0|741|zma:100193695|ketol-acid reductoisomerase [EC:1.1.1.86]	GO:0030312//external encapsulating structure;GO:0009532//plastid stroma;GO:0009526//plastid envelope;GO:0005576//extracellular region;GO:0030312//external encapsulating structure;GO:0009532//plastid stroma;GO:0009526//plastid envelope;GO:0005576//extracellular region	GO:0046914//transition metal ion binding;GO:0016616//oxidoreductase activity, acting on the CH-OH group of donors, NAD or NADP as acceptor;GO:0048037//cofactor binding;GO:0046914//transition metal ion binding;GO:0016616//oxidoreductase activity, acting on the CH-OH group of donors, NAD or NADP as acceptor;GO:0048037//cofactor binding	GO:0010038//response to metal ion;GO:0008652//cellular amino acid biosynthetic process;GO:0010038//response to metal ion;GO:0008652//cellular amino acid biosynthetic process	gi|414881182|tpg|DAA58313.1|/0/TPA: hypothetical protein ZEAMMB73_673532 [Zea mays]
GRMZM2G158645	2839	218	361	9.18	18.78	1.03263	Up	2.25962e-17	6.55836e-16	-	K15078|1|4e-65|248|vvi:100250139|structure-specific endonuclease subunit SLX1 [EC:3.6.1.-];K15271|2|7e-32|137|rcu:RCOM_1095670|ATP-dependent DNA helicase HFM1/MER3 [EC:3.6.4.12];K03798|4|3e-24|112|rcu:RCOM_0340700|cell division protease FtsH [EC:3.4.24.-]	GO:0043231//intracellular membrane-bounded organelle	-	-	gi|414880613|tpg|DAA57744.1|/0/TPA: pentatricopeptide repeat (PPR) superfamily protein [Zea mays]
GRMZM2G314661	6067	397.01	657.03	7.77	15.89	1.03213	Up	2.86934e-30	1.64243e-28	-	K11643|1|1e-07|58.5|ppp:PHYPADRAFT_145844|chromodomain-helicase-DNA-binding protein 4 [EC:3.6.4.12];K02603|4|7e-06|52.8|ath:AT4G14700|origin recognition complex subunit 1	-	GO:0046872//metal ion binding	-	gi|413916094|gb|AFW56026.1|/0/hypothetical protein ZEAMMB73_379838 [Zea mays]
GRMZM2G001895	6485	388.02	642.99	7.11	14.54	1.03211	Up	1.3233e-29	7.427e-28	-	K09533|1|0.0|2490|osa:4349486|DnaJ homolog subfamily C member 13	GO:0005768//endosome;GO:0031090//organelle membrane;GO:0044431//Golgi apparatus part	GO:0005515//protein binding	GO:0016192//vesicle-mediated transport;GO:0044267//cellular protein metabolic process;GO:0006605//protein targeting;GO:0009657//plastid organization;GO:0009630//gravitropism;GO:0003006//developmental process involved in reproduction;GO:0006950//response to stress	gi|414867851|tpg|DAA46408.1|/0/TPA: hypothetical protein ZEAMMB73_320808 [Zea mays]
GRMZM2G150319	1753	175.77	291.09	12.09	24.72	1.03186	Up	2.02214e-14	4.64286e-13	-	-	-	-	-	gi|212723830|ref|NP_001131433.1|/0/uncharacterized protein LOC100192765 [Zea mays]
GRMZM2G175280	1826	283.35	468.85	18.69	38.2	1.03131	Up	5.40142e-22	2.15101e-20	-	-	-	GO:0005488//binding	-	gi|414869797|tpg|DAA48354.1|/6.2903e-142/TPA: putative bZIP transcription factor superfamily protein [Zea mays]
GRMZM2G035601	2469	86.4	142.74	4.19	8.56	1.03066	Up	1.17324e-07	1.27615e-06	-	K10666|1|9e-28|124|zma:100285907|E3 ubiquitin-protein ligase RNF5 [EC:6.3.2.19]	-	GO:0046914//transition metal ion binding	-	gi|413945681|gb|AFW78330.1|/0/putative RING/U-box superfamily protein [Zea mays]
GRMZM2G011980	2916	258.26	427.09	10.59	21.63	1.03033	Up	3.06286e-20	1.09141e-18	-	-	GO:0043231//intracellular membrane-bounded organelle	-	-	gi|414882105|tpg|DAA59236.1|/0/TPA: hypothetical protein ZEAMMB73_820013 [Zea mays]
GRMZM2G034005	2757	667.83	1102.79	28.98	59.11	1.02834	Up	1.99176e-49	2.03357e-47	-	-	-	-	-	gi|413924113|gb|AFW64045.1|/0/protein binding protein [Zea mays]
GRMZM2G045049	2111	45.56	75.19	2.59	5.28	1.02759	Up	0.000100736	0.000627248	-	K01952|1|0.0|1006|sbi:SORBI_06g031310|phosphoribosylformylglycinamidine synthase [EC:6.3.5.3]	GO:0043231//intracellular membrane-bounded organelle	GO:0016884//carbon-nitrogen ligase activity, with glutamine as amido-N-donor	GO:0006188//IMP biosynthetic process	gi|414585032|tpg|DAA35603.1|/0/TPA: hypothetical protein ZEAMMB73_742845 [Zea mays]
AC234158.1_FG005	4926	402.82	664.82	9.73	19.83	1.02717	Up	1.91235e-30	1.10121e-28	-	-	GO:0043231//intracellular membrane-bounded organelle	GO:0003676//nucleic acid binding	-	gi|413955113|gb|AFW87762.1|/0/hypothetical protein ZEAMMB73_054037 [Zea mays]
GRMZM2G380665	1675	63	104	4.54	9.25	1.02676	Up	5.86654e-06	4.72871e-05	-	K15336|1|8e-15|80.5|vvi:100259391|tRNA (cytosine38-C5)-methyltransferase [EC:2.1.1.204]	-	-	-	gi|308044277|ref|NP_001183654.1|/4.16447e-169/uncharacterized protein LOC100502248 [Zea mays]
GRMZM2G160906	2530	258.12	425.61	12.22	24.89	1.02632	Up	5.96484e-20	2.08929e-18	-	-	GO:0030117//membrane coat;GO:0030117//membrane coat;GO:0043231//intracellular membrane-bounded organelle;GO:0030117//membrane coat;GO:0043231//intracellular membrane-bounded organelle;GO:0030117//membrane coat	GO:0035091//phosphatidylinositol binding;GO:0016491//oxidoreductase activity;GO:0005515//protein binding;GO:0035091//phosphatidylinositol binding;GO:0016491//oxidoreductase activity;GO:0005515//protein binding;GO:0035091//phosphatidylinositol binding;GO:0005515//protein binding;GO:0035091//phosphatidylinositol binding;GO:0005515//protein binding	GO:0006901//vesicle coating;GO:0006901//vesicle coating;GO:0006901//vesicle coating;GO:0006901//vesicle coating	gi|226499192|ref|NP_001146051.1|/0/uncharacterized protein LOC100279582 [Zea mays]
GRMZM2G039011	1703.95	55	91	3.91	7.96	1.0256	Up	2.14748e-05	0.000154383	-	-	-	-	-	gi|224028589|gb|ACN33370.1|/5.92262e-142/unknown [Zea mays]
GRMZM2G120163	3852	65	107	2.01	4.09	1.02491	Up	4.62472e-06	3.80117e-05	-	K03549|1|0.0|1090|osa:4330614|KUP system potassium uptake protein	GO:0043231//intracellular membrane-bounded organelle	GO:0046873//metal ion transmembrane transporter activity	GO:0034220//ion transmembrane transport;GO:0030001//metal ion transport	gi|413944256|gb|AFW76905.1|/0/hypothetical protein ZEAMMB73_841104 [Zea mays]
GRMZM2G350319	2742.49	319.33	526.07	13.94	28.35	1.02412	Up	2.29118e-24	1.02117e-22	-	K15336|1|4e-08|58.9|vvi:100259391|tRNA (cytosine38-C5)-methyltransferase [EC:2.1.1.204]	GO:0043231//intracellular membrane-bounded organelle;GO:0043231//intracellular membrane-bounded organelle	-	-	gi|413953408|gb|AFW86057.1|/0/hypothetical protein ZEAMMB73_674343 [Zea mays]
GRMZM2G134367	1810	435	715	28.96	58.78	1.02126	Up	2.65382e-32	1.61541e-30	-	-	-	-	-	gi|293336229|ref|NP_001168338.1|/3.68308e-110/uncharacterized protein LOC100382106 [Zea mays]
GRMZM2G083572	2406	47.79	78.43	2.38	4.83	1.02106	Up	7.92264e-05	0.000502553	-	-	-	-	-	gi|293331155|ref|NP_001168062.1|/0/hypothetical protein [Zea mays]
GRMZM2G365961	1732	205.13	336.91	14.28	28.97	1.02056	Up	6.33044e-16	1.63908e-14	-	K15227|1|5e-161|566|zma:100281038|arogenate dehydrogenase (NADP+), plant [EC:1.3.1.78]	GO:0043231//intracellular membrane-bounded organelle	GO:0016628//oxidoreductase activity, acting on the CH-CH group of donors, NAD or NADP as acceptor	GO:0006570//tyrosine metabolic process	gi|226492966|ref|NP_001147469.1|/5.86469e-174/arogenate dehydrogenase [Zea mays]
GRMZM2G344967	6776	233	382	4.08	8.27	1.01932	Up	6.60574e-18	2.00203e-16	-	-	GO:0016020//membrane	-	-	gi|413923948|gb|AFW63880.1|/0/hypothetical protein ZEAMMB73_762053 [Zea mays]
GRMZM2G070649	2041	64	105	3.77	7.64	1.01901	Up	6.17896e-06	4.96247e-05	-	K02886|1|4e-28|124|aly:ARALYDRAFT_675784|large subunit ribosomal protein L2	GO:0043231//intracellular membrane-bounded organelle;GO:0015934//large ribosomal subunit	GO:0003676//nucleic acid binding;GO:0003824//catalytic activity;GO:0005198//structural molecule activity	GO:0010467//gene expression	gi|162458121|ref|NP_001105558.1|/0/ribosomal protein L2 [Zea mays]
GRMZM2G081582	2586.68	222.16	377.6	10.67	21.59	1.0168	Up	4.79776e-19	1.57871e-17	-	K10775|1|0.0|1140|zma:100285115|phenylalanine ammonia-lyase [EC:4.3.1.24]	GO:0044424//intracellular part;GO:0044424//intracellular part	GO:0016841//ammonia-lyase activity;GO:0016840	GO:0006558//L-phenylalanine metabolic process;GO:0006558//L-phenylalanine metabolic process	gi|413923135|gb|AFW63067.1|/0/phenylalanine ammonia-lyase [Zea mays]
GRMZM2G117707	2779	699.88	1145.93	30.13	60.93	1.01595	Up	2.66866e-50	2.74414e-48	-	K01626|1|0.0|967|zma:100284499|3-deoxy-7-phosphoheptulonate synthase [EC:2.5.1.54]	GO:0043231//intracellular membrane-bounded organelle;GO:0043231//intracellular membrane-bounded organelle	GO:0016765//transferase activity, transferring alkyl or aryl (other than methyl) groups;GO:0016765//transferase activity, transferring alkyl or aryl (other than methyl) groups	GO:0008652//cellular amino acid biosynthetic process;GO:0043650;GO:0019632//shikimate metabolic process;GO:0008652//cellular amino acid biosynthetic process;GO:0043650;GO:0019632//shikimate metabolic process	gi|414887650|tpg|DAA63664.1|/0/TPA: hypothetical protein ZEAMMB73_685515 [Zea mays]
GRMZM2G393337	2264.83	368.01	605.03	19.58	39.59	1.01576	Up	1.33551e-27	6.79365e-26	-	K00021|1|0.0|837|zma:100280335|hydroxymethylglutaryl-CoA reductase (NADPH) [EC:1.1.1.34]	GO:0031090//organelle membrane;GO:0043231//intracellular membrane-bounded organelle;GO:0031224//intrinsic to membrane;GO:0031090//organelle membrane;GO:0043231//intracellular membrane-bounded organelle;GO:0031224//intrinsic to membrane	GO:0016616//oxidoreductase activity, acting on the CH-OH group of donors, NAD or NADP as acceptor;GO:0048037//cofactor binding;GO:0000166//nucleotide binding;GO:0016616//oxidoreductase activity, acting on the CH-OH group of donors, NAD or NADP as acceptor;GO:0048037//cofactor binding;GO:0000166//nucleotide binding	GO:0006720//isoprenoid metabolic process;GO:0006732//coenzyme metabolic process;GO:0006720//isoprenoid metabolic process;GO:0006732//coenzyme metabolic process	gi|11132778|sp|O24594.1|HMDH_MAIZE/0/RecName: Full=3-hydroxy-3-methylglutaryl-coenzyme A reductase; Short=HMG-CoA reductase
GRMZM2G468132	3029	119	195	4.7	9.5	1.01527	Up	7.53682e-10	1.10827e-08	-	K14442|1|5e-124|444|ota:Ot11g02100|ATP-dependent RNA helicase DHX36 [EC:3.6.4.13];K13026|2|1e-106|386|ppp:PHYPADRAFT_175128|ATP-dependent RNA helicase DHX57 [EC:3.6.4.13]	GO:0043231//intracellular membrane-bounded organelle	GO:0032559;GO:0042623//ATPase activity, coupled	-	gi|413952304|gb|AFW84953.1|/0/hypothetical protein ZEAMMB73_997107 [Zea mays]
GRMZM2G115013	2655	184	301	8.3	16.76	1.01384	Up	2.3018e-14	5.2598e-13	-	K07466|1|0.0|1268|zma:100383373|replication factor A1	GO:0043231//intracellular membrane-bounded organelle;GO:0000785//chromatin	GO:0003676//nucleic acid binding	GO:0007276//gamete generation;GO:0006310//DNA recombination;GO:0048229//gametophyte development;GO:0007127//meiosis I	gi|413924352|gb|AFW64284.1|/0/hypothetical protein ZEAMMB73_597518 [Zea mays]
GRMZM2G092627	4185	98.28	160.77	2.8	5.65	1.01282	Up	2.85792e-08	3.37511e-07	-	K03235|1|5e-06|52.8|olu:OSTLU_36160|elongation factor 3	GO:0044444//cytoplasmic part;GO:0043231//intracellular membrane-bounded organelle	-	GO:0006952//defense response	gi|413926613|gb|AFW66545.1|/0/hypothetical protein ZEAMMB73_452286, partial [Zea mays]
GRMZM2G059965	2541	245	400.17	11.55	23.3	1.01244	Up	1.64974e-18	5.21399e-17	-	K07195|1|0.0|1153|sbi:SORBI_06g011830|exocyst complex component 7	GO:0043234//protein complex	-	GO:0016192//vesicle-mediated transport	gi|413918104|gb|AFW58036.1|/0/hypothetical protein ZEAMMB73_984312 [Zea mays]
AC205521.3_FG003	2256	143.25	233.97	7.62	15.37	1.01225	Up	2.34296e-11	4.08592e-10	-	-	-	-	-	gi|226529542|ref|NP_001142229.1|/0/uncharacterized protein LOC100274397 [Zea mays]
GRMZM2G130002	3238	340.65	556.23	12.56	25.33	1.01201	Up	3.36158e-25	1.56866e-23	-	-	-	GO:0046914//transition metal ion binding	-	gi|293335787|ref|NP_001168683.1|/0/uncharacterized LOC100382472 [Zea mays]
GRMZM2G102000	3603	493.22	804.09	16.33	32.88	1.00969	Up	1.76011e-35	1.20659e-33	-	K03032|1|1e-93|340|bdi:100828654|26S proteasome regulatory subunit N2	GO:0043234//protein complex;GO:0031410//cytoplasmic vesicle;GO:0005838//proteasome regulatory particle;GO:0031410//cytoplasmic vesicle	-	GO:0009894;GO:0019941//modification-dependent protein catabolic process;GO:0009894	gi|414585535|tpg|DAA36106.1|/0/TPA: hypothetical protein ZEAMMB73_252679 [Zea mays]
GRMZM2G054765	4267	217	354	6.06	12.2	1.00949	Up	1.57668e-16	4.30699e-15	-	K02331|1|0.0|1713|sbi:SORBI_04g002880|DNA polymerase phi subunit [EC:2.7.7.7]	-	GO:0005488//binding;GO:0016779//nucleotidyltransferase activity	-	gi|413935503|gb|AFW70054.1|/0/hypothetical protein ZEAMMB73_765127 [Zea mays]
GRMZM2G131638	2795	98.55	160.68	4.22	8.49	1.00852	Up	2.85792e-08	3.3765e-07	-	-	-	-	-	gi|413935844|gb|AFW70395.1|/0/hypothetical protein ZEAMMB73_422633 [Zea mays]
GRMZM2G373341	3040.67	59.13	96.02	2.32	4.66	1.00621	Up	1.87213e-05	0.00013667	-	-	-	GO:0016787//hydrolase activity;GO:0032561//guanyl ribonucleotide binding	-	gi|414867644|tpg|DAA46201.1|/0/TPA: hypothetical protein ZEAMMB73_773587 [Zea mays]
GRMZM2G479340	1683	85	138	6.09	12.22	1.00473	Up	3.06524e-07	3.11523e-06	-	-	-	GO:0048037//cofactor binding	GO:0008152//metabolic process	gi|414867323|tpg|DAA45880.1|/0/TPA: hypothetical protein ZEAMMB73_620077 [Zea mays]
GRMZM2G078441	2415	22451	36467	1114.48	2235.53	1.00425	Up	0	0	-	-	-	-	-	gi|413956703|gb|AFW89352.1|/0/hypothetical protein ZEAMMB73_545327 [Zea mays]
GRMZM2G100403	1516	1459.2	2370.24	116.44	233.56	1.00421	Up	3.6349e-100	9.10053e-98	-	K02930|1|0.0|701|zma:100382075|large subunit ribosomal protein L4e	GO:0015934//large ribosomal subunit;GO:0016020//membrane;GO:0030312//external encapsulating structure;GO:0009536//plastid;GO:0031981//nuclear lumen;GO:0015934//large ribosomal subunit;GO:0016020//membrane;GO:0030312//external encapsulating structure;GO:0009536//plastid;GO:0031981//nuclear lumen	GO:0005198//structural molecule activity;GO:0005198//structural molecule activity	GO:0010467//gene expression;GO:0010467//gene expression	gi|293332597|ref|NP_001168309.1|/0/hypothetical protein [Zea mays]
GRMZM2G388778	1974	59	96	3.6	7.22	1.004	Up	1.87213e-05	0.000136635	-	K15336|1|1e-25|116|vvi:100259391|tRNA (cytosine38-C5)-methyltransferase [EC:2.1.1.204]	-	-	-	gi|413921612|gb|AFW61544.1|/0/hypothetical protein ZEAMMB73_526638 [Zea mays]
GRMZM2G020996	3162	194	315	7.33	14.7	1.00393	Up	1.0012e-14	2.36867e-13	-	K11975|1|3e-46|186|smo:SELMODRAFT_48577|E3 ubiquitin-protein ligase RNF144 [EC:6.3.2.19];K11968|2|9e-13|74.7|mtr:MTR_2g098580|ariadne-1;K11971|4|1e-12|74.3|olu:OSTLU_119676|E3 ubiquitin-protein ligase RNF14 [EC:6.3.2.19]	GO:0016020//membrane	GO:0046914//transition metal ion binding	-	gi|212276258|ref|NP_001130706.1|/0/uncharacterized LOC100191809 [Zea mays]
GRMZM2G130586	3112.06	634.08	1031.21	24.38	48.89	1.00384	Up	1.01869e-44	9.52275e-43	-	-	-	-	-	gi|413950830|gb|AFW83479.1|/0/putative DUF1296 domain containing family protein [Zea mays]
GRMZM2G415343	2943	59	95	2.38	4.77	1.00303	Up	2.62268e-05	0.000184626	-	-	-	-	-	gi|414864778|tpg|DAA43335.1|/0/TPA: hypothetical protein ZEAMMB73_613582 [Zea mays]
GRMZM2G149786	2674	90	146	4.03	8.07	1.00179	Up	1.43396e-07	1.53368e-06	-	K11450|1|0.0|999|bdi:100835742|lysine-specific histone demethylase 1 [EC:1.-.-.-]	-	-	GO:0034968//histone lysine methylation	gi|413917453|gb|AFW57385.1|/0/hypothetical protein ZEAMMB73_656884 [Zea mays]
GRMZM2G109130	2864.37	4845.8	7962.21	205.1	410.56	1.00127	Up	0	0	-	K15718|1|0.0|1395|zma:542495|linoleate 9S-lipoxygenase [EC:1.13.11.58]	GO:0044424//intracellular part	GO:0046914//transition metal ion binding;GO:0016702//oxidoreductase activity, acting on single donors with incorporation of molecular oxygen, incorporation of two atoms of oxygen;GO:0046914//transition metal ion binding;GO:0016702//oxidoreductase activity, acting on single donors with incorporation of molecular oxygen, incorporation of two atoms of oxygen	GO:0006633//fatty acid biosynthetic process;GO:0009607//response to biotic stimulus;GO:0006950//response to stress;GO:0006091//generation of precursor metabolites and energy;GO:0006633//fatty acid biosynthetic process	gi|162459823|ref|NP_001105515.1|/0/lipoxygenase [Zea mays]
GRMZM2G428098	645	303.6	0	58.87	0.01	-12.5233	Down	7.66748e-79	1.38844e-76	-	-	-	-	-	gi|413943890|gb|AFW76539.1|/6.19452e-69/hypothetical protein ZEAMMB73_352289 [Zea mays]
GRMZM2G122488	590	187.68	0	40.01	0.01	-11.9661	Down	6.40754e-49	6.47319e-47	-	K00799|1|3e-65|232|bdi:100842114|glutathione S-transferase [EC:2.5.1.18]	GO:0042579//microbody	GO:0016765//transferase activity, transferring alkyl or aryl (other than methyl) groups	GO:0009404//toxin metabolic process	gi|414865253|tpg|DAA43810.1|/7.17816e-70/TPA: hypothetical protein ZEAMMB73_384133 [Zea mays]
GRMZM2G072621	255	32	0	17.26	0.01	-10.7532	Down	6.14788e-09	7.99502e-08	-	-	-	-	-	gi|195638502|gb|ACG38719.1|/8.53537e-42/hypothetical protein [Zea mays]
GRMZM2G551218	269	21.14	0	10.72	0.01	-10.0661	Down	4.22824e-06	3.51037e-05	-	-	-	-	-	gi|194705114|gb|ACF86641.1|/1.89581e-20/unknown [Zea mays]
GRMZM2G047684	2248	195.62	0	10.44	0.01	-10.0279	Down	5.53482e-51	5.81601e-49	-	K15639|1|1e-170|598|aly:ARALYDRAFT_901457|cytochrome P450, family 734, subfamily A, polypeptide 1 (PHYB activation tagged suppressor 1) [EC:1.14.-.-];K10717|3|5e-90|330|zma:100501848|cytokinin trans-hydroxylase	-	GO:0016491//oxidoreductase activity;GO:0005506//iron ion binding	GO:0008152//metabolic process	gi|227498401|ref|NP_001153094.1|/0/cytochrome P450 CYP734A7 [Zea mays]
GRMZM2G300965	3069	147	0	5.72	0.01	-9.15987	Down	1.3324e-38	1.01221e-36	-	K13447|1|0.0|1063|sbi:SORBI_03g014430|respiratory burst oxidase [EC:1.6.3.- 1.11.1.-]	GO:0031224//intrinsic to membrane	GO:0046914//transition metal ion binding;GO:0016651//oxidoreductase activity, acting on NAD(P)H;GO:0016209//antioxidant activity;GO:0050662//coenzyme binding	GO:0008152//metabolic process	gi|413916577|gb|AFW56509.1|/0/hypothetical protein ZEAMMB73_659141 [Zea mays]
GRMZM5G856720	509	22.51	0	5.62	0.01	-9.13443	Down	2.3346e-06	2.03321e-05	-	K01190|1|1e-33|140|ota:Ot07g03490|beta-galactosidase [EC:3.2.1.23]	-	GO:0016701//oxidoreductase activity, acting on single donors with incorporation of molecular oxygen	-	gi|414872367|tpg|DAA50924.1|/1.46655e-98/TPA: hypothetical protein ZEAMMB73_050535 [Zea mays]
GRMZM2G066047	921	40.07	0	5.35	0.01	-9.0634	Down	5.31052e-11	8.92589e-10	-	-	-	-	-	gi|226503001|ref|NP_001145676.1|/1.22102e-40/uncharacterized protein LOC100279180 [Zea mays]
GRMZM2G351307	1540.9	57.07	0	4.48	0.01	-8.80735	Down	2.18782e-15	5.4444e-14	-	K07466|1|5e-20|97.4|bdi:100845662|replication factor A1	-	-	-	gi|414877599|tpg|DAA54730.1|/0/TPA: hypothetical protein ZEAMMB73_628014 [Zea mays]
GRMZM2G110066	533	18.06	0	4.29	0.01	-8.74483	Down	2.51192e-05	0.000177611	-	-	GO:0043231//intracellular membrane-bounded organelle;GO:0043231//intracellular membrane-bounded organelle	-	-	gi|413946433|gb|AFW79082.1|/1.22578e-77/hypothetical protein ZEAMMB73_738643 [Zea mays]
AC217358.3_FG008	705	22	0	3.88	0.01	-8.59991	Down	2.3346e-06	2.03382e-05	-	K07976|1|3e-70|263|ath:AT1G09630|Rab family, other;K07904|2|3e-70|262|aly:ARALYDRAFT_888208|Ras-related protein Rab-11A;K07905|5|5e-68|255|zma:100274335|Ras-related protein Rab-11B	GO:0043231//intracellular membrane-bounded organelle;GO:0044444//cytoplasmic part;GO:0016020//membrane	GO:0032561//guanyl ribonucleotide binding	GO:0035556//intracellular signal transduction;GO:0006810//transport	gi|414873860|tpg|DAA52417.1|/3.76267e-112/TPA: hypothetical protein ZEAMMB73_173009 [Zea mays]
GRMZM2G556238	515	15.71	0	3.87	0.01	-8.59619	Down	0.000149229	0.000895123	-	-	-	-	-	gi|413922104|gb|AFW62036.1|/2.32753e-14/hypothetical protein ZEAMMB73_529892 [Zea mays]
GRMZM2G070113	1826	54.24	0	3.58	0.01	-8.48382	Down	1.29974e-14	3.03505e-13	-	K14948|1|3e-134|476|sbi:SORBI_09g021560|olypyrimidine tract-binding protein 2	GO:0043231//intracellular membrane-bounded organelle;GO:0043231//intracellular membrane-bounded organelle;GO:0043231//intracellular membrane-bounded organelle;GO:0043231//intracellular membrane-bounded organelle;GO:0030529//ribonucleoprotein complex	GO:0003676//nucleic acid binding;GO:0003676//nucleic acid binding;GO:0003676//nucleic acid binding;GO:0003676//nucleic acid binding	GO:0006396//RNA processing;GO:0006396//RNA processing;GO:0006396//RNA processing;GO:0010468//regulation of gene expression;GO:0006412//translation;GO:0006396//RNA processing	gi|413945516|gb|AFW78165.1|/0/hypothetical protein ZEAMMB73_011466 [Zea mays]
GRMZM2G407279	1403	40.87	0	3.53	0.01	-8.46352	Down	5.31052e-11	8.92068e-10	-	-	-	-	-	gi|413942894|gb|AFW75543.1|/1.35976e-146/hypothetical protein ZEAMMB73_190855 [Zea mays]
GRMZM2G004119	817	22.56	0	3.41	0.01	-8.41363	Down	2.3346e-06	2.03444e-05	-	-	GO:0044464//cell part	GO:0046914//transition metal ion binding	-	gi|413956747|gb|AFW89396.1|/1.47909e-84/putative RING zinc finger domain superfamily protein [Zea mays]
GRMZM2G026174	766	20.73	0	3.35	0.01	-8.38802	Down	7.6579e-06	6.05731e-05	-	-	-	-	-	gi|413954091|gb|AFW86740.1|/2.36721e-41/hypothetical protein ZEAMMB73_485020 [Zea mays]
GRMZM2G332918	1050	28.74	0	3.35	0.01	-8.38802	Down	6.61486e-08	7.42804e-07	-	K02894|1|1e-13|75.9|gmx:100306699|large subunit ribosomal protein L23e	GO:0015934//large ribosomal subunit	GO:0016757//transferase activity, transferring glycosyl groups;GO:0005198//structural molecule activity	GO:0003006//developmental process involved in reproduction;GO:0010467//gene expression	gi|21618149|gb|AAM67199.1|/4.49917e-13/putative 60S ribosomal protein L17 [Arabidopsis thaliana]
GRMZM2G106303	1588	35.71	0	2.72	0.01	-8.08746	Down	1.03486e-09	1.49576e-08	opr1	K05894|1|0.0|718|zma:732815|12-oxophytodienoic acid reductase [EC:1.3.1.42]	-	GO:0003824//catalytic activity;GO:0000166//nucleotide binding	GO:0006950//response to stress;GO:0009694//jasmonic acid metabolic process	gi|413952673|gb|AFW85322.1|/0/12-oxo-phytodienoic acid reductase [Zea mays]
AC225555.3_FG007	750	15.35	0	2.54	0.01	-7.98868	Down	0.000149229	0.00089475	-	-	-	GO:0005515//protein binding	-	gi|212721018|ref|NP_001132349.1|/1.98198e-61/uncharacterized protein LOC100193792 [Zea mays]
GRMZM2G447005	1112.32	21.84	0	2.4	0.01	-7.90689	Down	4.22824e-06	3.51138e-05	-	-	-	-	-	gi|413949113|gb|AFW81762.1|/0/hypothetical protein ZEAMMB73_415028 [Zea mays]
GRMZM2G703646	813	15.71	0	2.39	0.01	-7.90087	Down	0.000149229	0.000894936	-	-	-	-	-	gi|413943191|gb|AFW75840.1|/5.87188e-25/hypothetical protein ZEAMMB73_155196 [Zea mays]
GRMZM2G134415	1164	20.67	0	2.16	0.01	-7.75489	Down	7.6579e-06	6.05898e-05	-	K00963|1|9e-59|225|bdi:100829721|UTP--glucose-1-phosphate uridylyltransferase [EC:2.7.7.9]	-	GO:0016772//transferase activity, transferring phosphorus-containing groups	-	gi|413933474|gb|AFW68025.1|/0/putative ribosomal protein S4 (RPS4A) family protein [Zea mays]
GRMZM2G134402	1202	20.66	0	2.09	0.01	-7.70736	Down	7.6579e-06	6.06064e-05	-	K05756|1|3e-83|306|zma:100216873|actin related protein 2/3 complex, subunit 3	GO:0015629//actin cytoskeleton	-	GO:0008064//regulation of actin polymerization or depolymerization	gi|413936619|gb|AFW71170.1|/3.36485e-87/hypothetical protein ZEAMMB73_310296 [Zea mays]
GRMZM5G810191	1123	17.52	0	1.9	0.01	-7.56986	Down	4.5494e-05	0.000304054	-	-	-	-	-	gi|414585115|tpg|DAA35686.1|/1.76727e-34/TPA: hypothetical protein ZEAMMB73_383807 [Zea mays]
GRMZM2G026546	1570	22.65	0	1.74	0.01	-7.44294	Down	2.3346e-06	2.03505e-05	-	-	-	-	-	gi|414884846|tpg|DAA60860.1|/1.71299e-84/TPA: hypothetical protein ZEAMMB73_372365 [Zea mays]
GRMZM5G875954	1206	15.79	0	1.59	0.01	-7.31288	Down	0.000149229	0.000895496	-	-	-	GO:0005488//binding	-	gi|413955840|gb|AFW88489.1|/0/hypothetical protein ZEAMMB73_723249 [Zea mays]
GRMZM2G414601	1424	18.07	0	1.54	0.01	-7.26679	Down	2.51192e-05	0.000177655	-	K12121|1|8e-50|196|sbi:SORBI_01g037340|phytochrome B	GO:0044464//cell part	GO:0004673//protein histidine kinase activity;GO:0004930//G-protein coupled receptor activity;GO:0042802//identical protein binding;GO:0032559	GO:0006468//protein phosphorylation;GO:0007602//phototransduction;GO:0006351//transcription, DNA-dependent	gi|414879405|tpg|DAA56536.1|/0/TPA: hypothetical protein ZEAMMB73_006859 [Zea mays]
GRMZM2G048150	1399	15.06	0	1.3	0.01	-7.02237	Down	0.000149229	0.000894564	-	-	-	-	-	gi|413933759|gb|AFW68310.1|/7.92638e-50/hypothetical protein ZEAMMB73_995651 [Zea mays]
GRMZM2G171110	1767	16.61	0	1.13	0.01	-6.82018	Down	8.23956e-05	0.000521049	-	K10576|1|8e-18|90.5|vvi:100250088|ubiquitin-conjugating enzyme E2 H [EC:6.3.2.19];K13420|3|1e-13|76.6|aly:ARALYDRAFT_356368|LRR receptor-like serine/threonine-protein kinase FLS2 [EC:2.7.11.1]	-	GO:0016301//kinase activity;GO:0000166//nucleotide binding	-	gi|414868035|tpg|DAA46592.1|/0/TPA: putative leucine-rich repeat receptor-like protein kinase family protein [Zea mays]
GRMZM2G030583	1937	17	0	1.06	0.01	-6.72792	Down	4.5494e-05	0.000304124	-	K15797|1|2e-68|258|zma:542688|(S)-beta-macrocarpene synthase [EC:5.5.1.17];K14181|3|4e-68|257|vvi:100256880|valencene synthase [EC:4.2.3.73];K14174|4|1e-65|249|sbi:SORBI_07g004480|beta-farnesene synthase [EC:4.2.3.47]	-	GO:0046872//metal ion binding;GO:0003824//catalytic activity;GO:0046872//metal ion binding;GO:0003824//catalytic activity;GO:0046872//metal ion binding;GO:0003824//catalytic activity;GO:0046872//metal ion binding;GO:0003824//catalytic activity	-	gi|413943949|gb|AFW76598.1|/0/monoterpene synthase [Zea mays]
GRMZM2G050867	2236	18.88	0	1.01	0.01	-6.65821	Down	2.51192e-05	0.000177567	-	K14297|1|3e-103|285|ppp:PHYPADRAFT_144605|nuclear pore complex protein Nup98-Nup96	GO:0005635//nuclear envelope;GO:0005635//nuclear envelope	-	GO:0051234//establishment of localization;GO:0051234//establishment of localization	gi|413954619|gb|AFW87268.1|/0/hypothetical protein ZEAMMB73_096591 [Zea mays]
AC225308.2_FG005	3084	21	0	0.81	0.01	-6.33985	Down	4.22824e-06	3.50935e-05	-	-	-	GO:0003676//nucleic acid binding	-	gi|414887172|tpg|DAA63186.1|/0/TPA: putative homeodomain-like transcription factor superfamily protein [Zea mays]
GRMZM2G152516	1400	27.18	0.24	2.35	0.03	-6.29155	Down	1.19803e-07	1.30067e-06	-	-	-	-	-	gi|414588674|tpg|DAA39245.1|/1.17192e-73/TPA: hypothetical protein ZEAMMB73_653719 [Zea mays]
GRMZM2G005749	2647	15.98	0	0.72	0.01	-6.16993	Down	0.000149229	0.000895309	-	-	GO:0044464//cell part	GO:0046914//transition metal ion binding	-	gi|414882059|tpg|DAA59190.1|/6.85572e-87/TPA: hypothetical protein ZEAMMB73_754615 [Zea mays]
GRMZM2G471253	450	17.22	0.29	4.91	0.1	-5.61765	Down	4.5494e-05	0.000303983	-	-	GO:0043231//intracellular membrane-bounded organelle	-	-	gi|414865410|tpg|DAA43967.1|/3.02805e-82/TPA: hypothetical protein ZEAMMB73_124387 [Zea mays]
GRMZM2G171096	731	60	1	10.2	0.21	-5.60204	Down	1.04291e-14	2.46127e-13	-	-	-	-	-	gi|195643042|gb|ACG40989.1|/5.96482e-23/hypothetical protein [Zea mays]
GRMZM2G316362	1502	294	8	23.68	0.8	-4.88753	Down	4.32028e-64	6.03833e-62	-	K03921|1|3e-98|356|zma:100273826|acyl-[acyl-carrier-protein] desaturase [EC:1.14.19.2]	GO:0009536//plastid;GO:0009536//plastid;GO:0009536//plastid	GO:0046872//metal ion binding;GO:0016717//oxidoreductase activity, acting on paired donors, with oxidation of a pair of donors resulting in the reduction of molecular oxygen to two molecules of water;GO:0046872//metal ion binding;GO:0016717//oxidoreductase activity, acting on paired donors, with oxidation of a pair of donors resulting in the reduction of molecular oxygen to two molecules of water…	GO:0006631//fatty acid metabolic process;GO:0006631//fatty acid metabolic process;GO:0006631//fatty acid metabolic process	gi|239052653|ref|NP_001141697.2|/0/uncharacterized protein LOC100273826 [Zea mays]
GRMZM2G026780	1001	431	14	52.75	2.12	-4.63703	Down	1.15228e-90	2.57181e-88	-	-	-	-	-	gi|226507749|ref|NP_001142527.1|/1.34611e-35/uncharacterized protein LOC100274767 [Zea mays]
GRMZM2G131421	990	1239.61	42.19	152.7	6.45	-4.56526	Down	7.94058e-256	6.72427e-253	-	-	-	-	-	gi|224035209|gb|ACN36680.1|/1.77608e-48/unknown [Zea mays]
GRMZM2G050384	755	84	3	13.8	0.61	-4.49972	Down	2.44324e-18	7.6546e-17	-	-	-	-	-	gi|308080157|ref|NP_001183448.1|/1.06902e-30/uncharacterized protein LOC100501879 [Zea mays]
GRMZM2G106393	771	474.61	19.68	76.26	3.9	-4.28938	Down	1.29544e-95	3.08251e-93	-	-	-	-	-	gi|226494895|ref|NP_001146921.1|/5.1727e-44/LOC100280530 [Zea mays]
GRMZM2G129300	1048	583.6	26.92	68.1	3.88	-4.13353	Down	1.55369e-114	4.61174e-112	-	-	-	-	-	gi|414585969|tpg|DAA36540.1|/2.60763e-37/TPA: hypothetical protein ZEAMMB73_759096 [Zea mays]
GRMZM2G046353	970	19.01	1	2.55	0.16	-3.99435	Down	0.0001381	0.000833752	-	-	GO:0031410//cytoplasmic vesicle;GO:0031410//cytoplasmic vesicle;GO:0031410//cytoplasmic vesicle	-	-	gi|226490926|ref|NP_001145517.1|/1.09319e-42/uncharacterized protein LOC100278926 precursor [Zea mays]
GRMZM2G106413	714	74.05	4.39	12.9	0.94	-3.77857	Down	5.8193e-15	1.39858e-13	umc2403	-	-	-	-	gi|195606962|gb|ACG25311.1|/9.94167e-44/wound induced protein [Zea mays]
GRMZM2G580456	913	34.47	2.17	4.64	0.36	-3.68806	Down	2.6809e-07	2.75084e-06	-	-	-	-	-	gi|413917631|gb|AFW57563.1|/1.48306e-22/hypothetical protein ZEAMMB73_357507 [Zea mays]
GRMZM2G163683	1349	21.86	1.47	1.88	0.16	-3.55459	Down	4.58886e-05	0.000306335	-	K15746|1|7e-44|119|zma:732775|beta-carotene 3-hydroxylase [EC:1.14.13.129]	GO:0016020//membrane;GO:0016020//membrane	-	GO:0008152//metabolic process;GO:0008152//metabolic process	gi|226530005|ref|NP_001141074.1|/5.33831e-96/uncharacterized protein LOC100273156 [Zea mays]
GRMZM5G884280	551	28	2	6.42	0.57	-3.49354	Down	6.69678e-06	5.34851e-05	-	-	-	-	-	gi|414591628|tpg|DAA42199.1|/4.42104e-28/TPA: hypothetical protein ZEAMMB73_850333 [Zea mays]
GRMZM2G027626	1124	27.89	2.01	3.03	0.27	-3.48829	Down	1.13782e-05	8.70585e-05	-	-	-	-	-	gi|226490857|ref|NP_001140267.1|/4.93442e-61/uncharacterized protein LOC100272311 [Zea mays]
GRMZM5G822947	693	68	5	12.22	1.11	-3.46061	Down	1.01054e-12	2.01771e-11	-	-	GO:0031224//intrinsic to membrane	-	-	gi|226510220|ref|NP_001143955.1|/4.08933e-47/uncharacterized protein LOC100276769 [Zea mays]
GRMZM2G082296	1137	35.45	2.89	3.8	0.38	-3.32193	Down	1.5596e-07	1.65881e-06	-	K00565|1|1e-97|354|zma:100193629|mRNA (guanine-N7-)-methyltransferase [EC:2.1.1.56]	GO:0031410//cytoplasmic vesicle	-	GO:0006397//mRNA processing	gi|413933490|gb|AFW68041.1|/1.75868e-106/hypothetical protein ZEAMMB73_002313 [Zea mays]
GRMZM2G017474	1873	75.9	6.65	4.88	0.53	-3.20282	Down	1.55265e-13	3.36372e-12	-	-	-	-	-	gi|413920224|gb|AFW60156.1|/2.21867e-46/plant viral-response family protein [Zea mays]
GRMZM2G093708	1562	22.41	2.02	1.73	0.19	-3.1867	Down	0.000155624	0.000929995	-	-	-	-	-	gi|226502630|ref|NP_001141719.1|/2.2658e-129/uncharacterized protein LOC100273850 [Zea mays]
GRMZM2G138693	732	33	3	5.6	0.63	-3.152	Down	2.63738e-06	2.26808e-05	-	-	-	-	-	gi|195642640|gb|ACG40788.1|/3.73612e-25/hypothetical protein [Zea mays]
GRMZM5G877259	1266	23	2	2.13	0.24	-3.14975	Down	9.2709e-05	0.000580152	-	K12382|1|1e-26|120|vvi:100255017|saposin	GO:0031410//cytoplasmic vesicle;GO:0043231//intracellular membrane-bounded organelle;GO:0031410//cytoplasmic vesicle;GO:0031410//cytoplasmic vesicle;GO:0043231//intracellular membrane-bounded organelle;GO:0031410//cytoplasmic vesicle;GO:0043231//intracellular membrane-bounded organelle;GO:0031410//cytoplasmic vesicle;GO:0043231//intracellular membrane-bounded organelle	-	GO:0044238//primary metabolic process;GO:0044238//primary metabolic process;GO:0044238//primary metabolic process;GO:0044238//primary metabolic process;GO:0044238//primary metabolic process	gi|226509070|ref|NP_001148804.1|/3.39571e-112/LOC100282421 precursor [Zea mays]
GRMZM2G153208	904	22	2	2.99	0.34	-3.13654	Down	0.000155624	0.000930188	-	-	GO:0031410//cytoplasmic vesicle	-	-	gi|226532850|ref|NP_001149395.1|/1.07983e-118/LOC100283021 precursor [Zea mays]
GRMZM2G160812	1155	19.98	1.88	2.11	0.24	-3.13614	Down	0.0001381	0.000833577	-	-	-	-	-	gi|414884568|tpg|DAA60582.1|/1.831e-34/TPA: hypothetical protein ZEAMMB73_599470 [Zea mays]
GRMZM2G588715	675	23.26	2.14	4.3	0.49	-3.13348	Down	9.2709e-05	0.000580404	-	K01142|1|4e-16|82.8|sbi:SORBI_03g037240|exodeoxyribonuclease III [EC:3.1.11.2]	GO:0043231//intracellular membrane-bounded organelle	GO:0003676//nucleic acid binding;GO:0004518//nuclease activity	GO:0006259//DNA metabolic process	gi|413954454|gb|AFW87103.1|/3.52726e-32/hypothetical protein ZEAMMB73_772678 [Zea mays]
GRMZM5G818655	1587	108.68	10.1	8.28	0.95	-3.12363	Down	5.94092e-18	1.81006e-16	-	-	-	-	-	gi|414877294|tpg|DAA54425.1|/0/TPA: hypothetical protein ZEAMMB73_872770 [Zea mays]
GRMZM2G098606	1228.78	63.35	6.95	7.1	0.85	-3.06228	Down	7.38014e-11	1.22472e-09	-	-	-	GO:0003676//nucleic acid binding;GO:0016779//nucleotidyltransferase activity	GO:0006139//nucleobase-containing compound metabolic process	gi|413954822|gb|AFW87471.1|/9.98896e-40/hypothetical protein ZEAMMB73_085187 [Zea mays]
AC149829.2_FG002	255	92.38	9	49.82	5.99	-3.0561	Down	3.8515e-15	9.42161e-14	-	-	-	-	-	gi|195624792|gb|ACG34226.1|/5.9522e-19/hypothetical protein [Zea mays]
GRMZM2G012216	1830	31	3	1.97	0.24	-3.03709	Down	7.3352e-06	5.81805e-05	-	-	-	GO:0016407//acetyltransferase activity;GO:0016407//acetyltransferase activity	-	gi|212721124|ref|NP_001132249.1|/0/uncharacterized protein LOC100193685 [Zea mays]
GRMZM2G025062	1112	30.35	3.03	3.33	0.41	-3.02183	Down	1.219e-05	9.24592e-05	-	K09286|1|7e-18|89.7|ath:AT3G16770|EREBP-like factor	-	-	-	gi|414888087|tpg|DAA64101.1|/1.72271e-66/TPA: putative AP2/EREBP transcription factor superfamily protein [Zea mays]
GRMZM2G469061	727	38.86	3.88	6.64	0.82	-3.01749	Down	1.97275e-07	2.05944e-06	-	K02987|1|5e-43|172|sbi:SORBI_01g001850|small subunit ribosomal protein S4e	GO:0030529//ribonucleoprotein complex	GO:0003676//nucleic acid binding;GO:0005198//structural molecule activity	GO:0010467//gene expression	gi|413935851|gb|AFW70402.1|/1.20806e-92/putative ribosomal protein S4 (RPS4A) family protein [Zea mays]
GRMZM2G703858	711	24	2	3.15	0.43	-2.87294	Down	5.50762e-05	0.000361796	-	K13456|1|7e-105|377|zma:100275697|RPM1-interacting protein 4	-	-	-	gi|195627308|gb|ACG35484.1|/4.18946e-109/hypothetical protein [Zea mays]
GRMZM2G063536	1171	26	3	2.71	0.38	-2.83422	Down	9.0512e-05	0.000567761	-	-	GO:0044424//intracellular part	GO:0030597	GO:0051704;GO:0006950//response to stress;GO:0006412//translation	gi|77862273|gb|ABB04429.1|/4.14964e-143/ribosome inactivating protein 1 [Zea mays subsp. parviglumis]
GRMZM2G071630	1604.35	96.76	11.88	7.91	1.11	-2.83312	Down	1.10652e-14	2.60072e-13	-	K00134|1|0.0|637|zma:542333|glyceraldehyde 3-phosphate dehydrogenase [EC:1.2.1.12]	-	GO:0000166//nucleotide binding;GO:0000166//nucleotide binding	GO:0006007//glucose catabolic process;GO:0006007//glucose catabolic process	gi|162462949|ref|NP_001105385.1|/0/glyceraldehyde-3-phosphate dehydrogenase 3, cytosolic [Zea mays]
GRMZM2G014813	1669	27.4	3	1.9	0.27	-2.81497	Down	5.50714e-05	0.000361848	-	K00020|1|3e-45|181|zma:100283587|3-hydroxyisobutyrate dehydrogenase [EC:1.1.1.31]	GO:0043231//intracellular membrane-bounded organelle;GO:0043231//intracellular membrane-bounded organelle;GO:0043231//intracellular membrane-bounded organelle;GO:0043231//intracellular membrane-bounded organelle;GO:0043231//intracellular membrane-bounded organelle;GO:0043231//intracellular membrane-bounded organelle	GO:0016616//oxidoreductase activity, acting on the CH-OH group of donors, NAD or NADP as acceptor;GO:0048037//cofactor binding;GO:0000166//nucleotide binding;GO:0016616//oxidoreductase activity, acting on the CH-OH group of donors, NAD or NADP as acceptor;GO:0048037//cofactor binding;GO:0000166//nucleotide binding;GO:0016616//oxidoreductase activity, acting on the CH-OH group of donors, NAD or NA…	GO:0009081//branched-chain amino acid metabolic process;GO:0006007//glucose catabolic process;GO:0009081//branched-chain amino acid metabolic process;GO:0006007//glucose catabolic process;GO:0009081//branched-chain amino acid metabolic process;GO:0006007//glucose catabolic process;GO:0009081//branched-chain amino acid metabolic process;GO:0006007//glucose catabolic process;GO:0034641//cellular ni…	gi|413934445|gb|AFW68996.1|/0/3-hydroxyisobutyrate dehydrogenase isoform 1 [Zea mays]
GRMZM2G147399	966	885.39	103.81	113.25	16.28	-2.79834	Down	1.02695e-122	3.35999e-120	-	-	-	-	-	gi|413953270|gb|AFW85919.1|/1.76142e-19/hypothetical protein ZEAMMB73_224799 [Zea mays]
GRMZM2G703267	433	23.66	2.84	7.04	1.04	-2.75899	Down	9.2709e-05	0.000580278	-	-	GO:0043231//intracellular membrane-bounded organelle	-	-	gi|413952730|gb|AFW85379.1|/1.20035e-27/hypothetical protein ZEAMMB73_943288 [Zea mays]
AC203989.4_FG001	930	944	116	124.7	18.92	-2.72048	Down	5.75678e-127	2.02133e-124	-	K10712|1|5e-126|448|zma:100282770|cysteamine dioxygenase [EC:1.13.11.19]	-	-	-	gi|414869035|tpg|DAA47592.1|/4.62241e-128/TPA: hypothetical protein ZEAMMB73_943532 [Zea mays]
GRMZM2G100263	578	25	3	5.32	0.81	-2.71543	Down	0.000148281	0.000890179	-	K15360|1|3e-06|34.3|sbi:SORBI_06g020330|centromere protein X	-	-	-	gi|414586720|tpg|DAA37291.1|/6.62673e-49/TPA: hypothetical protein ZEAMMB73_918715 [Zea mays]
GRMZM2G428905	670	118.95	14.86	22.16	3.42	-2.69589	Down	1.8766e-17	5.50216e-16	-	-	-	-	-	gi|413936256|gb|AFW70807.1|/2.49192e-46/hypothetical protein ZEAMMB73_429534 [Zea mays]
GRMZM2G155341	918.19	55	7	7.48	1.16	-2.68891	Down	1.68301e-08	2.05588e-07	-	-	GO:0042579//microbody;GO:0042579//microbody;GO:0042579//microbody;GO:0042579//microbody;GO:0042579//microbody	GO:0004779//sulfate adenylyltransferase activity;GO:0016819;GO:0004779//sulfate adenylyltransferase activity;GO:0016819;GO:0004779//sulfate adenylyltransferase activity;GO:0016819;GO:0004779//sulfate adenylyltransferase activity;GO:0016819;GO:0004779//sulfate adenylyltransferase activity;GO:0016819	GO:0006163//purine nucleotide metabolic process;GO:0006163//purine nucleotide metabolic process;GO:0006163//purine nucleotide metabolic process;GO:0006163//purine nucleotide metabolic process;GO:0006163//purine nucleotide metabolic process	gi|226495049|ref|NP_001151003.1|/3.70683e-71/aprataxin [Zea mays]
GRMZM2G092533	2649	23.39	2.98	1.06	0.17	-2.64046	Down	9.2709e-05	0.00058053	-	K01530|1|1e-51|203|osa:4350436|phospholipid-translocating ATPase [EC:3.6.3.1]	GO:0031224//intrinsic to membrane	GO:0042625//ATPase activity, coupled to transmembrane movement of ions;GO:0046872//metal ion binding;GO:0005548//phospholipid transporter activity;GO:0032559	GO:0009206;GO:0006869//lipid transport	gi|414876495|tpg|DAA53626.1|/0/TPA: hypothetical protein ZEAMMB73_819224 [Zea mays]
GRMZM5G882399	846	35.28	4.65	5.14	0.84	-2.61331	Down	4.36454e-06	3.61311e-05	-	-	-	-	-	gi|414881220|tpg|DAA58351.1|/4.88378e-102/TPA: hypothetical protein ZEAMMB73_473834 [Zea mays]
GRMZM2G106445	935	847.35	113.96	111.31	18.49	-2.58977	Down	8.66754e-109	2.3543e-106	-	-	-	-	-	gi|226492144|ref|NP_001151919.1|/1.30431e-21/wound induced protein [Zea mays]
GRMZM2G161168	2277	88.49	11.97	4.68	0.78	-2.58496	Down	5.33218e-13	1.09896e-11	-	-	-	-	-	gi|413951407|gb|AFW84056.1|/0/hypothetical protein ZEAMMB73_295379 [Zea mays]
GRMZM2G066710	1550.68	96.2	12.51	7.15	1.2	-2.57491	Down	4.56656e-14	1.02479e-12	-	K08287|1|3e-171|600|ath:AT4G24740|dual-specificity kinase [EC:2.7.12.1];K00924|4|2e-139|494|osa:4326374|[EC:2.7.1.-];K08823|5|3e-91|334|olu:OSTLU_50484|CDC-like kinase [EC:2.7.12.1]	GO:0009536//plastid	GO:0004672//protein kinase activity;GO:0032559;GO:0004672//protein kinase activity;GO:0032559;GO:0016829//lyase activity;GO:0004672//protein kinase activity;GO:0032559	GO:0006464//cellular protein modification process;GO:0006464//cellular protein modification process;GO:0006396//RNA processing;GO:0006779//porphyrin-containing compound biosynthetic process;GO:0006464//cellular protein modification process	gi|414872991|tpg|DAA51548.1|/1.34812e-63/TPA: putative protein kinase superfamily protein [Zea mays]
GRMZM2G124974	960	33	4	3.72	0.63	-2.56188	Down	1.16567e-05	8.89062e-05	-	K01800|1|2e-66|251|sbi:SORBI_05g007005|maleylacetoacetate isomerase [EC:5.2.1.2]	GO:0044424//intracellular part;GO:0044424//intracellular part;GO:0044424//intracellular part;GO:0044424//intracellular part;GO:0044424//intracellular part;GO:0044424//intracellular part;GO:0044424//intracellular part	GO:0016765//transferase activity, transferring alkyl or aryl (other than methyl) groups;GO:0016765//transferase activity, transferring alkyl or aryl (other than methyl) groups;GO:0016765//transferase activity, transferring alkyl or aryl (other than methyl) groups;GO:0016765//transferase activity, transferring alkyl or aryl (other than methyl) groups;GO:0016765//transferase activity, transferring …	GO:0006520//cellular amino acid metabolic process;GO:0006520//cellular amino acid metabolic process;GO:0006520//cellular amino acid metabolic process;GO:0006520//cellular amino acid metabolic process;GO:0006520//cellular amino acid metabolic process;GO:0006520//cellular amino acid metabolic process;GO:0006520//cellular amino acid metabolic process	gi|195650473|gb|ACG44704.1|/1.43536e-116/glutathione S-transferase [Zea mays]
GRMZM2G143202	2051	43	6	2.52	0.43	-2.55102	Down	1.36276e-06	1.23931e-05	-	K09837|1|2e-66|250|sbi:SORBI_01g030050|carotene epsilon-monooxygenase [EC:1.14.99.45]	GO:0009526//plastid envelope;GO:0043231//intracellular membrane-bounded organelle	GO:0005506//iron ion binding;GO:0016712//oxidoreductase activity, acting on paired donors, with incorporation or reduction of molecular oxygen, reduced flavin or flavoprotein as one donor, and incorporation of one atom of oxygen;GO:0072374;GO:0016491//oxidoreductase activity;GO:0005506//iron ion binding	GO:0016109;GO:0008152//metabolic process	gi|289657730|gb|ADD14593.1|/1.14354e-66/carotene epsilon-ring hydroxylase [Zea mays subsp. mays]
GRMZM2G158204	942	39.26	5.49	5.12	0.88	-2.54057	Down	2.47634e-06	2.13918e-05	-	K03327|1|3e-82|303|zma:100280310|multidrug resistance protein, MATE family	-	GO:0022857//transmembrane transporter activity	GO:0006810//transport	gi|413948099|gb|AFW80748.1|/1.55736e-155/putative MATE efflux family protein [Zea mays]
GRMZM2G398500	1308	50	7	4.64	0.8	-2.53605	Down	1.81137e-07	1.90409e-06	-	K05607|1|6e-142|502|sbi:SORBI_04g033140|methylglutaconyl-CoA hydratase [EC:4.2.1.18]	GO:0043231//intracellular membrane-bounded organelle	GO:0016829//lyase activity	-	gi|195653821|gb|ACG46378.1|/2.73693e-154/methylglutaconyl-CoA hydratase [Zea mays]
GRMZM2G386674	1326	724.61	102.86	66.34	11.63	-2.51203	Down	3.68586e-90	7.97919e-88	-	-	-	-	-	gi|413946078|gb|AFW78727.1|/1.1101e-110/seed specific protein Bn15D17A [Zea mays]
GRMZM2G096231	883	34.09	4.99	4.75	0.86	-2.46552	Down	7.14212e-06	5.67585e-05	-	-	GO:0043231//intracellular membrane-bounded organelle	GO:0008194//UDP-glycosyltransferase activity	-	gi|414866123|tpg|DAA44680.1|/1.46033e-88/TPA: hypothetical protein ZEAMMB73_672588 [Zea mays]
GRMZM2G032597	944	46	8	7	1.28	-2.45121	Down	3.69978e-06	3.10566e-05	-	-	-	-	-	gi|414869588|tpg|DAA48145.1|/1.51978e-09/TPA: hypothetical protein ZEAMMB73_736597 [Zea mays]
GRMZM2G168898	1044	67	10	7.85	1.45	-2.43664	Down	2.85114e-09	3.87949e-08	-	-	-	GO:0005506//iron ion binding	GO:0015669//gas transport	gi|162461616|ref|NP_001105819.1|/1.98166e-77/hemoglobin 2 [Zea mays]
GRMZM2G083822	1524.4	42	7.32	3.86	0.72	-2.42253	Down	7.20682e-06	5.72568e-05	-	K03544|1|7e-15|80.5|zma:100281116|ATP-dependent Clp protease ATP-binding subunit ClpX;K03243|2|8e-11|67.0|sbi:SORBI_09g030590|translation initiation factor 5B	-	GO:0005488//binding;GO:0005488//binding	-	gi|414588044|tpg|DAA38615.1|/2.76126e-53/TPA: hypothetical protein ZEAMMB73_289794 [Zea mays]
GRMZM2G305362	1902	588.32	88.9	37.23	6.95	-2.42138	Down	1.02844e-70	1.62696e-68	-	-	-	-	GO:0006351//transcription, DNA-dependent	gi|413948013|gb|AFW80662.1|/2.50894e-157/hypothetical protein ZEAMMB73_350135 [Zea mays]
GRMZM5G856142	691	32.94	5.04	5.94	1.12	-2.40696	Down	6.7257e-05	0.000433116	-	-	-	-	-	gi|413916452|gb|AFW56384.1|/3.7664e-69/hypothetical protein ZEAMMB73_225239 [Zea mays]
GRMZM2G060544	1295	294.11	44.99	27.59	5.21	-2.40479	Down	3.80636e-36	2.6927e-34	-	-	-	-	-	gi|226509126|ref|NP_001142806.1|/3.01444e-121/uncharacterized protein LOC100275184 [Zea mays]
GRMZM2G179689	782	39	6	6.17	1.17	-2.39876	Down	8.7978e-06	6.88519e-05	-	K12161|1|4e-44|176|zma:100275675|ubiquitin related modifier 1	GO:0044424//intracellular part	-	GO:0006400//tRNA modification	gi|226533070|ref|NP_001143176.1|/4.47626e-43/ubiquitin-related modifier 1 homolog [Zea mays]
GRMZM5G871631	330	39	6	15.67	2.98	-2.39462	Down	8.7978e-06	6.88707e-05	-	-	-	-	-	gi|308080678|ref|NP_001183294.1|/2.71004e-59/uncharacterized protein LOC100501690 [Zea mays]
GRMZM2G073044	1400	805.27	124.15	69.72	13.27	-2.3934	Down	2.57358e-94	6.02427e-92	-	-	-	-	-	gi|195626864|gb|ACG35262.1|/4.98996e-141/seed specific protein Bn15D17A [Zea mays]
GRMZM2G169382	1148.11	117.14	18.44	12.69	2.42	-2.39061	Down	5.73072e-15	1.37844e-13	-	K09286|1|4e-14|77.4|zma:100284306|EREBP-like factor	-	-	-	gi|408690236|gb|AFU81578.1|/2.4588e-60/AP2-EREBP-type transcription factor, partial [Zea mays subsp. mays]
GRMZM2G015923	1155	34.77	5.37	3.67	0.7	-2.39035	Down	2.65852e-05	0.00018683	-	K13648|1|5e-137|485|vvi:100262181|alpha-1,4-galacturonosyltransferase [EC:2.4.1.43]	-	GO:0016740//transferase activity	-	gi|414879220|tpg|DAA56351.1|/0/TPA: hypothetical protein ZEAMMB73_188897 [Zea mays]
GRMZM5G813903	252	66.41	10.29	36.31	6.95	-2.38528	Down	4.51536e-09	5.97181e-08	-	-	-	-	-	gi|413934221|gb|AFW68772.1|/7.00461e-44/hypothetical protein ZEAMMB73_469057 [Zea mays]
GRMZM2G363310	599	32.07	4.99	6.73	1.29	-2.38324	Down	1.89726e-05	0.000138153	-	K02868|1|2e-57|219|zma:100192743|large subunit ribosomal protein L11e	GO:0030529//ribonucleoprotein complex	GO:0005198//structural molecule activity	GO:0010467//gene expression	gi|414868083|tpg|DAA46640.1|/7.71393e-67/TPA: hypothetical protein ZEAMMB73_603296 [Zea mays]
GRMZM2G060410	749.6	38	6	6.31	1.23	-2.35898	Down	1.39253e-05	0.000104194	-	-	-	-	-	gi|414884991|tpg|DAA61005.1|/3.46776e-52/TPA: hypothetical protein ZEAMMB73_169678 [Zea mays]
AC190933.3_FG004	489	44	7	11.47	2.25	-2.34987	Down	2.91448e-06	2.48045e-05	-	-	-	-	-	gi|414876302|tpg|DAA53433.1|/1.06638e-63/TPA: hypothetical protein ZEAMMB73_383574 [Zea mays]
GRMZM2G129018	1620.13	140.61	22.59	10.5	2.08	-2.33573	Down	2.08482e-17	6.08168e-16	-	K00924|1|8e-104|375|ath:AT1G30270|[EC:2.7.1.-];K07198|3|4e-64|244|vvi:100254223|5'-AMP-activated protein kinase, catalytic alpha subunit [EC:2.7.11.11]	-	GO:0004672//protein kinase activity;GO:0032559;GO:0004672//protein kinase activity;GO:0032559	GO:0006464//cellular protein modification process;GO:0023052//signaling;GO:0006464//cellular protein modification process;GO:0023052//signaling	gi|194705422|gb|ACF86795.1|/0/unknown [Zea mays]
GRMZM5G856071	1158	31	5	3.26	0.65	-2.32636	Down	0.000106422	0.000658662	-	K07375|1|2e-48|107|aly:ARALYDRAFT_481870|tubulin beta	GO:0043234//protein complex;GO:0030312//external encapsulating structure;GO:0005856//cytoskeleton;GO:0016020//membrane	GO:0000166//nucleotide binding;GO:0005198//structural molecule activity	GO:0010038//response to metal ion;GO:0006970//response to osmotic stress;GO:0007017//microtubule-based process	gi|414592080|tpg|DAA42651.1|/1.694e-72/TPA: hypothetical protein ZEAMMB73_990987 [Zea mays]
GRMZM2G084794	2040	36.08	5.92	2.13	0.43	-2.30844	Down	1.03756e-05	7.98329e-05	-	K14500|1|6e-27|120|pop:POPTR_823961|BR-signaling kinase [EC:2.7.11.1]	-	-	-	gi|414878277|tpg|DAA55408.1|/0/TPA: hypothetical protein ZEAMMB73_957273 [Zea mays]
GRMZM5G815851	1154.38	135.34	22.36	14.33	2.92	-2.295	Down	1.96504e-16	5.29255e-15	-	K10609|1|3e-18|91.7|sbi:SORBI_01g005920|cullin 4	GO:0000151//ubiquitin ligase complex;GO:0000151//ubiquitin ligase complex	GO:0019899//enzyme binding;GO:0019899//enzyme binding	GO:0019941//modification-dependent protein catabolic process;GO:0019941//modification-dependent protein catabolic process	gi|413922175|gb|AFW62107.1|/1.32227e-47/hypothetical protein ZEAMMB73_286055 [Zea mays]
GRMZM5G803504	332	30	5	11.97	2.46	-2.28269	Down	0.000167769	0.000993296	-	-	-	-	-	gi|413948095|gb|AFW80744.1|/4.6549e-35/hypothetical protein ZEAMMB73_895292, partial [Zea mays]
GRMZM2G548817	717	54.01	9	9.37	1.93	-2.27945	Down	3.21284e-07	3.25261e-06	-	-	GO:0031410//cytoplasmic vesicle	-	-	gi|414589132|tpg|DAA39703.1|/3.62005e-134/TPA: hypothetical protein ZEAMMB73_382906 [Zea mays]
GRMZM2G067514	941	48	8	6.26	1.29	-2.27879	Down	1.51635e-06	1.36775e-05	-	-	-	-	-	gi|414589256|tpg|DAA39827.1|/4.8832e-109/TPA: hypothetical protein ZEAMMB73_861648 [Zea mays]
GRMZM2G448924	832	32.2	5.45	4.78	1	-2.25701	Down	6.7257e-05	0.00043302	-	-	-	-	-	gi|414884748|tpg|DAA60762.1|/8.2196e-38/TPA: hypothetical protein ZEAMMB73_716718 [Zea mays]
GRMZM2G146948	790.95	35.92	5.84	5.25	1.13	-2.21599	Down	1.66335e-05	0.000122767	-	K06268|1|2e-72|270|zma:100193443|protein phosphatase 3, regulatory subunit	-	GO:0046872//metal ion binding;GO:0046872//metal ion binding	-	gi|414870335|tpg|DAA48892.1|/3.34964e-85/TPA: hypothetical protein ZEAMMB73_928469 [Zea mays]
GRMZM2G028556	931	40	7	5.28	1.14	-2.2115	Down	1.7612e-05	0.000129424	gst7	K00799|1|7e-95|192|sbi:SORBI_03g045800|glutathione S-transferase [EC:2.5.1.18]	-	GO:0016765//transferase activity, transferring alkyl or aryl (other than methyl) groups;GO:0016765//transferase activity, transferring alkyl or aryl (other than methyl) groups;GO:0016765//transferase activity, transferring alkyl or aryl (other than methyl) groups	-	gi|414878694|tpg|DAA55825.1|/3.88305e-135/TPA: hypothetical protein ZEAMMB73_212158, partial [Zea mays]
GRMZM2G419024	1545	73.1	11.65	5.18	1.13	-2.19663	Down	6.15224e-10	9.12598e-09	-	K01803|1|1e-42|172|zma:100280823|triosephosphate isomerase (TIM) [EC:5.3.1.1]	GO:0043231//intracellular membrane-bounded organelle;GO:0043231//intracellular membrane-bounded organelle	GO:0004175//endopeptidase activity;GO:0004175//endopeptidase activity	GO:0019538//protein metabolic process;GO:0019538//protein metabolic process	gi|414869955|tpg|DAA48512.1|/0/TPA: hypothetical protein ZEAMMB73_196848 [Zea mays]
GRMZM5G891430	1449	34.93	6.17	2.92	0.64	-2.18982	Down	8.46368e-05	0.000533814	-	K12309|1|3e-08|58.5|aly:ARALYDRAFT_485655|beta-galactosidase [EC:3.2.1.23]	GO:0031410//cytoplasmic vesicle	GO:0004553//hydrolase activity, hydrolyzing O-glycosyl compounds;GO:0005488//binding	GO:0008152//metabolic process	gi|413920352|gb|AFW60284.1|/0/hypothetical protein ZEAMMB73_765376 [Zea mays]
GRMZM2G106795	1201.07	64.63	14.74	8.32	1.84	-2.17688	Down	7.45804e-07	7.1174e-06	-	K07977|1|1e-65|247|osa:4349518|Arf/Sar family, other	GO:0044464//cell part;GO:0044464//cell part;GO:0044464//cell part	GO:0032561//guanyl ribonucleotide binding;GO:0032561//guanyl ribonucleotide binding;GO:0032561//guanyl ribonucleotide binding	GO:0035556//intracellular signal transduction;GO:0035556//intracellular signal transduction;GO:0035556//intracellular signal transduction	gi|226504794|ref|NP_001150662.1|/2.04208e-108/ADP-ribosylation factor [Zea mays]
GRMZM5G862071	362	39	7	14.13	3.13	-2.17453	Down	2.74022e-05	0.000191543	-	-	-	-	-	gi|414866925|tpg|DAA45482.1|/1.31111e-29/TPA: hypothetical protein ZEAMMB73_159011 [Zea mays]
GRMZM2G129019	667.81	394.29	71.58	74.46	16.52	-2.17225	Down	6.81472e-42	5.80501e-40	-	-	-	-	-	gi|413951330|gb|AFW83979.1|/3.76729e-15/hypothetical protein ZEAMMB73_331716, partial [Zea mays]
GRMZM5G813316	195	77.53	14.22	57.58	13.04	-2.14262	Down	3.17508e-09	4.29187e-08	-	-	-	-	-	gi|293335589|ref|NP_001170158.1|/3.96234e-18/uncharacterized protein LOC100384090 [Zea mays]
GRMZM2G107152	2045	59.13	11.22	3.48	0.81	-2.10309	Down	3.16758e-07	3.2113e-06	-	-	-	-	-	gi|413934313|gb|AFW68864.1|/1.21906e-56/hypothetical protein ZEAMMB73_668083 [Zea mays]
GRMZM2G163905	460	37	7	10.31	2.41	-2.09694	Down	6.56646e-05	0.000423715	-	-	-	-	-	gi|223948305|gb|ACN28236.1|/4.69516e-17/unknown [Zea mays]
GRMZM2G033694	1987	65.78	13.9	4.43	1.04	-2.09072	Down	1.89613e-07	1.98665e-06	-	-	GO:0043231//intracellular membrane-bounded organelle;GO:0043231//intracellular membrane-bounded organelle;GO:0043231//intracellular membrane-bounded organelle;GO:0043231//intracellular membrane-bounded organelle	GO:0016279//protein-lysine N-methyltransferase activity;GO:0016279//protein-lysine N-methyltransferase activity;GO:0016279//protein-lysine N-methyltransferase activity;GO:0016279//protein-lysine N-methyltransferase activity	GO:0016571//histone methylation;GO:0016571//histone methylation;GO:0016571//histone methylation;GO:0016571//histone methylation	gi|226493201|ref|NP_001149253.1|/0/histone-lysine N-methyltransferase, H3 lysine-36 and H4 lysine-20specific [Zea mays]
GRMZM2G099420	1413	47	9	4.03	0.95	-2.08478	Down	6.93416e-06	5.52889e-05	-	K09753|1|4e-96|350|rcu:RCOM_0470860|cinnamoyl-CoA reductase [EC:1.2.1.44]	-	GO:0048037//cofactor binding	GO:0008152//metabolic process	gi|413924104|gb|AFW64036.1|/3.24246e-172/hypothetical protein ZEAMMB73_720380 [Zea mays]
AC226723.2_FG001	1077	102.48	19.69	11.63	2.76	-2.07511	Down	1.33763e-11	2.3936e-10	-	K00029|1|2e-21|101|zma:542209|malate dehydrogenase (oxaloacetate-decarboxylating)(NADP+) [EC:1.1.1.40]	GO:0009536//plastid	GO:0043169//cation binding;GO:0004470//malic enzyme activity;GO:0000166//nucleotide binding	GO:0043648//dicarboxylic acid metabolic process	gi|413943741|gb|AFW76390.1|/4.08743e-150/hypothetical protein ZEAMMB73_592641 [Zea mays]
GRMZM2G075459	413	227.62	44	71.3	17.02	-2.06667	Down	2.25698e-23	9.59867e-22	-	-	-	-	-	gi|414865076|tpg|DAA43633.1|/2.84581e-21/TPA: hypothetical protein ZEAMMB73_402098, partial [Zea mays]
GRMZM2G005278	894	36	7	4.98	1.19	-2.06518	Down	0.000101104	0.000629128	-	K03130|1|7e-13|72.8|bdi:100837458|transcription initiation factor TFIID subunit 5	GO:0043231//intracellular membrane-bounded organelle	-	GO:0006351//transcription, DNA-dependent	gi|413943521|gb|AFW76170.1|/6.69341e-17/hypothetical protein ZEAMMB73_636476 [Zea mays]
GRMZM2G035709	1056.84	61.04	11.05	6.59	1.58	-2.06035	Down	1.3308e-07	1.43186e-06	-	K00109|1|3e-31|134|ppp:PHYPADRAFT_124552|2-hydroxyglutarate dehydrogenase [EC:1.1.99.2]	GO:0043231//intracellular membrane-bounded organelle;GO:0043231//intracellular membrane-bounded organelle	GO:0003824//catalytic activity;GO:0003824//catalytic activity	-	gi|414880053|tpg|DAA57184.1|/2.39275e-137/TPA: hypothetical protein ZEAMMB73_098022, partial [Zea mays]
GRMZM2G364178	1492.79	294.89	60.32	25.1	6.04	-2.05507	Down	1.56464e-28	8.38903e-27	-	-	-	-	-	gi|308080884|ref|NP_001182868.1|/2.01847e-61/uncharacterized protein LOC100501131 [Zea mays]
GRMZM2G046576	876	57.89	11.28	8.14	1.96	-2.05418	Down	7.46774e-07	7.12429e-06	-	K03109|1|7e-45|179|zma:100285791|signal recognition particle subunit SRP9	GO:0048500//signal recognition particle	GO:0003723//RNA binding	GO:0006448//regulation of translational elongation;GO:0006613//cotranslational protein targeting to membrane	gi|413944402|gb|AFW77051.1|/3.04104e-70/signal recognition particle protein [Zea mays]
GRMZM2G167686	1454	341.68	66.72	28.46	6.86	-2.05266	Down	2.11878e-34	1.38961e-32	-	-	-	-	-	gi|308081923|ref|NP_001183103.1|/5.56211e-34/uncharacterized protein LOC100501467 [Zea mays]
GRMZM2G078472	2612.79	45.68	9.42	2.19	0.53	-2.04687	Down	1.626e-05	0.000120349	-	K01953|1|2e-87|321|zma:100192351|asparagine synthase (glutamine-hydrolysing) [EC:6.3.5.4]	-	GO:0016884//carbon-nitrogen ligase activity, with glutamine as amido-N-donor;GO:0000166//nucleotide binding;GO:0016884//carbon-nitrogen ligase activity, with glutamine as amido-N-donor;GO:0000166//nucleotide binding;GO:0016884//carbon-nitrogen ligase activity, with glutamine as amido-N-donor;GO:0032559;GO:0016884//carbon-nitrogen ligase activity, with glutamine as amido-N-donor	GO:0006528//asparagine metabolic process;GO:0006528//asparagine metabolic process;GO:0009064//glutamine family amino acid metabolic process;GO:0006528//asparagine metabolic process;GO:0006528//asparagine metabolic process	gi|413956052|gb|AFW88701.1|/1.32127e-163/hypothetical protein ZEAMMB73_416382 [Zea mays]
GRMZM2G139478	1064	61	12	7.01	1.7	-2.04388	Down	3.76508e-07	3.76796e-06	-	-	-	-	-	gi|413921668|gb|AFW61600.1|/1.37225e-41/hypothetical protein ZEAMMB73_083412 [Zea mays]
GRMZM2G117971	782	34.18	6.79	5.41	1.33	-2.0242	Down	8.46368e-05	0.000533931	-	-	GO:0031410//cytoplasmic vesicle	GO:0030246//carbohydrate binding	GO:0006952//defense response	gi|212275526|ref|NP_001130495.1|/2.0601e-72/uncharacterized protein LOC100191593 precursor [Zea mays]
GRMZM2G092679	1443	40	8	3.36	0.83	-2.01728	Down	5.00458e-05	0.00033117	-	-	GO:0043231//intracellular membrane-bounded organelle	-	-	gi|414878865|tpg|DAA55996.1|/3.26415e-119/TPA: hypothetical protein ZEAMMB73_105295 [Zea mays]
GRMZM2G066059	1245	35	7	3.39	0.84	-2.01282	Down	0.000155077	0.000927303	-	-	-	-	-	gi|216963308|gb|ACJ73926.1|/1.19221e-120/autophagy-related 10 variant 1 [Zea mays]
GRMZM2G013761	866	53.84	10.82	7.66	1.9	-2.01134	Down	1.47883e-06	1.33642e-05	-	-	GO:0043231//intracellular membrane-bounded organelle	GO:0016787//hydrolase activity;GO:0005488//binding;GO:0003676//nucleic acid binding;GO:0032559;GO:0042623//ATPase activity, coupled	-	gi|413920916|gb|AFW60848.1|/0/hypothetical protein ZEAMMB73_467708 [Zea mays]
GRMZM2G142196	606	100.8	20.26	20.88	5.18	-2.0111	Down	8.63868e-11	1.42047e-09	-	-	-	-	-	gi|414884758|tpg|DAA60772.1|/2.25904e-114/TPA: hypothetical protein ZEAMMB73_038773 [Zea mays]
GRMZM2G393062	1008	182.94	36.82	22.23	5.52	-2.00977	Down	1.04345e-18	3.33813e-17	-	-	-	-	-	gi|414864341|tpg|DAA42898.1|/3.55167e-60/TPA: hypothetical protein ZEAMMB73_612936 [Zea mays]
GRMZM2G106511	975	73.97	15	9.3	2.33	-1.9969	Down	4.79862e-08	5.49789e-07	-	-	-	-	-	-
GRMZM2G135068	825	36.19	7.35	5.42	1.36	-1.99469	Down	0.000101104	0.000629264	-	K02995|1|4e-74|276|zma:100193830|small subunit ribosomal protein S8e	GO:0030529//ribonucleoprotein complex;GO:0009536//plastid;GO:0044444//cytoplasmic part;GO:0043229//intracellular organelle;GO:0030529//ribonucleoprotein complex	GO:0003723//RNA binding;GO:0005198//structural molecule activity;GO:0005198//structural molecule activity	GO:0010467//gene expression;GO:0010467//gene expression	gi|212721342|ref|NP_001132384.1|/3.23323e-103/uncharacterized protein LOC100193830 [Zea mays]
GRMZM2G136734	1689	74.2	14.37	5.05	1.27	-1.99145	Down	1.15469e-08	1.44548e-07	-	K12382|1|4e-28|124|pop:POPTR_825403|saposin;K10754|4|1e-16|84.3|gmx:100790070|replication factor C subunit 1	GO:0031410//cytoplasmic vesicle;GO:0031410//cytoplasmic vesicle	-	GO:0044238//primary metabolic process	gi|414885740|tpg|DAA61754.1|/8.27982e-141/TPA: hypothetical protein ZEAMMB73_818133 [Zea mays]
GRMZM2G548261	1196	123.77	25.23	12.6	3.17	-1.99087	Down	8.45328e-13	1.70678e-11	-	-	-	-	-	gi|293333971|ref|NP_001168651.1|/1.36557e-64/uncharacterized protein LOC100382438 [Zea mays]
GRMZM2G097015	1407.56	163	33	13.94	3.51	-1.98969	Down	1.41653e-16	3.89911e-15	-	-	GO:0043231//intracellular membrane-bounded organelle;GO:0031224//intrinsic to membrane;GO:0043231//intracellular membrane-bounded organelle;GO:0031224//intrinsic to membrane	-	-	gi|413937775|gb|AFW72326.1|/1.30859e-154/hypothetical protein ZEAMMB73_985944 [Zea mays]
GRMZM2G151807	1402.74	1062.39	222.43	93.78	23.73	-1.98257	Down	1.25187e-96	3.00366e-94	-	-	-	-	-	gi|293332269|ref|NP_001170052.1|/9.16756e-79/uncharacterized protein LOC100383968 [Zea mays]
GRMZM2G154442	1987.9	234.13	52.24	15.34	3.9	-1.97575	Down	2.77476e-21	1.05816e-19	-	-	-	-	-	gi|308044357|ref|NP_001183006.1|/1.81922e-69/hypothetical protein [Zea mays]
GRMZM2G034013	878	122.17	25.17	17.14	4.36	-1.97497	Down	1.27735e-12	2.52766e-11	-	-	-	-	-	gi|226504490|ref|NP_001152722.1|/6.22777e-15/LOC100286363 [Zea mays]
GRMZM2G176282	2795	55.93	11.47	2.39	0.61	-1.97013	Down	1.74281e-06	1.55739e-05	-	-	GO:0031224//intrinsic to membrane;GO:0031410//cytoplasmic vesicle;GO:0031224//intrinsic to membrane;GO:0031410//cytoplasmic vesicle	-	-	gi|414877897|tpg|DAA55028.1|/0/TPA: hypothetical protein ZEAMMB73_093887 [Zea mays]
GRMZM2G126446	565	52.87	10.96	11.8	3.02	-1.96617	Down	2.27104e-06	1.98868e-05	-	-	-	-	-	gi|414876206|tpg|DAA53337.1|/1.63818e-73/TPA: hypothetical protein ZEAMMB73_977843, partial [Zea mays]
GRMZM5G882821	1556	42	9	3.35	0.86	-1.96175	Down	5.69774e-05	0.000372755	-	K01058|1|8e-08|57.8|pop:POPTR_918082|phospholipase A1 [EC:3.1.1.32]	GO:0031410//cytoplasmic vesicle;GO:0031410//cytoplasmic vesicle	GO:0004091//carboxylesterase activity;GO:0004091//carboxylesterase activity;GO:0004091//carboxylesterase activity;GO:0004091//carboxylesterase activity;GO:0004091//carboxylesterase activity;GO:0004091//carboxylesterase activity	GO:0044238//primary metabolic process;GO:0044238//primary metabolic process;GO:0044238//primary metabolic process;GO:0044238//primary metabolic process;GO:0044238//primary metabolic process;GO:0044238//primary metabolic process	gi|414866794|tpg|DAA45351.1|/9.60473e-132/TPA: hypothetical protein ZEAMMB73_280219 [Zea mays]
GRMZM2G407146	487	810	169	212.1	54.65	-1.95645	Down	2.99462e-74	5.07183e-72	-	-	-	-	-	-
GRMZM5G836683	1586.96	115.28	24.77	9.03	2.33	-1.9544	Down	8.63792e-12	1.57606e-10	-	K00559|1|5e-135|479|zma:100282501|sterol 24-C-methyltransferase [EC:2.1.1.41]	-	GO:0008169//C-methyltransferase activity;GO:0008168//methyltransferase activity;GO:0016741	GO:0006730//one-carbon metabolic process;GO:0008202//steroid metabolic process;GO:0006730//one-carbon metabolic process;GO:0008202//steroid metabolic process;GO:0006730//one-carbon metabolic process;GO:0008202//steroid metabolic process	gi|413932720|gb|AFW67271.1|/0/cycloartenol-C-24-methyltransferase 1 [Zea mays]
GRMZM2G110574	1467	242.81	51.04	20.04	5.2	-1.9463	Down	4.45982e-23	1.86638e-21	-	K09487|1|3e-75|280|zma:100285108|heat shock protein 90kDa beta	GO:0044432//endoplasmic reticulum part;GO:0031410//cytoplasmic vesicle;GO:0044432//endoplasmic reticulum part;GO:0031410//cytoplasmic vesicle	GO:0005515//protein binding;GO:0032559;GO:0005515//protein binding;GO:0032559	GO:0050896//response to stimulus;GO:0044267//cellular protein metabolic process;GO:0050896//response to stimulus;GO:0044267//cellular protein metabolic process	gi|414868178|tpg|DAA46735.1|/0/TPA: hypothetical protein ZEAMMB73_851694 [Zea mays]
GRMZM2G352708	923	81	17	10.78	2.8	-1.94486	Down	1.2125e-08	1.50931e-07	-	-	-	-	-	gi|414867184|tpg|DAA45741.1|/1.6402e-77/TPA: hypothetical protein ZEAMMB73_289903 [Zea mays]
GRMZM2G430929	827	61.27	12.97	9.15	2.39	-1.93676	Down	3.76508e-07	3.76665e-06	-	-	GO:0043231//intracellular membrane-bounded organelle	-	-	gi|414877028|tpg|DAA54159.1|/4.05227e-130/TPA: hypothetical protein ZEAMMB73_724804 [Zea mays]
GRMZM2G159364	1382.69	38	8	3.33	0.87	-1.93643	Down	0.000116059	0.000712338	-	-	-	-	-	gi|259489890|ref|NP_001159114.1|/4.03329e-49/hypothetical protein [Zea mays]
GRMZM2G179693	1373	71	15	6.27	1.64	-1.93477	Down	1.09484e-07	1.19585e-06	-	K01462|1|2e-109|394|sbi:SORBI_03g029040|peptide deformylase [EC:3.5.1.88]	GO:0009536//plastid;GO:0009536//plastid	GO:0016811//hydrolase activity, acting on carbon-nitrogen (but not peptide) bonds, in linear amides;GO:0046914//transition metal ion binding;GO:0016811//hydrolase activity, acting on carbon-nitrogen (but not peptide) bonds, in linear amides;GO:0046914//transition metal ion binding	GO:0010467//gene expression;GO:0010467//gene expression	gi|413950732|gb|AFW83381.1|/7.79052e-123/hypothetical protein ZEAMMB73_684024 [Zea mays]
GRMZM2G570035	579	42.35	8.96	9.21	2.41	-1.93417	Down	2.12748e-05	0.000153098	-	-	-	-	-	gi|413948887|gb|AFW81536.1|/9.28983e-35/hypothetical protein ZEAMMB73_361406 [Zea mays]
GRMZM2G151734	1698	139.8	36.01	12.03	3.16	-1.92864	Down	2.439e-11	4.24312e-10	-	-	-	GO:0016791//phosphatase activity;GO:0016791//phosphatase activity	-	gi|413955044|gb|AFW87693.1|/7.56602e-23/hypothetical protein ZEAMMB73_113124 [Zea mays]
GRMZM2G473111	1035	75	17	9.41	2.48	-1.92385	Down	1.37108e-07	1.47025e-06	-	-	GO:0043231//intracellular membrane-bounded organelle	GO:0003677//DNA binding	-	gi|212720914|ref|NP_001131837.1|/6.66777e-54/uncharacterized protein LOC100193212 [Zea mays]
GRMZM2G176307	1430.41	753.02	167.12	65.77	17.48	-1.91172	Down	3.71688e-65	5.37771e-63	gpc4	K00134|1|0.0|639|zma:100037774|glyceraldehyde 3-phosphate dehydrogenase [EC:1.2.1.12]	-	GO:0000166//nucleotide binding;GO:0000166//nucleotide binding	GO:0006007//glucose catabolic process;GO:0006007//glucose catabolic process	gi|413937638|gb|AFW72189.1|/0/cytosolic glyceroldehyde-3-phosphate dehydrogenase GAPC4 isoform 1 [Zea mays]
GRMZM2G412161	674	111	24	20.55	5.49	-1.90426	Down	4.39134e-11	7.44176e-10	-	-	-	-	-	gi|413922444|gb|AFW62376.1|/4.91049e-42/hypothetical protein ZEAMMB73_641332 [Zea mays]
GRMZM5G817246	388	51.76	11.23	17.37	4.65	-1.9013	Down	9.1841e-06	7.14865e-05	-	K02987|1|4e-16|57.0|sbi:SORBI_03g014380|small subunit ribosomal protein S4e	GO:0030529//ribonucleoprotein complex	GO:0003676//nucleic acid binding;GO:0005198//structural molecule activity	GO:0010467//gene expression	gi|414883927|tpg|DAA59941.1|/9.98842e-51/TPA: hypothetical protein ZEAMMB73_873591 [Zea mays]
GRMZM2G167758	869	42	9	5.9	1.58	-1.90079	Down	5.69774e-05	0.00037267	-	-	-	-	-	gi|413951225|gb|AFW83874.1|/9.974e-90/hypothetical protein ZEAMMB73_468994 [Zea mays]
GRMZM2G043657	436	66.81	14.51	19.73	5.29	-1.89905	Down	3.3e-07	3.33615e-06	-	-	-	-	-	gi|413932684|gb|AFW67235.1|/7.25439e-25/hypothetical protein ZEAMMB73_027617, partial [Zea mays]
GRMZM2G169699	1491	43	9	3.35	0.9	-1.89616	Down	3.7641e-05	0.000255002	-	-	GO:0043231//intracellular membrane-bounded organelle;GO:0043231//intracellular membrane-bounded organelle;GO:0009532//plastid stroma;GO:0043231//intracellular membrane-bounded organelle;GO:0009532//plastid stroma	-	GO:0019684//photosynthesis, light reaction;GO:0019684//photosynthesis, light reaction	gi|413935256|gb|AFW69807.1|/0/hypothetical protein ZEAMMB73_081024 [Zea mays]
GRMZM2G013957	593.59	116	25	24.34	6.54	-1.89597	Down	1.47813e-11	2.6401e-10	-	-	-	-	-	gi|212723106|ref|NP_001131487.1|/9.38417e-24/uncharacterized protein LOC100192824 [Zea mays]
GRMZM5G819302	1720	947.25	207.41	66.43	17.96	-1.88705	Down	1.0839e-82	2.13751e-80	-	-	-	-	-	gi|414877139|tpg|DAA54270.1|/4.66982e-123/TPA: hypothetical protein ZEAMMB73_458397 [Zea mays]
GRMZM2G057056	877	41	9	5.76	1.56	-1.88452	Down	8.59368e-05	0.000541302	-	K06287|1|2e-30|131|zma:100285667|septum formation protein	GO:0044424//intracellular part;GO:0044424//intracellular part	-	-	gi|414591538|tpg|DAA42109.1|/4.23359e-80/TPA: hypothetical protein ZEAMMB73_962619 [Zea mays]
GRMZM5G808756	1241.96	1024.75	233.59	103.36	28.25	-1.87136	Down	1.08503e-85	2.23145e-83	-	-	-	-	-	gi|293332269|ref|NP_001170052.1|/5.31732e-82/uncharacterized protein LOC100383968 [Zea mays]
GRMZM2G024686	2233	48.74	10.88	2.62	0.72	-1.8635	Down	1.22782e-05	9.30542e-05	-	K00928|1|0.0|1008|sbi:SORBI_01g001140|aspartate kinase [EC:2.7.2.4]	GO:0043231//intracellular membrane-bounded organelle	GO:0031406//carboxylic acid binding;GO:0016774//phosphotransferase activity, carboxyl group as acceptor	GO:0006520//cellular amino acid metabolic process;GO:0006796//phosphate-containing compound metabolic process	gi|414873947|tpg|DAA52504.1|/0/TPA: aspartokinase [Zea mays]
GRMZM2G132093	1138.35	176	41	19.68	5.42	-1.86037	Down	1.23283e-15	3.13567e-14	gst2	K00799|1|2e-42|171|bdi:100837677|glutathione S-transferase [EC:2.5.1.18]	-	GO:0016765//transferase activity, transferring alkyl or aryl (other than methyl) groups;GO:0016765//transferase activity, transferring alkyl or aryl (other than methyl) groups;GO:0016765//transferase activity, transferring alkyl or aryl (other than methyl) groups	-	gi|162460024|ref|NP_001105366.1|/3.7386e-125/glutathione S-transferase 4 [Zea mays]
GRMZM2G078124	1757.61	100.24	22.07	6.77	1.87	-1.85612	Down	5.80706e-10	8.64513e-09	-	-	-	-	-	gi|414589938|tpg|DAA40509.1|/1.13791e-74/TPA: hypothetical protein ZEAMMB73_362441 [Zea mays]
GRMZM2G125140	1560	49	11	3.8	1.05	-1.85561	Down	2.07076e-05	0.00014924	-	-	GO:0042579//microbody	GO:0016788//hydrolase activity, acting on ester bonds	-	gi|414871515|tpg|DAA50072.1|/0/TPA: putative serine/threonine protein phosphatase superfamily protein [Zea mays]
GRMZM2G084587	1222	103.17	23.32	10.27	2.87	-1.83931	Down	4.34522e-10	6.56388e-09	-	K13416|1|9e-60|229|vvi:100253855|brassinosteroid insensitive 1-associated receptor kinase 1 [EC:2.7.10.1 2.7.11.1];K13418|2|3e-59|227|aly:ARALYDRAFT_895025|somatic embryogenesis receptor kinase 1 [EC:2.7.10.1 2.7.11.1]	GO:0031410//cytoplasmic vesicle	GO:0016772//transferase activity, transferring phosphorus-containing groups;GO:0004871//signal transducer activity	GO:0006796//phosphate-containing compound metabolic process	gi|226506448|ref|NP_001148919.1|/1.3477e-107/BRASSINOSTEROID INSENSITIVE 1-associated receptor kinase 1 precursor [Zea mays]
GRMZM2G063192	2071	119.94	34	8.68	2.44	-1.83081	Down	7.25696e-09	9.32779e-08	-	K03363|1|3e-122|436|zma:100285215|cell division cycle 20, cofactor of APC complex	-	-	GO:0009987//cellular process;GO:0009987//cellular process	gi|413923581|gb|AFW63513.1|/5.35535e-124/hypothetical protein ZEAMMB73_143926 [Zea mays]
GRMZM5G815358	1563	130.99	29.99	10.09	2.86	-1.81884	Down	2.12112e-12	4.12644e-11	-	-	-	-	-	gi|414865181|tpg|DAA43738.1|/1.08452e-91/TPA: hypothetical protein ZEAMMB73_705200 [Zea mays]
GRMZM2G419994	1492	222	50.98	18.01	5.11	-1.8174	Down	5.2515e-20	1.85069e-18	-	-	-	-	-	gi|226529485|ref|NP_001146118.1|/4.09707e-64/uncharacterized protein LOC100279659 [Zea mays]
GRMZM2G081644	1609	65	15	4.88	1.39	-1.8118	Down	1.23023e-06	1.12949e-05	-	-	-	-	-	gi|242064620|ref|XP_002453599.1|/4.52164e-40/hypothetical protein SORBIDRAFT_04g008770 [Sorghum bicolor]
GRMZM2G035853	485	697.83	161.12	183.54	52.33	-1.81038	Down	5.7987e-58	7.1655e-56	-	-	-	-	-	gi|413953065|gb|AFW85714.1|/3.30279e-46/hypothetical protein ZEAMMB73_682406 [Zea mays]
GRMZM5G855924	480	224.32	51.77	59.66	17.01	-1.81038	Down	5.82522e-20	2.04536e-18	-	-	-	-	-	gi|413924200|gb|AFW64132.1|/6.25322e-45/hypothetical protein ZEAMMB73_043716 [Zea mays]
GRMZM2G420108	786	161.74	37.56	25.47	7.3	-1.80283	Down	1.29821e-14	3.03394e-13	-	-	GO:0043231//intracellular membrane-bounded organelle;GO:0043231//intracellular membrane-bounded organelle	-	-	gi|226501624|ref|NP_001144312.1|/2.90893e-58/uncharacterized protein LOC100277204 [Zea mays]
GRMZM2G170017	1323	94	22	8.63	2.49	-1.79321	Down	6.24616e-09	8.11184e-08	-	K15095|1|5e-69|259|pop:POPTR_644424|(+)-neomenthol dehydrogenase [EC:1.1.1.208]	-	GO:0003824//catalytic activity	GO:0008152//metabolic process	gi|226505216|ref|NP_001147467.1|/1.37406e-169/LOC100281076 [Zea mays]
GRMZM2G336789	1369.54	137.44	35.35	13.38	3.87	-1.78967	Down	2.3207e-11	4.04955e-10	-	K12394|1|2e-75|280|pop:POPTR_731013|AP-1 complex subunit sigma 1/2;K11827|2|8e-38|155|cre:CHLREDRAFT_195448|AP-2 complex subunit sigma-1	GO:0043234//protein complex;GO:0031410//cytoplasmic vesicle;GO:0043234//protein complex;GO:0031410//cytoplasmic vesicle;GO:0043234//protein complex;GO:0031410//cytoplasmic vesicle	GO:0022892;GO:0022892;GO:0022892	GO:0015031//protein transport;GO:0015031//protein transport;GO:0015031//protein transport	gi|414873202|tpg|DAA51759.1|/1.33931e-84/TPA: AP-1 complex subunit sigma-2 [Zea mays]
GRMZM2G029496	984	46.8	11	5.83	1.69	-1.78647	Down	6.83924e-05	0.000438955	-	-	-	-	-	gi|195656515|gb|ACG47725.1|/3.23589e-34/hypothetical protein [Zea mays]
GRMZM2G136014	1960	126.86	29.77	7.79	2.26	-1.7853	Down	1.02838e-11	1.86573e-10	-	K12816|1|2e-43|175|bdi:100842063|pre-mRNA-processing factor 17	GO:0044424//intracellular part;GO:0043234//protein complex	-	-	gi|226502931|ref|NP_001147634.1|/0/LOC100281243 [Zea mays]
AC210003.2_FG015	207	55	13	37.98	11.09	-1.77598	Down	1.11099e-05	8.50959e-05	-	-	GO:0031410//cytoplasmic vesicle	-	-	gi|195619740|gb|ACG31700.1|/1.75199e-18/hypothetical protein [Zea mays]
GRMZM2G074193	1160	81.04	18.92	8.42	2.46	-1.77516	Down	3.07548e-08	3.62164e-07	-	K11649|1|7e-16|83.2|ota:Ot13g00290|SWI/SNF related-matrix-associated actin-dependent regulator of chromatin subfamily C	GO:0030313;GO:0043231//intracellular membrane-bounded organelle;GO:0030313;GO:0043231//intracellular membrane-bounded organelle	GO:0015036//disulfide oxidoreductase activity;GO:0015036//disulfide oxidoreductase activity	-	gi|226494460|ref|NP_001145117.1|/9.80912e-129/uncharacterized protein LOC100278337 [Zea mays]
GRMZM2G141136	1979.53	201.05	47.68	12.24	3.58	-1.77357	Down	1.37002e-17	4.05403e-16	-	-	-	-	-	gi|413917224|gb|AFW57156.1|/3.48126e-12/hypothetical protein ZEAMMB73_241281 [Zea mays]
GRMZM2G090657	721	94.47	22.39	16.29	4.77	-1.77193	Down	6.24616e-09	8.1155e-08	-	-	-	-	-	gi|414868632|tpg|DAA47189.1|/1.24961e-33/TPA: hypothetical protein ZEAMMB73_855183 [Zea mays]
GRMZM2G149788	2177	121	34	7.89	2.32	-1.7659	Down	3.59462e-09	4.81602e-08	-	-	GO:0044464//cell part	-	-	gi|414879518|tpg|DAA56649.1|/3.7891e-16/TPA: hypothetical protein ZEAMMB73_944235, partial [Zea mays]
GRMZM2G177084	255	63	15	33.97	9.99	-1.7657	Down	2.70074e-06	2.31842e-05	-	-	-	-	-	gi|413953860|gb|AFW86509.1|/3.05696e-15/hypothetical protein ZEAMMB73_868311 [Zea mays]
GRMZM2G046392	1333	661.27	157.63	60.21	17.72	-1.76462	Down	1.91222e-53	2.11756e-51	-	-	-	-	-	gi|413922181|gb|AFW62113.1|/1.21034e-64/hypothetical protein ZEAMMB73_947591 [Zea mays]
GRMZM2G049536	1231	49	11	4.55	1.34	-1.76363	Down	2.07076e-05	0.000149277	-	K10732|1|8e-07|52.4|zma:100283372|GINS complex subunit 1	GO:0043234//protein complex;GO:0009536//plastid;GO:0043234//protein complex;GO:0009536//plastid	-	GO:0006259//DNA metabolic process;GO:0006259//DNA metabolic process	gi|414584736|tpg|DAA35307.1|/2.82365e-113/TPA: hypothetical protein ZEAMMB73_261634 [Zea mays]
GRMZM2G093098	2211	46.74	11.19	2.54	0.75	-1.75987	Down	6.83924e-05	0.000439053	-	K15336|1|1e-28|126|vvi:100259391|tRNA (cytosine38-C5)-methyltransferase [EC:2.1.1.204]	GO:0043231//intracellular membrane-bounded organelle	-	-	gi|414881861|tpg|DAA58992.1|/0/TPA: hypothetical protein ZEAMMB73_732512 [Zea mays]
GRMZM2G013450	1415	52	12	4.3	1.27	-1.75951	Down	1.52052e-05	0.000113065	-	K13354|1|2e-169|593|sbi:SORBI_09g003080|solute carrier family 25 (peroxisomal adenine nucleotide transporter), member 17	GO:0031224//intrinsic to membrane;GO:0043231//intracellular membrane-bounded organelle;GO:0031224//intrinsic to membrane;GO:0043231//intracellular membrane-bounded organelle;GO:0031224//intrinsic to membrane;GO:0043231//intracellular membrane-bounded organelle	-	GO:0051234//establishment of localization;GO:0051234//establishment of localization;GO:0051234//establishment of localization	gi|413950029|gb|AFW82678.1|/3.14569e-157/hypothetical protein ZEAMMB73_608030 [Zea mays]
GRMZM2G094083	1232.8	126.92	28.65	11.79	3.49	-1.75626	Down	4.21394e-12	8.00315e-11	-	K03250|1|1e-62|149|zma:100284265|translation initiation factor 3 subunit E	GO:0044424//intracellular part;GO:0044424//intracellular part;GO:0043231//intracellular membrane-bounded organelle;GO:0031224//intrinsic to membrane;GO:0043231//intracellular membrane-bounded organelle;GO:0031224//intrinsic to membrane;GO:0043231//intracellular membrane-bounded organelle;GO:0031224//intrinsic to membrane;GO:0044424//intracellular part	GO:0008135//translation factor activity, nucleic acid binding;GO:0008135//translation factor activity, nucleic acid binding;GO:0005254//chloride channel activity;GO:0005254//chloride channel activity;GO:0005254//chloride channel activity;GO:0016859//cis-trans isomerase activity;GO:0008135//translation factor activity, nucleic acid binding	GO:0006412//translation;GO:0006412//translation;GO:0015698//inorganic anion transport;GO:0015698//inorganic anion transport;GO:0015698//inorganic anion transport;GO:0044267//cellular protein metabolic process;GO:0006412//translation	gi|413923066|gb|AFW62998.1|/2.62476e-110/putative eukaryotic translation initiation factor 3E subunit family protein [Zea mays]
GRMZM2G126496	846	48.66	11.64	7.09	2.1	-1.7554	Down	3.09438e-05	0.000213653	-	K00218|1|2e-15|82.0|ppp:PHYPADRAFT_134131|protochlorophyllide reductase [EC:1.3.1.33];K00100|4|4e-14|77.4|olu:OSTLU_36252|[EC:1.1.1.-]	-	GO:0016628//oxidoreductase activity, acting on the CH-CH group of donors, NAD or NADP as acceptor;GO:0003824//catalytic activity	GO:0008152//metabolic process	gi|413918023|gb|AFW57955.1|/2.7713e-153/hypothetical protein ZEAMMB73_444274 [Zea mays]
GRMZM2G128074	2075	169.36	40.72	9.81	2.91	-1.75323	Down	7.81916e-15	1.85904e-13	-	-	GO:0043231//intracellular membrane-bounded organelle	GO:0004611//phosphoenolpyruvate carboxykinase activity;GO:0032559	GO:0006006//glucose metabolic process	gi|413919363|gb|AFW59295.1|/3.88341e-151/hypothetical protein ZEAMMB73_570695 [Zea mays]
GRMZM5G844329	1624.37	77.23	20.06	6.19	1.84	-1.75023	Down	7.8611e-07	7.45755e-06	-	-	-	-	-	gi|293336460|ref|NP_001170260.1|/0/uncharacterized protein LOC100384217 [Zea mays]
GRMZM2G107718	1328	70.25	16.89	6.42	1.91	-1.749	Down	4.10404e-07	4.08023e-06	-	K02868|1|3e-36|148|zma:100282010|large subunit ribosomal protein L11e	GO:0030529//ribonucleoprotein complex	GO:0005198//structural molecule activity	GO:0010467//gene expression	gi|413944426|gb|AFW77075.1|/8.39412e-50/hypothetical protein ZEAMMB73_696876 [Zea mays]
GRMZM2G149175	1395.45	75.02	16.01	5.78	1.72	-1.74866	Down	5.48096e-08	6.22516e-07	-	-	GO:0031410//cytoplasmic vesicle;GO:0031410//cytoplasmic vesicle;GO:0031410//cytoplasmic vesicle;GO:0031410//cytoplasmic vesicle;GO:0031410//cytoplasmic vesicle;GO:0031410//cytoplasmic vesicle	-	-	gi|413950954|gb|AFW83603.1|/2.31865e-106/hypothetical protein ZEAMMB73_773504 [Zea mays]
GRMZM2G164672	1018	62	15	7.46	2.23	-1.74213	Down	3.98536e-06	3.32599e-05	-	K00966|1|1e-08|58.9|mtr:MTR_5g080770|mannose-1-phosphate guanylyltransferase [EC:2.7.7.13]	-	GO:0016772//transferase activity, transferring phosphorus-containing groups	GO:0008152//metabolic process	gi|414868985|tpg|DAA47542.1|/4.76194e-48/TPA: hypothetical protein ZEAMMB73_583019 [Zea mays]
GRMZM2G125531	1926	123	34	8.76	2.62	-1.74136	Down	1.7685e-09	2.46938e-08	-	K13095|1|2e-58|164|osa:4334557|splicing factor 1	GO:0043231//intracellular membrane-bounded organelle;GO:0043231//intracellular membrane-bounded organelle;GO:0043231//intracellular membrane-bounded organelle	GO:0003676//nucleic acid binding;GO:0003676//nucleic acid binding;GO:0003676//nucleic acid binding	-	gi|414879338|tpg|DAA56469.1|/1.33315e-137/TPA: hypothetical protein ZEAMMB73_282873 [Zea mays]
GRMZM2G097898	1988	58	14	3.51	1.05	-1.74108	Down	8.0851e-06	6.37421e-05	-	-	GO:0043231//intracellular membrane-bounded organelle;GO:0043231//intracellular membrane-bounded organelle	GO:0003676//nucleic acid binding;GO:0004527//exonuclease activity;GO:0003676//nucleic acid binding;GO:0004527//exonuclease activity	-	gi|195654367|gb|ACG46651.1|/0/DNA polymerase I [Zea mays]
GRMZM2G040349	1761.62	56.57	14.06	3.97	1.19	-1.73818	Down	1.74882e-05	0.000128581	-	K08064|1|2e-39|162|sbi:SORBI_01g045500|nuclear transcription factor Y, alpha	GO:0005667//transcription factor complex;GO:0005667//transcription factor complex	GO:0003676//nucleic acid binding;GO:0001071//nucleic acid binding transcription factor activity;GO:0003676//nucleic acid binding;GO:0001071//nucleic acid binding transcription factor activity	GO:0006351//transcription, DNA-dependent;GO:0006351//transcription, DNA-dependent	gi|212723474|ref|NP_001132701.1|/9.03829e-161/uncharacterized protein LOC100194182 [Zea mays]
GRMZM2G043414	2228	94	23	5.1	1.53	-1.73697	Down	1.46029e-08	1.79678e-07	IDP325	K04715|1|0.0|761|zma:100281194|ceramide kinase [EC:2.7.1.138]	-	GO:0016301//kinase activity;GO:0016301//kinase activity;GO:0016301//kinase activity;GO:0016301//kinase activity;GO:0016301//kinase activity	GO:0007186//G-protein coupled receptor signaling pathway;GO:0006796//phosphate-containing compound metabolic process;GO:0007186//G-protein coupled receptor signaling pathway;GO:0006796//phosphate-containing compound metabolic process;GO:0007186//G-protein coupled receptor signaling pathway;GO:0006796//phosphate-containing compound metabolic process;GO:0007186//G-protein coupled receptor signaling…	gi|413923326|gb|AFW63258.1|/2.61267e-29/hypothetical protein ZEAMMB73_507996 [Zea mays]
GRMZM2G037064	1418.51	109.65	27	9.49	2.85	-1.73545	Down	1.32146e-09	1.88447e-08	-	-	GO:0043231//intracellular membrane-bounded organelle;GO:0043231//intracellular membrane-bounded organelle;GO:0043231//intracellular membrane-bounded organelle	-	-	gi|413915962|gb|AFW55894.1|/2.49e-123/EMB2748 [Zea mays]
GRMZM2G112429	1869	82.01	20.99	5.53	1.67	-1.72743	Down	1.18656e-07	1.28967e-06	-	K06889|1|6e-12|70.9|cme:CMQ233C|	-	GO:0070011//peptidase activity, acting on L-amino acid peptides	GO:0019538//protein metabolic process	gi|413936010|gb|AFW70561.1|/0/hypothetical protein ZEAMMB73_695093 [Zea mays]
GRMZM2G354190	1070	57	14	6.51	1.97	-1.72446	Down	1.19091e-05	9.05672e-05	-	-	-	-	-	gi|413954751|gb|AFW87400.1|/1.16644e-56/TMV response protein [Zea mays]
GRMZM5G820301	252	153.59	37.71	83.97	25.46	-1.72164	Down	2.85986e-13	6.0279e-12	-	-	-	-	-	gi|219885245|gb|ACL52997.1|/9.1483e-44/unknown [Zea mays]
GRMZM2G124524	1777.5	359	90	24.81	7.54	-1.71829	Down	4.6468e-28	2.40199e-26	-	K09285|1|1e-170|598|sbi:SORBI_05g001790|AP2-like factor, ANT lineage	GO:0043231//intracellular membrane-bounded organelle;GO:0043231//intracellular membrane-bounded organelle;GO:0043231//intracellular membrane-bounded organelle	GO:0003676//nucleic acid binding;GO:0001071//nucleic acid binding transcription factor activity	GO:0006351//transcription, DNA-dependent;GO:0006351//transcription, DNA-dependent;GO:0006351//transcription, DNA-dependent	gi|219362363|ref|NP_001137064.1|/0/uncharacterized protein LOC100217237 [Zea mays]
GRMZM2G045241	1917	234	58	14.75	4.5	-1.71272	Down	4.8211e-19	1.58458e-17	-	K08829|1|0.0|780|zma:100272250|male germ cell-associated kinase [EC:2.7.11.22];K08830|2|2e-121|434|rcu:RCOM_1416820|renal tumor antigen [EC:2.7.11.22]	-	GO:0004674//protein serine/threonine kinase activity;GO:0032559;GO:0004674//protein serine/threonine kinase activity;GO:0032559;GO:0004674//protein serine/threonine kinase activity;GO:0032559;GO:0004674//protein serine/threonine kinase activity;GO:0032559;GO:0004674//protein serine/threonine kinase activity;GO:0032559;GO:0004674//protein serine/threonine kinase activity;GO:0004674//protein serine…	GO:0006464//cellular protein modification process;GO:0006464//cellular protein modification process;GO:0006464//cellular protein modification process;GO:0006464//cellular protein modification process;GO:0006464//cellular protein modification process;GO:0009987//cellular process;GO:0006464//cellular protein modification process	gi|226528383|ref|NP_001140217.1|/0/uncharacterized LOC100272250 [Zea mays]
GRMZM2G174441	884	1054.66	260.64	146.88	44.82	-1.71242	Down	1.05273e-80	1.9941e-78	-	-	-	-	-	gi|413942799|gb|AFW75448.1|/3.49641e-90/hypothetical protein ZEAMMB73_535188 [Zea mays]
AC214635.3_FG006	258	85	21	45.22	13.8	-1.71229	Down	8.6417e-08	9.54033e-07	-	-	-	-	-	gi|413922782|gb|AFW62714.1|/2.49279e-17/hypothetical protein ZEAMMB73_058067 [Zea mays]
GRMZM2G028928	2702	92.95	23	4.12	1.26	-1.70922	Down	3.12444e-08	3.67179e-07	-	K03596|1|0.0|695|osa:4340102|GTP-binding protein LepA	GO:0043231//intracellular membrane-bounded organelle;GO:0043231//intracellular membrane-bounded organelle;GO:0043231//intracellular membrane-bounded organelle;GO:0043231//intracellular membrane-bounded organelle	GO:0032561//guanyl ribonucleotide binding;GO:0017111//nucleoside-triphosphatase activity;GO:0000166//nucleotide binding;GO:0016787//hydrolase activity	GO:0009207;GO:0044238//primary metabolic process;GO:0044237//cellular metabolic process	gi|413953238|gb|AFW85887.1|/0/putative translation elongation factor family protein isoform 1 [Zea mays]
GRMZM2G002165	1594.85	170	46	14.05	4.3	-1.70816	Down	6.58008e-13	1.34651e-11	-	-	GO:0043231//intracellular membrane-bounded organelle;GO:0043231//intracellular membrane-bounded organelle;GO:0043231//intracellular membrane-bounded organelle	-	-	gi|414880128|tpg|DAA57259.1|/4.81868e-140/TPA: hypothetical protein ZEAMMB73_612794 [Zea mays]
GRMZM5G804181	744	527.7	131.09	88.02	27	-1.70487	Down	7.64214e-41	6.25092e-39	-	-	-	-	-	gi|413949947|gb|AFW82596.1|/3.10043e-75/hypothetical protein ZEAMMB73_777394 [Zea mays]
GRMZM5G833389	2040	520.5	129.33	30.67	9.41	-1.70456	Down	2.05278e-40	1.66021e-38	-	K15633|1|0.0|1122|zma:542578|2,3-bisphosphoglycerate-independent phosphoglycerate mutase [EC:5.4.2.1]	GO:0044424//intracellular part;GO:0044424//intracellular part	GO:0046914//transition metal ion binding;GO:0016868//intramolecular transferase activity, phosphotransferases;GO:0046914//transition metal ion binding;GO:0016868//intramolecular transferase activity, phosphotransferases	GO:0050896//response to stimulus;GO:0006007//glucose catabolic process;GO:0050896//response to stimulus;GO:0006007//glucose catabolic process	gi|413952115|gb|AFW84764.1|/0/phosphoglycerate mutase1 [Zea mays]
GRMZM2G099052	1334.02	225	50	18.2	5.62	-1.6953	Down	1.6061e-20	5.79485e-19	-	-	-	-	-	gi|226508992|ref|NP_001140884.1|/1.58273e-135/hypothetical protein [Zea mays]
GRMZM2G162486	1383	963.27	240.97	84.45	26.09	-1.6946	Down	5.04562e-73	8.34905e-71	-	K00799|1|7e-123|439|zma:100282747|glutathione S-transferase [EC:2.5.1.18]	GO:0044424//intracellular part	GO:0016765//transferase activity, transferring alkyl or aryl (other than methyl) groups	-	gi|413956118|gb|AFW88767.1|/1.09445e-132/IN2-1 protein [Zea mays]
GRMZM2G471779	1551.25	62	19	5.92	1.83	-1.69375	Down	8.05324e-05	0.000509826	-	-	GO:0016020//membrane;GO:0043231//intracellular membrane-bounded organelle	GO:0004672//protein kinase activity;GO:0032559	GO:0006464//cellular protein modification process	gi|414884649|tpg|DAA60663.1|/0/TPA: putative protein kinase superfamily protein [Zea mays]
GRMZM2G057258	1037.76	225	57	26.79	8.3	-1.69051	Down	6.19396e-18	1.88119e-16	-	K09775|1|5e-33|85.5|zma:100284364|hypothetical protein	GO:0044464//cell part;GO:0044464//cell part;GO:0044464//cell part;GO:0044464//cell part;GO:0044464//cell part	GO:0016209//antioxidant activity;GO:0016209//antioxidant activity;GO:0016209//antioxidant activity;GO:0016209//antioxidant activity;GO:0016209//antioxidant activity	-	gi|223945155|gb|ACN26661.1|/1.38343e-73/unknown [Zea mays]
GRMZM2G112626	931.13	96.11	24.23	12.73	3.95	-1.68831	Down	1.55563e-08	1.90756e-07	-	K09510|1|5e-16|83.2|cre:CHLREDRAFT_298|DnaJ homolog subfamily B member 4;K09517|2|8e-16|82.4|ppp:PHYPADRAFT_131806|DnaJ homolog subfamily B member 11	-	GO:0005515//protein binding;GO:0005515//protein binding;GO:0005515//protein binding	GO:0044267//cellular protein metabolic process;GO:0044267//cellular protein metabolic process;GO:0044267//cellular protein metabolic process	gi|226495593|ref|NP_001140350.1|/7.59497e-67/uncharacterized protein LOC100272398 [Zea mays]
GRMZM5G856436	899.45	81.85	20.57	11.15	3.47	-1.68404	Down	1.73985e-07	1.83493e-06	-	-	-	-	-	gi|414872257|tpg|DAA50814.1|/1.8151e-73/TPA: protein yippee-like protein [Zea mays]
GRMZM2G122628	1909	71.92	18.1	4.53	1.41	-1.68382	Down	1.51379e-06	1.36587e-05	-	-	-	-	-	gi|413942156|gb|AFW74805.1|/0/hypothetical protein ZEAMMB73_818138 [Zea mays]
GRMZM2G104076	1475.4	161.34	40.63	13.21	4.12	-1.68091	Down	1.64814e-13	3.56256e-12	-	K01090|1|9e-83|305|sbi:SORBI_10g025800|protein phosphatase [EC:3.1.3.16]	GO:0043234//protein complex;GO:0043234//protein complex;GO:0043234//protein complex	GO:0004721//phosphoprotein phosphatase activity;GO:0043169//cation binding;GO:0004721//phosphoprotein phosphatase activity;GO:0043169//cation binding;GO:0004721//phosphoprotein phosphatase activity;GO:0043169//cation binding	GO:0006464//cellular protein modification process;GO:0006464//cellular protein modification process;GO:0006464//cellular protein modification process	gi|413954904|gb|AFW87553.1|/0/putative protein phosphatase 2C family protein [Zea mays]
GRMZM2G060647	1445.41	1118.23	306.57	101.6	31.72	-1.67944	Down	2.55942e-75	4.3604e-73	-	-	-	-	-	gi|414877139|tpg|DAA54270.1|/7.13344e-103/TPA: hypothetical protein ZEAMMB73_458397 [Zea mays]
GRMZM2G002304	1633	67	17	4.95	1.55	-1.67516	Down	3.06186e-06	2.59974e-05	-	K08081|1|6e-59|226|osa:4332375|tropine dehydrogenase [EC:1.1.1.206]	GO:0043231//intracellular membrane-bounded organelle	GO:0003824//catalytic activity	GO:0008152//metabolic process	gi|413951399|gb|AFW84048.1|/1.95443e-131/tropinone reductase 2 [Zea mays]
GRMZM2G162112	1881	54.37	13.75	3.48	1.09	-1.67476	Down	1.64347e-05	0.000121424	-	K14326|1|5e-34|144|osa:4349244|regulator of nonsense transcripts 1 [EC:3.6.4.-];K10706|4|1e-17|90.1|pop:POPTR_716529|senataxin [EC:3.6.4.-]	-	-	-	gi|413949646|gb|AFW82295.1|/0/hypothetical protein ZEAMMB73_646273 [Zea mays]
GRMZM2G018369	936	98.54	25	12.93	4.05	-1.67473	Down	1.6439e-08	2.00981e-07	-	-	-	-	-	gi|194705660|gb|ACF86914.1|/2.89897e-29/unknown [Zea mays]
GRMZM2G011222	920	53	13	6.81	2.14	-1.67004	Down	2.4235e-05	0.00017212	-	K07243|1|5e-06|50.4|olu:OSTLU_8406|high-affinity iron transporter	GO:0016020//membrane	-	-	gi|212720839|ref|NP_001131268.1|/1.06225e-60/Transmembrane protein 18 [Zea mays]
GRMZM2G099466	1182	139.14	35.29	14.28	4.49	-1.66921	Down	1.10033e-11	1.99375e-10	-	K02882|1|2e-07|55.1|rcu:RCOM_0632990|large subunit ribosomal protein L18Ae	GO:0030529//ribonucleoprotein complex;GO:0030529//ribonucleoprotein complex	GO:0005198//structural molecule activity;GO:0005198//structural molecule activity	GO:0010467//gene expression;GO:0010467//gene expression	gi|414876008|tpg|DAA53139.1|/1.40075e-53/TPA: hypothetical protein ZEAMMB73_654047 [Zea mays]
GRMZM2G417004	2423	121.55	30.99	6.01	1.89	-1.66898	Down	1.64898e-10	2.62017e-09	-	K08739|1|6e-32|137|bdi:100827102|DNA mismatch repair protein MLH3;K08507|2|3e-22|105|zma:100285634|unconventional SNARE in the endoplasmic reticulum protein 1	-	GO:0005488//binding	-	gi|414590137|tpg|DAA40708.1|/1.1332e-80/TPA: hypothetical protein ZEAMMB73_047996 [Zea mays]
GRMZM2G037420	1338	2233.69	569.8	202.6	63.82	-1.66655	Down	1.42915e-162	6.6368e-160	-	-	-	-	-	gi|413922181|gb|AFW62113.1|/3.44852e-43/hypothetical protein ZEAMMB73_947591 [Zea mays]
GRMZM2G007680	2483	54.53	13.99	2.63	0.83	-1.66388	Down	1.64347e-05	0.000121455	-	K13172|1|1e-08|60.5|ppp:PHYPADRAFT_92690|serine/arginine repetitive matrix protein 2	-	-	-	gi|238008088|gb|ACR35079.1|/0/unknown [Zea mays]
GRMZM2G073754	1000.67	49.25	12.98	6.21	1.96	-1.66374	Down	4.94378e-05	0.000327447	-	-	-	-	-	gi|414872577|tpg|DAA51134.1|/3.72287e-95/TPA: hypothetical protein ZEAMMB73_567809 [Zea mays]
GRMZM5G825978	1639	312	80	22.99	7.28	-1.659	Down	5.73646e-24	2.51775e-22	-	-	-	-	-	gi|293335091|ref|NP_001168220.1|/9.16414e-105/uncharacterized protein LOC100381979 [Zea mays]
GRMZM5G873194	652.62	53	13	9.69	3.07	-1.65826	Down	2.4235e-05	0.000172077	-	-	-	-	-	gi|226500118|ref|NP_001152352.1|/2.18781e-69/nucleotide binding protein [Zea mays]
GRMZM2G541687	1302.92	126.97	32	11.61	3.68	-1.65759	Down	1.27382e-10	2.04778e-09	-	-	-	-	-	gi|238012968|gb|ACR37519.1|/6.47203e-26/unknown [Zea mays]
GRMZM2G567629	447	74	19	21.26	6.74	-1.65732	Down	1.09174e-06	1.01431e-05	-	-	-	-	-	gi|413925576|gb|AFW65508.1|/1.54147e-14/hypothetical protein ZEAMMB73_374993 [Zea mays]
GRMZM2G010056	1096	109	28	12.14	3.85	-1.65684	Down	2.9621e-09	4.01908e-08	-	K06442|1|3e-160|562|zma:100285994|23S rRNA (cytidine1920-2'-O)/16S rRNA (cytidine1409-2'-O)-methyltransferase [EC:2.1.1.226 2.1.1.227]	GO:0043231//intracellular membrane-bounded organelle;GO:0043231//intracellular membrane-bounded organelle;GO:0043231//intracellular membrane-bounded organelle	GO:0003676//nucleic acid binding;GO:0016741;GO:0003676//nucleic acid binding;GO:0016741;GO:0003676//nucleic acid binding;GO:0016741	GO:0006730//one-carbon metabolic process;GO:0001897;GO:0006730//one-carbon metabolic process;GO:0001897;GO:0006730//one-carbon metabolic process;GO:0001897	gi|413920637|gb|AFW60569.1|/3.77104e-49/hemolysin A [Zea mays]
GRMZM2G412073	1355	70	18	6.27	1.99	-1.6557	Down	2.20566e-06	1.93555e-05	-	-	-	-	-	gi|226507090|ref|NP_001146456.1|/4.28537e-49/uncharacterized protein LOC100280042 [Zea mays]
GRMZM2G081826	773.84	324.56	82.82	51.36	16.37	-1.64959	Down	3.33874e-25	1.56054e-23	-	-	GO:0043231//intracellular membrane-bounded organelle;GO:0043231//intracellular membrane-bounded organelle	-	-	gi|413937737|gb|AFW72288.1|/2.3087e-66/hypothetical protein ZEAMMB73_555188 [Zea mays]
GRMZM2G097746	1333	50.36	12.56	4.42	1.41	-1.64835	Down	3.34826e-05	0.000229095	-	K07874|1|2e-100|364|sbi:SORBI_04g033160|Ras-related protein Rab-1A	GO:0016020//membrane;GO:0031410//cytoplasmic vesicle;GO:0016020//membrane;GO:0031410//cytoplasmic vesicle;GO:0016020//membrane;GO:0031410//cytoplasmic vesicle;GO:0016020//membrane;GO:0031410//cytoplasmic vesicle	GO:0032561//guanyl ribonucleotide binding;GO:0003824//catalytic activity;GO:0032561//guanyl ribonucleotide binding;GO:0003824//catalytic activity;GO:0000166//nucleotide binding;GO:0032561//guanyl ribonucleotide binding;GO:0003824//catalytic activity	GO:0035556//intracellular signal transduction;GO:0006810//transport;GO:0035556//intracellular signal transduction;GO:0006810//transport;GO:0006810//transport;GO:0035556//intracellular signal transduction;GO:0006810//transport	gi|413938044|gb|AFW72595.1|/3.7488e-105/hypothetical protein ZEAMMB73_730860, partial [Zea mays]
GRMZM2G358076	2368	108.29	28.05	5.48	1.75	-1.64682	Down	4.29286e-09	5.69061e-08	-	K11884|1|5e-40|164|zma:100283335|RNA-binding protein PNO1	-	GO:0003676//nucleic acid binding	-	gi|414878351|tpg|DAA55482.1|/2.02566e-50/TPA: putative partner of Nob1 family protein [Zea mays]
GRMZM2G440313	2699	131.83	34.19	5.85	1.87	-1.6454	Down	9.71634e-11	1.59041e-09	-	-	-	-	-	gi|226531696|ref|NP_001144345.1|/0/uncharacterized protein LOC100277248 [Zea mays]
GRMZM2G035594	1180	84	22	8.75	2.8	-1.64386	Down	2.80762e-07	2.86859e-06	-	K07056|1|8e-152|280|sbi:SORBI_01g022060|16S rRNA (cytidine1402-2'-O)-methyltransferase [EC:2.1.1.198]	GO:0043231//intracellular membrane-bounded organelle;GO:0043231//intracellular membrane-bounded organelle;GO:0043231//intracellular membrane-bounded organelle	GO:0008171//O-methyltransferase activity;GO:0008171//O-methyltransferase activity;GO:0008171//O-methyltransferase activity	GO:0000451//rRNA 2'-O-methylation;GO:0000451//rRNA 2'-O-methylation;GO:0000451//rRNA 2'-O-methylation	gi|414871423|tpg|DAA49980.1|/1.18453e-168/TPA: hypothetical protein ZEAMMB73_492661 [Zea mays]
GRMZM2G334680	396	54	14	17.71	5.67	-1.64314	Down	3.73538e-05	0.000253295	-	-	-	-	-	gi|414587686|tpg|DAA38257.1|/8.13224e-32/TPA: hypothetical protein ZEAMMB73_389934 [Zea mays]
GRMZM5G846405	1490	108	28	8.77	2.81	-1.64201	Down	4.29286e-09	5.69323e-08	-	-	-	-	-	gi|242064538|ref|XP_002453558.1|/2.04199e-39/hypothetical protein SORBIDRAFT_04g008065 [Sorghum bicolor]
GRMZM2G515667	645	50	13	9.7	3.11	-1.64107	Down	7.61748e-05	0.000484583	-	-	-	-	-	gi|414877390|tpg|DAA54521.1|/9.1385e-120/TPA: hypothetical protein ZEAMMB73_648568 [Zea mays]
GRMZM2G464782	1496.65	248.32	63.99	19.92	6.39	-1.64033	Down	1.46981e-19	5.03794e-18	-	-	GO:0043231//intracellular membrane-bounded organelle;GO:0043231//intracellular membrane-bounded organelle;GO:0043231//intracellular membrane-bounded organelle;GO:0043231//intracellular membrane-bounded organelle	GO:0016462//pyrophosphatase activity;GO:0032559;GO:0016462//pyrophosphatase activity;GO:0032559;GO:0032559;GO:0042623//ATPase activity, coupled;GO:0032559;GO:0042623//ATPase activity, coupled	-	gi|238005928|gb|ACR33999.1|/3.30262e-68/unknown [Zea mays]
GRMZM2G081500	1299	86.91	22.58	8.13	2.61	-1.63921	Down	1.33372e-07	1.43445e-06	-	-	-	-	-	gi|194696444|gb|ACF82306.1|/1.64669e-42/unknown [Zea mays]
GRMZM2G082886	804.03	115	30.98	18.3	5.88	-1.63796	Down	1.55009e-09	2.18561e-08	-	K03671|1|2e-46|184|sbi:SORBI_02g004850|thioredoxin 1	-	GO:0015036//disulfide oxidoreductase activity	GO:0018904;GO:0019725//cellular homeostasis	gi|195645418|gb|ACG42177.1|/4.82801e-63/thioredoxin H-type [Zea mays]
GRMZM2G368663	1461	69	18	5.72	1.84	-1.63631	Down	3.20528e-06	2.7159e-05	-	K00924|1|1e-30|132|aly:ARALYDRAFT_494273|[EC:2.7.1.-];K04733|2|7e-30|130|smo:SELMODRAFT_230241|interleukin-1 receptor-associated kinase 4 [EC:2.7.11.1];K13430|5|6e-27|120|sbi:SORBI_04g020990|serine/threonine-protein kinase PBS1 [EC:2.7.11.1]	-	-	-	gi|413951712|gb|AFW84361.1|/0/putative protein kinase superfamily protein [Zea mays]
GRMZM2G517309	820	46	12	6.93	2.23	-1.63581	Down	0.000155767	0.000930659	-	-	-	-	-	gi|223945529|gb|ACN26848.1|/1.45607e-23/unknown [Zea mays]
GRMZM2G016447	1510.84	1718.5	465.68	142.37	46.05	-1.62837	Down	1.92772e-116	5.78154e-114	-	-	-	GO:0046914//transition metal ion binding;GO:0046914//transition metal ion binding;GO:0046914//transition metal ion binding;GO:0046914//transition metal ion binding;GO:0046914//transition metal ion binding	-	gi|413946384|gb|AFW79033.1|/3.2307e-46/hypothetical protein ZEAMMB73_716069 [Zea mays]
GRMZM2G389450	744	145	38	24.19	7.83	-1.62733	Down	1.27927e-11	2.29487e-10	-	-	-	-	-	gi|413949142|gb|AFW81791.1|/2.28338e-94/hypothetical protein ZEAMMB73_165779 [Zea mays]
GRMZM2G388051	342	103	27	39.75	12.87	-1.62694	Down	1.24422e-08	1.54612e-07	-	K14488|1|9e-09|56.6|zma:100280843|SAUR family protein	-	-	-	gi|414585437|tpg|DAA36008.1|/5.22863e-47/TPA: hypothetical protein ZEAMMB73_308938 [Zea mays]
GRMZM2G119513	993.9	77	23	10.8	3.5	-1.6256	Down	7.10176e-06	5.65001e-05	-	-	-	-	-	gi|414886212|tpg|DAA62226.1|/1.54901e-21/TPA: hypothetical protein ZEAMMB73_029653, partial [Zea mays]
GRMZM2G059836	831	1023.62	268.83	152.06	49.32	-1.6244	Down	5.4534e-73	8.97225e-71	-	K07213|1|2e-09|61.2|sbi:SORBI_08g022260|copper chaperone	-	GO:0043169//cation binding	GO:0006812//cation transport	gi|226494452|ref|NP_001148035.1|/2.27482e-72/LOC100281644 [Zea mays]
GRMZM2G131391	804	1713.88	450.26	263.54	85.5	-1.62403	Down	1.38277e-120	4.47335e-118	-	-	-	-	-	gi|238010696|gb|ACR36383.1|/1.06011e-79/unknown [Zea mays]
GRMZM2G122869	2312	80.66	21.26	4.19	1.36	-1.62334	Down	5.6527e-07	5.4984e-06	-	K08150|1|6e-24|111|pop:POPTR_254734|MFS transporter, SP family, solute carrier family 2 (myo-inositol transporter), member 13	GO:0031224//intrinsic to membrane	GO:0022857//transmembrane transporter activity	GO:0006810//transport	gi|242069211|ref|XP_002449882.1|/0/hypothetical protein SORBIDRAFT_05g024860 [Sorghum bicolor]
GRMZM2G400169	1206	57	15	5.75	1.87	-1.62052	Down	2.66954e-05	0.000187513	-	-	-	-	-	gi|226533296|ref|NP_001144832.1|/1.64452e-49/uncharacterized protein LOC100277917 [Zea mays]
GRMZM2G070378	985	146.7	38.68	18.26	5.94	-1.62015	Down	8.8625e-12	1.61499e-10	-	-	GO:0043231//intracellular membrane-bounded organelle	-	-	gi|226495511|ref|NP_001143346.1|/4.3633e-39/uncharacterized protein LOC100275959 [Zea mays]
GRMZM2G024693	1270	114.95	30.33	11	3.58	-1.61947	Down	2.23898e-09	3.08001e-08	-	K07976|1|2e-106|384|osa:4329809|Rab family, other;K07878|2|8e-102|369|osa:4336117|Ras-related protein Rab-2B;K07877|3|1e-101|368|aly:ARALYDRAFT_493160|Ras-related protein Rab-2A	GO:0005793//endoplasmic reticulum-Golgi intermediate compartment	GO:0032561//guanyl ribonucleotide binding	GO:0035556//intracellular signal transduction;GO:0006810//transport	gi|219363283|ref|NP_001136891.1|/9.23474e-107/uncharacterized protein LOC100217047 [Zea mays]
GRMZM2G057129	923.21	111	29	14.61	4.77	-1.6149	Down	3.10182e-09	4.19876e-08	-	-	-	GO:0004721//phosphoprotein phosphatase activity;GO:0016787//hydrolase activity;GO:0004721//phosphoprotein phosphatase activity;GO:0004721//phosphoprotein phosphatase activity;GO:0004721//phosphoprotein phosphatase activity	-	gi|413933132|gb|AFW67683.1|/6.40355e-48/hypothetical protein ZEAMMB73_293867 [Zea mays]
GRMZM2G158252	4530	57	15	1.5	0.49	-1.61411	Down	2.66954e-05	0.000187467	-	K14489|1|0.0|2264|zma:541642|arabidopsis histidine kinase 2/3/4 (cytokinin receptor) [EC:2.7.13.3]	GO:0044464//cell part	GO:0004673//protein histidine kinase activity;GO:0004871//signal transducer activity;GO:0032559	GO:0006468//protein phosphorylation;GO:0007165//signal transduction;GO:0006351//transcription, DNA-dependent	gi|413934338|gb|AFW68889.1|/0/putative histidine kinase family protein [Zea mays]
GRMZM2G512938	603	68	18	14.16	4.63	-1.61274	Down	4.6454e-06	3.81708e-05	-	-	-	-	-	gi|293335527|ref|NP_001170681.1|/1.51698e-22/uncharacterized protein LOC100384746 [Zea mays]
GRMZM2G019361	2456	106.19	28.23	5.19	1.7	-1.6102	Down	8.96844e-09	1.13453e-07	-	-	GO:0031410//cytoplasmic vesicle;GO:0031410//cytoplasmic vesicle;GO:0031410//cytoplasmic vesicle	GO:0017111//nucleoside-triphosphatase activity;GO:0032561//guanyl ribonucleotide binding;GO:0017111//nucleoside-triphosphatase activity;GO:0032561//guanyl ribonucleotide binding;GO:0017111//nucleoside-triphosphatase activity;GO:0032561//guanyl ribonucleotide binding	GO:0009207;GO:0009207;GO:0009207	gi|414873374|tpg|DAA51931.1|/0/TPA: hypothetical protein ZEAMMB73_098325 [Zea mays]
GRMZM2G428216	587	491	131	105.24	34.67	-1.60192	Down	4.08242e-35	2.76567e-33	-	-	-	-	-	gi|226495283|ref|NP_001143921.1|/1.93871e-51/uncharacterized protein LOC100276732 [Zea mays]
GRMZM2G528170	895	75.93	20.33	10.44	3.45	-1.59745	Down	1.6471e-06	1.47737e-05	-	K02154|1|6e-15|79.7|aly:ARALYDRAFT_901797|V-type H+-transporting ATPase subunit I [EC:3.6.3.14]	GO:0016469//proton-transporting two-sector ATPase complex	GO:0015077//monovalent inorganic cation transmembrane transporter activity	GO:0015988//energy coupled proton transmembrane transport, against electrochemical gradient	gi|414865854|tpg|DAA44411.1|/2.45107e-14/TPA: hypothetical protein ZEAMMB73_955022 [Zea mays]
GRMZM2G111511	1364	70	21	6.99	2.31	-1.5974	Down	2.01136e-05	0.000145652	-	-	GO:0043231//intracellular membrane-bounded organelle;GO:0043231//intracellular membrane-bounded organelle;GO:0043231//intracellular membrane-bounded organelle;GO:0043231//intracellular membrane-bounded organelle;GO:0043231//intracellular membrane-bounded organelle	GO:0017111//nucleoside-triphosphatase activity;GO:0032559;GO:0017111//nucleoside-triphosphatase activity;GO:0032559;GO:0017111//nucleoside-triphosphatase activity;GO:0032559;GO:0017111//nucleoside-triphosphatase activity;GO:0032559;GO:0017111//nucleoside-triphosphatase activity;GO:0032559	GO:0009207;GO:0009207;GO:0009207;GO:0009207;GO:0009207	gi|413952282|gb|AFW84931.1|/1.3623e-149/cobalt import ATP-binding protein cbiO 2 [Zea mays]
GRMZM5G828887	371	82	22	28.91	9.58	-1.59347	Down	5.8572e-07	5.68196e-06	-	-	-	-	-	gi|414586713|tpg|DAA37284.1|/2.13822e-32/TPA: hypothetical protein ZEAMMB73_063083, partial [Zea mays]
GRMZM2G091743	875	218.41	58.6	30.74	10.19	-1.59296	Down	1.75935e-16	4.7743e-15	-	-	-	-	-	gi|195612498|gb|ACG28079.1|/1.42389e-19/hypothetical protein [Zea mays]
GRMZM2G008252	447	52	14	14.94	4.97	-1.58786	Down	7.8726e-05	0.000499599	-	-	-	-	-	gi|413944674|gb|AFW77323.1|/4.46423e-30/hypothetical protein ZEAMMB73_342548 [Zea mays]
GRMZM2G364145	1595.89	324.1	86.28	24.21	8.07	-1.58496	Down	7.5747e-24	3.31445e-22	-	-	-	-	-	gi|414865674|tpg|DAA44231.1|/5.50812e-45/TPA: hypothetical protein ZEAMMB73_783266 [Zea mays]
GRMZM5G824236	355	74.08	20.01	27.42	9.15	-1.58338	Down	2.37518e-06	2.06418e-05	-	-	-	-	-	gi|226495587|ref|NP_001143528.1|/4.00129e-27/uncharacterized protein LOC100276215 [Zea mays]
AC196082.3_FG001	819	111	30	16.74	5.59	-1.58238	Down	6.67786e-09	8.62967e-08	-	-	-	-	-	gi|413949142|gb|AFW81791.1|/1.74673e-109/hypothetical protein ZEAMMB73_165779 [Zea mays]
GRMZM2G133070	834.96	40.7	9	4.9	1.64	-1.57909	Down	0.00012913	0.000785032	-	-	-	-	-	gi|308081232|ref|NP_001183017.1|/2.22979e-54/uncharacterized protein LOC100501337 [Zea mays]
GRMZM2G103292	2230.3	238.68	70.82	14.05	4.71	-1.57677	Down	9.09908e-16	2.32872e-14	-	K02728|1|4e-12|72.4|zma:100191947|20S proteasome subunit alpha 3 [EC:3.4.25.1]	GO:0005840//ribosome;GO:0005839//proteasome core complex;GO:0043231//intracellular membrane-bounded organelle;GO:0005840//ribosome;GO:0005839//proteasome core complex;GO:0043231//intracellular membrane-bounded organelle;GO:0005840//ribosome;GO:0005839//proteasome core complex;GO:0043231//intracellular membrane-bounded organelle;GO:0031224//intrinsic to membrane;GO:0009536//plastid;GO:0005840//rib…	GO:0004175//endopeptidase activity;GO:0004175//endopeptidase activity;GO:0004175//endopeptidase activity;GO:0016779//nucleotidyltransferase activity;GO:0042625//ATPase activity, coupled to transmembrane movement of ions;GO:0032559;GO:0003824//catalytic activity;GO:0004175//endopeptidase activity;GO:0004175//endopeptidase activity	GO:0019941//modification-dependent protein catabolic process;GO:0010038//response to metal ion;GO:0019941//modification-dependent protein catabolic process;GO:0010038//response to metal ion;GO:0019941//modification-dependent protein catabolic process;GO:0010038//response to metal ion;GO:0006073//cellular glucan metabolic process;GO:0009206;GO:0006811//ion transport;GO:0009207;GO:0019941//modifica…	gi|219886711|gb|ACL53730.1|/5.90659e-30/unknown [Zea mays]
GRMZM2G147532	2230.3	238.68	70.82	14.05	4.71	-1.57677	Down	9.09908e-16	2.32665e-14	-	K02728|1|4e-12|72.4|zma:100191947|20S proteasome subunit alpha 3 [EC:3.4.25.1]	GO:0005840//ribosome;GO:0005839//proteasome core complex;GO:0043231//intracellular membrane-bounded organelle;GO:0005840//ribosome;GO:0005839//proteasome core complex;GO:0043231//intracellular membrane-bounded organelle;GO:0005840//ribosome;GO:0005839//proteasome core complex;GO:0043231//intracellular membrane-bounded organelle;GO:0031224//intrinsic to membrane;GO:0009536//plastid;GO:0005840//rib…	GO:0004175//endopeptidase activity;GO:0004175//endopeptidase activity;GO:0004175//endopeptidase activity;GO:0016779//nucleotidyltransferase activity;GO:0042625//ATPase activity, coupled to transmembrane movement of ions;GO:0032559;GO:0003824//catalytic activity;GO:0004175//endopeptidase activity;GO:0004175//endopeptidase activity	GO:0019941//modification-dependent protein catabolic process;GO:0010038//response to metal ion;GO:0019941//modification-dependent protein catabolic process;GO:0010038//response to metal ion;GO:0019941//modification-dependent protein catabolic process;GO:0010038//response to metal ion;GO:0006073//cellular glucan metabolic process;GO:0009206;GO:0006811//ion transport;GO:0009207;GO:0019941//modifica…	gi|414864970|tpg|DAA43527.1|/3.31512e-72/TPA: hypothetical protein ZEAMMB73_915404 [Zea mays]
GRMZM2G356529	1275	114.91	31.38	10.95	3.69	-1.56924	Down	4.79456e-09	6.32364e-08	-	-	-	-	-	gi|413952481|gb|AFW85130.1|/7.4445e-157/hypothetical protein ZEAMMB73_427232 [Zea mays]
GRMZM2G036640	1191	77	21	7.84	2.65	-1.56486	Down	1.69619e-06	1.5195e-05	-	K15441|1|1e-102|371|zma:100285719|tRNA-specific adenosine deaminase 2 [EC:3.5.4.-]	-	GO:0046914//transition metal ion binding;GO:0003824//catalytic activity;GO:0046914//transition metal ion binding;GO:0003824//catalytic activity	GO:0003006//developmental process involved in reproduction;GO:0003006//developmental process involved in reproduction	gi|238014692|gb|ACR38381.1|/5.62929e-103/unknown [Zea mays]
GRMZM2G111614	1706	100	29	7.48	2.53	-1.5639	Down	1.5974e-07	1.69526e-06	-	K13346|1|0.0|383|zma:100274236|peroxin-10	GO:0044439;GO:0044439;GO:0044439	GO:0046914//transition metal ion binding;GO:0046914//transition metal ion binding;GO:0046914//transition metal ion binding	GO:0051640//organelle localization;GO:0006625//protein targeting to peroxisome;GO:0009062//fatty acid catabolic process;GO:0003006//developmental process involved in reproduction;GO:0043094;GO:0051640//organelle localization;GO:0006625//protein targeting to peroxisome;GO:0009062//fatty acid catabolic process;GO:0003006//developmental process involved in reproduction;GO:0043094;GO:0006996//organel…	gi|414590843|tpg|DAA41414.1|/0/TPA: putative RING zinc finger domain superfamily protein [Zea mays]
GRMZM2G125747	1021.78	539.31	148.21	64.75	21.93	-1.56197	Down	4.92892e-37	3.61103e-35	-	-	-	-	-	gi|195657287|gb|ACG48111.1|/5.0615e-22/hypothetical protein [Zea mays]
GRMZM2G398326	1078	100.9	27.72	11.44	3.88	-1.55996	Down	3.72402e-08	4.3287e-07	-	-	-	-	-	gi|413922341|gb|AFW62273.1|/4.98937e-23/hypothetical protein ZEAMMB73_542995 [Zea mays]
GRMZM2G028677	1916	62	17	3.89	1.32	-1.55923	Down	1.95708e-05	0.000142007	-	K00487|1|0.0|871|zma:100284998|trans-cinnamate 4-monooxygenase [EC:1.14.13.11]	GO:0031410//cytoplasmic vesicle	GO:0016709//oxidoreductase activity, acting on paired donors, with incorporation or reduction of molecular oxygen, NAD(P)H as one donor, and incorporation of one atom of oxygen;GO:0005506//iron ion binding	GO:0008152//metabolic process	gi|238010052|gb|ACR36061.1|/0/unknown [Zea mays]
GRMZM5G833066	1546	293	81	23.01	7.82	-1.55702	Down	1.15758e-20	4.22957e-19	-	-	-	-	-	gi|293335091|ref|NP_001168220.1|/7.08624e-83/uncharacterized protein LOC100381979 [Zea mays]
GRMZM2G097812	3029	1061	292	41.86	14.23	-1.55664	Down	4.65506e-71	7.40489e-69	-	-	-	-	-	gi|194697368|gb|ACF82768.1|/1.05638e-38/unknown [Zea mays]
GRMZM2G156983	1147.64	172.8	45.6	17.59	5.98	-1.55654	Down	1.48614e-13	3.22692e-12	-	K00981|1|9e-75|279|smo:SELMODRAFT_270747|phosphatidate cytidylyltransferase [EC:2.7.7.41]	GO:0009526//plastid envelope;GO:0031224//intrinsic to membrane;GO:0043231//intracellular membrane-bounded organelle;GO:0031224//intrinsic to membrane;GO:0009526//plastid envelope;GO:0031224//intrinsic to membrane;GO:0009526//plastid envelope;GO:0031224//intrinsic to membrane;GO:0009526//plastid envelope;GO:0031224//intrinsic to membrane	GO:0070567;GO:0070567;GO:0070567;GO:0070567;GO:0070567	GO:0006644//phospholipid metabolic process;GO:0006644//phospholipid metabolic process;GO:0006644//phospholipid metabolic process;GO:0006644//phospholipid metabolic process;GO:0006644//phospholipid metabolic process	gi|413935410|gb|AFW69961.1|/2.08482e-17/hypothetical protein ZEAMMB73_726835 [Zea mays]
AC234513.1_FG005	729	46.02	12.7	7.84	2.67	-1.55401	Down	0.000155767	0.000930465	-	K02868|1|3e-12|70.1|zma:100192743|large subunit ribosomal protein L11e	-	-	-	gi|414885107|tpg|DAA61121.1|/2.19421e-134/TPA: hypothetical protein ZEAMMB73_904810 [Zea mays]
GRMZM2G101928	1442.14	67.82	18.96	5.77	1.97	-1.55038	Down	6.71402e-06	5.3593e-05	-	K13606|1|7e-24|110|zma:100281115|chlorophyll(ide) b reductase [EC:1.1.1.294]	GO:0044464//cell part;GO:0044464//cell part;GO:0044464//cell part	-	GO:0006810//transport;GO:0006810//transport;GO:0006810//transport	gi|219363545|ref|NP_001136677.1|/2.52976e-106/uncharacterized protein LOC100216807 [Zea mays]
GRMZM2G389015	1213.3	154.83	61.29	22.21	7.59	-1.54904	Down	8.5426e-07	8.06686e-06	-	-	GO:0030529//ribonucleoprotein complex;GO:0044424//intracellular part;GO:0043231//intracellular membrane-bounded organelle;GO:0005622//intracellular	GO:0003676//nucleic acid binding;GO:0005198//structural molecule activity;GO:0005515//protein binding;GO:0032559	GO:0010467//gene expression;GO:0044267//cellular protein metabolic process	gi|413949959|gb|AFW82608.1|/0/hypothetical protein ZEAMMB73_891096 [Zea mays]
GRMZM5G895573	553	91.35	25.32	20.87	7.14	-1.54743	Down	2.14548e-07	2.23167e-06	-	-	-	-	-	gi|414865354|tpg|DAA43911.1|/2.11536e-38/TPA: hypothetical protein ZEAMMB73_811920 [Zea mays]
GRMZM2G076768	948	40.61	6.89	3.21	1.1	-1.54507	Down	5.54202e-06	4.49102e-05	-	K00921|1|4e-08|40.0|ppp:PHYPADRAFT_210788|1-phosphatidylinositol-3-phosphate 5-kinase [EC:2.7.1.150]	-	GO:0046872//metal ion binding	-	gi|413942075|gb|AFW74724.1|/9.39351e-76/hypothetical protein ZEAMMB73_989714, partial [Zea mays]
GRMZM2G105712	1094.69	400.21	108.73	43.61	14.98	-1.54162	Down	1.75601e-28	9.38016e-27	-	K02943|1|4e-26|117|zma:100194313|large subunit ribosomal protein LP2	GO:0005622//intracellular;GO:0005622//intracellular;GO:0005622//intracellular;GO:0005622//intracellular;GO:0030529//ribonucleoprotein complex;GO:0005622//intracellular	GO:0005198//structural molecule activity	GO:0006412//translation	gi|413948572|gb|AFW81221.1|/2.0507e-74/hypothetical protein ZEAMMB73_796524, partial [Zea mays]
GRMZM2G133716	995.87	71	20	8.85	3.04	-1.54161	Down	7.01062e-06	5.58367e-05	-	K13216|1|5e-07|55.8|pop:POPTR_928448|nuclear inhibitor of protein phosphatase 1 [EC:3.1.4.-];K09578|2|9e-06|51.6|vcn:VOLCADRAFT_82005|peptidyl-prolyl cis-trans isomerase NIMA-interacting 1 [EC:5.2.1.8]	-	-	-	gi|414588451|tpg|DAA39022.1|/7.82998e-152/TPA: hypothetical protein ZEAMMB73_658424 [Zea mays]
GRMZM2G070041	2485	99.87	27.81	4.82	1.66	-1.53785	Down	5.346e-08	6.08147e-07	-	-	-	-	-	gi|413942384|gb|AFW75033.1|/0/hypothetical protein ZEAMMB73_272085 [Zea mays]
GRMZM2G404375	2099.49	313.01	90.83	18.58	6.42	-1.53311	Down	6.80712e-21	2.53218e-19	-	K07021|1|2e-41|169|olu:OSTLU_2719|;K11838|2|9e-17|77.8|pop:POPTR_822682|ubiquitin carboxyl-terminal hydrolase 7 [EC:3.1.2.15]	GO:0009536//plastid	GO:0003676//nucleic acid binding;GO:0003824//catalytic activity;GO:0003676//nucleic acid binding;GO:0003824//catalytic activity	GO:0003006//developmental process involved in reproduction	gi|413926324|gb|AFW66256.1|/1.76583e-98/putative metallo-beta-lactamase homeodomain-containing protein [Zea mays]
GRMZM2G136889	814	100	28	15.18	5.25	-1.53178	Down	7.818e-08	8.69096e-07	-	K02435|1|9e-78|288|zma:100274537|aspartyl-tRNA(Asn)/glutamyl-tRNA (Gln) amidotransferase subunit C [EC:6.3.5.6 6.3.5.7]	GO:0009536//plastid	-	GO:0006448//regulation of translational elongation	gi|226506974|ref|NP_001142365.1|/1.1199e-76/uncharacterized protein LOC100274537 [Zea mays]
GRMZM2G022120	1403.12	758	200	61.66	21.34	-1.53077	Down	4.6902e-54	5.23412e-52	-	K14962|1|1e-131|468|zma:100273578|COMPASS component SWD2	-	-	-	gi|414883358|tpg|DAA59372.1|/0/TPA: set1 complex component swd2 isoform 1 [Zea mays]
GRMZM2G108115	1641.03	539.19	187.13	49.03	17	-1.52813	Down	3.54204e-26	1.73145e-24	-	-	GO:0031090//organelle membrane;GO:0043231//intracellular membrane-bounded organelle;GO:0031090//organelle membrane;GO:0043231//intracellular membrane-bounded organelle	GO:0016667//oxidoreductase activity, acting on a sulfur group of donors;GO:0050662//coenzyme binding;GO:0016667//oxidoreductase activity, acting on a sulfur group of donors;GO:0050662//coenzyme binding	GO:0006457//protein folding;GO:0006457//protein folding	gi|226496131|ref|NP_001148525.1|/0/endoplasmic oxidoreductin-1 [Zea mays]
GRMZM2G010093	1298.59	133.8	37.27	12.4	4.3	-1.52793	Down	4.56098e-10	6.8646e-09	IDP1992	K06268|1|6e-20|95.1|osa:4352701|protein phosphatase 3, regulatory subunit	-	GO:0046872//metal ion binding;GO:0046872//metal ion binding;GO:0046872//metal ion binding;GO:0046872//metal ion binding	-	gi|238006668|gb|ACR34369.1|/1.30279e-35/unknown [Zea mays]
GRMZM2G467640	2471	57	16	2.76	0.96	-1.52356	Down	5.69088e-05	0.000372475	-	-	GO:0043231//intracellular membrane-bounded organelle;GO:0043231//intracellular membrane-bounded organelle	-	-	gi|226502312|ref|NP_001145352.1|/0/uncharacterized protein LOC100278683 [Zea mays]
GRMZM2G160606	1279	323	91	30.69	10.68	-1.52286	Down	4.33466e-22	1.74307e-20	-	K06287|1|4e-56|217|sbi:SORBI_01g009640|septum formation protein	GO:0005737//cytoplasm	-	-	gi|413933208|gb|AFW67759.1|/1.39645e-70/hypothetical protein ZEAMMB73_345019 [Zea mays]
GRMZM2G149132	1968	67	19	4.1	1.43	-1.51961	Down	1.41175e-05	0.000105331	-	K01090|1|1e-100|365|osa:4341433|protein phosphatase [EC:3.1.3.16]	GO:0043234//protein complex	GO:0043169//cation binding;GO:0004721//phosphoprotein phosphatase activity;GO:0003676//nucleic acid binding	GO:0006464//cellular protein modification process	gi|308080032|ref|NP_001183735.1|/0/DBP transcription factor [Zea mays]
GRMZM2G170420	1574.69	345.42	93.68	25.46	8.88	-1.5196	Down	7.94726e-25	3.65523e-23	-	K00963|1|6e-59|226|bdi:100829721|UTP--glucose-1-phosphate uridylyltransferase [EC:2.7.7.9]	GO:0044424//intracellular part	GO:0051748//UTP-monosaccharide-1-phosphate uridylyltransferase activity;GO:0016772//transferase activity, transferring phosphorus-containing groups	-	gi|414878754|tpg|DAA55885.1|/4.87544e-132/TPA: putative ribosomal protein S4 (RPS4A) family protein [Zea mays]
GRMZM2G165354	1185	83	23.46	8.53	2.98	-1.51723	Down	8.6334e-07	8.14459e-06	-	K01920|1|1e-17|89.0|zma:100273590|glutathione synthase [EC:6.3.2.3];K03246|4|1e-07|56.2|zma:100281110|translation initiation factor 3 subunit I	-	GO:0016881//acid-amino acid ligase activity;GO:0032559	GO:0006749//glutathione metabolic process	gi|413947478|gb|AFW80127.1|/1.91157e-25/hypothetical protein ZEAMMB73_780285 [Zea mays]
GRMZM2G702517	607	159	45	32.88	11.49	-1.51683	Down	1.5626e-11	2.78923e-10	-	K09285|1|8e-10|61.6|sbi:SORBI_05g001790|AP2-like factor, ANT lineage	-	-	-	gi|413922507|gb|AFW62439.1|/7.55126e-54/hypothetical protein ZEAMMB73_661270 [Zea mays]
GRMZM2G032706	925	60	17	7.97	2.79	-1.51431	Down	4.02468e-05	0.000271378	-	-	-	-	-	gi|413951521|gb|AFW84170.1|/2.51496e-118/hypothetical protein ZEAMMB73_862050 [Zea mays]
GRMZM2G310175	1153	76.4	21.64	8.08	2.83	-1.51355	Down	2.43438e-06	2.10862e-05	-	K08176|1|9e-41|166|osa:4331542|MFS transporter, PHS family, inorganic phosphate transporter	GO:0044464//cell part	-	GO:0006810//transport	gi|413948753|gb|AFW81402.1|/0/hypothetical protein ZEAMMB73_745767 [Zea mays]
GRMZM2G408376	1825	102	29	6.73	2.36	-1.51182	Down	7.9385e-08	8.81811e-07	-	K04733|1|1e-57|222|smo:SELMODRAFT_230241|interleukin-1 receptor-associated kinase 4 [EC:2.7.11.1];K13430|3|3e-52|204|sbi:SORBI_04g020990|serine/threonine-protein kinase PBS1 [EC:2.7.11.1];K00924|4|5e-52|204|ath:AT3G59420|[EC:2.7.1.-]	-	GO:0004702//receptor signaling protein serine/threonine kinase activity;GO:0032559	GO:0006464//cellular protein modification process	gi|413953707|gb|AFW86356.1|/0/putative protein kinase superfamily protein [Zea mays]
GRMZM2G055527	1060	88	25	10.15	3.56	-1.51153	Down	6.24912e-07	6.03774e-06	-	K03873|1|2e-30|131|pop:POPTR_561357|transcription elongation factor B, polypeptide 2	GO:0043231//intracellular membrane-bounded organelle	-	-	gi|226493337|ref|NP_001152246.1|/3.14238e-46/ubiquitin-like protein [Zea mays]
GRMZM5G870170	2240	312.74	88.95	16.76	5.89	-1.50868	Down	2.3381e-21	8.97581e-20	-	-	GO:0044464//cell part;GO:0044464//cell part	GO:0015291//secondary active transmembrane transporter activity;GO:0015291//secondary active transmembrane transporter activity	GO:0015893//drug transport;GO:0015893//drug transport	gi|413941732|gb|AFW74381.1|/0/MATE1 [Zea mays]
GRMZM2G174114	1969.59	278.66	79.32	17.01	5.98	-1.50817	Down	5.21034e-19	1.70667e-17	-	K07466|1|2e-13|75.9|pop:POPTR_783062|replication factor A1	-	-	-	gi|414888073|tpg|DAA64087.1|/0/TPA: hypothetical protein ZEAMMB73_996720 [Zea mays]
GRMZM2G119516	1766	59	16	3.84	1.35	-1.50815	Down	2.75274e-05	0.000192185	-	-	GO:0031224//intrinsic to membrane;GO:0043231//intracellular membrane-bounded organelle;GO:0043231//intracellular membrane-bounded organelle;GO:0031224//intrinsic to membrane;GO:0043231//intracellular membrane-bounded organelle;GO:0031224//intrinsic to membrane;GO:0043231//intracellular membrane-bounded organelle	GO:0004175//endopeptidase activity;GO:0004175//endopeptidase activity;GO:0004175//endopeptidase activity	-	gi|414589617|tpg|DAA40188.1|/3.88919e-137/TPA: rhomboid-like protein [Zea mays]
GRMZM2G047781	1720.05	65	19	4.68	1.65	-1.50404	Down	2.85958e-05	0.000198776	-	-	-	-	-	gi|226498204|ref|NP_001143957.1|/4.47693e-13/uncharacterized protein LOC100276771 [Zea mays]
GRMZM2G144451	1257.5	64.94	21.44	7.26	2.56	-1.50383	Down	0.000149439	0.000895637	-	-	GO:0043231//intracellular membrane-bounded organelle;GO:0043231//intracellular membrane-bounded organelle;GO:0043231//intracellular membrane-bounded organelle	-	-	gi|226494089|ref|NP_001145660.1|/8.18564e-22/hypothetical protein [Zea mays]
GRMZM2G091006	2117	160	46	9.08	3.22	-1.49563	Down	2.24308e-11	3.91886e-10	-	K01142|1|0.0|914|zma:100280514|exodeoxyribonuclease III [EC:3.1.11.2]	GO:0043231//intracellular membrane-bounded organelle;GO:0043231//intracellular membrane-bounded organelle	GO:0003676//nucleic acid binding;GO:0004518//nuclease activity;GO:0003676//nucleic acid binding;GO:0004518//nuclease activity	GO:0006259//DNA metabolic process;GO:0006259//DNA metabolic process	gi|413952189|gb|AFW84838.1|/0/hypothetical protein ZEAMMB73_201373 [Zea mays]
GRMZM2G053503	1029.33	205.84	63.56	26.14	9.33	-1.48631	Down	5.41286e-13	1.11479e-11	-	K09286|1|1e-14|79.0|gmx:100170723|EREBP-like factor	-	-	-	gi|195645506|gb|ACG42221.1|/2.18012e-71/ethylene-responsive factor-like protein 1 [Zea mays]
GRMZM2G307908	426	83	24	25.13	8.97	-1.48623	Down	1.77653e-06	1.58457e-05	-	-	-	-	-	gi|414871574|tpg|DAA50131.1|/2.05363e-43/TPA: hypothetical protein ZEAMMB73_274674 [Zea mays]
GRMZM2G364901	2110	260	93	18.32	6.54	-1.48606	Down	9.9139e-13	1.98637e-11	-	K00231|1|0.0|992|zma:541866|oxygen-dependent protoporphyrinogen oxidase [EC:1.3.3.4]	-	GO:0016634;GO:0016634;GO:0016634;GO:0016634	GO:0006778//porphyrin-containing compound metabolic process;GO:0006778//porphyrin-containing compound metabolic process;GO:0006778//porphyrin-containing compound metabolic process;GO:0006778//porphyrin-containing compound metabolic process	gi|414586622|tpg|DAA37193.1|/0/TPA: protoporphyrinogen IX oxidase [Zea mays]
GRMZM2G437487	1595	53.64	15.48	4.06	1.45	-1.48543	Down	0.000115407	0.000708634	-	K00600|1|3e-71|267|zma:100192461|glycine hydroxymethyltransferase [EC:2.1.2.1]	GO:0044444//cytoplasmic part;GO:0016020//membrane	GO:0016742//hydroxymethyl-, formyl- and related transferase activity;GO:0048037//cofactor binding	GO:0009069//serine family amino acid metabolic process;GO:0006730//one-carbon metabolic process;GO:0010038//response to metal ion	gi|413953938|gb|AFW86587.1|/0/hypothetical protein ZEAMMB73_198484 [Zea mays]
GRMZM2G168888	1452.82	404	124	35.71	12.76	-1.4847	Down	3.1123e-24	1.37861e-22	-	K01011|1|8e-29|127|sbi:SORBI_04g004490|thiosulfate/3-mercaptopyruvate sulfurtransferase [EC:2.8.1.1 2.8.1.2]	GO:0043231//intracellular membrane-bounded organelle;GO:0043231//intracellular membrane-bounded organelle;GO:0043231//intracellular membrane-bounded organelle;GO:0043231//intracellular membrane-bounded organelle;GO:0043231//intracellular membrane-bounded organelle;GO:0043231//intracellular membrane-bounded organelle;GO:0043231//intracellular membrane-bounded organelle;GO:0009536//plastid;GO:00432…	GO:0016783//sulfurtransferase activity;GO:0016783//sulfurtransferase activity;GO:0016783//sulfurtransferase activity;GO:0016783//sulfurtransferase activity;GO:0016783//sulfurtransferase activity;GO:0016783//sulfurtransferase activity;GO:0016783//sulfurtransferase activity;GO:0016783//sulfurtransferase activity;GO:0016783//sulfurtransferase activity;GO:0016783//sulfurtransferase activity;GO:001678…	GO:0015698//inorganic anion transport;GO:0015698//inorganic anion transport;GO:0015698//inorganic anion transport;GO:0015698//inorganic anion transport;GO:0015698//inorganic anion transport;GO:0015698//inorganic anion transport;GO:0015698//inorganic anion transport;GO:0032502//developmental process;GO:0015698//inorganic anion transport;GO:0015698//inorganic anion transport;GO:0015698//inorganic a…	gi|219887421|gb|ACL54085.1|/1.08908e-180/unknown [Zea mays]
GRMZM2G034848	1798	378.53	109.69	25.37	9.08	-1.48236	Down	7.99112e-25	3.66954e-23	-	K01689|1|0.0|846|zma:100283280|enolase [EC:4.2.1.11]	GO:0043234//protein complex;GO:0044424//intracellular part	GO:0046872//metal ion binding;GO:0016836//hydro-lyase activity	GO:0006007//glucose catabolic process	gi|414589410|tpg|DAA39981.1|/0/TPA: enolase [Zea mays]
GRMZM2G021687	849	69	20	10.02	3.59	-1.48083	Down	1.42278e-05	0.000106126	-	K12603|1|4e-28|123|vcn:VOLCADRAFT_106614|CCR4-NOT transcription complex subunit 6	GO:0043231//intracellular membrane-bounded organelle	GO:0005515//protein binding	GO:0044267//cellular protein metabolic process	gi|414869817|tpg|DAA48374.1|/7.31479e-90/TPA: hypothetical protein ZEAMMB73_352594 [Zea mays]
GRMZM2G092429	1059.65	93.29	30.48	12.08	4.34	-1.47685	Down	3.25932e-06	2.75845e-05	-	K12620|1|2e-41|168|sbi:SORBI_06g017930|U6 snRNA-associated Sm-like protein LSm1	GO:0043231//intracellular membrane-bounded organelle;GO:0030529//ribonucleoprotein complex;GO:0043231//intracellular membrane-bounded organelle;GO:0030529//ribonucleoprotein complex;GO:0043231//intracellular membrane-bounded organelle;GO:0030529//ribonucleoprotein complex;GO:0043231//intracellular membrane-bounded organelle;GO:0030529//ribonucleoprotein complex;GO:0044424//intracellular part	GO:0005488//binding;GO:0005488//binding;GO:0005488//binding;GO:0005488//binding	-	gi|413918440|gb|AFW58372.1|/6.037e-61/hypothetical protein ZEAMMB73_585309, partial [Zea mays]
GRMZM2G136155	572	59	17	12.87	4.63	-1.47493	Down	5.74376e-05	0.000375084	-	-	-	-	-	gi|413953634|gb|AFW86283.1|/1.15949e-28/hypothetical protein ZEAMMB73_555255 [Zea mays]
GRMZM2G165511	1179.09	120.79	46.87	16.62	5.98	-1.4747	Down	6.805e-06	5.43042e-05	-	K06689|1|1e-06|51.6|vvi:100232965|ubiquitin-conjugating enzyme E2 D/E [EC:6.3.2.19]	-	GO:0016879//ligase activity, forming carbon-nitrogen bonds;GO:0032559;GO:0016879//ligase activity, forming carbon-nitrogen bonds;GO:0032559	GO:0006464//cellular protein modification process;GO:0006464//cellular protein modification process	gi|414879946|tpg|DAA57077.1|/3.01311e-72/TPA: putative ubiquitin-conjugating enzyme family, partial [Zea mays]
GRMZM2G425629	1021.98	3174.24	923.36	379.25	136.58	-1.4734	Down	1.21492e-193	6.85882e-191	-	-	-	-	-	gi|226529441|ref|NP_001152689.1|/6.79416e-75/LOC100286330 [Zea mays]
GRMZM2G448633	2659	57.27	16.77	2.58	0.93	-1.47207	Down	5.69088e-05	0.00037239	-	K08825|1|1e-63|243|vcn:VOLCADRAFT_61790|dual-specificity tyrosine-(Y)-phosphorylation regulated kinase [EC:2.7.12.1]	-	GO:0004672//protein kinase activity;GO:0032559	GO:0006464//cellular protein modification process	gi|226506060|ref|NP_001148168.1|/0/ATP binding protein [Zea mays]
GRMZM5G813768	506	317.74	92.86	79.84	28.82	-1.47004	Down	6.95166e-21	2.58261e-19	-	-	-	-	-	gi|413943096|gb|AFW75745.1|/2.20521e-86/hypothetical protein ZEAMMB73_918995 [Zea mays]
GRMZM2G050625	1449	954.57	279.33	79.78	28.83	-1.46846	Down	5.13864e-59	6.48911e-57	-	-	GO:0031410//cytoplasmic vesicle	GO:0046914//transition metal ion binding;GO:0003676//nucleic acid binding	-	gi|212722518|ref|NP_001131712.1|/1.44907e-167/uncharacterized protein LOC100193074 [Zea mays]
GRMZM2G070061	859	149.65	43.87	21.47	7.77	-1.46634	Down	1.22949e-10	1.98316e-09	-	K09550|1|1e-55|214|zma:542028|prefoldin subunit 4	GO:0043234//protein complex	GO:0005515//protein binding	GO:0044267//cellular protein metabolic process	gi|162464278|ref|NP_001105143.1|/1.336e-54/VIP3 protein [Zea mays]
GRMZM2G083284	1635.64	53	15	3.77	1.37	-1.46039	Down	0.000115407	0.000708786	-	K06167|1|1e-43|176|ath:AT4G03610|PhnP protein	-	GO:0003824//catalytic activity;GO:0003824//catalytic activity	-	gi|226509254|ref|NP_001140959.1|/6.52993e-170/uncharacterized protein LOC100273038 [Zea mays]
GRMZM5G829897	964	78	23	9.93	3.61	-1.45979	Down	5.03062e-06	4.10549e-05	-	-	-	GO:0016787//hydrolase activity	GO:0044238//primary metabolic process	gi|413942925|gb|AFW75574.1|/7.99239e-115/carboxylic ester hydrolase/ hydrolase, acting on ester bond [Zea mays]
GRMZM2G010604	962	54.37	16	6.93	2.52	-1.45943	Down	0.000164892	0.000978678	-	-	GO:0043231//intracellular membrane-bounded organelle	-	GO:0051234//establishment of localization	gi|413933466|gb|AFW68017.1|/6.94328e-43/hypothetical protein ZEAMMB73_537176 [Zea mays]
GRMZM2G091558	804.86	82.81	26.63	13.85	5.05	-1.45553	Down	9.55126e-06	7.40242e-05	-	K12948|1|1e-51|200|zma:100274280|signal peptidase complex subunit 3 [EC:3.4.-.-]	GO:0043234//protein complex;GO:0031224//intrinsic to membrane;GO:0043234//protein complex;GO:0031224//intrinsic to membrane;GO:0043234//protein complex;GO:0031224//intrinsic to membrane;GO:0031410//cytoplasmic vesicle;GO:0043234//protein complex;GO:0031224//intrinsic to membrane;GO:0030312//external encapsulating structure	GO:0016787//hydrolase activity;GO:0016787//hydrolase activity;GO:0016787//hydrolase activity;GO:0016787//hydrolase activity	-	gi|195656015|gb|ACG47475.1|/1.30492e-36/hypothetical protein [Zea mays]
GRMZM2G546834	696	1040.29	315.47	190.98	69.71	-1.45398	Down	5.08786e-61	6.75068e-59	-	-	-	-	-	gi|414887955|tpg|DAA63969.1|/1.7772e-15/TPA: hypothetical protein ZEAMMB73_540536, partial [Zea mays]
GRMZM2G050961	851.91	124.67	35.4	17.34	6.33	-1.45383	Down	2.5696e-09	3.51468e-08	-	-	GO:0043231//intracellular membrane-bounded organelle;GO:0043231//intracellular membrane-bounded organelle;GO:0044424//intracellular part;GO:0043231//intracellular membrane-bounded organelle;GO:0043231//intracellular membrane-bounded organelle;GO:0043231//intracellular membrane-bounded organelle	-	GO:0044267//cellular protein metabolic process;GO:0044267//cellular protein metabolic process;GO:0044267//cellular protein metabolic process;GO:0044267//cellular protein metabolic process;GO:0044267//cellular protein metabolic process;GO:0044267//cellular protein metabolic process	gi|414585580|tpg|DAA36151.1|/2.94709e-78/TPA: CHL-CPN10 [Zea mays]
GRMZM2G124918	1341	129.52	38.32	11.72	4.28	-1.45329	Down	3.73432e-09	4.99854e-08	-	-	GO:0031224//intrinsic to membrane	-	GO:0006810//transport	gi|413933731|gb|AFW68282.1|/3.12719e-161/SC3 protein [Zea mays]
GRMZM2G479746	1617.29	107.07	30.12	7.61	2.78	-1.45281	Down	2.79576e-08	3.30849e-07	-	K01191|1|1e-55|112|osa:4348080|alpha-mannosidase [EC:3.2.1.24]	GO:0043231//intracellular membrane-bounded organelle;GO:0031410//cytoplasmic vesicle;GO:0031410//cytoplasmic vesicle;GO:0031410//cytoplasmic vesicle	GO:0016787//hydrolase activity;GO:0004091//carboxylesterase activity;GO:0046914//transition metal ion binding;GO:0015923//mannosidase activity;GO:0046914//transition metal ion binding;GO:0015923//mannosidase activity;GO:0046914//transition metal ion binding;GO:0015923//mannosidase activity	GO:0044238//primary metabolic process;GO:0019318//hexose metabolic process;GO:0019318//hexose metabolic process;GO:0019318//hexose metabolic process	gi|413942211|gb|AFW74860.1|/2.37719e-69/hypothetical protein ZEAMMB73_560315 [Zea mays]
GRMZM2G040102	764	447.54	132.75	72.6	26.59	-1.44909	Down	3.8102e-28	1.97664e-26	-	-	-	-	-	gi|226492589|ref|NP_001142500.1|/1.6798e-47/uncharacterized protein LOC100274732 [Zea mays]
GRMZM5G871463	1093	174.03	53.87	20.27	7.43	-1.44791	Down	2.2636e-11	3.95231e-10	-	K02603|1|7e-11|66.6|smo:SELMODRAFT_51018|origin recognition complex subunit 1	-	GO:0003676//nucleic acid binding;GO:0046914//transition metal ion binding;GO:0003676//nucleic acid binding;GO:0046914//transition metal ion binding	-	gi|226494059|ref|NP_001152591.1|/9.1332e-43/LOC100286231 [Zea mays]
GRMZM2G006937	2794	131	39	5.61	2.06	-1.44536	Down	3.73656e-09	4.99921e-08	-	K01853|1|0.0|966|vvi:100243389|cycloartenol synthase [EC:5.4.99.8]	GO:0043231//intracellular membrane-bounded organelle	GO:0016853//isomerase activity	-	gi|413935564|gb|AFW70115.1|/0/cycloartenol synthase [Zea mays]
GRMZM2G065632	937.36	358.6	106.08	46.71	17.16	-1.44468	Down	9.13764e-23	3.78004e-21	-	K02868|1|9e-57|217|zma:100192743|large subunit ribosomal protein L11e	GO:0030529//ribonucleoprotein complex;GO:0030529//ribonucleoprotein complex;GO:0030529//ribonucleoprotein complex	GO:0005198//structural molecule activity;GO:0005198//structural molecule activity;GO:0005198//structural molecule activity	GO:0010467//gene expression;GO:0010467//gene expression;GO:0010467//gene expression	gi|413925420|gb|AFW65352.1|/7.61869e-67/hypothetical protein ZEAMMB73_644994 [Zea mays]
GRMZM2G031580	1682	127.92	38.18	9.18	3.38	-1.44147	Down	7.38188e-09	9.463e-08	-	-	-	-	-	gi|293334877|ref|NP_001170079.1|/1.29831e-61/uncharacterized protein LOC100383996 [Zea mays]
GRMZM2G127521	1357.17	705.71	217.71	65.2	24.03	-1.44004	Down	6.25356e-41	5.14436e-39	-	K02880|1|7e-85|312|zma:100194089|large subunit ribosomal protein L17e	GO:0030529//ribonucleoprotein complex;GO:0030529//ribonucleoprotein complex	GO:0005198//structural molecule activity;GO:0005198//structural molecule activity	GO:0010467//gene expression;GO:0010467//gene expression	gi|195605764|gb|ACG24712.1|/8.43277e-84/60S ribosomal protein L17 [Zea mays]
GRMZM2G010745	1397.03	79.86	21.94	6.36	2.35	-1.43637	Down	8.17306e-07	7.73566e-06	-	-	-	-	-	gi|413938272|gb|AFW72823.1|/1.84354e-85/tobamovirus multiplication 3 [Zea mays]
GRMZM2G027962	693	201.26	60.42	36.18	13.41	-1.43188	Down	2.81978e-13	5.9565e-12	-	-	-	-	-	gi|308081732|ref|NP_001183723.1|/2.70545e-59/uncharacterized protein LOC100502316 [Zea mays]
GRMZM2G053117	1429.55	204.16	61.78	17.43	6.47	-1.42973	Down	2.0113e-13	4.31837e-12	-	K00924|1|2e-27|122|ath:AT2G01450|[EC:2.7.1.-];K01874|2|7e-15|80.1|sbi:SORBI_04g029070|methionyl-tRNA synthetase [EC:6.1.1.10]	GO:0031410//cytoplasmic vesicle	GO:0004672//protein kinase activity	-	gi|414869745|tpg|DAA48302.1|/2.08766e-49/TPA: putative MAP kinase family protein [Zea mays]
GRMZM5G886177	1062	475	143	54.67	20.33	-1.42714	Down	5.15314e-29	2.82608e-27	-	-	-	-	-	gi|414880642|tpg|DAA57773.1|/1.74344e-121/TPA: pathogen protein [Zea mays]
GRMZM5G893764	848.37	140	45	21.72	8.08	-1.4266	Down	9.34146e-09	1.18068e-07	-	-	-	-	-	gi|223973691|gb|ACN31033.1|/0/unknown [Zea mays]
GRMZM2G152457	1776.48	390	150	33.72	12.57	-1.42362	Down	4.74446e-16	1.24637e-14	-	K01510|1|5e-109|392|zma:100281594|apyrase [EC:3.6.1.5]	-	GO:0003824//catalytic activity;GO:0003824//catalytic activity;GO:0003824//catalytic activity;GO:0003824//catalytic activity;GO:0003824//catalytic activity;GO:0003824//catalytic activity	-	gi|226508736|ref|NP_001147985.1|/1.08718e-107/LOC100281594 [Zea mays]
GRMZM2G047347	1977.16	89	25	5.04	1.88	-1.42269	Down	4.3856e-07	4.33323e-06	-	K00826|1|0.0|661|zma:100283367|branched-chain amino acid aminotransferase [EC:2.6.1.42]	GO:0043234//protein complex;GO:0043231//intracellular membrane-bounded organelle;GO:0043231//intracellular membrane-bounded organelle;GO:0043234//protein complex;GO:0043234//protein complex;GO:0043234//protein complex;GO:0043231//intracellular membrane-bounded organelle;GO:0043231//intracellular membrane-bounded organelle;GO:0043231//intracellular membrane-bounded organelle	GO:0004871//signal transducer activity;GO:0004672//protein kinase activity;GO:0019787//small conjugating protein ligase activity;GO:0032559;GO:0004084//branched-chain-amino-acid transaminase activity;GO:0004084//branched-chain-amino-acid transaminase activity;GO:0004084//branched-chain-amino-acid transaminase activity;GO:0004672//protein kinase activity;GO:0019787//small conjugating protein ligas…	GO:0050896//response to stimulus;GO:0032446//protein modification by small protein conjugation;GO:0006520//cellular amino acid metabolic process;GO:0006520//cellular amino acid metabolic process;GO:0050896//response to stimulus;GO:0032446//protein modification by small protein conjugation;GO:0050896//response to stimulus;GO:0032446//protein modification by small protein conjugation;GO:0032446//pr…	gi|194696958|gb|ACF82563.1|/4.26263e-45/unknown [Zea mays]
GRMZM2G130425	2356.51	869.06	263	44.31	16.53	-1.42255	Down	2.49714e-51	2.6433e-49	-	K03363|1|0.0|964|zma:100384140|cell division cycle 20, cofactor of APC complex	-	-	GO:0009987//cellular process;GO:0009987//cellular process;GO:0009987//cellular process	gi|293331351|ref|NP_001170191.1|/0/uncharacterized protein LOC100384140 [Zea mays]
GRMZM5G833153	690	96	29	17.34	6.47	-1.42227	Down	6.30712e-07	6.09173e-06	-	-	-	-	-	gi|308081662|ref|NP_001183434.1|/3.74029e-93/hypothetical protein [Zea mays]
GRMZM5G876518	675	681.36	206.27	125.92	47.08	-1.41932	Down	1.28838e-40	1.04493e-38	-	K09487|1|5e-10|62.8|gmx:100819942|heat shock protein 90kDa beta	-	-	-	gi|414868178|tpg|DAA46735.1|/2.34411e-60/TPA: hypothetical protein ZEAMMB73_851694 [Zea mays]
GRMZM2G158526	1296.94	89	27	8.34	3.12	-1.4185	Down	1.76935e-06	1.57865e-05	cenH3	K11253|1|7e-64|193|zma:542500|histone H3	GO:0000785//chromatin;GO:0043231//intracellular membrane-bounded organelle;GO:0000785//chromatin;GO:0043231//intracellular membrane-bounded organelle;GO:0000785//chromatin;GO:0043231//intracellular membrane-bounded organelle;GO:0000785//chromatin;GO:0043231//intracellular membrane-bounded organelle;GO:0000785//chromatin;GO:0043231//intracellular membrane-bounded organelle;GO:0000785//chromatin;GO…	GO:0003676//nucleic acid binding;GO:0003676//nucleic acid binding;GO:0003676//nucleic acid binding;GO:0003676//nucleic acid binding;GO:0003676//nucleic acid binding;GO:0003676//nucleic acid binding	GO:0034728//nucleosome organization;GO:0034728//nucleosome organization;GO:0034728//nucleosome organization;GO:0034728//nucleosome organization;GO:0034728//nucleosome organization;GO:0034728//nucleosome organization	gi|195639410|gb|ACG39173.1|/8.35934e-78/histone H3 [Zea mays]
GRMZM2G071688	1738.62	1436	454	103.91	38.89	-1.41786	Down	2.79726e-78	5.03367e-76	-	-	GO:0044464//cell part;GO:0044464//cell part;GO:0044464//cell part	-	-	gi|212723810|ref|NP_001132239.1|/0/uncharacterized protein LOC100193674 [Zea mays]
GRMZM2G000741	2286	596.14	181.14	31.29	11.74	-1.41427	Down	1.50909e-35	1.03947e-33	-	K15121|1|2e-77|288|smo:SELMODRAFT_413389|solute carrier family 25, member 44	GO:0019866//organelle inner membrane;GO:0031224//intrinsic to membrane	-	GO:0006810//transport;GO:0009987//cellular process	gi|414865103|tpg|DAA43660.1|/2.01807e-148/TPA: hypothetical protein ZEAMMB73_958482 [Zea mays]
GRMZM2G376595	2640	185.56	54.5	8.12	3.05	-1.41267	Down	1.08048e-12	2.15289e-11	-	-	GO:0031410//cytoplasmic vesicle;GO:0031410//cytoplasmic vesicle;GO:0043231//intracellular membrane-bounded organelle	GO:0008374//O-acyltransferase activity;GO:0008080//N-acetyltransferase activity;GO:0008374//O-acyltransferase activity;GO:0008080//N-acetyltransferase activity	GO:0034433;GO:0010260//organ senescence;GO:0006706//steroid catabolic process;GO:0034433;GO:0010260//organ senescence;GO:0006706//steroid catabolic process	gi|47847869|dbj|BAD21662.1|/0/phosphatidylcholine acyltransferase-like [Oryza sativa Japonica Group]
GRMZM2G157207	774.7	89	27	14.17	5.33	-1.41063	Down	1.76935e-06	1.57914e-05	-	-	GO:0009570//chloroplast stroma;GO:0009570//chloroplast stroma;GO:0009570//chloroplast stroma;GO:0009570//chloroplast stroma;GO:0009570//chloroplast stroma	-	-	gi|414586164|tpg|DAA36735.1|/4.89317e-15/TPA: hypothetical protein ZEAMMB73_048077 [Zea mays]
GRMZM2G129615	2200.38	104	31	5.53	2.09	-1.40378	Down	1.60343e-07	1.70103e-06	-	-	GO:0043231//intracellular membrane-bounded organelle;GO:0043231//intracellular membrane-bounded organelle;GO:0043231//intracellular membrane-bounded organelle	GO:0003676//nucleic acid binding;GO:0003676//nucleic acid binding;GO:0003676//nucleic acid binding	-	gi|413921149|gb|AFW61081.1|/7.21143e-128/hypothetical protein ZEAMMB73_173916 [Zea mays]
GRMZM2G009719	1236	652	200	64.17	24.31	-1.40035	Down	3.6012e-38	2.70015e-36	-	-	-	-	GO:0050896//response to stimulus	gi|212720783|ref|NP_001132550.1|/2.20536e-81/uncharacterized protein LOC100194015 [Zea mays]
GRMZM2G180596	759	215	66	35.12	13.31	-1.39978	Down	1.40374e-13	3.05261e-12	-	-	GO:0031410//cytoplasmic vesicle;GO:0031410//cytoplasmic vesicle	-	-	gi|413916160|gb|AFW56092.1|/6.7272e-55/hypothetical protein ZEAMMB73_768741, partial [Zea mays]
GRMZM2G102475	1713.13	361.93	112.87	25.87	9.82	-1.39749	Down	1.76113e-21	6.83377e-20	-	K13114|1|9e-143|347|zma:100283191|pinin	-	-	-	gi|212275620|ref|NP_001130685.1|/1.1023e-90/uncharacterized protein LOC100191788 [Zea mays]
GRMZM2G138429	1700.66	114.87	34.43	7.95	3.02	-1.39641	Down	4.07436e-08	4.70931e-07	-	-	GO:0031410//cytoplasmic vesicle;GO:0043231//intracellular membrane-bounded organelle;GO:0031410//cytoplasmic vesicle;GO:0031410//cytoplasmic vesicle;GO:0031410//cytoplasmic vesicle;GO:0043231//intracellular membrane-bounded organelle;GO:0031410//cytoplasmic vesicle;GO:0016020//membrane;GO:0031410//cytoplasmic vesicle;GO:0043231//intracellular membrane-bounded organelle	-	GO:0022415;GO:0022415;GO:0022415	gi|413955146|gb|AFW87795.1|/2.40897e-92/hypothetical protein ZEAMMB73_665682 [Zea mays]
GRMZM5G843368	960	120	37	15.34	5.84	-1.39326	Down	3.98814e-08	4.62079e-07	-	K03671|1|1e-17|89.0|vcn:VOLCADRAFT_120809|thioredoxin 1	GO:0031976;GO:0009532//plastid stroma	GO:0015036//disulfide oxidoreductase activity;GO:0030234//enzyme regulator activity	GO:0018904;GO:0019725//cellular homeostasis;GO:0044093	gi|293331527|ref|NP_001168881.1|/1.98134e-73/uncharacterized protein LOC100382686 [Zea mays]
GRMZM2G111214	1136	101	31	10.78	4.11	-1.39115	Down	4.42246e-07	4.36665e-06	-	-	GO:0031410//cytoplasmic vesicle	-	GO:0006810//transport	gi|226528375|ref|NP_001150565.1|/3.83909e-61/LOC100284198 [Zea mays]
GRMZM5G887389	1096	68.01	21	7.58	2.89	-1.39113	Down	3.97426e-05	0.00026823	-	-	-	-	-	gi|413943328|gb|AFW75977.1|/5.80213e-51/hypothetical protein ZEAMMB73_594064 [Zea mays]
GRMZM5G820374	2245	200.38	61.95	10.71	4.09	-1.38879	Down	7.6665e-13	1.55446e-11	-	-	-	-	-	gi|413920686|gb|AFW60618.1|/6.8876e-101/hypothetical protein ZEAMMB73_166523 [Zea mays]
GRMZM2G145944	2929	84	26	3.43	1.31	-1.38864	Down	4.91506e-06	4.01915e-05	-	K01115|1|1e-175|613|sbi:SORBI_02g008130|phospholipase D [EC:3.1.4.4]	GO:0044464//cell part;GO:0044464//cell part	GO:0046872//metal ion binding;GO:0004620//phospholipase activity;GO:0046872//metal ion binding;GO:0004620//phospholipase activity	GO:0006650//glycerophospholipid metabolic process;GO:0006650//glycerophospholipid metabolic process	gi|414589216|tpg|DAA39787.1|/0/TPA: phospholipase D family protein [Zea mays]
GRMZM5G819140	662	401.1	124.11	75.67	28.91	-1.38815	Down	8.31926e-24	3.62921e-22	-	-	-	-	-	gi|414867925|tpg|DAA46482.1|/4.6412e-85/TPA: hypothetical protein ZEAMMB73_427747 [Zea mays]
GRMZM2G177400	694	69.44	20.8	12.06	4.61	-1.38739	Down	1.42278e-05	0.000106099	-	-	GO:0043231//intracellular membrane-bounded organelle;GO:0043231//intracellular membrane-bounded organelle	-	-	gi|226504692|ref|NP_001147276.1|/1.07382e-37/complex 1 protein containing protein [Zea mays]
GRMZM5G820808	774	780.31	241.61	124.87	47.75	-1.38685	Down	7.49716e-45	7.03121e-43	-	-	-	-	-	gi|414867925|tpg|DAA46482.1|/2.77595e-67/TPA: hypothetical protein ZEAMMB73_427747 [Zea mays]
GRMZM2G378653	1581.19	255.7	76.27	18.8	7.2	-1.38466	Down	1.69987e-16	4.62159e-15	-	K12126|1|2e-10|65.5|aly:ARALYDRAFT_471048|phytochrome-interacting factor 3	GO:0043231//intracellular membrane-bounded organelle;GO:0043231//intracellular membrane-bounded organelle	-	-	gi|413954819|gb|AFW87468.1|/7.91548e-142/putative HLH DNA-binding domain superfamily protein [Zea mays]
GRMZM2G376918	3892	184	57	5.63	2.16	-1.3821	Down	1.12305e-11	2.03236e-10	-	K15271|1|6e-98|357|rcu:RCOM_1095670|ATP-dependent DNA helicase HFM1/MER3 [EC:3.6.4.12];K15078|4|3e-79|295|vvi:100250139|structure-specific endonuclease subunit SLX1 [EC:3.6.1.-]	GO:0043231//intracellular membrane-bounded organelle;GO:0043231//intracellular membrane-bounded organelle;GO:0043231//intracellular membrane-bounded organelle	-	-	gi|413953302|gb|AFW85951.1|/0/hypothetical protein ZEAMMB73_518426 [Zea mays]
GRMZM2G405581	1360.74	99	31	8.88	3.41	-1.38079	Down	8.60568e-07	8.12376e-06	-	K00430|1|6e-69|162|zma:100285577|peroxidase [EC:1.11.1.7]	GO:0043231//intracellular membrane-bounded organelle;GO:0043231//intracellular membrane-bounded organelle;GO:0043231//intracellular membrane-bounded organelle;GO:0043231//intracellular membrane-bounded organelle	-	-	gi|413936588|gb|AFW71139.1|/1.51832e-138/hypothetical protein ZEAMMB73_199916 [Zea mays]
GRMZM2G056068	1204.71	83	27	8.77	3.37	-1.37983	Down	1.29132e-05	9.74567e-05	-	-	-	-	-	gi|293336414|ref|NP_001168920.1|/7.60584e-26/uncharacterized protein LOC100382730 [Zea mays]
GRMZM2G025671	2639	149.95	46.95	6.84	2.63	-1.37893	Down	9.33098e-10	1.35686e-08	-	-	GO:0009536//plastid;GO:0009536//plastid	-	GO:0003006//developmental process involved in reproduction;GO:0000741//karyogamy;GO:0003006//developmental process involved in reproduction;GO:0000741//karyogamy	gi|413923985|gb|AFW63917.1|/0/auxin-independent growth promoter protein [Zea mays]
GRMZM2G497531	1249.63	392.92	122.43	38.17	14.71	-1.37564	Down	4.34542e-23	1.82115e-21	-	-	-	-	-	gi|195646048|gb|ACG42492.1|/1.52019e-98/hypothetical protein [Zea mays]
AC177897.2_FG022	1749	81.63	25.47	5.63	2.17	-1.37544	Down	6.9711e-06	5.55527e-05	-	K00423|1|4e-123|440|ath:AT1G55570|L-ascorbate oxidase [EC:1.10.3.3]	GO:0031410//cytoplasmic vesicle	-	-	gi|414872113|tpg|DAA50670.1|/0/TPA: hypothetical protein ZEAMMB73_266087 [Zea mays]
GRMZM2G129157	2863	461.46	144.28	19.28	7.44	-1.37373	Down	9.80384e-27	4.87517e-25	-	-	-	-	-	gi|162460767|ref|NP_001105581.1|/2.67234e-177/embryo-sac basal-endosperm layer embryo-surrounding-region precursor [Zea mays]
GRMZM2G139300	2200	141	44	7.69	2.97	-1.37252	Down	3.58584e-09	4.80649e-08	-	K01193|1|0.0|818|zma:542314|beta-fructofuranosidase [EC:3.2.1.26]	GO:0030312//external encapsulating structure;GO:0031410//cytoplasmic vesicle;GO:0030312//external encapsulating structure;GO:0031410//cytoplasmic vesicle	GO:0004558//alpha-glucosidase activity;GO:0004558//alpha-glucosidase activity	GO:0044238//primary metabolic process;GO:0044238//primary metabolic process	gi|413937137|gb|AFW71688.1|/0/cell wall invertase1 [Zea mays]
GRMZM2G113355	1690	1067	330	75.32	29.1	-1.37201	Down	1.23221e-60	1.61262e-58	-	K10712|1|3e-94|315|zma:100191278|cysteamine dioxygenase [EC:1.13.11.19]	-	GO:0016702//oxidoreductase activity, acting on single donors with incorporation of molecular oxygen, incorporation of two atoms of oxygen;GO:0016702//oxidoreductase activity, acting on single donors with incorporation of molecular oxygen, incorporation of two atoms of oxygen	GO:0008152//metabolic process;GO:0008152//metabolic process	gi|212275668|ref|NP_001130184.1|/4.07086e-93/uncharacterized protein LOC100191278 [Zea mays]
GRMZM2G058632	739	157.74	49.35	26.5	10.24	-1.37178	Down	4.64076e-10	6.97738e-09	-	-	-	-	-	gi|308080778|ref|NP_001182788.1|/1.02882e-53/uncharacterized protein LOC100500977 [Zea mays]
GRMZM2G091535	624	72.04	21.73	13.92	5.39	-1.3688	Down	1.00602e-05	7.75923e-05	-	-	-	-	-	gi|226530343|ref|NP_001152643.1|/1.46472e-129/late embryogenesis abundant protein D-34 [Zea mays]
GRMZM2G456618	798	67	21	10.38	4.02	-1.36854	Down	5.56094e-05	0.000365132	-	-	-	-	-	gi|413919460|gb|AFW59392.1|/6.51768e-45/hypothetical protein ZEAMMB73_666241 [Zea mays]
GRMZM2G053027	1644.09	174.48	85.03	19.89	7.71	-1.36724	Down	9.29192e-05	0.000581214	-	-	-	GO:0046914//transition metal ion binding;GO:0046872//metal ion binding	-	gi|212723330|ref|NP_001132869.1|/4.34491e-85/uncharacterized LOC100194362 [Zea mays]
GRMZM5G869532	675	99.17	31.2	18.33	7.12	-1.36426	Down	8.60568e-07	8.1211e-06	-	K04733|1|2e-35|148|smo:SELMODRAFT_159261|interleukin-1 receptor-associated kinase 4 [EC:2.7.11.1];K13416|4|1e-26|119|aly:ARALYDRAFT_491347|brassinosteroid insensitive 1-associated receptor kinase 1 [EC:2.7.10.1 2.7.11.1]	GO:0044464//cell part;GO:0044464//cell part	GO:0015020//glucuronosyltransferase activity;GO:0015020//glucuronosyltransferase activity	-	gi|162459574|ref|NP_001105784.1|/1.92708e-78/glycosyltransferase [Zea mays]
GRMZM2G077463	928	71.19	22.37	9.42	3.66	-1.36388	Down	2.7942e-05	0.000194937	-	K12948|1|1e-94|344|zma:100283950|signal peptidase complex subunit 3 [EC:3.4.-.-]	GO:0043234//protein complex;GO:0031224//intrinsic to membrane	GO:0016787//hydrolase activity	-	gi|226502819|ref|NP_001150320.1|/1.65045e-93/signal peptidase complex subunit 3 precursor [Zea mays]
GRMZM2G014975	607	222.99	70	46.01	17.88	-1.3636	Down	1.84919e-13	3.97921e-12	-	K08341|1|2e-55|213|zma:100240698|GABA(A) receptor-associated protein (autophagy-related protein 8)	-	GO:0004871//signal transducer activity	-	gi|413921115|gb|AFW61047.1|/1.67099e-73/hypothetical protein ZEAMMB73_607937, partial [Zea mays]
GRMZM2G075463	454	89	28	25.14	9.77	-1.36355	Down	3.4081e-06	2.87675e-05	-	-	-	-	-	gi|413953041|gb|AFW85690.1|/5.94719e-33/hypothetical protein ZEAMMB73_368182 [Zea mays]
GRMZM5G807064	1645	64.83	20.45	4.76	1.85	-1.36344	Down	7.92378e-05	0.000502404	-	K00517|1|3e-51|201|ath:AT3G48360|[EC:1.14.-.-];K04498|3|5e-14|77.8|ppp:PHYPADRAFT_10108|E1A/CREB-binding protein [EC:2.3.1.48]	GO:0043231//intracellular membrane-bounded organelle;GO:0043231//intracellular membrane-bounded organelle	GO:0000989//transcription factor binding transcription factor activity;GO:0046914//transition metal ion binding;GO:0004468//lysine N-acetyltransferase activity;GO:0000989//transcription factor binding transcription factor activity;GO:0046914//transition metal ion binding;GO:0004468//lysine N-acetyltransferase activity	GO:0006351//transcription, DNA-dependent;GO:0006351//transcription, DNA-dependent	gi|414879266|tpg|DAA56397.1|/0/TPA: hypothetical protein ZEAMMB73_772922 [Zea mays]
GRMZM2G177229	1582.98	1897	605	146.62	57.04	-1.36204	Down	2.08752e-101	5.31893e-99	-	K12836|1|1e-101|368|zma:100272749|splicing factor U2AF 35 kDa subunit	GO:0043231//intracellular membrane-bounded organelle;GO:0043231//intracellular membrane-bounded organelle;GO:0043231//intracellular membrane-bounded organelle;GO:0043231//intracellular membrane-bounded organelle;GO:0043231//intracellular membrane-bounded organelle;GO:0043231//intracellular membrane-bounded organelle;GO:0043231//intracellular membrane-bounded organelle;GO:0043231//intracellular me…	GO:0046914//transition metal ion binding;GO:0003676//nucleic acid binding;GO:0046914//transition metal ion binding;GO:0003676//nucleic acid binding;GO:0046914//transition metal ion binding;GO:0003676//nucleic acid binding;GO:0046914//transition metal ion binding;GO:0003676//nucleic acid binding;GO:0046914//transition metal ion binding;GO:0003676//nucleic acid binding;GO:0046914//transition metal …	-	gi|224034457|gb|ACN36304.1|/1.49734e-100/unknown [Zea mays]
GRMZM2G079823	2516.87	402	126	19.04	7.41	-1.36149	Down	2.1543e-23	9.17553e-22	-	K12811|1|2e-07|56.6|smo:SELMODRAFT_129703|ATP-dependent RNA helicase DDX46/PRP5 [EC:3.6.4.13]	GO:0043231//intracellular membrane-bounded organelle;GO:0043231//intracellular membrane-bounded organelle	GO:0003676//nucleic acid binding;GO:0003676//nucleic acid binding	-	gi|224032357|gb|ACN35254.1|/0/unknown [Zea mays]
GRMZM2G058655	1160	119.74	37.23	12.41	4.83	-1.36141	Down	5.55724e-08	6.30434e-07	-	-	-	-	-	gi|414881187|tpg|DAA58318.1|/3.99325e-72/TPA: hypothetical protein ZEAMMB73_083739 [Zea mays]
GRMZM2G110000	1531.31	95	29	7.27	2.83	-1.36115	Down	8.84236e-07	8.32807e-06	-	-	-	-	-	gi|308080462|ref|NP_001183686.1|/4.27288e-100/uncharacterized protein LOC100502280 precursor [Zea mays]
GRMZM2G546452	1188	79.84	25.2	8.18	3.19	-1.35854	Down	1.35713e-05	0.000101862	-	-	GO:0043231//intracellular membrane-bounded organelle;GO:0043231//intracellular membrane-bounded organelle	-	-	gi|413945307|gb|AFW77956.1|/0/hypothetical protein ZEAMMB73_141544, partial [Zea mays]
GRMZM2G350795	967	63.24	19.99	8.02	3.13	-1.35744	Down	5.7211e-05	0.000373943	-	K08494|1|7e-24|109|osa:4332931|novel plant SNARE	-	-	-	gi|414588727|tpg|DAA39298.1|/4.50307e-57/TPA: hypothetical protein ZEAMMB73_035156 [Zea mays]
GRMZM2G051619	1547	196	62	15.32	5.98	-1.3572	Down	5.42302e-12	1.0172e-10	-	K04125|1|2e-80|298|pop:POPTR_550316|gibberellin 2-oxidase [EC:1.14.11.13]	-	GO:0016491//oxidoreductase activity	-	gi|413944765|gb|AFW77414.1|/2.08392e-143/gibberellin 2-beta-dioxygenase [Zea mays]
GRMZM2G005641	1264.43	63.32	19.85	6.04	2.36	-1.35576	Down	5.7211e-05	0.000373858	-	K08511|1|9e-19|92.8|osa:4342836|vesicle-associated membrane protein 72;K08515|2|4e-10|63.9|pop:POPTR_746680|vesicle-associated membrane protein 7	GO:0031224//intrinsic to membrane;GO:0016020//membrane	-	GO:0006810//transport;GO:0006810//transport	gi|414884151|tpg|DAA60165.1|/1.25011e-21/TPA: putative vesicle-associated membrane protein family protein [Zea mays]
GRMZM2G378040	1197	97.72	30.99	9.94	3.89	-1.35348	Down	8.73894e-07	8.23875e-06	-	-	-	GO:0003824//catalytic activity	-	gi|413947126|gb|AFW79775.1|/3.49164e-177/hypothetical protein ZEAMMB73_365181 [Zea mays]
GRMZM2G702923	589	86.09	27.33	18.39	7.21	-1.35085	Down	4.8345e-06	3.95665e-05	-	-	-	-	GO:0012501//programmed cell death	gi|414585436|tpg|DAA36007.1|/4.66355e-61/TPA: hypothetical protein ZEAMMB73_709935 [Zea mays]
AC233898.1_FG004	1944	63	20	3.9	1.53	-1.34994	Down	0.00011065	0.000682481	-	-	GO:0043231//intracellular membrane-bounded organelle	-	-	gi|413916281|gb|AFW56213.1|/0/hypothetical protein ZEAMMB73_697257 [Zea mays]
GRMZM2G091245	1781	88	28	5.96	2.34	-1.3488	Down	4.73734e-06	3.88597e-05	-	-	GO:0009536//plastid	-	-	gi|226499244|ref|NP_001144871.1|/2.53606e-172/uncharacterized protein LOC100277966 [Zea mays]
GRMZM2G023982	1472	369.74	117.68	30.41	11.95	-1.34754	Down	3.13072e-21	1.18761e-19	-	-	-	-	-	gi|413933785|gb|AFW68336.1|/0/hypothetical protein ZEAMMB73_730512 [Zea mays]
GRMZM2G058407	705	65.11	20.72	11.49	4.52	-1.34598	Down	5.65574e-05	0.000370681	-	K03109|1|1e-47|187|zma:100216656|signal recognition particle subunit SRP9	GO:0048500//signal recognition particle	GO:0003723//RNA binding	GO:0006448//regulation of translational elongation;GO:0006613//cotranslational protein targeting to membrane	gi|413944402|gb|AFW77051.1|/7.50273e-47/signal recognition particle protein [Zea mays]
GRMZM2G008242	1876	455	145	29.2	11.49	-1.34559	Down	1.26695e-25	6.04944e-24	-	-	GO:0043231//intracellular membrane-bounded organelle	-	-	gi|413939250|gb|AFW73801.1|/0/serine esterase family protein [Zea mays]
GRMZM2G090176	624	250.84	79.97	50.38	19.83	-1.34517	Down	6.2427e-15	1.4941e-13	-	-	-	-	-	gi|414589959|tpg|DAA40530.1|/4.08649e-37/TPA: hypothetical protein ZEAMMB73_131032 [Zea mays]
GRMZM2G060070	1309.96	122	39	11.33	4.46	-1.34503	Down	7.43442e-08	8.30302e-07	-	K03437|1|5e-73|251|pop:POPTR_1078096|RNA methyltransferase, TrmH family	GO:0043231//intracellular membrane-bounded organelle;GO:0043231//intracellular membrane-bounded organelle	GO:0003676//nucleic acid binding;GO:0008168//methyltransferase activity;GO:0003676//nucleic acid binding;GO:0008168//methyltransferase activity	GO:0010467//gene expression;GO:0009451//RNA modification;GO:0010467//gene expression;GO:0009451//RNA modification	gi|212723624|ref|NP_001132172.1|/8.97959e-178/uncharacterized protein LOC100193597 [Zea mays]
GRMZM2G110742	1637.31	384.81	123.58	28.52	11.26	-1.34077	Down	1.07077e-21	4.18881e-20	-	K09584|1|2e-80|298|zma:606414|protein disulfide-isomerase A6 [EC:5.3.4.1]	GO:0043231//intracellular membrane-bounded organelle;GO:0031410//cytoplasmic vesicle	GO:0015036//disulfide oxidoreductase activity	GO:0018904;GO:0019725//cellular homeostasis;GO:0006091//generation of precursor metabolites and energy	gi|414884684|tpg|DAA60698.1|/8.22798e-61/TPA: putative thioredoxin superfamily protein [Zea mays]
GRMZM2G018022	1207	221.62	70.94	22.35	8.83	-1.33979	Down	2.5559e-13	5.42295e-12	-	K00963|1|4e-61|233|bdi:100829721|UTP--glucose-1-phosphate uridylyltransferase [EC:2.7.7.9]	-	GO:0016772//transferase activity, transferring phosphorus-containing groups	-	gi|414878754|tpg|DAA55885.1|/6.43345e-179/TPA: putative ribosomal protein S4 (RPS4A) family protein [Zea mays]
GRMZM2G002115	1516	67	22	5.49	2.17	-1.33911	Down	0.000104652	0.000648824	-	-	GO:0043231//intracellular membrane-bounded organelle;GO:0031224//intrinsic to membrane;GO:0043231//intracellular membrane-bounded organelle;GO:0031224//intrinsic to membrane;GO:0031224//intrinsic to membrane	-	GO:0042939//tripeptide transport;GO:0002239//response to oomycetes;GO:0010038//response to metal ion;GO:0042939//tripeptide transport;GO:0002239//response to oomycetes;GO:0010038//response to metal ion;GO:0006810//transport	gi|218192268|gb|EEC74695.1|/2.59492e-113/hypothetical protein OsI_10400 [Oryza sativa Indica Group]
GRMZM2G018403	1116	96.94	31.02	10.6	4.19	-1.33904	Down	2.29734e-06	2.00622e-05	-	K02888|1|4e-48|190|zma:100285347|large subunit ribosomal protein L21	GO:0009526//plastid envelope;GO:0009532//plastid stroma;GO:0030529//ribonucleoprotein complex	GO:0003723//RNA binding;GO:0005198//structural molecule activity	GO:0006950//response to stress;GO:0010467//gene expression	gi|413925928|gb|AFW65860.1|/5.23241e-47/hypothetical protein ZEAMMB73_969110 [Zea mays]
GRMZM2G305167	1289	80.19	25.43	7.47	2.96	-1.33551	Down	9.73966e-06	7.53019e-05	-	-	GO:0031224//intrinsic to membrane;GO:0043231//intracellular membrane-bounded organelle;GO:0031224//intrinsic to membrane;GO:0043231//intracellular membrane-bounded organelle;GO:0031224//intrinsic to membrane;GO:0043231//intracellular membrane-bounded organelle	GO:0022857//transmembrane transporter activity;GO:0022857//transmembrane transporter activity;GO:0022857//transmembrane transporter activity	GO:0006810//transport;GO:0006810//transport;GO:0006810//transport	gi|413920718|gb|AFW60650.1|/2.56613e-68/hypothetical protein ZEAMMB73_187749 [Zea mays]
GRMZM2G154036	1139	190	61	20.34	8.07	-1.33368	Down	2.00816e-11	3.5234e-10	-	-	-	-	-	gi|195606456|gb|ACG25058.1|/8.27052e-52/hypothetical protein [Zea mays]
GRMZM2G427054	841	227	73	33.3	13.23	-1.33171	Down	2.40688e-13	5.12187e-12	-	-	-	-	-	gi|413919695|gb|AFW59627.1|/5.06315e-27/hypothetical protein ZEAMMB73_861108 [Zea mays]
GRMZM2G366935	1660.06	223.98	71.84	16.23	6.45	-1.33129	Down	2.50868e-13	5.33062e-12	-	K00924|1|4e-33|140|osa:4326374|[EC:2.7.1.-];K08287|2|1e-19|95.5|osa:4327372|dual-specificity kinase [EC:2.7.12.1];K08823|5|1e-06|52.8|olu:OSTLU_50484|CDC-like kinase [EC:2.7.12.1]	GO:0043231//intracellular membrane-bounded organelle;GO:0043231//intracellular membrane-bounded organelle;GO:0043231//intracellular membrane-bounded organelle;GO:0043231//intracellular membrane-bounded organelle;GO:0043231//intracellular membrane-bounded organelle;GO:0043231//intracellular membrane-bounded organelle;GO:0043231//intracellular membrane-bounded organelle;GO:0043231//intracellular me…	GO:0004672//protein kinase activity;GO:0032559;GO:0004672//protein kinase activity;GO:0032559;GO:0004672//protein kinase activity;GO:0032559;GO:0004672//protein kinase activity;GO:0032559;GO:0004672//protein kinase activity;GO:0032559;GO:0004672//protein kinase activity;GO:0032559;GO:0004672//protein kinase activity;GO:0032559;GO:0004672//protein kinase activity;GO:0032559;GO:0004672//protein kin…	GO:0006464//cellular protein modification process;GO:0006464//cellular protein modification process;GO:0006464//cellular protein modification process;GO:0006464//cellular protein modification process;GO:0006464//cellular protein modification process;GO:0006464//cellular protein modification process;GO:0006464//cellular protein modification process;GO:0006464//cellular protein modification process…	gi|223949821|gb|ACN28994.1|/0/unknown [Zea mays]
GRMZM2G010460	1322.64	914.85	302.34	86.2	34.27	-1.33074	Down	5.09126e-47	5.00299e-45	-	-	GO:0043231//intracellular membrane-bounded organelle;GO:0043231//intracellular membrane-bounded organelle	GO:0016879//ligase activity, forming carbon-nitrogen bonds;GO:0016879//ligase activity, forming carbon-nitrogen bonds	GO:0006464//cellular protein modification process;GO:0006464//cellular protein modification process	gi|212722206|ref|NP_001132795.1|/0/uncharacterized protein LOC100194284 [Zea mays]
GRMZM2G008425	1502.93	62	20	4.99	1.99	-1.32627	Down	0.000153995	0.000921217	-	K11418|1|1e-119|428|sbi:SORBI_10g022550|histone deacetylase 11 [EC:3.5.1.98]	-	-	-	gi|413954351|gb|AFW87000.1|/1.48522e-129/hypothetical protein ZEAMMB73_180578 [Zea mays]
GRMZM2G029243	2885	87	29	3.71	1.48	-1.32582	Down	1.21256e-05	9.20674e-05	-	-	GO:0043231//intracellular membrane-bounded organelle;GO:0043231//intracellular membrane-bounded organelle	GO:0004553//hydrolase activity, hydrolyzing O-glycosyl compounds;GO:0005488//binding;GO:0004553//hydrolase activity, hydrolyzing O-glycosyl compounds	GO:0044238//primary metabolic process;GO:0008152//metabolic process	gi|413946939|gb|AFW79588.1|/0/hypothetical protein ZEAMMB73_786943, partial [Zea mays]
GRMZM2G171912	612.6	219.91	70.84	44.9	17.92	-1.32514	Down	4.86746e-13	1.00606e-11	-	K14432|1|9e-07|51.6|zma:100284582|ABA responsive element binding factor	GO:0043231//intracellular membrane-bounded organelle;GO:0043231//intracellular membrane-bounded organelle	GO:0001071//nucleic acid binding transcription factor activity;GO:0043566//structure-specific DNA binding;GO:0001071//nucleic acid binding transcription factor activity;GO:0003677//DNA binding;GO:0005515//protein binding	GO:0009411//response to UV;GO:0009640//photomorphogenesis;GO:0031325//positive regulation of cellular metabolic process;GO:0010476//gibberellin mediated signaling pathway;GO:0006351//transcription, DNA-dependent;GO:0007602//phototransduction;GO:0006351//transcription, DNA-dependent	gi|413947522|gb|AFW80171.1|/5.75293e-47/putative bZIP transcription factor superfamily protein [Zea mays]
GRMZM5G863784	2144	340	110	19.05	7.61	-1.32382	Down	4.3135e-19	1.42425e-17	-	K01392|1|0.0|1116|bdi:100821906|thimet oligopeptidase [EC:3.4.24.15]	-	GO:0004175//endopeptidase activity;GO:0004175//endopeptidase activity;GO:0004175//endopeptidase activity;GO:0004175//endopeptidase activity	GO:0019538//protein metabolic process;GO:0019538//protein metabolic process;GO:0019538//protein metabolic process;GO:0019538//protein metabolic process	gi|242055299|ref|XP_002456795.1|/0/hypothetical protein SORBIDRAFT_03g042960 [Sorghum bicolor]
GRMZM2G064001	1424.61	108	35	9.21	3.68	-1.3235	Down	5.6909e-07	5.52995e-06	-	-	GO:0009536//plastid;GO:0009536//plastid;GO:0009536//plastid	GO:0003824//catalytic activity;GO:0003824//catalytic activity;GO:0003824//catalytic activity	-	gi|413944513|gb|AFW77162.1|/7.47957e-177/catalytic/ hydrolase [Zea mays]
GRMZM2G052129	1210.78	84	28	8.69	3.48	-1.32027	Down	1.72424e-05	0.000126967	-	-	-	-	GO:0009209;GO:0018130;GO:0009201	gi|413946785|gb|AFW79434.1|/6.83992e-146/putative pleckstrin-like proteiny (PH) domain-containing family protein [Zea mays]
GRMZM2G092147	891.3	217.78	68.71	29.26	11.72	-1.31996	Down	2.64144e-13	5.59208e-12	-	-	-	-	-	gi|413923832|gb|AFW63764.1|/2.57038e-63/hypothetical protein ZEAMMB73_789746 [Zea mays]
GRMZM2G151887	1298.81	136.1	44.04	12.67	5.09	-1.31568	Down	1.81971e-08	2.21161e-07	-	K14292|1|4e-71|266|vvi:100262065|trimethylguanosine synthase [EC:2.1.1.-]	GO:0043231//intracellular membrane-bounded organelle;GO:0043231//intracellular membrane-bounded organelle	GO:0016741;GO:0016741	GO:0009451//RNA modification;GO:0006396//RNA processing;GO:0009451//RNA modification;GO:0006396//RNA processing	gi|413952883|gb|AFW85532.1|/3.51929e-146/hypothetical protein ZEAMMB73_497874 [Zea mays]
GRMZM2G147534	1472.49	70	24	6.07	2.44	-1.31482	Down	0.000133506	0.00080822	-	-	GO:0043231//intracellular membrane-bounded organelle	-	-	gi|194692720|gb|ACF80444.1|/4.47967e-123/unknown [Zea mays]
AC210595.3_FG004	465	82.22	26.81	22.63	9.11	-1.31271	Down	9.55126e-06	7.40043e-05	-	-	-	-	-	gi|413953796|gb|AFW86445.1|/3.48295e-55/hypothetical protein ZEAMMB73_868118 [Zea mays]
GRMZM2G019553	1117.08	71	23	7.69	3.1	-1.31072	Down	5.30124e-05	0.000349435	-	-	GO:0019866//organelle inner membrane;GO:0043231//intracellular membrane-bounded organelle;GO:0032991//macromolecular complex;GO:0019866//organelle inner membrane;GO:0043231//intracellular membrane-bounded organelle;GO:0032991//macromolecular complex;GO:0019866//organelle inner membrane;GO:0043231//intracellular membrane-bounded organelle;GO:0032991//macromolecular complex	GO:0005488//binding;GO:0003824//catalytic activity;GO:0005488//binding;GO:0003824//catalytic activity;GO:0005488//binding;GO:0003824//catalytic activity	GO:0007275//multicellular organismal development;GO:0007275//multicellular organismal development;GO:0007275//multicellular organismal development	gi|413936372|gb|AFW70923.1|/2.61483e-52/hypothetical protein ZEAMMB73_433511, partial [Zea mays]
GRMZM2G119175	2085	223.2	72.89	12.86	5.19	-1.30908	Down	4.6596e-13	9.63787e-12	-	K00873|1|0.0|1030|zma:100191614|pyruvate kinase [EC:2.7.1.40]	-	GO:0031420;GO:0016301//kinase activity;GO:0031420;GO:0016301//kinase activity	GO:0006796//phosphate-containing compound metabolic process;GO:0006007//glucose catabolic process;GO:0006796//phosphate-containing compound metabolic process;GO:0006007//glucose catabolic process	gi|212276127|ref|NP_001130515.1|/0/pyruvate kinase isoform 1 [Zea mays]
GRMZM2G017077	1367.61	133.47	41.73	11.32	4.57	-1.30861	Down	7.22418e-09	9.2898e-08	-	K03969|1|7e-16|82.0|zma:100191375|phage shock protein A	GO:0009528//plastid inner membrane;GO:0009534//chloroplast thylakoid;GO:0043231//intracellular membrane-bounded organelle	-	-	gi|414879243|tpg|DAA56374.1|/6.2727e-17/TPA: IM30 protein-like protein, partial [Zea mays]
GRMZM2G358274	1452.24	103.71	35.08	8.94	3.61	-1.30828	Down	2.77226e-06	2.37133e-05	-	K06269|1|8e-46|182|zma:542269|protein phosphatase 1, catalytic subunit [EC:3.1.3.16]	-	-	-	gi|414870057|tpg|DAA48614.1|/3.6856e-121/TPA: putative serine/threonine protein phosphatase superfamily protein isoform 1 [Zea mays]
GRMZM2G058954	2037	68.79	22.55	4.06	1.64	-1.30778	Down	7.55818e-05	0.000481236	-	K03553|1|0.0|765|zma:100384162|recombination protein RecA	GO:0043231//intracellular membrane-bounded organelle	GO:0043566//structure-specific DNA binding;GO:0042623//ATPase activity, coupled;GO:0032559	GO:0031668//cellular response to extracellular stimulus;GO:0006259//DNA metabolic process;GO:0033554//cellular response to stress	gi|293332481|ref|NP_001170211.1|/0/uncharacterized protein LOC100384162 [Zea mays]
GRMZM2G401328	805	333	109	51.14	20.67	-1.30691	Down	2.13798e-18	6.71284e-17	psei6	-	GO:0031410//cytoplasmic vesicle	GO:0004866//endopeptidase inhibitor activity	GO:0051346//negative regulation of hydrolase activity	gi|414867385|tpg|DAA45942.1|/1.1458e-65/TPA: hypothetical protein ZEAMMB73_294169 [Zea mays]
GRMZM2G058681	2153.04	416.37	152.4	25.97	10.5	-1.30646	Down	9.21788e-19	2.96538e-17	-	K02874|1|8e-53|206|bdi:100827819|large subunit ribosomal protein L14	GO:0030529//ribonucleoprotein complex;GO:0030529//ribonucleoprotein complex;GO:0030529//ribonucleoprotein complex	GO:0005198//structural molecule activity;GO:0046914//transition metal ion binding;GO:0005198//structural molecule activity;GO:0046914//transition metal ion binding;GO:0046914//transition metal ion binding;GO:0005198//structural molecule activity	GO:0010467//gene expression;GO:0010467//gene expression;GO:0010467//gene expression	gi|413947060|gb|AFW79709.1|/1.00136e-87/hypothetical protein ZEAMMB73_128699 [Zea mays]
GRMZM2G443655	556	119	39	27.03	10.94	-1.30495	Down	1.95028e-07	2.0382e-06	-	-	-	-	-	gi|414866259|tpg|DAA44816.1|/3.72623e-30/TPA: hypothetical protein ZEAMMB73_728277 [Zea mays]
GRMZM2G143086	687.23	198	65	35.94	14.56	-1.30358	Down	1.81747e-11	3.21429e-10	-	-	-	-	-	gi|195611000|gb|ACG27330.1|/2.07162e-27/hypothetical protein [Zea mays]
GRMZM2G394684	1215	164.36	53.95	16.46	6.67	-1.30321	Down	5.93566e-10	8.82745e-09	-	-	GO:0031224//intrinsic to membrane	-	-	gi|414884297|tpg|DAA60311.1|/0/TPA: hypothetical protein ZEAMMB73_957883 [Zea mays]
GRMZM2G129913	1376.91	74	25	6.71	2.72	-1.30271	Down	6.83384e-05	0.000438804	-	K10878|1|9e-118|369|sbi:SORBI_01g007840|meiotic recombination protein SPO11	GO:0043231//intracellular membrane-bounded organelle;GO:0043232;GO:0043231//intracellular membrane-bounded organelle;GO:0043232;GO:0043231//intracellular membrane-bounded organelle;GO:0043232;GO:0043231//intracellular membrane-bounded organelle;GO:0043232;GO:0043231//intracellular membrane-bounded organelle;GO:0043232	GO:0003677//DNA binding;GO:0016853//isomerase activity;GO:0032559;GO:0003916//DNA topoisomerase activity;GO:0032559;GO:0003677//DNA binding;GO:0016853//isomerase activity;GO:0032559;GO:0003916//DNA topoisomerase activity;GO:0032559;GO:0005488//binding;GO:0003916//DNA topoisomerase activity;GO:0032559	GO:0006310//DNA recombination;GO:0034086;GO:0007127//meiosis I;GO:0000729//DNA double-strand break processing;GO:0006310//DNA recombination;GO:0034086;GO:0007127//meiosis I;GO:0000729//DNA double-strand break processing;GO:0006310//DNA recombination;GO:0034086;GO:0007127//meiosis I;GO:0000729//DNA double-strand break processing;GO:0006310//DNA recombination;GO:0034086;GO:0007127//meiosis I;GO:000…	gi|413933050|gb|AFW67601.1|/0/hypothetical protein ZEAMMB73_214766 [Zea mays]
GRMZM2G444560	1633	70	23	5.18	2.1	-1.30256	Down	7.33474e-05	0.000468356	-	K08900|1|2e-101|294|mtr:MTR_6g009540|mitochondrial chaperone BCS1	GO:0043231//intracellular membrane-bounded organelle;GO:0043231//intracellular membrane-bounded organelle;GO:0043231//intracellular membrane-bounded organelle	GO:0016462//pyrophosphatase activity;GO:0032559;GO:0016462//pyrophosphatase activity;GO:0032559;GO:0016462//pyrophosphatase activity;GO:0032559	-	gi|414591911|tpg|DAA42482.1|/0/TPA: hypothetical protein ZEAMMB73_227679 [Zea mays]
GRMZM5G811948	1466.69	172.96	55.21	13.88	5.63	-1.3018	Down	1.5713e-10	2.50226e-09	-	K04733|1|4e-19|94.4|smo:SELMODRAFT_33807|interleukin-1 receptor-associated kinase 4 [EC:2.7.11.1];K13416|4|4e-16|84.7|rcu:RCOM_1534760|brassinosteroid insensitive 1-associated receptor kinase 1 [EC:2.7.10.1 2.7.11.1]	-	GO:0004672//protein kinase activity;GO:0032559;GO:0004672//protein kinase activity;GO:0032559	GO:0006464//cellular protein modification process;GO:0006464//cellular protein modification process	gi|413921864|gb|AFW61796.1|/2.20001e-42/hypothetical protein ZEAMMB73_674347 [Zea mays]
GRMZM5G892035	1362.52	75	27	7.32	2.97	-1.30138	Down	0.000157079	0.000936941	-	-	-	-	-	gi|332313336|sp|B4FF80.1|CNR5_MAIZE/4.44748e-110/RecName: Full=Cell number regulator 5; AltName: Full=ZmCNR05
GRMZM2G096372	1071	67	22	7.64	3.1	-1.3013	Down	0.000104652	0.000648685	-	-	-	-	-	gi|413933831|gb|AFW68382.1|/7.73386e-93/hypothetical protein ZEAMMB73_718017 [Zea mays]
GRMZM2G025214	2803	253.37	87.1	11.31	4.59	-1.30103	Down	2.90314e-13	6.11465e-12	-	K09561|1|9e-86|226|bdi:100837259|STIP1 homology and U-box containing protein 1 [EC:6.3.2.19]	GO:0043234//protein complex;GO:0043234//protein complex;GO:0043234//protein complex;GO:0043234//protein complex	GO:0008135//translation factor activity, nucleic acid binding;GO:0008135//translation factor activity, nucleic acid binding;GO:0008135//translation factor activity, nucleic acid binding;GO:0005515//protein binding;GO:0005515//protein binding;GO:0019787//small conjugating protein ligase activity;GO:0019787//small conjugating protein ligase activity;GO:0019787//small conjugating protein ligase acti…	GO:0006412//translation;GO:0006412//translation;GO:0006412//translation;GO:0009725//response to hormone stimulus;GO:0006970//response to osmotic stress;GO:0032446//protein modification by small protein conjugation;GO:0009725//response to hormone stimulus;GO:0006970//response to osmotic stress;GO:0032446//protein modification by small protein conjugation;GO:0032446//protein modification by small p…	gi|357135075|ref|XP_003569137.1|/1.20276e-84/PREDICTED: E3 ubiquitin-protein ligase CHIP-like [Brachypodium distachyon]
GRMZM2G034430	2019	149	49	8.87	3.6	-1.30094	Down	6.11632e-09	7.95757e-08	-	K12603|1|4e-32|138|ppp:PHYPADRAFT_106817|CCR4-NOT transcription complex subunit 6	GO:0043231//intracellular membrane-bounded organelle	-	-	gi|226496623|ref|NP_001141416.1|/0/hypothetical protein [Zea mays]
GRMZM2G366910	630	313	103	62.23	25.29	-1.29904	Down	3.0797e-17	8.85821e-16	-	-	-	-	-	gi|413936802|gb|AFW71353.1|/1.12797e-26/hypothetical protein ZEAMMB73_910861, partial [Zea mays]
GRMZM2G044503	796	76	25	11.81	4.8	-1.2989	Down	3.61092e-05	0.000245433	-	-	-	-	-	gi|414877822|tpg|DAA54953.1|/1.95332e-33/TPA: hypothetical protein ZEAMMB73_787198 [Zea mays]
GRMZM2G066413	1746	259	90	18.88	7.68	-1.29768	Down	2.57524e-13	5.45595e-12	-	K15283|1|6e-169|592|sbi:SORBI_03g004430|solute carrier family 35, member E1	GO:0031224//intrinsic to membrane;GO:0031224//intrinsic to membrane	-	GO:0051234//establishment of localization;GO:0051234//establishment of localization	gi|414876119|tpg|DAA53250.1|/0/TPA: hypothetical protein ZEAMMB73_624355 [Zea mays]
GRMZM2G452529	2382.56	197.77	66.11	10.1	4.11	-1.29714	Down	4.50444e-11	7.61997e-10	-	K00981|1|2e-68|258|zma:100284438|phosphatidate cytidylyltransferase [EC:2.7.7.41]	GO:0031224//intrinsic to membrane;GO:0031224//intrinsic to membrane;GO:0031224//intrinsic to membrane	GO:0070567;GO:0070567;GO:0070567	GO:0006644//phospholipid metabolic process	gi|226509604|ref|NP_001150805.1|/0/LOC100284438 [Zea mays]
GRMZM2G159691	828	464	153	69.19	28.17	-1.2964	Down	9.5598e-25	4.34827e-23	-	-	GO:0031224//intrinsic to membrane	-	-	gi|195639958|gb|ACG39447.1|/2.59774e-52/hypoxia induced protein conserved region containing protein [Zea mays]
GRMZM2G114672	1902.3	188.23	64.09	12.3	5.01	-1.29578	Down	2.25768e-10	3.5347e-09	-	K15450|1|7e-09|48.5|ppp:PHYPADRAFT_149655|tRNA wybutosine-synthesizing protein 3 [EC:2.1.1.-]	GO:0043231//intracellular membrane-bounded organelle;GO:0044444//cytoplasmic part;GO:0043231//intracellular membrane-bounded organelle;GO:0044444//cytoplasmic part	GO:0005504//fatty acid binding;GO:0005504//fatty acid binding;GO:0005504//fatty acid binding;GO:0005488//binding;GO:0005504//fatty acid binding	GO:0010876//lipid localization;GO:0009725//response to hormone stimulus;GO:0009314//response to radiation;GO:0010876//lipid localization;GO:0009725//response to hormone stimulus;GO:0009314//response to radiation	gi|242032345|ref|XP_002463567.1|/0/hypothetical protein SORBIDRAFT_01g002200 [Sorghum bicolor]
GRMZM2G092468	1030.14	96	31	11.17	4.55	-1.29569	Down	2.29734e-06	2.00683e-05	-	K12198|1|4e-117|419|zma:100284928|charged multivesicular body protein 5	-	-	GO:0006810//transport;GO:0006810//transport	gi|413942445|gb|AFW75094.1|/2.04288e-118/putative SNF domain containing family protein [Zea mays]
GRMZM2G099049	1029	146.11	46.8	16.86	6.87	-1.29522	Down	2.50186e-09	3.43017e-08	-	-	-	-	-	gi|293331947|ref|NP_001169945.1|/1.02468e-102/uncharacterized protein LOC100383843 [Zea mays]
GRMZM5G859195	1669	103	34	7.45	3.04	-1.29317	Down	1.52994e-06	1.37871e-05	-	K00919|1|0.0|682|zma:100282760|4-diphosphocytidyl-2-C-methyl-D-erythritol kinase [EC:2.7.1.148]	GO:0009536//plastid;GO:0009536//plastid	GO:0016301//kinase activity;GO:0032559;GO:0016301//kinase activity;GO:0032559	GO:0006796//phosphate-containing compound metabolic process;GO:0006721//terpenoid metabolic process;GO:0006796//phosphate-containing compound metabolic process;GO:0006721//terpenoid metabolic process	gi|226508310|ref|NP_001149138.1|/0/LOC100282760 [Zea mays]
GRMZM2G060118	942	123.52	40.84	16.1	6.57	-1.2931	Down	1.00143e-07	1.09716e-06	-	-	-	-	-	gi|414588682|tpg|DAA39253.1|/8.41248e-93/TPA: hypothetical protein ZEAMMB73_547579 [Zea mays]
GRMZM2G028346	913	92.9	30.76	12.51	5.11	-1.29169	Down	4.5029e-06	3.70951e-05	-	K02727|1|1e-54|210|zma:100285986|20S proteasome subunit alpha 7 [EC:3.4.25.1]	GO:0005839//proteasome core complex;GO:0043231//intracellular membrane-bounded organelle;GO:0005839//proteasome core complex;GO:0043231//intracellular membrane-bounded organelle	GO:0004175//endopeptidase activity;GO:0004175//endopeptidase activity	GO:0019941//modification-dependent protein catabolic process;GO:0019941//modification-dependent protein catabolic process	gi|413952152|gb|AFW84801.1|/6.69999e-116/hypothetical protein ZEAMMB73_963371 [Zea mays]
GRMZM2G095552	1377	117.57	39.02	10.37	4.24	-1.29028	Down	3.67426e-07	3.68732e-06	-	-	GO:0031224//intrinsic to membrane;GO:0031224//intrinsic to membrane;GO:0016020//membrane;GO:0016020//membrane	-	-	gi|223945215|gb|ACN26691.1|/2.06385e-95/unknown [Zea mays]
GRMZM2G087063	1575.47	178	62	14.35	5.87	-1.28962	Down	1.5134e-09	2.13912e-08	-	-	GO:0009536//plastid;GO:0009536//plastid;GO:0009536//plastid;GO:0009536//plastid;GO:0009536//plastid;GO:0009536//plastid	-	GO:0017004//cytochrome complex assembly;GO:0017004//cytochrome complex assembly;GO:0017004//cytochrome complex assembly;GO:0017004//cytochrome complex assembly;GO:0017004//cytochrome complex assembly;GO:0017004//cytochrome complex assembly	gi|414867434|tpg|DAA45991.1|/9.70524e-141/TPA: photosynthetic electron transport2 isoform 1 [Zea mays]
GRMZM2G075563	1315	281.26	93.28	25.97	10.64	-1.28735	Down	1.73394e-15	4.34874e-14	-	-	-	-	-	gi|212722260|ref|NP_001132763.1|/2.84412e-159/uncharacterized protein LOC100194250 [Zea mays]
GRMZM2G095782	1297.64	203	67	18.87	7.74	-1.28569	Down	1.25375e-11	2.25613e-10	-	K06173|1|1e-143|508|bdi:100831265|tRNA pseudouridine38-40 synthase [EC:5.4.99.12]	-	GO:0003676//nucleic acid binding;GO:0016866//intramolecular transferase activity;GO:0003676//nucleic acid binding;GO:0016866//intramolecular transferase activity;GO:0003676//nucleic acid binding;GO:0016866//intramolecular transferase activity;GO:0003676//nucleic acid binding;GO:0016866//intramolecular transferase activity;GO:0003676//nucleic acid binding;GO:0016866//intramolecular transferase act…	GO:0001522//pseudouridine synthesis;GO:0006399//tRNA metabolic process;GO:0001522//pseudouridine synthesis;GO:0006399//tRNA metabolic process;GO:0001522//pseudouridine synthesis;GO:0006399//tRNA metabolic process;GO:0001522//pseudouridine synthesis;GO:0006399//tRNA metabolic process;GO:0001522//pseudouridine synthesis;GO:0006399//tRNA metabolic process;GO:0001522//pseudouridine synthesis;GO:00063…	gi|413937482|gb|AFW72033.1|/8.16179e-127/pseudouridylate synthase [Zea mays]
GRMZM2G402675	2437	115.91	38.5	5.7	2.34	-1.28445	Down	3.79408e-07	3.78908e-06	-	K02927|1|9e-12|70.9|zma:100284418|large subunit ribosomal protein L40e	-	-	-	gi|414873528|tpg|DAA52085.1|/1.97068e-172/TPA: hypothetical protein ZEAMMB73_482554 [Zea mays]
GRMZM2G451281	912	147.52	48.75	19.77	8.12	-1.28376	Down	6.29022e-09	8.16537e-08	-	K00416|1|1e-23|109|osa:4349859|ubiquinol-cytochrome c reductase subunit 6	GO:0043231//intracellular membrane-bounded organelle;GO:0016020//membrane;GO:0043231//intracellular membrane-bounded organelle;GO:0016020//membrane;GO:0043231//intracellular membrane-bounded organelle;GO:0016020//membrane	GO:0015078//hydrogen ion transmembrane transporter activity;GO:0015078//hydrogen ion transmembrane transporter activity;GO:0015078//hydrogen ion transmembrane transporter activity;GO:0015078//hydrogen ion transmembrane transporter activity	GO:0022904//respiratory electron transport chain;GO:0022904//respiratory electron transport chain;GO:0022904//respiratory electron transport chain;GO:0022904//respiratory electron transport chain	gi|413937166|gb|AFW71717.1|/6.62393e-45/hypothetical protein ZEAMMB73_660333, partial [Zea mays]
GRMZM5G868981	2157.82	265.31	105.18	17.6	7.23	-1.28351	Down	9.91082e-11	1.61856e-09	-	K02685|1|5e-55|213|aly:ARALYDRAFT_315746|DNA primase large subunit [EC:2.7.7.-]	GO:0044464//cell part;GO:0044464//cell part;GO:0044464//cell part;GO:0044464//cell part;GO:0044464//cell part;GO:0044464//cell part;GO:0044464//cell part	GO:0046914//transition metal ion binding;GO:0046914//transition metal ion binding;GO:0046914//transition metal ion binding;GO:0046914//transition metal ion binding;GO:0046914//transition metal ion binding;GO:0046914//transition metal ion binding;GO:0046914//transition metal ion binding	-	gi|413921244|gb|AFW61176.1|/1.01559e-157/zn-finger, RanBP-type, containing protein, partial [Zea mays]
GRMZM2G423643	2123	150	50	8.49	3.49	-1.28254	Down	8.12472e-09	1.03645e-07	-	-	GO:0043231//intracellular membrane-bounded organelle	-	-	gi|413937004|gb|AFW71555.1|/0/hypothetical protein ZEAMMB73_066417 [Zea mays]
GRMZM5G845163	1140	90	30	9.63	3.96	-1.28204	Down	8.53166e-06	6.68964e-05	-	K03500|1|9e-07|53.1|smo:SELMODRAFT_136794|16S rRNA (cytosine967-C5)-methyltransferase [EC:2.1.1.176];K15334|4|7e-06|50.1|bdi:100833836|multisite-specific tRNA:(cytosine-C5)-methyltransferase [EC:2.1.1.202]	-	-	-	gi|226502218|ref|NP_001150625.1|/0/NOL1/NOP2/sun family protein [Zea mays]
GRMZM2G057508	911.03	147.2	48.96	19.84	8.16	-1.28177	Down	6.29022e-09	8.1617e-08	-	-	-	-	-	gi|413946418|gb|AFW79067.1|/2.34125e-57/hypothetical protein ZEAMMB73_963770 [Zea mays]
GRMZM2G367941	1151.64	127	41	13.03	5.36	-1.28153	Down	5.1372e-08	5.85551e-07	-	K08515|1|4e-08|57.8|ppp:PHYPADRAFT_109092|vesicle-associated membrane protein 7;K08511|2|2e-06|52.4|ath:AT2G32670|vesicle-associated membrane protein 72	GO:0016020//membrane	-	GO:0006810//transport	gi|212723682|ref|NP_001131754.1|/1.24071e-108/hypothetical protein [Zea mays]
GRMZM2G055570	545	126	42	29.23	12.03	-1.28081	Down	1.29557e-07	1.39761e-06	-	-	-	-	-	gi|413944984|gb|AFW77633.1|/7.8492e-14/hypothetical protein ZEAMMB73_458180 [Zea mays]
GRMZM2G110988	1734	162.11	54.02	11.27	4.64	-1.28029	Down	2.04412e-09	2.82682e-08	-	-	-	-	-	gi|413955163|gb|AFW87812.1|/1.9487e-68/putative RING zinc finger domain superfamily protein [Zea mays]
GRMZM2G165919	1994	251.97	84.04	15.2	6.26	-1.27984	Down	9.49686e-14	2.08728e-12	-	K00750|1|9e-15|80.5|rcu:RCOM_1590700|glycogenin glucosyltransferase [EC:2.4.1.186]	-	GO:0035250//UDP-galactosyltransferase activity	-	gi|195625444|gb|ACG34552.1|/0/galactinol synthase 3 [Zea mays]
GRMZM2G077307	2318.11	2039	671	104.08	42.88	-1.27932	Down	2.05522e-103	5.33098e-101	-	K10144|1|3e-122|437|vvi:100252623|RING finger and CHY zinc finger domain-containing protein 1 [EC:6.3.2.19]	-	GO:0046914//transition metal ion binding;GO:0046914//transition metal ion binding;GO:0046914//transition metal ion binding;GO:0046914//transition metal ion binding;GO:0046914//transition metal ion binding;GO:0046914//transition metal ion binding	-	gi|226529357|ref|NP_001146901.1|/0/RING finger and CHY zinc finger domain-containing protein 1 [Zea mays]
GRMZM5G866099	2121	128.94	43.05	7.3	3.01	-1.27813	Down	1.25245e-07	1.35413e-06	-	-	-	-	-	gi|308044357|ref|NP_001183006.1|/1.71765e-69/hypothetical protein [Zea mays]
GRMZM2G047546	846.82	148.17	51.39	22.38	9.24	-1.27625	Down	2.69596e-08	3.19827e-07	-	K13412|1|3e-93|276|sbi:SORBI_03g038870|calcium-dependent protein kinase [EC:2.7.11.1]	-	GO:0046872//metal ion binding;GO:0004672//protein kinase activity;GO:0032559	GO:0006464//cellular protein modification process	gi|413955530|gb|AFW88179.1|/3.364e-161/putative protein kinase superfamily protein [Zea mays]
GRMZM2G306643	824	211.25	70.66	31.66	13.08	-1.2753	Down	6.13226e-12	1.14057e-10	-	-	GO:0043231//intracellular membrane-bounded organelle	-	-	gi|413918946|gb|AFW58878.1|/2.03531e-65/hypothetical protein ZEAMMB73_952839 [Zea mays]
GRMZM2G169220	931.46	320.55	106.62	41.98	17.37	-1.2731	Down	2.0701e-17	6.04486e-16	-	-	-	-	-	gi|413942228|gb|AFW74877.1|/4.48559e-80/hypothetical protein ZEAMMB73_005493 [Zea mays]
GRMZM2G333635	757	313.34	105.26	51.32	21.29	-1.26935	Down	1.00361e-16	2.79188e-15	-	K13993|1|5e-53|205|zma:100282367|HSP20 family protein	-	-	-	gi|413947333|gb|AFW79982.1|/8.75181e-57/class I heat shock protein 1 [Zea mays]
GRMZM2G029720	932	515	173	67.88	28.16	-1.26934	Down	1.75539e-26	8.66916e-25	-	-	-	-	-	gi|212722200|ref|NP_001131997.1|/4.45888e-22/hypothetical protein [Zea mays]
GRMZM2G383623	4365	71.5	24	1.95	0.81	-1.26748	Down	9.7456e-05	0.000608271	-	K06675|1|0.0|1982|sbi:SORBI_09g024390|structural maintenance of chromosome 4	GO:0043231//intracellular membrane-bounded organelle;GO:0043232;GO:0043231//intracellular membrane-bounded organelle;GO:0043232	GO:0032559;GO:0032559	GO:0006996//organelle organization;GO:0006996//organelle organization	gi|413945887|gb|AFW78536.1|/0/hypothetical protein ZEAMMB73_053127 [Zea mays]
GRMZM2G159218	1377	181	61	15.94	6.63	-1.26557	Down	3.41978e-10	5.22624e-09	-	-	GO:0043231//intracellular membrane-bounded organelle	-	-	gi|226531051|ref|NP_001140600.1|/1.18404e-70/uncharacterized protein LOC100272671 [Zea mays]
GRMZM5G830632	373.23	1118.04	375.44	390.33	162.37	-1.26541	Down	1.04251e-55	1.20064e-53	-	-	-	-	-	gi|414591458|tpg|DAA42029.1|/7.45418e-54/TPA: hypothetical protein ZEAMMB73_084659, partial [Zea mays]
GRMZM2G063792	1756.07	1156.23	393.86	80.24	33.39	-1.26491	Down	3.12784e-56	3.63132e-54	-	K08287|1|3e-94|344|osa:4327372|dual-specificity kinase [EC:2.7.12.1]	-	GO:0004672//protein kinase activity;GO:0032559;GO:0004672//protein kinase activity;GO:0032559;GO:0004672//protein kinase activity;GO:0004672//protein kinase activity;GO:0032559;GO:0004672//protein kinase activity;GO:0032559;GO:0004672//protein kinase activity;GO:0000166//nucleotide binding;GO:0004672//protein kinase activity;GO:0032559	GO:0006464//cellular protein modification process;GO:0006464//cellular protein modification process;GO:0006464//cellular protein modification process;GO:0006464//cellular protein modification process;GO:0006464//cellular protein modification process	gi|460381075|ref|XP_004236278.1|/2.6088e-174/PREDICTED: serine/threonine-protein kinase AFC2-like [Solanum lycopersicum]
GRMZM5G857404	1747.43	177.04	63	12.9	5.37	-1.26438	Down	3.54238e-09	4.75488e-08	-	K13096|1|8e-07|53.9|zma:100284792|splicing factor 4	GO:0031224//intrinsic to membrane;GO:0031224//intrinsic to membrane	GO:0005488//binding;GO:0016741;GO:0016741;GO:0016491//oxidoreductase activity;GO:0005506//iron ion binding;GO:0016741;GO:0005488//binding;GO:0004175//endopeptidase activity;GO:0016741;GO:0005488//binding;GO:0004175//endopeptidase activity	GO:0006730//one-carbon metabolic process;GO:0006730//one-carbon metabolic process;GO:0006730//one-carbon metabolic process;GO:0006730//one-carbon metabolic process	gi|226504610|ref|NP_001140606.1|/2.22771e-51/uncharacterized protein LOC100272677 [Zea mays]
GRMZM5G866910	1345	69.76	23.53	6.29	2.62	-1.26349	Down	0.000101165	0.000629376	-	-	-	-	-	gi|413942549|gb|AFW75198.1|/2.11023e-32/hypothetical protein ZEAMMB73_566836 [Zea mays]
GRMZM2G461777	861	83	28	11.88	4.95	-1.26303	Down	2.36594e-05	0.000168364	-	-	-	-	-	gi|414864473|tpg|DAA43030.1|/6.03891e-31/TPA: hypothetical protein ZEAMMB73_862221 [Zea mays]
GRMZM2G374085	1622.27	656	223	49.2	20.5	-1.26303	Down	1.22718e-32	7.61486e-31	-	-	-	-	-	gi|212721626|ref|NP_001131542.1|/8.59025e-85/uncharacterized protein LOC100192882 [Zea mays]
GRMZM5G836389	1859.4	126.23	43.01	8.24	3.44	-1.26024	Down	2.32976e-07	2.4155e-06	-	-	GO:0043231//intracellular membrane-bounded organelle;GO:0043231//intracellular membrane-bounded organelle	GO:0003676//nucleic acid binding;GO:0003676//nucleic acid binding	GO:0006396//RNA processing;GO:0006396//RNA processing	gi|194698566|gb|ACF83367.1|/1.13977e-26/unknown [Zea mays]
GRMZM2G131489	1202.94	135	48	14.37	6	-1.26003	Down	2.53862e-07	2.61884e-06	-	K14172|1|3e-138|350|sbi:SORBI_02g020290|light-harvesting complex II chlorophyll a/b binding protein 7	GO:0043234//protein complex;GO:0009536//plastid;GO:0043234//protein complex;GO:0009536//plastid;GO:0043234//protein complex;GO:0009536//plastid	GO:0046906//tetrapyrrole binding;GO:0046906//tetrapyrrole binding;GO:0046906//tetrapyrrole binding	GO:0009639//response to red or far red light;GO:0006091//generation of precursor metabolites and energy;GO:0009639//response to red or far red light;GO:0006091//generation of precursor metabolites and energy;GO:0009639//response to red or far red light;GO:0006091//generation of precursor metabolites and energy	gi|414884910|tpg|DAA60924.1|/1.14616e-126/TPA: hypothetical protein ZEAMMB73_235289 [Zea mays]
GRMZM5G836322	860	231.86	78.43	33.23	13.88	-1.25948	Down	1.36879e-12	2.69934e-11	-	-	-	-	-	gi|226529927|ref|NP_001142579.1|/2.86944e-65/uncharacterized protein LOC100274842 [Zea mays]
GRMZM2G033634	1520.64	168.64	59.04	13.88	5.8	-1.25888	Down	5.7302e-09	7.48226e-08	-	-	GO:0009536//plastid;GO:0009536//plastid;GO:0009536//plastid;GO:0009536//plastid;GO:0009536//plastid;GO:0009536//plastid;GO:0009536//plastid	GO:0004551//nucleotide diphosphatase activity;GO:0004551//nucleotide diphosphatase activity;GO:0004551//nucleotide diphosphatase activity;GO:0004551//nucleotide diphosphatase activity;GO:0004551//nucleotide diphosphatase activity;GO:0004551//nucleotide diphosphatase activity;GO:0004551//nucleotide diphosphatase activity	-	gi|414886592|tpg|DAA62606.1|/2.41775e-114/TPA: nudix hydrolase 23 [Zea mays]
GRMZM5G831887	406	590.24	199.94	188.39	78.81	-1.25727	Down	6.62082e-30	3.73046e-28	-	K09487|1|6e-45|177|zma:100285108|heat shock protein 90kDa beta	GO:0044432//endoplasmic reticulum part;GO:0031410//cytoplasmic vesicle	GO:0005515//protein binding;GO:0032559	GO:0050896//response to stimulus;GO:0044267//cellular protein metabolic process	gi|413948841|gb|AFW81490.1|/1.97178e-46/hypothetical protein ZEAMMB73_031063, partial [Zea mays]
GRMZM2G078806	1719.47	13448	4533	938.43	392.7	-1.25682	Down	0	0	-	-	-	-	-	gi|414867042|tpg|DAA45599.1|/0/TPA: hypothetical protein ZEAMMB73_055127 [Zea mays]
GRMZM2G179793	1053.82	75	24	8.2	3.44	-1.25322	Down	2.68316e-05	0.000188286	-	K01056|1|1e-20|89.7|bdi:100826443|peptidyl-tRNA hydrolase, PTH1 family [EC:3.1.1.29]	GO:0009536//plastid;GO:0009536//plastid;GO:0009536//plastid	GO:0004091//carboxylesterase activity;GO:0004091//carboxylesterase activity;GO:0004091//carboxylesterase activity	GO:0010467//gene expression;GO:0010467//gene expression;GO:0010467//gene expression	gi|413946361|gb|AFW79010.1|/5.70693e-35/hypothetical protein ZEAMMB73_673090 [Zea mays]
GRMZM2G382106	3429.91	335.59	111.63	11.44	4.8	-1.25298	Down	3.77754e-18	1.17075e-16	-	K09517|1|2e-09|63.2|gmx:100799151|DnaJ homolog subfamily B member 11;K03686|5|6e-09|61.6|ppp:PHYPADRAFT_186467|molecular chaperone DnaJ	GO:0043231//intracellular membrane-bounded organelle	-	-	gi|226501048|ref|NP_001141870.1|/0/uncharacterized protein LOC100274013 [Zea mays]
GRMZM2G043030	1694.27	214.43	74.88	15.7	6.59	-1.25241	Down	2.47078e-11	4.29063e-10	-	-	GO:0044464//cell part;GO:0044464//cell part;GO:0044464//cell part;GO:0044464//cell part;GO:0044464//cell part	GO:0046914//transition metal ion binding;GO:0046914//transition metal ion binding;GO:0046914//transition metal ion binding;GO:0046914//transition metal ion binding;GO:0046914//transition metal ion binding	-	gi|414866100|tpg|DAA44657.1|/3.08897e-45/TPA: hypothetical protein ZEAMMB73_413571 [Zea mays]
GRMZM2G176558	1578.54	49.93	12.51	2.81	1.18	-1.25178	Down	4.94378e-05	0.000327523	-	-	GO:0031410//cytoplasmic vesicle;GO:0031410//cytoplasmic vesicle;GO:0031410//cytoplasmic vesicle	-	-	gi|414864514|tpg|DAA43071.1|/0/TPA: hypothetical protein ZEAMMB73_288834 [Zea mays]
GRMZM2G003640	1166.93	433	148	45.46	19.09	-1.25178	Down	7.06796e-22	2.79534e-20	-	-	-	GO:0004721//phosphoprotein phosphatase activity;GO:0004721//phosphoprotein phosphatase activity;GO:0004721//phosphoprotein phosphatase activity;GO:0004721//phosphoprotein phosphatase activity;GO:0004721//phosphoprotein phosphatase activity;GO:0004721//phosphoprotein phosphatase activity;GO:0004721//phosphoprotein phosphatase activity;GO:0004721//phosphoprotein phosphatase activity	GO:0006796//phosphate-containing compound metabolic process;GO:0006464//cellular protein modification process;GO:0006796//phosphate-containing compound metabolic process;GO:0006464//cellular protein modification process;GO:0006796//phosphate-containing compound metabolic process;GO:0006464//cellular protein modification process;GO:0006796//phosphate-containing compound metabolic process;GO:000646…	gi|194698996|gb|ACF83582.1|/1.56363e-118/unknown [Zea mays]
GRMZM2G077797	1038.05	117	40	13.85	5.82	-1.25079	Down	6.60874e-07	6.36171e-06	-	K13195|1|8e-09|59.7|pop:POPTR_712972|cold-inducible RNA-binding protein;K13095|2|2e-08|58.2|vvi:100267539|splicing factor 1;K02965|4|4e-08|57.4|ath:AT5G47320|small subunit ribosomal protein S19	GO:0043231//intracellular membrane-bounded organelle;GO:0043231//intracellular membrane-bounded organelle	GO:0003676//nucleic acid binding;GO:0003676//nucleic acid binding;GO:0003676//nucleic acid binding	-	gi|226529880|ref|NP_001150360.1|/6.54171e-43/RNA binding protein [Zea mays]
GRMZM2G001033	1929	157.89	53.7	9.85	4.14	-1.25049	Down	5.376e-09	7.05174e-08	-	K15272|1|1e-29|77.4|osa:4343687|solute carrier family 35 (UDP-sugar transporter), member A1/2/3	GO:0012505//endomembrane system;GO:0031224//intrinsic to membrane;GO:0012505//endomembrane system;GO:0031224//intrinsic to membrane;GO:0012505//endomembrane system;GO:0031224//intrinsic to membrane;GO:0012505//endomembrane system;GO:0031224//intrinsic to membrane	GO:0005402//cation:sugar symporter activity;GO:0005402//cation:sugar symporter activity;GO:0005402//cation:sugar symporter activity;GO:0005402//cation:sugar symporter activity	GO:0071702;GO:0071702;GO:0008643//carbohydrate transport;GO:0071702	gi|195651661|gb|ACG45298.1|/0/nucleotide-sugar transporter/ sugar porter [Zea mays]
GRMZM5G820343	817	123	42	18.6	7.84	-1.24638	Down	3.29706e-07	3.33435e-06	-	-	-	-	-	gi|293337283|ref|NP_001169683.1|/1.11487e-23/hypothetical protein [Zea mays]
GRMZM2G126175	698	82.16	28.07	14.66	6.18	-1.24621	Down	3.23758e-05	0.00022258	-	-	-	-	-	gi|413925931|gb|AFW65863.1|/2.27481e-29/hypothetical protein ZEAMMB73_681975 [Zea mays]
GRMZM2G025536	2272	348	119	18.38	7.76	-1.24401	Down	7.26916e-18	2.19616e-16	-	K06892|1|2e-44|179|pop:POPTR_550478|;K05278|3|2e-34|146|vvi:100232938|flavonol synthase [EC:1.14.11.23]	-	GO:0003824//catalytic activity	GO:0008152//metabolic process	gi|293336471|ref|NP_001169700.1|/0/hypothetical protein [Zea mays]
GRMZM2G417843	1359	64	21	5.47	2.31	-1.24365	Down	0.000149439	0.000895451	-	K01091|1|3e-97|204|rcu:RCOM_1077240|phosphoglycolate phosphatase [EC:3.1.3.18]	-	GO:0016791//phosphatase activity;GO:0016791//phosphatase activity	GO:0006796//phosphate-containing compound metabolic process;GO:0006796//phosphate-containing compound metabolic process	gi|212275476|ref|NP_001130178.1|/7.44867e-177/uncharacterized protein LOC100191272 [Zea mays]
GRMZM2G026892	1087.54	604.21	222.99	73.19	30.93	-1.24264	Down	2.98126e-26	1.46229e-24	-	-	-	-	-	gi|414870787|tpg|DAA49344.1|/2.50848e-87/TPA: hypothetical protein ZEAMMB73_755037 [Zea mays]
GRMZM2G108586	830	73	25	10.86	4.59	-1.24246	Down	9.3589e-05	0.00058515	-	-	-	-	-	gi|413945145|gb|AFW77794.1|/2.19314e-83/hypothetical protein ZEAMMB73_819893 [Zea mays]
GRMZM2G150928	2240	335.05	116.05	18.16	7.68	-1.24159	Down	6.72822e-17	1.89179e-15	-	-	GO:0043231//intracellular membrane-bounded organelle;GO:0031224//intrinsic to membrane	GO:0032559	GO:0051234//establishment of localization	gi|414876136|tpg|DAA53267.1|/4.84755e-40/TPA: hypothetical protein ZEAMMB73_704542 [Zea mays]
GRMZM2G005251	1122.8	347.32	120.85	38.32	16.22	-1.24032	Down	1.72858e-17	5.08369e-16	-	-	-	GO:0046872//metal ion binding;GO:0046872//metal ion binding;GO:0046872//metal ion binding;GO:0046872//metal ion binding;GO:0046872//metal ion binding	-	gi|226501096|ref|NP_001148996.1|/1.32267e-133/DCN1-like protein 4 [Zea mays]
GRMZM2G381933	1808.49	188	58	11.26	4.77	-1.23915	Down	5.74402e-12	1.07391e-10	-	K00953|1|8e-107|386|bdi:100841620|FAD synthetase [EC:2.7.7.2]	-	GO:0003824//catalytic activity;GO:0003824//catalytic activity;GO:0003824//catalytic activity;GO:0003824//catalytic activity	GO:0009108//coenzyme biosynthetic process;GO:0009108//coenzyme biosynthetic process;GO:0009108//coenzyme biosynthetic process;GO:0009108//coenzyme biosynthetic process	gi|224032259|gb|ACN35205.1|/0/unknown [Zea mays]
GRMZM2G134340	1948.31	171.33	58.86	10.58	4.49	-1.23655	Down	1.3069e-09	1.86555e-08	-	-	-	-	-	gi|219363541|ref|NP_001136970.1|/1.24598e-58/hypothetical protein [Zea mays]
GRMZM2G061821	2950	101.13	34.71	4.1	1.74	-1.23654	Down	2.87762e-06	2.45343e-05	-	K15631|1|0.0|942|bdi:100833860|molybdenum cofactor sulfurtransferase [EC:2.8.1.9]	-	GO:0046914//transition metal ion binding;GO:0016846//carbon-sulfur lyase activity;GO:0048037//cofactor binding	GO:0006952//defense response;GO:0044249//cellular biosynthetic process;GO:0017038//protein import;GO:0009687//abscisic acid metabolic process;GO:0009756//carbohydrate mediated signaling;GO:0042040;GO:0006970//response to osmotic stress;GO:0009755//hormone-mediated signaling pathway	gi|413943417|gb|AFW76066.1|/0/hypothetical protein ZEAMMB73_255431 [Zea mays]
GRMZM2G136662	1939	78.94	26.04	4.71	2	-1.23573	Down	3.49238e-05	0.000238163	-	K05692|1|2e-56|218|mtr:MTR_2g008050|actin beta/gamma 1;K10355|5|1e-54|213|ath:AT5G09810|actin, other eukaryote	GO:0043232;GO:0043232	GO:0008092//cytoskeletal protein binding;GO:0032559;GO:0008092//cytoskeletal protein binding;GO:0032559	GO:0008064//regulation of actin polymerization or depolymerization;GO:0008064//regulation of actin polymerization or depolymerization	gi|195659241|gb|ACG49088.1|/0/hypothetical protein [Zea mays]
GRMZM5G815839	537	139.79	48.08	32.95	14	-1.23485	Down	7.605e-08	8.47709e-07	-	K02267|1|1e-60|230|zma:100272443|cytochrome c oxidase subunit 6b	GO:0005746//mitochondrial respiratory chain;GO:0005746//mitochondrial respiratory chain	-	GO:0022904//respiratory electron transport chain;GO:0022904//respiratory electron transport chain	gi|413955372|gb|AFW88021.1|/1.1779e-59/hypothetical protein ZEAMMB73_527163, partial [Zea mays]
GRMZM2G097728	1698	149.04	52.13	10.75	4.57	-1.23407	Down	3.50152e-08	4.08823e-07	ypt2	K07874|1|1e-100|365|sbi:SORBI_04g033160|Ras-related protein Rab-1A	GO:0016020//membrane;GO:0031410//cytoplasmic vesicle;GO:0016020//membrane;GO:0031410//cytoplasmic vesicle;GO:0016020//membrane;GO:0031410//cytoplasmic vesicle	GO:0032561//guanyl ribonucleotide binding;GO:0003824//catalytic activity;GO:0032561//guanyl ribonucleotide binding;GO:0003824//catalytic activity;GO:0032561//guanyl ribonucleotide binding;GO:0003824//catalytic activity	GO:0035556//intracellular signal transduction;GO:0006810//transport;GO:0035556//intracellular signal transduction;GO:0006810//transport;GO:0035556//intracellular signal transduction;GO:0006810//transport	gi|413938047|gb|AFW72598.1|/1.48851e-99/GTP-binding protein YPTM2 isoform 1 [Zea mays]
[truncated: 355 more rows]
